# Supplementary material for: REST–Mediated Recruitment of Polycomb Repressor Complexes in Mammalian Cells
Source: PLoS Genet. 2012 Mar 1;8(3):e1002494. doi: 10.1371/journal.pgen.1002494 (PMC3291536; doi:10.1371/journal.pgen.1002494)
Supplement: Table S2 — Rest peaks and co-localization with Rnf2, Suz12 and Jarid2 in Wt mES cells. Supporting material for Figure 3 and Figure 4. (XLS) [file pgen.1002494.s010.xls]

## Sheet: REST 500bp coloc
Gene		Rest peak									Colocalization within 500bp
Closest Gene (tss)	Accession#	tss distance	ts end distance	Position		Coordinate (+10kbp flanks)	Link	Peak length	# of pos reads	# of neg reads	RNF2	K27me3	Suz12	Jarid2
Polg	NM_017462	33168.5	50059.5	Upstream	http://genome.ucsc.edu/cgi-bin/hgTracks?org=mouse&db=mm9&position=chr7:86634118-86654537	chr7:86634118-86654537	Browse	420	81	7	1	1	1	1
Tmem181	NM_001033178	-13984.5	-49293.5	Upstream	http://genome.ucsc.edu/cgi-bin/hgTracks?org=mouse&db=mm9&position=chr17:6246226-6266753	chr17:6246226-6266753	Browse	528	172	9	1	1	1	1
Sox1	NM_009233	-12303	-13513	Upstream	http://genome.ucsc.edu/cgi-bin/hgTracks?org=mouse&db=mm9&position=chr8:12373909-12394189	chr8:12373909-12394189	Browse	281	44	4	1	1	1	1
Lhx5	NM_008499	-7659.5	-17231.5	Upstream	http://genome.ucsc.edu/cgi-bin/hgTracks?org=mouse&db=mm9&position=chr5:120863981-120884488	chr5:120863981-120884488	Browse	508	146	8	1	1	1	1
Prrxl1	NM_001001796	-2559	-51879	Upstream	http://genome.ucsc.edu/cgi-bin/hgTracks?org=mouse&db=mm9&position=chr14:33400335-33420771	chr14:33400335-33420771	Browse	437	104	8	1	1	1	1
Gad2	NM_008078	-190.5	-71741.5	Upstream	http://genome.ucsc.edu/cgi-bin/hgTracks?org=mouse&db=mm9&position=chr2:22467471-22487840	chr2:22467471-22487840	Browse	370	69	4	1	1	1	1
Slc6a5	NM_148931	-150.5	-53244.5	Upstream	http://genome.ucsc.edu/cgi-bin/hgTracks?org=mouse&db=mm9&position=chr7:57155772-57176203	chr7:57155772-57176203	Browse	432	116	9	1	1	1	1
Grb10	NM_010345	-11443	95405	Intragenic	http://genome.ucsc.edu/cgi-bin/hgTracks?org=mouse&db=mm9&position=chr11:11915671-11936159	chr11:11915671-11936159	Browse	489	125	5	1	1	1	1
Otp	NM_011021	2867	-5188	Intragenic	http://genome.ucsc.edu/cgi-bin/hgTracks?org=mouse&db=mm9&position=chr13:95638258-95658638	chr13:95638258-95658638	Browse	381	76	4	1	1	1	1
Egr4	NM_020596	-2116	305	Intragenic	http://genome.ucsc.edu/cgi-bin/hgTracks?org=mouse&db=mm9&position=chr6:85451329-85471511	chr6:85451329-85471511	Browse	183	23	3	1	1	1	1
Prmt8	NM_201371	-709	79010	Intragenic	http://genome.ucsc.edu/cgi-bin/hgTracks?org=mouse&db=mm9&position=chr6:127707756-127728320	chr6:127707756-127728320	Browse	565	92	7	1	1	1	1
Fubp3	NM_001033389	68801.5	24098.5	Downstream	http://genome.ucsc.edu/cgi-bin/hgTracks?org=mouse&db=mm9&position=chr2:31486999-31507276	chr2:31486999-31507276	Browse	278	44	3	1	1	1	1
Sox1	NM_009233	4560	3350	Downstream	http://genome.ucsc.edu/cgi-bin/hgTracks?org=mouse&db=mm9&position=chr8:12390814-12411010	chr8:12390814-12411010	Browse	197	26	2	1	1	1	1
Pou4f3	NM_138945	1574.5	206.5	Downstream	http://genome.ucsc.edu/cgi-bin/hgTracks?org=mouse&db=mm9&position=chr18:42545611-42566130	chr18:42545611-42566130	Browse	520	151	7	1	1	1	1
Nlrp6	NM_001081389	1794	-5845	Intragenic	http://genome.ucsc.edu/cgi-bin/hgTracks?org=mouse&db=mm9&position=chr7:148098496-148118692	chr7:148098496-148118692	Browse	197	26	2	1	1	1	1
Gsx1	NM_008178	-59	-2310	Upstream	http://genome.ucsc.edu/cgi-bin/hgTracks?org=mouse&db=mm9&position=chr5:147990076-148010348	chr5:147990076-148010348	Browse	273	49	0	1	1	1	1
Six6	NM_011384	-188.5	-5143.5	Upstream	http://genome.ucsc.edu/cgi-bin/hgTracks?org=mouse&db=mm9&position=chr12:74030601-74050884	chr12:74030601-74050884	Browse	284	48	2	1	1	1	1
D11Bwg0517e	NM_001024931	-338925	80888	Intragenic	http://genome.ucsc.edu/cgi-bin/hgTracks?org=mouse&db=mm9&position=chr11:118421896-118442026	chr11:118421896-118442026	Browse	131	16	0	1	1	1	1
Tsga13	NM_054073	41849.5	60442.5	Upstream	http://genome.ucsc.edu/cgi-bin/hgTracks?org=mouse&db=mm9&position=chr6:30897265-30917580	chr6:30897265-30917580	Browse	316	55	6	1	1	1	0
Tpp1	NM_009906	9807	17168	Upstream	http://genome.ucsc.edu/cgi-bin/hgTracks?org=mouse&db=mm9&position=chr7:112900386-112920670	chr7:112900386-112920670	Browse	285	67	4	1	1	1	0
Paqr4	NM_023824	343	4488	Upstream	http://genome.ucsc.edu/cgi-bin/hgTracks?org=mouse&db=mm9&position=chr17:23867519-23887761	chr17:23867519-23887761	Browse	243	33	5	1	1	1	0
Smpd3	NM_021491	35	85476	Upstream	http://genome.ucsc.edu/cgi-bin/hgTracks?org=mouse&db=mm9&position=chr8:108851743-108872103	chr8:108851743-108872103	Browse	361	55	6	1	1	1	0
Shox2	NM_013665	-7844.5	658.5	Intragenic	http://genome.ucsc.edu/cgi-bin/hgTracks?org=mouse&db=mm9&position=chr3:66767624-66788073	chr3:66767624-66788073	Browse	450	89	8	1	1	1	0
Exoc3l	NM_177788	-5078	1097	Intragenic	http://genome.ucsc.edu/cgi-bin/hgTracks?org=mouse&db=mm9&position=chr8:107804640-107825200	chr8:107804640-107825200	Browse	561	133	11	1	1	1	0
Insm2	NM_020287	1418	-1683	Intragenic	http://genome.ucsc.edu/cgi-bin/hgTracks?org=mouse&db=mm9&position=chr12:56691008-56711634	chr12:56691008-56711634	Browse	627	181	8	1	1	1	0
Slc26a11	NM_178743	34262.5	8742.5	Downstream	http://genome.ucsc.edu/cgi-bin/hgTracks?org=mouse&db=mm9&position=chr11:119240895-119261370	chr11:119240895-119261370	Browse	476	117	7	1	1	1	0
Neurod2	NM_010895	-5483.5	-1254.5	Downstream	http://genome.ucsc.edu/cgi-bin/hgTracks?org=mouse&db=mm9&position=chr11:98175279-98195672	chr11:98175279-98195672	Browse	394	95	3	1	1	1	0
Acta1	NM_009606	-3269	-299	Downstream	http://genome.ucsc.edu/cgi-bin/hgTracks?org=mouse&db=mm9&position=chr8:126405060-126425674	chr8:126405060-126425674	Browse	615	125	7	1	1	1	0
Chrna3	NM_145129	-251	14966	Intragenic	http://genome.ucsc.edu/cgi-bin/hgTracks?org=mouse&db=mm9&position=chr9:54864031-54884199	chr9:54864031-54884199	Browse	169	20	1	1	1	1	0
Sez6	NM_021286	-63	-48163	Upstream	http://genome.ucsc.edu/cgi-bin/hgTracks?org=mouse&db=mm9&position=chr11:77734285-77754477	chr11:77734285-77754477	Browse	193	27	1	1	1	1	0
Ghsr	NM_177330	-1055	-7715	Upstream	http://genome.ucsc.edu/cgi-bin/hgTracks?org=mouse&db=mm9&position=chr3:27258969-27279465	chr3:27258969-27279465	Browse	497	123	10	1	1	0	1
Corl2	NM_001109743	-8846.5	-52784.5	Upstream	http://genome.ucsc.edu/cgi-bin/hgTracks?org=mouse&db=mm9&position=chr18:77076098-77096495	chr18:77076098-77096495	Browse	398	85	6	1	1	0	0
Cabp1	NM_013879	7363.5	24794.5	Upstream	http://genome.ucsc.edu/cgi-bin/hgTracks?org=mouse&db=mm9&position=chr5:115633359-115653628	chr5:115633359-115653628	Browse	270	44	6	1	1	0	0
Lbxcor1	NM_172446	4272.5	13077.5	Upstream	http://genome.ucsc.edu/cgi-bin/hgTracks?org=mouse&db=mm9&position=chr9:62988888-63009231	chr9:62988888-63009231	Browse	344	83	4	1	1	0	0
Tmem181	NM_001033178	-2822	-38131	Upstream	http://genome.ucsc.edu/cgi-bin/hgTracks?org=mouse&db=mm9&position=chr17:6257572-6277732	chr17:6257572-6277732	Browse	161	18	5	1	1	0	0
Syt6	NM_018800	-1356	-61255	Upstream	http://genome.ucsc.edu/cgi-bin/hgTracks?org=mouse&db=mm9&position=chr3:103367611-103388083	chr3:103367611-103388083	Browse	473	128	3	1	1	0	0
Fat1	NM_001081286	26349	-75701	Intragenic	http://genome.ucsc.edu/cgi-bin/hgTracks?org=mouse&db=mm9&position=chr8:46051812-46072008	chr8:46051812-46072008	Browse	197	24	5	1	1	0	0
Grin2c	NM_010350	-8970	9105	Intragenic	http://genome.ucsc.edu/cgi-bin/hgTracks?org=mouse&db=mm9&position=chr11:115109480-115129694	chr11:115109480-115129694	Browse	215	33	1	1	1	0	0
Nr2e1	NM_152229	-8795	12823	Intragenic	http://genome.ucsc.edu/cgi-bin/hgTracks?org=mouse&db=mm9&position=chr10:42284378-42304820	chr10:42284378-42304820	Browse	443	135	11	1	1	0	0
Onecut1	NM_008262	6634	-21093	Intragenic	http://genome.ucsc.edu/cgi-bin/hgTracks?org=mouse&db=mm9&position=chr9:74706115-74726607	chr9:74706115-74726607	Browse	493	120	7	1	1	0	0
B3gnt6	NM_001081167	-4141.5	2919.5	Intragenic	http://genome.ucsc.edu/cgi-bin/hgTracks?org=mouse&db=mm9&position=chr7:105333608-105354079	chr7:105333608-105354079	Browse	472	145	10	1	1	0	0
Gnao1	NM_010308	2624	-155927	Intragenic	http://genome.ucsc.edu/cgi-bin/hgTracks?org=mouse&db=mm9&position=chr8:96327178-96347544	chr8:96327178-96347544	Browse	367	70	3	1	1	0	0
Scn8a	NM_001077499	2607	-172640	Intragenic	http://genome.ucsc.edu/cgi-bin/hgTracks?org=mouse&db=mm9&position=chr15:100693530-100713910	chr15:100693530-100713910	Browse	381	97	9	1	1	0	0
Best2	NM_145388	-2171	4218	Intragenic	http://genome.ucsc.edu/cgi-bin/hgTracks?org=mouse&db=mm9&position=chr8:87525132-87545506	chr8:87525132-87545506	Browse	375	66	5	1	1	0	0
Npas4	NM_153553	-831	4787	Intragenic	http://genome.ucsc.edu/cgi-bin/hgTracks?org=mouse&db=mm9&position=chr19:4978648-4999634	chr19:4978648-4999634	Browse	987	484	17	1	1	0	0
Iqsec3	NM_001033354	-413.5	100332	Intragenic	http://genome.ucsc.edu/cgi-bin/hgTracks?org=mouse&db=mm9&position=chr6:121412980-121433585	chr6:121412980-121433585	Browse	606	222	9	1	1	0	0
Ntsr2	NM_008747	215.5	-6551.5	Intragenic	http://genome.ucsc.edu/cgi-bin/hgTracks?org=mouse&db=mm9&position=chr12:16650254-16670727	chr12:16650254-16670727	Browse	474	95	7	1	1	0	0
Bdnf	NM_001048139	109	-51038	Intragenic	http://genome.ucsc.edu/cgi-bin/hgTracks?org=mouse&db=mm9&position=chr2:109505924-109526400	chr2:109505924-109526400	Browse	477	125	9	1	1	0	0
Ttc17	NM_183106	-161081	-55157	Downstream	http://genome.ucsc.edu/cgi-bin/hgTracks?org=mouse&db=mm9&position=chr2:94075458-94096072	chr2:94075458-94096072	Browse	615	206	9	1	1	0	0
4933407H18Rik	NM_001081101	59665.5	18606.5	Downstream	http://genome.ucsc.edu/cgi-bin/hgTracks?org=mouse&db=mm9&position=chr5:33770755-33791264	chr5:33770755-33791264	Browse	510	267	11	1	1	0	0
Insm1	NM_016889	4594.5	1686.5	Downstream	http://genome.ucsc.edu/cgi-bin/hgTracks?org=mouse&db=mm9&position=chr2:146042155-146062726	chr2:146042155-146062726	Browse	572	143	8	1	1	0	0
Ttc17	NM_183106	-166593	-60669	Downstream	http://genome.ucsc.edu/cgi-bin/hgTracks?org=mouse&db=mm9&position=chr2:94070104-94090402	chr2:94070104-94090402	Browse	299	51	4	1	1	0	0
Mrps33	NM_001010930	61205	70334	Upstream	http://genome.ucsc.edu/cgi-bin/hgTracks?org=mouse&db=mm9&position=chr6:39812046-39832234	chr6:39812046-39832234	Browse	189	25	1	1	0	1	1
2310031A18Rik	NM_001081120	41623	53176	Upstream	http://genome.ucsc.edu/cgi-bin/hgTracks?org=mouse&db=mm9&position=chr8:127307115-127327549	chr8:127307115-127327549	Browse	435	87	3	1	0	1	1
1600002O04Rik	NM_001044380	21902.5	-128.5	Intragenic	http://genome.ucsc.edu/cgi-bin/hgTracks?org=mouse&db=mm9&position=chr12:109556322-109576441	chr12:109556322-109576441	Browse	120	14	2	1	0	1	1
Pax5	NM_008782	-5958	172977	Intragenic	http://genome.ucsc.edu/cgi-bin/hgTracks?org=mouse&db=mm9&position=chr4:44707185-44727523	chr4:44707185-44727523	Browse	339	61	1	1	0	1	1
Pcdh8	NM_001042726	-1476	3041	Intragenic	http://genome.ucsc.edu/cgi-bin/hgTracks?org=mouse&db=mm9&position=chr14:80159468-80179794	chr14:80159468-80179794	Browse	327	70	4	1	0	1	1
Ntn1	NM_008744	-1420.5	176042	Intragenic	http://genome.ucsc.edu/cgi-bin/hgTracks?org=mouse&db=mm9&position=chr11:68188839-68208976	chr11:68188839-68208976	Browse	138	18	1	1	0	1	1
Brunol4	NM_133195	-1206	273837	Intragenic	http://genome.ucsc.edu/cgi-bin/hgTracks?org=mouse&db=mm9&position=chr18:25901286-25921618	chr18:25901286-25921618	Browse	333	60	4	1	0	1	1
Astn2	NM_019514	-980	1022701	Intragenic	http://genome.ucsc.edu/cgi-bin/hgTracks?org=mouse&db=mm9&position=chr4:66054487-66074587	chr4:66054487-66074587	Browse	101	14	1	1	0	1	1
1600002O04Rik	NM_001044380	22151.5	120.5	Downstream	http://genome.ucsc.edu/cgi-bin/hgTracks?org=mouse&db=mm9&position=chr12:109556486-109576775	chr12:109556486-109576775	Browse	290	43	3	1	0	1	1
Ucn	NM_021290	265.5	1172.5	Upstream	http://genome.ucsc.edu/cgi-bin/hgTracks?org=mouse&db=mm9&position=chr5:31431293-31451774	chr5:31431293-31451774	Browse	482	123	11	1	0	1	1
Nxph1	NM_008751	-1376	-299936	Upstream	http://genome.ucsc.edu/cgi-bin/hgTracks?org=mouse&db=mm9&position=chr6:8888485-8908799	chr6:8888485-8908799	Browse	315	63	2	1	0	1	0
AI595406	NM_001004147	136.5	1641.5	Upstream	http://genome.ucsc.edu/cgi-bin/hgTracks?org=mouse&db=mm9&position=chr11:35602245-35622800	chr11:35602245-35622800	Browse	556	180	16	1	0	1	0
Centg1	NM_001033263	12036	-2227	Intragenic	http://genome.ucsc.edu/cgi-bin/hgTracks?org=mouse&db=mm9&position=chr10:126517795-126538201	chr10:126517795-126538201	Browse	407	80	5	1	0	1	0
Slc12a5	NM_020333	668	-31076	Intragenic	http://genome.ucsc.edu/cgi-bin/hgTracks?org=mouse&db=mm9&position=chr2:164783947-164804363	chr2:164783947-164804363	Browse	417	114	4	1	0	1	0
Gabbr2	NM_001081141	-1163.5	326654	Intragenic	http://genome.ucsc.edu/cgi-bin/hgTracks?org=mouse&db=mm9&position=chr4:46993353-47013492	chr4:46993353-47013492	Browse	140	19	1	1	0	1	0
Kcnb1	NM_008420	276.5	85693.5	Upstream	http://genome.ucsc.edu/cgi-bin/hgTracks?org=mouse&db=mm9&position=chr2:167004391-167024760	chr2:167004391-167024760	Browse	370	79	3	1	0	1	0
Cbln4	NM_175631	-1228.5	5902.5	Intragenic	http://genome.ucsc.edu/cgi-bin/hgTracks?org=mouse&db=mm9&position=chr2:171857510-171877965	chr2:171857510-171877965	Browse	456	129	3	1	0	1	0
Kcnk12	NM_199251	552.5	52726.5	Upstream	http://genome.ucsc.edu/cgi-bin/hgTracks?org=mouse&db=mm9&position=chr17:88187736-88208037	chr17:88187736-88208037	Browse	302	55	0	1	0	1	0
Nmnat2	NM_175460	1313	-162848	Intragenic	http://genome.ucsc.edu/cgi-bin/hgTracks?org=mouse&db=mm9&position=chr1:154793344-154813742	chr1:154793344-154813742	Browse	399	114	5	1	0	1	0
Gpr6	NM_199058	273	1365	Upstream	http://genome.ucsc.edu/cgi-bin/hgTracks?org=mouse&db=mm9&position=chr10:40781370-40801956	chr10:40781370-40801956	Browse	587	150	5	1	0	1	0
Erich1	NM_001034862	-17643	45120	Intragenic	http://genome.ucsc.edu/cgi-bin/hgTracks?org=mouse&db=mm9&position=chr8:14062204-14083164	chr8:14062204-14083164	Browse	961	504	25	1	0	0	1
Hist1h1d	NM_145713	899	-2076	Intragenic	http://genome.ucsc.edu/cgi-bin/hgTracks?org=mouse&db=mm9&position=chr13:23637746-23657856	chr13:23637746-23657856	Browse	111	15	3	1	0	0	1
LOC665596	NM_001097979	700	-3088	Intragenic	http://genome.ucsc.edu/cgi-bin/hgTracks?org=mouse&db=mm9&position=chr13:21916261-21936361	chr13:21916261-21936361	Browse	101	13	2	1	0	0	1
Rdm1	NM_025654	17690.5	9557.5	Downstream	http://genome.ucsc.edu/cgi-bin/hgTracks?org=mouse&db=mm9&position=chr11:101496903-101517002	chr11:101496903-101517002	Browse	100	13	3	1	0	0	1
Asb10	NM_080444	-10267	-2515	Downstream	http://genome.ucsc.edu/cgi-bin/hgTracks?org=mouse&db=mm9&position=chr5:24025942-24046056	chr5:24025942-24046056	Browse	115	14	2	1	0	0	1
Gbx1	NM_015739	2858.5	25281.5	Upstream	http://genome.ucsc.edu/cgi-bin/hgTracks?org=mouse&db=mm9&position=chr5:24025385-24045664	chr5:24025385-24045664	Browse	280	43	6	1	0	0	1
Zkscan2	NM_001081329	531928	553738	Upstream	http://genome.ucsc.edu/cgi-bin/hgTracks?org=mouse&db=mm9&position=chr7:131165652-131186129	chr7:131165652-131186129	Browse	478	121	11	1	0	0	0
Zc3h12a	NM_153159	172806	182216	Upstream	http://genome.ucsc.edu/cgi-bin/hgTracks?org=mouse&db=mm9&position=chr4:124967595-124988184	chr4:124967595-124988184	Browse	590	203	5	1	0	0	0
Siah1a	NM_009172	142124	164052	Upstream	http://genome.ucsc.edu/cgi-bin/hgTracks?org=mouse&db=mm9&position=chr8:89401894-89422021	chr8:89401894-89422021	Browse	128	15	3	1	0	0	0
Sez6l	NM_019982	141596	299624	Upstream	http://genome.ucsc.edu/cgi-bin/hgTracks?org=mouse&db=mm9&position=chr5:113137456-113158147	chr5:113137456-113158147	Browse	692	365	11	1	0	0	0
Dpyd	NM_170778	-130624	-1001365	Upstream	http://genome.ucsc.edu/cgi-bin/hgTracks?org=mouse&db=mm9&position=chr3:118124274-118144668	chr3:118124274-118144668	Browse	395	109	4	1	0	0	0
Igsf21	NM_198610	111454	331387	Upstream	http://genome.ucsc.edu/cgi-bin/hgTracks?org=mouse&db=mm9&position=chr4:139903837-139924469	chr4:139903837-139924469	Browse	633	199	13	1	0	0	0
Id4	NM_031166	-102229	-104839	Upstream	http://genome.ucsc.edu/cgi-bin/hgTracks?org=mouse&db=mm9&position=chr13:48244450-48264682	chr13:48244450-48264682	Browse	233	33	3	1	0	0	0
Got2	NM_010325	91085	115314	Upstream	http://genome.ucsc.edu/cgi-bin/hgTracks?org=mouse&db=mm9&position=chr8:98493092-98513608	chr8:98493092-98513608	Browse	517	153	9	1	0	0	0
Nfasc	NM_182716	57685.5	229462	Upstream	http://genome.ucsc.edu/cgi-bin/hgTracks?org=mouse&db=mm9&position=chr1:134685732-134706323	chr1:134685732-134706323	Browse	592	190	16	1	0	0	0
Rp23-45p4.1	NM_001099328	-48387.5	-115684	Upstream	http://genome.ucsc.edu/cgi-bin/hgTracks?org=mouse&db=mm9&position=chr2:174410483-174430810	chr2:174410483-174430810	Browse	328	68	5	1	0	0	0
Solh	NM_015830	46631	52581	Upstream	http://genome.ucsc.edu/cgi-bin/hgTracks?org=mouse&db=mm9&position=chr17:26138767-26159395	chr17:26138767-26159395	Browse	629	149	21	1	0	0	0
Pvrl1	NM_021424	-45967	-108853	Upstream	http://genome.ucsc.edu/cgi-bin/hgTracks?org=mouse&db=mm9&position=chr9:43496424-43516958	chr9:43496424-43516958	Browse	535	151	12	1	0	0	0
Accn1	NM_007384	41123	313862	Upstream	http://genome.ucsc.edu/cgi-bin/hgTracks?org=mouse&db=mm9&position=chr11:80997315-81017741	chr11:80997315-81017741	Browse	427	127	6	1	0	0	0
Slc32a1	NM_009508	-40265	-45255	Upstream	http://genome.ucsc.edu/cgi-bin/hgTracks?org=mouse&db=mm9&position=chr2:158385958-158406498	chr2:158385958-158406498	Browse	541	199	7	1	0	0	0
4930434E21Rik	NM_029440	-40050	-123266	Upstream	http://genome.ucsc.edu/cgi-bin/hgTracks?org=mouse&db=mm9&position=chr5:150280939-150301467	chr5:150280939-150301467	Browse	529	162	9	1	0	0	0
Igsf21	NM_198610	36830	256763	Upstream	http://genome.ucsc.edu/cgi-bin/hgTracks?org=mouse&db=mm9&position=chr4:139829210-139849848	chr4:139829210-139849848	Browse	639	309	18	1	0	0	0
C030014K22Rik	NM_175461	-36790.5	-126326	Upstream	http://genome.ucsc.edu/cgi-bin/hgTracks?org=mouse&db=mm9&position=chr1:168884549-168905080	chr1:168884549-168905080	Browse	532	178	9	1	0	0	0
Gm839	NM_201356	26427	30261	Upstream	http://genome.ucsc.edu/cgi-bin/hgTracks?org=mouse&db=mm9&position=chr6:89182227-89202773	chr6:89182227-89202773	Browse	547	139	7	1	0	0	0
Pou3f1	NM_011141	-24192	-27203	Upstream	http://genome.ucsc.edu/cgi-bin/hgTracks?org=mouse&db=mm9&position=chr4:124300446-124320946	chr4:124300446-124320946	Browse	501	92	12	1	0	0	0
BC025546	NM_146215	-21061.5	-27559.5	Upstream	http://genome.ucsc.edu/cgi-bin/hgTracks?org=mouse&db=mm9&position=chr8:112710551-112731102	chr8:112710551-112731102	Browse	552	185	12	1	0	0	0
Crhr1	NM_007762	-17972	-60609	Upstream	http://genome.ucsc.edu/cgi-bin/hgTracks?org=mouse&db=mm9&position=chr11:103965978-103986468	chr11:103965978-103986468	Browse	491	171	13	1	0	0	0
Ccnc	NM_016746	-15413.5	-38230.5	Upstream	http://genome.ucsc.edu/cgi-bin/hgTracks?org=mouse&db=mm9&position=chr4:21629104-21649821	chr4:21629104-21649821	Browse	718	398	20	1	0	0	0
Tex101	NM_019981	14855	18894	Upstream	http://genome.ucsc.edu/cgi-bin/hgTracks?org=mouse&db=mm9&position=chr7:25461633-25482215	chr7:25461633-25482215	Browse	583	246	9	1	0	0	0
Fem1a	NM_010192	-14746	-19000	Upstream	http://genome.ucsc.edu/cgi-bin/hgTracks?org=mouse&db=mm9&position=chr17:56371064-56391932	chr17:56371064-56391932	Browse	869	301	23	1	0	0	0
Car4	NM_007607	-13720.5	-21919.5	Upstream	http://genome.ucsc.edu/cgi-bin/hgTracks?org=mouse&db=mm9&position=chr11:84747402-84767845	chr11:84747402-84767845	Browse	444	140	7	1	0	0	0
Wdr24	NM_173741	-10011	-15020	Upstream	http://genome.ucsc.edu/cgi-bin/hgTracks?org=mouse&db=mm9&position=chr17:25940425-25960873	chr17:25940425-25960873	Browse	449	140	8	1	0	0	0
Dot1l	NM_199322	-6387	-45529	Upstream	http://genome.ucsc.edu/cgi-bin/hgTracks?org=mouse&db=mm9&position=chr10:80201349-80221777	chr10:80201349-80221777	Browse	429	139	7	1	0	0	0
Pnma2	NM_175498	-5483	-10135	Upstream	http://genome.ucsc.edu/cgi-bin/hgTracks?org=mouse&db=mm9&position=chr14:67518527-67538989	chr14:67518527-67538989	Browse	463	117	2	1	0	0	0
Gtpbp3	NM_032544	-4047.5	-9345.5	Upstream	http://genome.ucsc.edu/cgi-bin/hgTracks?org=mouse&db=mm9&position=chr8:73997656-74018251	chr8:73997656-74018251	Browse	596	247	18	1	0	0	0
Zfp84	NM_023750	-3696	-16564	Upstream	http://genome.ucsc.edu/cgi-bin/hgTracks?org=mouse&db=mm9&position=chr7:30539631-30560117	chr7:30539631-30560117	Browse	487	167	7	1	0	0	0
Gad1	NM_008077	-2495	-42344	Upstream	http://genome.ucsc.edu/cgi-bin/hgTracks?org=mouse&db=mm9&position=chr2:70387512-70407938	chr2:70387512-70407938	Browse	427	119	11	1	0	0	0
Cidea	NM_007702	-1631	-25862	Upstream	http://genome.ucsc.edu/cgi-bin/hgTracks?org=mouse&db=mm9&position=chr18:67491282-67511890	chr18:67491282-67511890	Browse	609	150	11	1	0	0	0
Kazald1	NM_178929	-1574	-4718	Upstream	http://genome.ucsc.edu/cgi-bin/hgTracks?org=mouse&db=mm9&position=chr19:45138965-45159143	chr19:45138965-45159143	Browse	179	22	2	1	0	0	0
Mll1	NM_001081049	1513	79433	Upstream	http://genome.ucsc.edu/cgi-bin/hgTracks?org=mouse&db=mm9&position=chr9:44680728-44701012	chr9:44680728-44701012	Browse	285	54	0	1	0	0	0
EG620592	NM_001081283	-1436	-26713	Upstream	http://genome.ucsc.edu/cgi-bin/hgTracks?org=mouse&db=mm9&position=chrX:97004801-97025141	chrX:97004801-97025141	Browse	341	79	5	1	0	0	0
Chrm4	NM_007699	-794.5	-8435.5	Upstream	http://genome.ucsc.edu/cgi-bin/hgTracks?org=mouse&db=mm9&position=chr2:91751321-91771780	chr2:91751321-91771780	Browse	460	121	6	1	0	0	0
Cacng3	NM_019430	-794.5	-97867.5	Upstream	http://genome.ucsc.edu/cgi-bin/hgTracks?org=mouse&db=mm9&position=chr7:129804235-129824750	chr7:129804235-129824750	Browse	516	192	10	1	0	0	0
Nrxn2	NM_020253	-705.5	-105908	Upstream	http://genome.ucsc.edu/cgi-bin/hgTracks?org=mouse&db=mm9&position=chr19:6416993-6437626	chr19:6416993-6437626	Browse	634	138	13	1	0	0	0
Npdc1	NM_008721	-577	-6989	Upstream	http://genome.ucsc.edu/cgi-bin/hgTracks?org=mouse&db=mm9&position=chr2:25247766-25268284	chr2:25247766-25268284	Browse	519	187	14	1	0	0	0
Tsen54	NM_029557	-525	-8889	Upstream	http://genome.ucsc.edu/cgi-bin/hgTracks?org=mouse&db=mm9&position=chr11:115665308-115685746	chr11:115665308-115685746	Browse	439	103	6	1	0	0	0
Syt14	NM_181546	488.5	138880	Upstream	http://genome.ucsc.edu/cgi-bin/hgTracks?org=mouse&db=mm9&position=chr1:194852177-194872584	chr1:194852177-194872584	Browse	408	88	4	1	0	0	0
Crtc1	NM_001004062	226	57442	Upstream	http://genome.ucsc.edu/cgi-bin/hgTracks?org=mouse&db=mm9&position=chr8:72953566-72973830	chr8:72953566-72973830	Browse	265	36	6	1	0	0	0
Zfp661	NM_028141	146.5	9291.5	Upstream	http://genome.ucsc.edu/cgi-bin/hgTracks?org=mouse&db=mm9&position=chr2:127400285-127420834	chr2:127400285-127420834	Browse	550	154	16	1	0	0	0
Disp2	NM_170593	-135.5	-15393.5	Upstream	http://genome.ucsc.edu/cgi-bin/hgTracks?org=mouse&db=mm9&position=chr2:118595316-118615719	chr2:118595316-118615719	Browse	404	94	6	1	0	0	0
Glra3	NM_080438	-103.5	-184632	Upstream	http://genome.ucsc.edu/cgi-bin/hgTracks?org=mouse&db=mm9&position=chr8:58409244-58429791	chr8:58409244-58429791	Browse	548	159	16	1	0	0	0
Tmem179	NM_178915	96	11073	Upstream	http://genome.ucsc.edu/cgi-bin/hgTracks?org=mouse&db=mm9&position=chr12:113739274-113759660	chr12:113739274-113759660	Browse	387	75	6	1	0	0	0
St13	NM_133726	76	34727	Upstream	http://genome.ucsc.edu/cgi-bin/hgTracks?org=mouse&db=mm9&position=chr15:81220141-81240259	chr15:81220141-81240259	Browse	119	13	3	1	0	0	0
Unc13a	NM_001029873	42.5	42267.5	Upstream	http://genome.ucsc.edu/cgi-bin/hgTracks?org=mouse&db=mm9&position=chr8:74185279-74205898	chr8:74185279-74205898	Browse	620	144	13	1	0	0	0
Calb1	NM_009788	-11.5	-25457.5	Upstream	http://genome.ucsc.edu/cgi-bin/hgTracks?org=mouse&db=mm9&position=chr4:15798225-15818572	chr4:15798225-15818572	Browse	348	60	4	1	0	0	0
Hes1	NM_008235	-6.5	-2446.5	Upstream	http://genome.ucsc.edu/cgi-bin/hgTracks?org=mouse&db=mm9&position=chr16:30055294-30075577	chr16:30055294-30075577	Browse	284	56	6	1	0	0	0
Cdh13	NM_019707	974986	-64708.5	Intragenic	http://genome.ucsc.edu/cgi-bin/hgTracks?org=mouse&db=mm9&position=chr8:121772225-121793054	chr8:121772225-121793054	Browse	830	337	18	1	0	0	0
Pde4d	NM_011056	462084	-835228	Intragenic	http://genome.ucsc.edu/cgi-bin/hgTracks?org=mouse&db=mm9&position=chr13:109896223-109916686	chr13:109896223-109916686	Browse	464	111	7	1	0	0	0
Dpf3	NM_058212	-398661	59813	Intragenic	http://genome.ucsc.edu/cgi-bin/hgTracks?org=mouse&db=mm9&position=chr12:84419891-84440103	chr12:84419891-84440103	Browse	213	28	4	1	0	0	0
Ephb1	NM_173447	-287904	144602	Intragenic	http://genome.ucsc.edu/cgi-bin/hgTracks?org=mouse&db=mm9&position=chr9:101958917-101979201	chr9:101958917-101979201	Browse	285	56	2	1	0	0	0
Camta1	NM_001081557	-256864	545358	Intragenic	http://genome.ucsc.edu/cgi-bin/hgTracks?org=mouse&db=mm9&position=chr4:150968376-150989607	chr4:150968376-150989607	Browse	1232	805	28	1	0	0	0
Xpo7	NM_023045	-107648	4734.5	Intragenic	http://genome.ucsc.edu/cgi-bin/hgTracks?org=mouse&db=mm9&position=chr14:71048505-71069068	chr14:71048505-71069068	Browse	564	144	12	1	0	0	0
Brunol4	NM_133195	-85944.5	189098	Intragenic	http://genome.ucsc.edu/cgi-bin/hgTracks?org=mouse&db=mm9&position=chr18:25816297-25837130	chr18:25816297-25837130	Browse	834	490	22	1	0	0	0
Nwd1	NM_176940	82844.5	-53130.5	Intragenic	http://genome.ucsc.edu/cgi-bin/hgTracks?org=mouse&db=mm9&position=chr8:75168563-75189118	chr8:75168563-75189118	Browse	556	141	16	1	0	0	0
Inpp5f	NM_178641	76614.5	-8457.5	Intragenic	http://genome.ucsc.edu/cgi-bin/hgTracks?org=mouse&db=mm9&position=chr7:135821299-135841686	chr7:135821299-135841686	Browse	388	80	10	1	0	0	0
Cdh22	NM_174988	-75466	47745	Intragenic	http://genome.ucsc.edu/cgi-bin/hgTracks?org=mouse&db=mm9&position=chr2:164974460-164995046	chr2:164974460-164995046	Browse	587	139	14	1	0	0	0
Enox1	NM_172813	38646	-525946	Intragenic	http://genome.ucsc.edu/cgi-bin/hgTracks?org=mouse&db=mm9&position=chr14:77585025-77605511	chr14:77585025-77605511	Browse	487	149	5	1	0	0	0
Gpr124	NM_054044	34948	-2632	Intragenic	http://genome.ucsc.edu/cgi-bin/hgTracks?org=mouse&db=mm9&position=chr8:28221185-28241335	chr8:28221185-28241335	Browse	151	19	4	1	0	0	0
Dlc1	NM_015802	-29284	16846	Intragenic	http://genome.ucsc.edu/cgi-bin/hgTracks?org=mouse&db=mm9&position=chr8:37637558-37657730	chr8:37637558-37657730	Browse	173	25	0	1	0	0	0
Phf21b	NM_001081166	-26453	44213	Intragenic	http://genome.ucsc.edu/cgi-bin/hgTracks?org=mouse&db=mm9&position=chr15:84649657-84670395	chr15:84649657-84670395	Browse	739	376	10	1	0	0	0
Stat5b	NM_011489	-25733	16054	Intragenic	http://genome.ucsc.edu/cgi-bin/hgTracks?org=mouse&db=mm9&position=chr11:100647965-100668231	chr11:100647965-100668231	Browse	267	39	5	1	0	0	0
Klf9	NM_010638	21374	-4312	Intragenic	http://genome.ucsc.edu/cgi-bin/hgTracks?org=mouse&db=mm9&position=chr19:23226830-23247348	chr19:23226830-23247348	Browse	519	148	16	1	0	0	0
Klhl7	NM_026448	9627.5	-50546.5	Intragenic	http://genome.ucsc.edu/cgi-bin/hgTracks?org=mouse&db=mm9&position=chr5:23605751-23626362	chr5:23605751-23626362	Browse	612	323	6	1	0	0	0
Cd300e	NM_172050	-9627	495	Intragenic	http://genome.ucsc.edu/cgi-bin/hgTracks?org=mouse&db=mm9&position=chr11:114903358-114924092	chr11:114903358-114924092	Browse	735	338	13	1	0	0	0
Fbxl18	NM_001033312	-8354.5	15095.5	Intragenic	http://genome.ucsc.edu/cgi-bin/hgTracks?org=mouse&db=mm9&position=chr5:143638341-143658784	chr5:143638341-143658784	Browse	444	99	5	1	0	0	0
Jph3	NM_020605	5832	-54427	Intragenic	http://genome.ucsc.edu/cgi-bin/hgTracks?org=mouse&db=mm9&position=chr8:124249985-124270603	chr8:124249985-124270603	Browse	619	241	21	1	0	0	0
Elfn2	NM_183141	-4911	43196	Intragenic	http://genome.ucsc.edu/cgi-bin/hgTracks?org=mouse&db=mm9&position=chr15:78533422-78553842	chr15:78533422-78553842	Browse	421	108	5	1	0	0	0
Tmem121	NM_153776	2295	-1325	Intragenic	http://genome.ucsc.edu/cgi-bin/hgTracks?org=mouse&db=mm9&position=chr12:114416171-114436645	chr12:114416171-114436645	Browse	475	84	9	1	0	0	0
Arhgef18	NM_133962	2268	-61325	Intragenic	http://genome.ucsc.edu/cgi-bin/hgTracks?org=mouse&db=mm9&position=chr8:3385074-3405476	chr8:3385074-3405476	Browse	403	58	13	1	0	0	0
Cacna1b	NM_001042528	-1002.5	155476	Intragenic	http://genome.ucsc.edu/cgi-bin/hgTracks?org=mouse&db=mm9&position=chr2:24607325-24627804	chr2:24607325-24627804	Browse	480	96	6	1	0	0	0
Cacna1b	NM_001042528	-674.5	155804	Intragenic	http://genome.ucsc.edu/cgi-bin/hgTracks?org=mouse&db=mm9&position=chr2:24607819-24627966	chr2:24607819-24627966	Browse	148	18	1	1	0	0	0
Chgb	NM_007694	559	-13236	Intragenic	http://genome.ucsc.edu/cgi-bin/hgTracks?org=mouse&db=mm9&position=chr2:132597290-132617854	chr2:132597290-132617854	Browse	565	227	10	1	0	0	0
Gpr26	NM_173410	534.5	-18639.5	Intragenic	http://genome.ucsc.edu/cgi-bin/hgTracks?org=mouse&db=mm9&position=chr7:139148581-139168772	chr7:139148581-139168772	Browse	192	26	1	1	0	0	0
Sh3bp5l	NM_024480	429	-16547	Intragenic	http://genome.ucsc.edu/cgi-bin/hgTracks?org=mouse&db=mm9&position=chr11:58134519-58154841	chr11:58134519-58154841	Browse	323	54	6	1	0	0	0
Syt4	NM_009308	-235.5	9372.5	Intragenic	http://genome.ucsc.edu/cgi-bin/hgTracks?org=mouse&db=mm9&position=chr18:31596533-31617134	chr18:31596533-31617134	Browse	602	144	4	1	0	0	0
Chrnb2	NM_009602	-124	11014	Intragenic	http://genome.ucsc.edu/cgi-bin/hgTracks?org=mouse&db=mm9&position=chr3:89558188-89578578	chr3:89558188-89578578	Browse	391	100	2	1	0	0	0
Brunol6	NM_175235	88	-28868	Intragenic	http://genome.ucsc.edu/cgi-bin/hgTracks?org=mouse&db=mm9&position=chr9:59416126-59436336	chr9:59416126-59436336	Browse	211	33	0	1	0	0	0
Scg3	NM_009130	-46	40598	Intragenic	http://genome.ucsc.edu/cgi-bin/hgTracks?org=mouse&db=mm9&position=chr9:75521536-75542020	chr9:75521536-75542020	Browse	485	131	7	1	0	0	0
Olfr136	NM_146807	772220	771281	Downstream	http://genome.ucsc.edu/cgi-bin/hgTracks?org=mouse&db=mm9&position=chr17:39233946-39254700	chr17:39233946-39254700	Browse	755	278	6	1	0	0	0
Terf2ip	NM_020584	117628	108458	Downstream	http://genome.ucsc.edu/cgi-bin/hgTracks?org=mouse&db=mm9&position=chr8:114642529-114663243	chr8:114642529-114663243	Browse	715	418	21	1	0	0	0
Gm833	NM_001033414	102052	98669	Downstream	http://genome.ucsc.edu/cgi-bin/hgTracks?org=mouse&db=mm9&position=chr4:152163292-152184108	chr4:152163292-152184108	Browse	817	497	21	1	0	0	0
Eftud1	NM_175317	216941	87729	Downstream	http://genome.ucsc.edu/cgi-bin/hgTracks?org=mouse&db=mm9&position=chr7:90003959-90024223	chr7:90003959-90024223	Browse	265	40	4	1	0	0	0
Gpr133	NM_001081342	190856	83006.5	Downstream	http://genome.ucsc.edu/cgi-bin/hgTracks?org=mouse&db=mm9&position=chr5:129783212-129803749	chr5:129783212-129803749	Browse	538	162	13	1	0	0	0
Arhgef10l	NM_001112723	-208763	-74491	Downstream	http://genome.ucsc.edu/cgi-bin/hgTracks?org=mouse&db=mm9&position=chr4:139985627-140006189	chr4:139985627-140006189	Browse	563	260	11	1	0	0	0
Ptpn11	NM_001109992	-112696	-51830.5	Downstream	http://genome.ucsc.edu/cgi-bin/hgTracks?org=mouse&db=mm9&position=chr5:121518367-121539054	chr5:121518367-121539054	Browse	688	335	17	1	0	0	0
AK122209	NM_001029876	64792	39760	Downstream	http://genome.ucsc.edu/cgi-bin/hgTracks?org=mouse&db=mm9&position=chr8:126602100-126622228	chr8:126602100-126622228	Browse	129	17	3	1	0	0	0
Gpr133	NM_001081342	145729	37879	Downstream	http://genome.ucsc.edu/cgi-bin/hgTracks?org=mouse&db=mm9&position=chr5:129738268-129758438	chr5:129738268-129758438	Browse	171	24	5	1	0	0	0
Rhcg	NM_019799	-61836	-37556	Downstream	http://genome.ucsc.edu/cgi-bin/hgTracks?org=mouse&db=mm9&position=chr7:86690511-86710885	chr7:86690511-86710885	Browse	375	95	9	1	0	0	0
Rhbg	NM_021375	-33660	-21849	Downstream	http://genome.ucsc.edu/cgi-bin/hgTracks?org=mouse&db=mm9&position=chr3:88014639-88035253	chr3:88014639-88035253	Browse	615	189	16	1	0	0	0
Rabac1	NM_010261	-22220	-19241	Downstream	http://genome.ucsc.edu/cgi-bin/hgTracks?org=mouse&db=mm9&position=chr7:25725287-25745767	chr7:25725287-25745767	Browse	481	118	8	1	0	0	0
Sall1	NM_021390	-28442.5	-11523.5	Downstream	http://genome.ucsc.edu/cgi-bin/hgTracks?org=mouse&db=mm9&position=chr8:91529487-91549750	chr8:91529487-91549750	Browse	264	36	8	1	0	0	0
Ythdf1	NM_173761	-26388.5	-9828.5	Downstream	http://genome.ucsc.edu/cgi-bin/hgTracks?org=mouse&db=mm9&position=chr2:180619142-180639363	chr2:180619142-180639363	Browse	222	31	2	1	0	0	0
Mfng	NM_008595	-23337.5	-5774.5	Downstream	http://genome.ucsc.edu/cgi-bin/hgTracks?org=mouse&db=mm9&position=chr15:78570292-78590783	chr15:78570292-78590783	Browse	492	124	11	1	0	0	0
4921517D22Rik	NM_183290	-11295.5	-4595.5	Downstream	http://genome.ucsc.edu/cgi-bin/hgTracks?org=mouse&db=mm9&position=chr13:59774030-59794303	chr13:59774030-59794303	Browse	274	38	7	1	0	0	0
D8Ertd82e	NM_172911	57130.5	4170.5	Downstream	http://genome.ucsc.edu/cgi-bin/hgTracks?org=mouse&db=mm9&position=chr8:37204836-37225187	chr8:37204836-37225187	Browse	352	52	12	1	0	0	0
Wdr59	NM_176923	-75794.5	-4014.5	Downstream	http://genome.ucsc.edu/cgi-bin/hgTracks?org=mouse&db=mm9&position=chr8:113959956-113980229	chr8:113959956-113980229	Browse	274	49	8	1	0	0	0
Cdk5r2	NM_009872	3233	529	Downstream	http://genome.ucsc.edu/cgi-bin/hgTracks?org=mouse&db=mm9&position=chr1:74894592-74915078	chr1:74894592-74915078	Browse	487	137	10	1	0	0	0
Prss27	NM_175440	7989	282	Downstream	http://genome.ucsc.edu/cgi-bin/hgTracks?org=mouse&db=mm9&position=chr17:24172977-24193419	chr17:24172977-24193419	Browse	443	125	3	1	0	0	0
Zfp113	NM_019747	-79	15964	Intragenic	http://genome.ucsc.edu/cgi-bin/hgTracks?org=mouse&db=mm9&position=chr5:138586836-138606950	chr5:138586836-138606950	Browse	115	14	2	1	0	0	0
Lin54	NM_172714	-70913.5	-12473.5	Downstream	http://genome.ucsc.edu/cgi-bin/hgTracks?org=mouse&db=mm9&position=chr5:100848678-100868811	chr5:100848678-100868811	Browse	134	16	1	1	0	0	0
Specc1	NM_001029936	138288	-7629	Intragenic	http://genome.ucsc.edu/cgi-bin/hgTracks?org=mouse&db=mm9&position=chr11:62018808-62038964	chr11:62018808-62038964	Browse	157	17	5	1	0	0	0
Cacng3	NM_019430	-1105.5	-98178.5	Upstream	http://genome.ucsc.edu/cgi-bin/hgTracks?org=mouse&db=mm9&position=chr7:129804129-129824234	chr7:129804129-129824234	Browse	106	13	3	1	0	0	0
Mmachc	NM_025962	64.5	6016.5	Upstream	http://genome.ucsc.edu/cgi-bin/hgTracks?org=mouse&db=mm9&position=chr4:116370956-116391153	chr4:116370956-116391153	Browse	198	24	5	1	0	0	0
St8sia3	NM_009182	1237	-9520	Intragenic	http://genome.ucsc.edu/cgi-bin/hgTracks?org=mouse&db=mm9&position=chr18:64416106-64436450	chr18:64416106-64436450	Browse	345	57	3	1	0	0	0
Zfp113	NM_019747	-278	15765	Intragenic	http://genome.ucsc.edu/cgi-bin/hgTracks?org=mouse&db=mm9&position=chr5:138586555-138606833	chr5:138586555-138606833	Browse	279	45	3	1	0	0	0
Ccdc64	NM_001080808	-106.5	82167.5	Intragenic	http://genome.ucsc.edu/cgi-bin/hgTracks?org=mouse&db=mm9&position=chr5:116171319-116191604	chr5:116171319-116191604	Browse	286	41	0	1	0	0	0
Cdk5r2	NM_009872	2275	-429	Intragenic	http://genome.ucsc.edu/cgi-bin/hgTracks?org=mouse&db=mm9&position=chr1:74893748-74914006	chr1:74893748-74914006	Browse	259	42	2	1	0	0	0
Agpat5	NM_026792	325	-37810	Intragenic	http://genome.ucsc.edu/cgi-bin/hgTracks?org=mouse&db=mm9&position=chr8:18836456-18856750	chr8:18836456-18856750	Browse	295	48	5	1	0	0	0
Banp	NM_001110100	160126	81399.5	Downstream	http://genome.ucsc.edu/cgi-bin/hgTracks?org=mouse&db=mm9&position=chr8:124624496-124644619	chr8:124624496-124644619	Browse	124	13	2	1	0	0	0
Letm2	NM_173012	-391.5	5445.5	Intragenic	http://genome.ucsc.edu/cgi-bin/hgTracks?org=mouse&db=mm9&position=chr8:26697491-26717662	chr8:26697491-26717662	Browse	172	21	4	1	0	0	0
Letmd1	NM_134093	14.5	-10056.5	Intragenic	http://genome.ucsc.edu/cgi-bin/hgTracks?org=mouse&db=mm9&position=chr15:100289413-100309664	chr15:100289413-100309664	Browse	252	42	1	1	0	0	0
Crip2	NM_024223	-457.5	-5417.5	Upstream	http://genome.ucsc.edu/cgi-bin/hgTracks?org=mouse&db=mm9&position=chr12:114368216-114388383	chr12:114368216-114388383	Browse	168	20	1	1	0	0	0
9930012K11Rik	NM_001004155	-6193.5	-1095.5	Downstream	http://genome.ucsc.edu/cgi-bin/hgTracks?org=mouse&db=mm9&position=chr14:70543052-70563179	chr14:70543052-70563179	Browse	128	17	0	1	0	0	0
Ptprn2	NM_011215	-92	-791053	Upstream	http://genome.ucsc.edu/cgi-bin/hgTracks?org=mouse&db=mm9&position=chr12:117714074-117734352	chr12:117714074-117734352	Browse	279	47	2	1	0	0	0
Hpd	NM_008277	-11450.5	-570.5	Downstream	http://genome.ucsc.edu/cgi-bin/hgTracks?org=mouse&db=mm9&position=chr5:123611084-123631405	chr5:123611084-123631405	Browse	322	54	6	1	0	0	0
Acsf3	NM_144932	461.5	-41915.5	Intragenic	http://genome.ucsc.edu/cgi-bin/hgTracks?org=mouse&db=mm9&position=chr8:125289814-125309917	chr8:125289814-125309917	Browse	104	13	3	1	0	0	0
Car10	NM_028296	-2265	-504521	Upstream	http://genome.ucsc.edu/cgi-bin/hgTracks?org=mouse&db=mm9&position=chr11:92948283-92968711	chr11:92948283-92968711	Browse	429	122	5	1	0	0	0
Caln1	NM_181045	-5528.5	-476716	Upstream	http://genome.ucsc.edu/cgi-bin/hgTracks?org=mouse&db=mm9&position=chr5:130829520-130850077	chr5:130829520-130850077	Browse	558	158	11	1	0	0	0
Hs3st2	NM_001081327	-936.5	-110410	Upstream	http://genome.ucsc.edu/cgi-bin/hgTracks?org=mouse&db=mm9&position=chr7:128524688-128545057	chr7:128524688-128545057	Browse	370	101	3	0	1	1	1
Gpr153	NM_178406	7415	-3561	Intragenic	http://genome.ucsc.edu/cgi-bin/hgTracks?org=mouse&db=mm9&position=chr4:151645780-151665990	chr4:151645780-151665990	Browse	211	28	4	0	1	1	1
Tmem28	NM_173446	-1767.5	563246	Intragenic	http://genome.ucsc.edu/cgi-bin/hgTracks?org=mouse&db=mm9&position=chr8:9758966-9779545	chr8:9758966-9779545	Browse	580	162	9	0	1	1	0
Cryba2	NM_021541	-1436	1756	Intragenic	http://genome.ucsc.edu/cgi-bin/hgTracks?org=mouse&db=mm9&position=chr1:74928093-74948453	chr1:74928093-74948453	Browse	361	103	5	0	1	1	0
Rxfp3	NM_178717	-57.5	4194.5	Intragenic	http://genome.ucsc.edu/cgi-bin/hgTracks?org=mouse&db=mm9&position=chr15:10957528-10977803	chr15:10957528-10977803	Browse	276	50	2	0	1	1	0
Ank1	NM_001110783	520.5	-175092	Intragenic	http://genome.ucsc.edu/cgi-bin/hgTracks?org=mouse&db=mm9&position=chr8:24075715-24096032	chr8:24075715-24096032	Browse	318	47	2	0	1	1	0
Nefh	NM_010904	1296	10605	Upstream	http://genome.ucsc.edu/cgi-bin/hgTracks?org=mouse&db=mm9&position=chr11:4839096-4859630	chr11:4839096-4859630	Browse	535	167	13	0	1	1	0
6330527O06Rik	NM_029530	174.5	-11816.5	Intragenic	http://genome.ucsc.edu/cgi-bin/hgTracks?org=mouse&db=mm9&position=chr2:135873725-135893948	chr2:135873725-135893948	Browse	224	35	2	0	1	1	0
Barhl1	NM_019446	-240	8499	Intragenic	http://genome.ucsc.edu/cgi-bin/hgTracks?org=mouse&db=mm9&position=chr2:28761438-28781966	chr2:28761438-28781966	Browse	529	176	4	0	1	1	0
Tcfap2d	NM_153154	6836.5	-56474.5	Intragenic	http://genome.ucsc.edu/cgi-bin/hgTracks?org=mouse&db=mm9&position=chr1:19089806-19110071	chr1:19089806-19110071	Browse	266	54	3	0	1	1	0
Slc26a4	NM_011867	-291	39860	Intragenic	http://genome.ucsc.edu/cgi-bin/hgTracks?org=mouse&db=mm9&position=chr12:32234340-32254746	chr12:32234340-32254746	Browse	407	66	8	0	1	1	0
Gprin1	NM_012014	1263.5	14260.5	Upstream	http://genome.ucsc.edu/cgi-bin/hgTracks?org=mouse&db=mm9&position=chr13:54841885-54862702	chr13:54841885-54862702	Browse	818	344	15	0	1	1	0
Gabbr2	NM_001081141	1248.5	329066	Upstream	http://genome.ucsc.edu/cgi-bin/hgTracks?org=mouse&db=mm9&position=chr4:46995583-47016086	chr4:46995583-47016086	Browse	504	133	7	0	1	0	1
Polg	NM_017462	36027.5	52918.5	Upstream	http://genome.ucsc.edu/cgi-bin/hgTracks?org=mouse&db=mm9&position=chr7:86637016-86657357	chr7:86637016-86657357	Browse	342	59	1	0	1	0	1
Sez6l	NM_019982	-1549	156479	Intragenic	http://genome.ucsc.edu/cgi-bin/hgTracks?org=mouse&db=mm9&position=chr5:112994473-113014839	chr5:112994473-113014839	Browse	367	93	9	0	1	0	0
Crmp1	NM_007765	-2151	-48493	Upstream	http://genome.ucsc.edu/cgi-bin/hgTracks?org=mouse&db=mm9&position=chr5:37624547-37645211	chr5:37624547-37645211	Browse	665	146	12	0	1	0	0
Nell2	NM_016743	-2538.5	306718	Intragenic	http://genome.ucsc.edu/cgi-bin/hgTracks?org=mouse&db=mm9&position=chr15:95346398-95366799	chr15:95346398-95366799	Browse	402	113	8	0	1	0	0
Bhlhb4	NM_080641	-2985	-742	Downstream	http://genome.ucsc.edu/cgi-bin/hgTracks?org=mouse&db=mm9&position=chr2:180498529-180518711	chr2:180498529-180518711	Browse	183	23	1	0	1	0	0
Crmp1	NM_007765	-5100.5	-51442.5	Upstream	http://genome.ucsc.edu/cgi-bin/hgTracks?org=mouse&db=mm9&position=chr5:37621723-37642136	chr5:37621723-37642136	Browse	414	97	6	0	1	0	0
Bsx	NM_178245	-329	-4175	Upstream	http://genome.ucsc.edu/cgi-bin/hgTracks?org=mouse&db=mm9&position=chr9:40671788-40691972	chr9:40671788-40691972	Browse	185	27	0	0	1	0	0
Ank1	NM_001110783	-2247	-177860	Upstream	http://genome.ucsc.edu/cgi-bin/hgTracks?org=mouse&db=mm9&position=chr8:24073019-24093193	chr8:24073019-24093193	Browse	175	20	1	0	1	0	0
D11Bwg0517e	NM_001024931	-2856	416957	Intragenic	http://genome.ucsc.edu/cgi-bin/hgTracks?org=mouse&db=mm9&position=chr11:118757830-118778230	chr11:118757830-118778230	Browse	401	74	4	0	1	0	0
Bcan	NM_007529	-2811.5	10014.5	Intragenic	http://genome.ucsc.edu/cgi-bin/hgTracks?org=mouse&db=mm9&position=chr3:87791257-87811676	chr3:87791257-87811676	Browse	420	57	7	0	1	0	0
Grid1	NM_008166	-3754.5	-764734	Upstream	http://genome.ucsc.edu/cgi-bin/hgTracks?org=mouse&db=mm9&position=chr14:35619346-35639787	chr14:35619346-35639787	Browse	442	126	8	0	1	0	0
Slc12a5	NM_020333	-1411.5	-33155.5	Upstream	http://genome.ucsc.edu/cgi-bin/hgTracks?org=mouse&db=mm9&position=chr2:164781854-164802297	chr2:164781854-164802297	Browse	444	130	8	0	1	0	0
Lhx3	NM_001039653	-1298	5047	Intragenic	http://genome.ucsc.edu/cgi-bin/hgTracks?org=mouse&db=mm9&position=chr2:26050545-26071011	chr2:26050545-26071011	Browse	467	106	6	0	1	0	0
Pcdhga9	NM_033592	2124	-102804	Intragenic	http://genome.ucsc.edu/cgi-bin/hgTracks?org=mouse&db=mm9&position=chr18:37888582-37908844	chr18:37888582-37908844	Browse	263	42	4	0	1	0	0
Ptf1a	NM_018809	-16505	-18335	Upstream	http://genome.ucsc.edu/cgi-bin/hgTracks?org=mouse&db=mm9&position=chr2:19340600-19360968	chr2:19340600-19360968	Browse	369	86	1	0	1	0	0
Corl2	NM_001109743	-3192.5	-47130.5	Upstream	http://genome.ucsc.edu/cgi-bin/hgTracks?org=mouse&db=mm9&position=chr18:77081728-77102173	chr18:77081728-77102173	Browse	446	104	7	0	1	0	0
Kif26a	NM_001097621	-4755	-40295	Upstream	http://genome.ucsc.edu/cgi-bin/hgTracks?org=mouse&db=mm9&position=chr12:113369403-113389923	chr12:113369403-113389923	Browse	521	119	7	0	1	0	0
Rtn4rl2	NM_199223	-10688.5	4058.5	Intragenic	http://genome.ucsc.edu/cgi-bin/hgTracks?org=mouse&db=mm9&position=chr2:84706022-84726299	chr2:84706022-84726299	Browse	278	58	1	0	1	0	0
Slc10a4	NM_173403	1215	-4837	Intragenic	http://genome.ucsc.edu/cgi-bin/hgTracks?org=mouse&db=mm9&position=chr5:73389195-73409519	chr5:73389195-73409519	Browse	325	47	5	0	1	0	0
Cdh22	NM_174988	4969	128180	Upstream	http://genome.ucsc.edu/cgi-bin/hgTracks?org=mouse&db=mm9&position=chr2:165055005-165075371	chr2:165055005-165075371	Browse	367	96	3	0	1	0	0
A830091I15Rik	NM_172795	-1569.5	22843.5	Intragenic	http://genome.ucsc.edu/cgi-bin/hgTracks?org=mouse&db=mm9&position=chr11:78299365-78319906	chr11:78299365-78319906	Browse	542	152	9	0	1	0	0
Qsox2	NM_153559	-29180	-889	Downstream	http://genome.ucsc.edu/cgi-bin/hgTracks?org=mouse&db=mm9&position=chr2:26053490-26074030	chr2:26053490-26074030	Browse	541	125	5	0	1	0	0
Pcdha4	NM_007766	1233.5	-233736	Intragenic	http://genome.ucsc.edu/cgi-bin/hgTracks?org=mouse&db=mm9&position=chr18:37103490-37123661	chr18:37103490-37123661	Browse	172	21	5	0	1	0	0
EG545758	NM_001024147	-996.5	4915.5	Intragenic	http://genome.ucsc.edu/cgi-bin/hgTracks?org=mouse&db=mm9&position=chr5:72967685-72987900	chr5:72967685-72987900	Browse	216	32	0	0	1	0	0
Mast1	NM_019945	-7033.5	18467.5	Intragenic	http://genome.ucsc.edu/cgi-bin/hgTracks?org=mouse&db=mm9&position=chr8:87444046-87464391	chr8:87444046-87464391	Browse	346	57	3	0	1	0	0
2010107G12Rik	NM_001025573	17610	50315	Upstream	http://genome.ucsc.edu/cgi-bin/hgTracks?org=mouse&db=mm9&position=chr6:34935424-34955794	chr6:34935424-34955794	Browse	371	87	1	0	1	0	0
Hpca	NM_010471	2271.5	9455.5	Upstream	http://genome.ucsc.edu/cgi-bin/hgTracks?org=mouse&db=mm9&position=chr4:128788087-128808460	chr4:128788087-128808460	Browse	374	74	2	0	1	0	0
Pcdha2	NM_198117	1201	-247139	Intragenic	http://genome.ucsc.edu/cgi-bin/hgTracks?org=mouse&db=mm9&position=chr18:37090092-37110252	chr18:37090092-37110252	Browse	161	24	5	0	1	0	0
Ppp1r13l	NM_001010836	7396	-9922	Intragenic	http://genome.ucsc.edu/cgi-bin/hgTracks?org=mouse&db=mm9&position=chr7:19943683-19964237	chr7:19943683-19964237	Browse	555	127	10	0	1	0	0
Rtbdn	NM_144929	336.5	-9276.5	Intragenic	http://genome.ucsc.edu/cgi-bin/hgTracks?org=mouse&db=mm9&position=chr8:87460822-87481629	chr8:87460822-87481629	Browse	808	390	21	0	1	0	0
Neurod2	NM_010895	-15363.5	-11134.5	Downstream	http://genome.ucsc.edu/cgi-bin/hgTracks?org=mouse&db=mm9&position=chr11:98165425-98185766	chr11:98165425-98185766	Browse	342	77	2	0	1	0	0
Slc8a2	NM_148946	17492	-12720	Intragenic	http://genome.ucsc.edu/cgi-bin/hgTracks?org=mouse&db=mm9&position=chr7:16722912-16743368	chr7:16722912-16743368	Browse	457	117	4	0	1	0	0
Gabrd	NM_008072	-347	12744	Intragenic	http://genome.ucsc.edu/cgi-bin/hgTracks?org=mouse&db=mm9&position=chr4:154761581-154782081	chr4:154761581-154782081	Browse	501	100	6	0	1	0	0
Lrfn3	NM_175478	-15973.5	-8714.5	Downstream	http://genome.ucsc.edu/cgi-bin/hgTracks?org=mouse&db=mm9&position=chr7:31121577-31142058	chr7:31121577-31142058	Browse	482	147	10	0	1	0	0
Lrp3	NM_001024707	117	14529	Upstream	http://genome.ucsc.edu/cgi-bin/hgTracks?org=mouse&db=mm9&position=chr7:35990325-36010637	chr7:35990325-36010637	Browse	313	62	3	0	1	0	0
Asphd1	NM_001039645	427.5	4001.5	Upstream	http://genome.ucsc.edu/cgi-bin/hgTracks?org=mouse&db=mm9&position=chr7:134083308-134103737	chr7:134083308-134103737	Browse	430	110	4	0	1	0	0
Grin1	NM_008169	36.5	26769.5	Upstream	http://genome.ucsc.edu/cgi-bin/hgTracks?org=mouse&db=mm9&position=chr2:25164263-25184808	chr2:25164263-25184808	Browse	546	113	9	0	1	0	0
H2-T10	NM_010395	-9772.5	-5449.5	Downstream	http://genome.ucsc.edu/cgi-bin/hgTracks?org=mouse&db=mm9&position=chr17:36238505-36258660	chr17:36238505-36258660	Browse	156	20	2	0	1	0	0
Dguok	NM_013764	-53043.5	-26365.5	Downstream	http://genome.ucsc.edu/cgi-bin/hgTracks?org=mouse&db=mm9&position=chr6:83393748-83413941	chr6:83393748-83413941	Browse	194	25	3	0	1	0	0
Gfi1b	NM_008114	-100	12389	Intragenic	http://genome.ucsc.edu/cgi-bin/hgTracks?org=mouse&db=mm9&position=chr2:28467273-28487457	chr2:28467273-28487457	Browse	185	25	2	0	1	0	0
Ptpdc1	NM_207232	-39014	8688	Intragenic	http://genome.ucsc.edu/cgi-bin/hgTracks?org=mouse&db=mm9&position=chr13:48671856-48692000	chr13:48671856-48692000	Browse	145	20	3	0	1	0	0
Cacna2d2	NM_020263	-18052.5	-147516	Upstream	http://genome.ucsc.edu/cgi-bin/hgTracks?org=mouse&db=mm9&position=chr9:107273904-107294411	chr9:107273904-107294411	Browse	508	111	11	0	1	0	0
Pcdhac1	NM_001003671	1899	-95623	Intragenic	http://genome.ucsc.edu/cgi-bin/hgTracks?org=mouse&db=mm9&position=chr18:37241461-37261915	chr18:37241461-37261915	Browse	455	145	7	0	1	0	0
4933417O08Rik	NM_027694	300.5	-14265.5	Intragenic	http://genome.ucsc.edu/cgi-bin/hgTracks?org=mouse&db=mm9&position=chr19:42320248-42340897	chr19:42320248-42340897	Browse	650	259	7	0	1	0	0
Lep	NM_008493	-77666	-91322	Upstream	http://genome.ucsc.edu/cgi-bin/hgTracks?org=mouse&db=mm9&position=chr6:28922326-28942782	chr6:28922326-28942782	Browse	457	117	3	0	1	0	0
Galnt9	NM_198306	-70946.5	-76842.5	Upstream	http://genome.ucsc.edu/cgi-bin/hgTracks?org=mouse&db=mm9&position=chr5:110963472-110983645	chr5:110963472-110983645	Browse	174	21	2	0	1	0	0
Tmem22	NM_001101483	-1105	17793	Intragenic	http://genome.ucsc.edu/cgi-bin/hgTracks?org=mouse&db=mm9&position=chr9:100460300-100480498	chr9:100460300-100480498	Browse	199	28	1	0	1	0	0
Tmem90a	NM_001033334	-132	21398	Intragenic	http://genome.ucsc.edu/cgi-bin/hgTracks?org=mouse&db=mm9&position=chr12:86029500-86049750	chr12:86029500-86049750	Browse	251	42	1	0	1	0	0
Cplx3	NM_146223	-43.5	6197.5	Intragenic	http://genome.ucsc.edu/cgi-bin/hgTracks?org=mouse&db=mm9&position=chr9:57443852-57464139	chr9:57443852-57464139	Browse	288	61	4	0	1	0	0
Lrtm2	NM_172492	-10064.5	5536.5	Intragenic	http://genome.ucsc.edu/cgi-bin/hgTracks?org=mouse&db=mm9&position=chr6:119260499-119280874	chr6:119260499-119280874	Browse	376	81	4	0	1	0	0
C630035N08Rik	NM_175427	59	30531	Upstream	http://genome.ucsc.edu/cgi-bin/hgTracks?org=mouse&db=mm9&position=chr2:26987909-27008197	chr2:26987909-27008197	Browse	289	53	0	0	1	0	0
Osbp2	NM_152818	-89118	71055	Intragenic	http://genome.ucsc.edu/cgi-bin/hgTracks?org=mouse&db=mm9&position=chr11:3664673-3684903	chr11:3664673-3684903	Browse	231	37	2	0	1	0	0
Esrrb	NM_011934	186830	26325.5	Downstream	http://genome.ucsc.edu/cgi-bin/hgTracks?org=mouse&db=mm9&position=chr12:87878637-87899154	chr12:87878637-87899154	Browse	518	150	9	0	1	0	0
C1qa	NM_007572	8395	11324	Upstream	http://genome.ucsc.edu/cgi-bin/hgTracks?org=mouse&db=mm9&position=chr4:136452851-136473457	chr4:136452851-136473457	Browse	607	206	14	0	1	0	0
Mmp24	NM_010808	458	-42565	Intragenic	http://genome.ucsc.edu/cgi-bin/hgTracks?org=mouse&db=mm9&position=chr2:155591481-155611593	chr2:155591481-155611593	Browse	113	15	1	0	1	0	0
9930013L23Rik	NM_030728	-1316.5	150398	Intragenic	http://genome.ucsc.edu/cgi-bin/hgTracks?org=mouse&db=mm9&position=chr7:91223430-91243961	chr7:91223430-91243961	Browse	532	125	5	0	1	0	0
Cartpt	NM_001081493	-32	2168	Intragenic	http://genome.ucsc.edu/cgi-bin/hgTracks?org=mouse&db=mm9&position=chr13:100660433-100680779	chr13:100660433-100680779	Browse	347	81	1	0	1	0	0
Gjd2	NM_010290	-1654.5	2364.5	Intragenic	http://genome.ucsc.edu/cgi-bin/hgTracks?org=mouse&db=mm9&position=chr2:113827454-113847947	chr2:113827454-113847947	Browse	494	137	3	0	1	0	0
Kcnj6	NM_001025584	-1952	247062	Intragenic	http://genome.ucsc.edu/cgi-bin/hgTracks?org=mouse&db=mm9&position=chr16:95207093-95227609	chr16:95207093-95227609	Browse	517	148	7	0	1	0	0
Alk	NM_007439	-1019	734301	Intragenic	http://genome.ucsc.edu/cgi-bin/hgTracks?org=mouse&db=mm9&position=chr17:72942422-72962834	chr17:72942422-72962834	Browse	413	108	2	0	1	0	0
Pcsk2	NM_008792	861.5	-269242	Intragenic	http://genome.ucsc.edu/cgi-bin/hgTracks?org=mouse&db=mm9&position=chr2:143362472-143383079	chr2:143362472-143383079	Browse	608	135	11	0	1	0	0
Gria2	NM_001083806	229	118085	Upstream	http://genome.ucsc.edu/cgi-bin/hgTracks?org=mouse&db=mm9&position=chr3:80596748-80617136	chr3:80596748-80617136	Browse	389	87	5	0	1	0	0
Kcnc1	NM_001112739	332	-41876	Intragenic	http://genome.ucsc.edu/cgi-bin/hgTracks?org=mouse&db=mm9&position=chr7:53642054-53662342	chr7:53642054-53662342	Browse	289	39	2	0	0	1	1
Lrtm2	NM_172492	543.5	16144.5	Upstream	http://genome.ucsc.edu/cgi-bin/hgTracks?org=mouse&db=mm9&position=chr6:119271137-119291452	chr6:119271137-119291452	Browse	316	45	5	0	0	1	1
Atp2b2	NM_001036684	-38818	106891	Intragenic	http://genome.ucsc.edu/cgi-bin/hgTracks?org=mouse&db=mm9&position=chr6:113792138-113812966	chr6:113792138-113812966	Browse	829	446	20	0	0	1	1
Trim9	NM_001110202	-380.5	102698	Intragenic	http://genome.ucsc.edu/cgi-bin/hgTracks?org=mouse&db=mm9&position=chr12:71438100-71458341	chr12:71438100-71458341	Browse	242	35	4	0	0	1	0
Ebf4	NM_152993	66826	-7702	Intragenic	http://genome.ucsc.edu/cgi-bin/hgTracks?org=mouse&db=mm9&position=chr2:130178382-130198618	chr2:130178382-130198618	Browse	237	41	1	0	0	1	0
Cacna1s	NM_001081023	-1291	-68213	Upstream	http://genome.ucsc.edu/cgi-bin/hgTracks?org=mouse&db=mm9&position=chr1:137938127-137958245	chr1:137938127-137958245	Browse	119	17	4	0	0	1	0
40241	NM_001045533	558.5	110012	Upstream	http://genome.ucsc.edu/cgi-bin/hgTracks?org=mouse&db=mm9&position=chr1:72573512-72593881	chr1:72573512-72593881	Browse	370	87	6	0	0	1	0
Lgr5	NM_010195	-334	137133	Intragenic	http://genome.ucsc.edu/cgi-bin/hgTracks?org=mouse&db=mm9&position=chr10:115014452-115034552	chr10:115014452-115034552	Browse	101	13	2	0	0	1	0
Hrh3	NM_133849	456	5206	Upstream	http://genome.ucsc.edu/cgi-bin/hgTracks?org=mouse&db=mm9&position=chr2:179829161-179849605	chr2:179829161-179849605	Browse	445	71	5	0	0	1	0
Zfp161	NM_009547	55386	48819	Downstream	http://genome.ucsc.edu/cgi-bin/hgTracks?org=mouse&db=mm9&position=chr17:69778516-69798890	chr17:69778516-69798890	Browse	375	63	4	0	0	1	0
Pus3	NM_023292	-399	-8117	Upstream	http://genome.ucsc.edu/cgi-bin/hgTracks?org=mouse&db=mm9&position=chr9:35356462-35376840	chr9:35356462-35376840	Browse	379	68	6	0	0	1	0
Cecr6	NM_033567	-745	4124	Intragenic	http://genome.ucsc.edu/cgi-bin/hgTracks?org=mouse&db=mm9&position=chr6:120432914-120453246	chr6:120432914-120453246	Browse	333	54	2	0	0	0	1
Ankrd11	NM_001081379	2826	161503	Upstream	http://genome.ucsc.edu/cgi-bin/hgTracks?org=mouse&db=mm9&position=chr8:125558530-125578916	chr8:125558530-125578916	Browse	387	68	2	0	0	0	1
Epha10	NM_177671	1644.5	-4387.5	Intragenic	http://genome.ucsc.edu/cgi-bin/hgTracks?org=mouse&db=mm9&position=chr4:124549592-124569981	chr4:124549592-124569981	Browse	390	60	6	0	0	0	1
Sfrs14	NM_172755	-5944	-34817	Upstream	http://genome.ucsc.edu/cgi-bin/hgTracks?org=mouse&db=mm9&position=chr8:72741954-72762420	chr8:72741954-72762420	Browse	467	101	17	0	0	0	1
Gtf3a	NM_025652	-9408	-16301	Upstream	http://genome.ucsc.edu/cgi-bin/hgTracks?org=mouse&db=mm9&position=chr5:147740825-147760931	chr5:147740825-147760931	Browse	107	13	2	0	0	0	1
Rhbdl3	NM_139228	-9971.5	-64851.5	Upstream	http://genome.ucsc.edu/cgi-bin/hgTracks?org=mouse&db=mm9&position=chr11:80094364-80114847	chr11:80094364-80114847	Browse	484	94	10	0	0	0	1
Tcf19	NM_025674	-2720	1301	Intragenic	http://genome.ucsc.edu/cgi-bin/hgTracks?org=mouse&db=mm9&position=chr17:35640875-35661083	chr17:35640875-35661083	Browse	209	27	5	0	0	0	1
Ftl2	NM_008049	-997	-1954	Upstream	http://genome.ucsc.edu/cgi-bin/hgTracks?org=mouse&db=mm9&position=chr4:125169990-125190592	chr4:125169990-125190592	Browse	603	186	12	0	0	0	1
Man2b2	NM_008550	5505	29212	Upstream	http://genome.ucsc.edu/cgi-bin/hgTracks?org=mouse&db=mm9&position=chr5:37217102-37237640	chr5:37217102-37237640	Browse	539	173	11	0	0	0	1
Zfp64	NM_009564	-101485	-71258	Downstream	http://genome.ucsc.edu/cgi-bin/hgTracks?org=mouse&db=mm9&position=chr2:168669535-168689669	chr2:168669535-168689669	Browse	135	14	2	0	0	0	1
Pla2g1b	NM_011107	23298.5	14846.5	Downstream	http://genome.ucsc.edu/cgi-bin/hgTracks?org=mouse&db=mm9&position=chr5:115929517-115949628	chr5:115929517-115949628	Browse	112	13	2	0	0	0	1
Zfp213	NM_001033496	-17586.5	-10229.5	Downstream	http://genome.ucsc.edu/cgi-bin/hgTracks?org=mouse&db=mm9&position=chr17:23673452-23693561	chr17:23673452-23693561	Browse	110	15	4	0	0	0	1
D130040H23Rik	NM_172491	57769.5	25473.5	Downstream	http://genome.ucsc.edu/cgi-bin/hgTracks?org=mouse&db=mm9&position=chr8:71842690-71862805	chr8:71842690-71862805	Browse	116	13	3	0	0	0	1
Mc3r	NM_008561	-7288.5	-9911.5	Upstream	http://genome.ucsc.edu/cgi-bin/hgTracks?org=mouse&db=mm9&position=chr2:172056424-172076981	chr2:172056424-172076981	Browse	558	248	9	0	0	0	1
Otoa	NM_139310	78165.5	-1486.5	Intragenic	http://genome.ucsc.edu/cgi-bin/hgTracks?org=mouse&db=mm9&position=chr7:128295032-128315201	chr7:128295032-128315201	Browse	170	22	2	0	0	0	1
Es22	NM_133660	8645.5	36968.5	Upstream	http://genome.ucsc.edu/cgi-bin/hgTracks?org=mouse&db=mm9&position=chr8:95752002-95772169	chr8:95752002-95772169	Browse	168	21	3	0	0	0	1
Anxa4	NM_013471	-38904	17841	Intragenic	http://genome.ucsc.edu/cgi-bin/hgTracks?org=mouse&db=mm9&position=chr6:86694439-86714909	chr6:86694439-86714909	Browse	471	137	14	0	0	0	1
Prmt5	NM_013768	326	10265	Upstream	http://genome.ucsc.edu/cgi-bin/hgTracks?org=mouse&db=mm9&position=chr14:55126506-55146634	chr14:55126506-55146634	Browse	129	15	3	0	0	0	1
Vrk1	NM_001029843	953706	886558	Downstream	http://genome.ucsc.edu/cgi-bin/hgTracks?org=mouse&db=mm9&position=chr12:108192009-108212347	chr12:108192009-108212347	Browse	339	84	6	0	0	0	1
Magea5	NM_020018	10123.5	18616.5	Upstream	http://genome.ucsc.edu/cgi-bin/hgTracks?org=mouse&db=mm9&position=chrX:151496112-151516327	chrX:151496112-151516327	Browse	216	33	1	0	0	0	1
Spock3	NM_023689	678652	273000	Downstream	http://genome.ucsc.edu/cgi-bin/hgTracks?org=mouse&db=mm9&position=chr8:66098690-66119097	chr8:66098690-66119097	Browse	408	62	7	0	0	0	1
Olfr147	NM_146869	10747	9793	Downstream	http://genome.ucsc.edu/cgi-bin/hgTracks?org=mouse&db=mm9&position=chr9:38211032-38231382	chr9:38211032-38231382	Browse	351	67	4	0	0	0	1
Slco5a1	NM_172841	-764	123822	Intragenic	http://genome.ucsc.edu/cgi-bin/hgTracks?org=mouse&db=mm9&position=chr1:12970290-12990614	chr1:12970290-12990614	Browse	325	56	12	0	0	0	0
Bai3	NM_175642	939	763097	Upstream	http://genome.ucsc.edu/cgi-bin/hgTracks?org=mouse&db=mm9&position=chr1:25877410-25897572	chr1:25877410-25897572	Browse	163	22	1	0	0	0	0
Nefm	NM_008691	700.5	6160.5	Upstream	http://genome.ucsc.edu/cgi-bin/hgTracks?org=mouse&db=mm9&position=chr14:68733565-68753958	chr14:68733565-68753958	Browse	394	102	1	0	0	0	0
Zfp653	NM_177318	-17474	-1588	Downstream	http://genome.ucsc.edu/cgi-bin/hgTracks?org=mouse&db=mm9&position=chr9:21848181-21868449	chr9:21848181-21868449	Browse	269	48	6	0	0	0	0
Hes2	NM_008236	-355.5	-3958.5	Upstream	http://genome.ucsc.edu/cgi-bin/hgTracks?org=mouse&db=mm9&position=chr4:151522444-151542795	chr4:151522444-151542795	Browse	352	67	4	0	0	0	0
Cdh2	NM_007664	-2174	217999	Intragenic	http://genome.ucsc.edu/cgi-bin/hgTracks?org=mouse&db=mm9&position=chr18:16955262-16975506	chr18:16955262-16975506	Browse	245	36	2	0	0	0	0
Ina	NM_146100	1977.5	-7671.5	Intragenic	http://genome.ucsc.edu/cgi-bin/hgTracks?org=mouse&db=mm9&position=chr19:47080994-47101335	chr19:47080994-47101335	Browse	342	92	5	0	0	0	0
Gp5	NM_008148	79503.5	82590.5	Upstream	http://genome.ucsc.edu/cgi-bin/hgTracks?org=mouse&db=mm9&position=chr16:30380311-30400426	chr16:30380311-30400426	Browse	116	14	2	0	0	0	0
Celsr3	NM_080437	-447	-27097	Upstream	http://genome.ucsc.edu/cgi-bin/hgTracks?org=mouse&db=mm9&position=chr9:108717989-108738417	chr9:108717989-108738417	Browse	429	127	9	0	0	0	0
Nptxr	NM_030689	-13011.5	5347.5	Intragenic	http://genome.ucsc.edu/cgi-bin/hgTracks?org=mouse&db=mm9&position=chr15:79611928-79632327	chr15:79611928-79632327	Browse	400	96	6	0	0	0	0
Gns	NM_029364	-55812.5	-87968.5	Upstream	http://genome.ucsc.edu/cgi-bin/hgTracks?org=mouse&db=mm9&position=chr10:120736172-120756493	chr10:120736172-120756493	Browse	322	63	2	0	0	0	0
F12	NM_021489	-7460	1331	Intragenic	http://genome.ucsc.edu/cgi-bin/hgTracks?org=mouse&db=mm9&position=chr13:55510552-55530810	chr13:55510552-55530810	Browse	259	48	0	0	0	0	0
Pdpn	NM_010329	36671	68757	Upstream	http://genome.ucsc.edu/cgi-bin/hgTracks?org=mouse&db=mm9&position=chr4:142915955-142936207	chr4:142915955-142936207	Browse	253	36	2	0	0	0	0
Ppl	NM_008909	14461	60652	Upstream	http://genome.ucsc.edu/cgi-bin/hgTracks?org=mouse&db=mm9&position=chr16:5136959-5157111	chr16:5136959-5157111	Browse	153	18	3	0	0	0	0
Vgf	NM_001039385	907	-2150	Intragenic	http://genome.ucsc.edu/cgi-bin/hgTracks?org=mouse&db=mm9&position=chr5:137496896-137517246	chr5:137496896-137517246	Browse	351	95	2	0	0	0	0
Dlc1	NM_015802	-63580	-17450	Downstream	http://genome.ucsc.edu/cgi-bin/hgTracks?org=mouse&db=mm9&position=chr8:37603262-37623434	chr8:37603262-37623434	Browse	173	20	4	0	0	0	0
Ndc80	NM_023294	26217.5	56969.5	Upstream	http://genome.ucsc.edu/cgi-bin/hgTracks?org=mouse&db=mm9&position=chr17:71892205-71912624	chr17:71892205-71912624	Browse	420	58	6	0	0	0	0
Ppm1l	NM_178726	-983.5	-239462	Upstream	http://genome.ucsc.edu/cgi-bin/hgTracks?org=mouse&db=mm9&position=chr3:69109762-69129949	chr3:69109762-69129949	Browse	188	23	3	0	0	0	0
Cdh22	NM_174988	-74346.5	48864.5	Intragenic	http://genome.ucsc.edu/cgi-bin/hgTracks?org=mouse&db=mm9&position=chr2:164975823-164995922	chr2:164975823-164995922	Browse	100	14	1	0	0	0	0
AI593442	NM_178906	-2675.5	3712.5	Intragenic	http://genome.ucsc.edu/cgi-bin/hgTracks?org=mouse&db=mm9&position=chr9:52474671-52495046	chr9:52474671-52495046	Browse	376	64	1	0	0	0	0
Letmd1	NM_134093	-618	-10689	Upstream	http://genome.ucsc.edu/cgi-bin/hgTracks?org=mouse&db=mm9&position=chr15:100288813-100308999	chr15:100288813-100308999	Browse	187	20	5	0	0	0	0
Rasl10b	NM_001013386	7181.5	-3785.5	Intragenic	http://genome.ucsc.edu/cgi-bin/hgTracks?org=mouse&db=mm9&position=chr11:83220499-83241010	chr11:83220499-83241010	Browse	512	155	11	0	0	0	0
Dock1	NM_001033420	92716	-410245	Intragenic	http://genome.ucsc.edu/cgi-bin/hgTracks?org=mouse&db=mm9&position=chr7:141944945-141965225	chr7:141944945-141965225	Browse	281	41	3	0	0	0	0
Ovca2	NM_027136	-5216.5	-2350.5	Downstream	http://genome.ucsc.edu/cgi-bin/hgTracks?org=mouse&db=mm9&position=chr11:74976952-74997235	chr11:74976952-74997235	Browse	284	38	3	0	0	0	0
Stxbp1	NM_009295	12762	71927	Upstream	http://genome.ucsc.edu/cgi-bin/hgTracks?org=mouse&db=mm9&position=chr2:32705323-32725493	chr2:32705323-32725493	Browse	171	19	4	0	0	0	0
Rfxap	NM_133231	1413.5	6090.5	Upstream	http://genome.ucsc.edu/cgi-bin/hgTracks?org=mouse&db=mm9&position=chr3:54602996-54623257	chr3:54602996-54623257	Browse	262	45	5	0	0	0	0
Nell2	NM_016743	107	309364	Upstream	http://genome.ucsc.edu/cgi-bin/hgTracks?org=mouse&db=mm9&position=chr15:95349062-95369426	chr15:95349062-95369426	Browse	365	72	6	0	0	0	0
Htr1a	NM_008308	-890.5	-5331.5	Upstream	http://genome.ucsc.edu/cgi-bin/hgTracks?org=mouse&db=mm9&position=chr13:106222652-106243111	chr13:106222652-106243111	Browse	460	118	3	0	0	0	0
Cdh22	NM_174988	-74047.5	49163.5	Intragenic	http://genome.ucsc.edu/cgi-bin/hgTracks?org=mouse&db=mm9&position=chr2:164975995-164996348	chr2:164975995-164996348	Browse	354	87	5	0	0	0	0
Mapk11	NM_011161	676.5	7750.5	Upstream	http://genome.ucsc.edu/cgi-bin/hgTracks?org=mouse&db=mm9&position=chr15:88970483-88990844	chr15:88970483-88990844	Browse	362	94	4	0	0	0	0
BC055111	NM_183182	97	26427	Upstream	http://genome.ucsc.edu/cgi-bin/hgTracks?org=mouse&db=mm9&position=chr4:106279816-106300064	chr4:106279816-106300064	Browse	249	43	2	0	0	0	0
Fbxo31	NM_133765	5056.5	31884.5	Upstream	http://genome.ucsc.edu/cgi-bin/hgTracks?org=mouse&db=mm9&position=chr8:124097613-124117912	chr8:124097613-124117912	Browse	300	40	7	0	0	0	0
Elavl2	NM_010486	2982.5	124272	Upstream	http://genome.ucsc.edu/cgi-bin/hgTracks?org=mouse&db=mm9&position=chr4:91031634-91051823	chr4:91031634-91051823	Browse	190	26	0	0	0	0	0
Camk2n1	NM_025451	70076.5	67118.5	Downstream	http://genome.ucsc.edu/cgi-bin/hgTracks?org=mouse&db=mm9&position=chr4:138071077-138091276	chr4:138071077-138091276	Browse	200	28	2	0	0	0	0
Gabrb3	NM_008071	1159	-236470	Intragenic	http://genome.ucsc.edu/cgi-bin/hgTracks?org=mouse&db=mm9&position=chr7:64837476-64857926	chr7:64837476-64857926	Browse	451	102	7	0	0	0	0
Tlr9	NM_031178	1795.5	-2483.5	Intragenic	http://genome.ucsc.edu/cgi-bin/hgTracks?org=mouse&db=mm9&position=chr9:106116607-106136840	chr9:106116607-106136840	Browse	234	35	5	0	0	0	0
Lrrc4b	NM_198250	-12453	-33311	Upstream	http://genome.ucsc.edu/cgi-bin/hgTracks?org=mouse&db=mm9&position=chr7:51675352-51695454	chr7:51675352-51695454	Browse	103	13	2	0	0	0	0
Tmem43	NM_028766	437.5	-14270.5	Intragenic	http://genome.ucsc.edu/cgi-bin/hgTracks?org=mouse&db=mm9&position=chr6:91414053-91434310	chr6:91414053-91434310	Browse	258	46	10	0	0	0	0
Aldoa	NM_007438	8487	12435	Upstream	http://genome.ucsc.edu/cgi-bin/hgTracks?org=mouse&db=mm9&position=chr7:133941111-133961257	chr7:133941111-133961257	Browse	147	16	2	0	0	0	0
Nptxr	NM_030689	-10367.5	7991.5	Intragenic	http://genome.ucsc.edu/cgi-bin/hgTracks?org=mouse&db=mm9&position=chr15:79614714-79634829	chr15:79614714-79634829	Browse	116	17	0	0	0	0	0
Lrp1	NM_008512	-84070.5	-1079.5	Downstream	http://genome.ucsc.edu/cgi-bin/hgTracks?org=mouse&db=mm9&position=chr10:126964005-126984262	chr10:126964005-126984262	Browse	258	54	7	0	0	0	0
Elfn2	NM_183141	-6631.5	41475.5	Intragenic	http://genome.ucsc.edu/cgi-bin/hgTracks?org=mouse&db=mm9&position=chr15:78531798-78552025	chr15:78531798-78552025	Browse	228	32	4	0	0	0	0
Apaf1	NM_001042558	-255668	-162235	Downstream	http://genome.ucsc.edu/cgi-bin/hgTracks?org=mouse&db=mm9&position=chr10:90279599-90300041	chr10:90279599-90300041	Browse	443	135	7	0	0	0	0
Scrt1	NM_130893	130.5	6057.5	Upstream	http://genome.ucsc.edu/cgi-bin/hgTracks?org=mouse&db=mm9&position=chr15:76342532-76362847	chr15:76342532-76362847	Browse	316	88	0	0	0	0	0
Fbxo41	NM_001001160	-20463	12846	Intragenic	http://genome.ucsc.edu/cgi-bin/hgTracks?org=mouse&db=mm9&position=chr6:85422270-85442564	chr6:85422270-85442564	Browse	295	59	1	0	0	0	0
Tob2	NM_020507	-1676	8381	Intragenic	http://genome.ucsc.edu/cgi-bin/hgTracks?org=mouse&db=mm9&position=chr15:81676981-81697179	chr15:81676981-81697179	Browse	199	25	5	0	0	0	0
Rpl38	NM_001048057	-15832.5	-19621.5	Upstream	http://genome.ucsc.edu/cgi-bin/hgTracks?org=mouse&db=mm9&position=chr11:114503817-114524230	chr11:114503817-114524230	Browse	414	102	3	0	0	0	0
Prlhr	NM_201615	715	2279	Upstream	http://genome.ucsc.edu/cgi-bin/hgTracks?org=mouse&db=mm9&position=chr19:60534783-60555061	chr19:60534783-60555061	Browse	279	51	3	0	0	0	0
Snx1	NM_019727	-186.5	36573.5	Intragenic	http://genome.ucsc.edu/cgi-bin/hgTracks?org=mouse&db=mm9&position=chr9:65962346-65982667	chr9:65962346-65982667	Browse	322	52	4	0	0	0	0
Celsr3	NM_080437	691	-25959	Intragenic	http://genome.ucsc.edu/cgi-bin/hgTracks?org=mouse&db=mm9&position=chr9:108719022-108739660	chr9:108719022-108739660	Browse	639	273	10	0	0	0	0
Vgf	NM_001039385	-9.5	-3066.5	Upstream	http://genome.ucsc.edu/cgi-bin/hgTracks?org=mouse&db=mm9&position=chr5:137495928-137516381	chr5:137495928-137516381	Browse	454	126	6	0	0	0	0
Rgs20	NM_021374	3498.5	112910	Upstream	http://genome.ucsc.edu/cgi-bin/hgTracks?org=mouse&db=mm9&position=chr1:5002760-5023157	chr1:5002760-5023157	Browse	398	81	5	0	0	0	0
5430435G22Rik	NM_145509	23219.5	-1550.5	Intragenic	http://genome.ucsc.edu/cgi-bin/hgTracks?org=mouse&db=mm9&position=chr1:133598402-133618579	chr1:133598402-133618579	Browse	178	23	1	0	0	0	0
Nefl	NM_010910	-3397	-7251	Upstream	http://genome.ucsc.edu/cgi-bin/hgTracks?org=mouse&db=mm9&position=chr14:68688392-68708694	chr14:68688392-68708694	Browse	303	54	5	0	0	0	0
Extl1	NM_019578	-12672.5	2734.5	Intragenic	http://genome.ucsc.edu/cgi-bin/hgTracks?org=mouse&db=mm9&position=chr4:133904934-133925109	chr4:133904934-133925109	Browse	176	21	2	0	0	0	0
Tmem120a	NM_172541	-1855.5	6827.5	Intragenic	http://genome.ucsc.edu/cgi-bin/hgTracks?org=mouse&db=mm9&position=chr5:136208011-136228362	chr5:136208011-136228362	Browse	352	53	5	0	0	0	0
Lypd4	NM_182785	-2106.5	2965.5	Intragenic	http://genome.ucsc.edu/cgi-bin/hgTracks?org=mouse&db=mm9&position=chr7:25642526-25662681	chr7:25642526-25662681	Browse	156	20	2	0	0	0	0
Il12rb1	NM_008353	-6499.5	-19474.5	Upstream	http://genome.ucsc.edu/cgi-bin/hgTracks?org=mouse&db=mm9&position=chr8:73315775-73335920	chr8:73315775-73335920	Browse	146	18	2	0	0	0	0
Klhl7	NM_026448	7267	-52907	Intragenic	http://genome.ucsc.edu/cgi-bin/hgTracks?org=mouse&db=mm9&position=chr5:23603435-23623957	chr5:23603435-23623957	Browse	523	158	7	0	0	0	0
40057	NM_017380	83191.5	52602.5	Downstream	http://genome.ucsc.edu/cgi-bin/hgTracks?org=mouse&db=mm9&position=chr11:117266100-117286349	chr11:117266100-117286349	Browse	250	40	6	0	0	0	0
Diras1	NM_145217	-186	5602	Intragenic	http://genome.ucsc.edu/cgi-bin/hgTracks?org=mouse&db=mm9&position=chr10:80477854-80498018	chr10:80477854-80498018	Browse	165	23	0	0	0	0	0
Batf2	NM_028967	17305	9287	Downstream	http://genome.ucsc.edu/cgi-bin/hgTracks?org=mouse&db=mm9&position=chr19:6171509-6192015	chr19:6171509-6192015	Browse	507	132	11	0	0	0	0
1810054D07Rik	NM_027238	-66660	37229	Intragenic	http://genome.ucsc.edu/cgi-bin/hgTracks?org=mouse&db=mm9&position=chr4:82893342-82913524	chr4:82893342-82913524	Browse	183	22	3	0	0	0	0
Gas2l2	NM_001013759	-7977	-423	Downstream	http://genome.ucsc.edu/cgi-bin/hgTracks?org=mouse&db=mm9&position=chr11:83224652-83245308	chr11:83224652-83245308	Browse	657	191	9	0	0	0	0
Zkscan2	NM_001081329	3073.5	24883.5	Upstream	http://genome.ucsc.edu/cgi-bin/hgTracks?org=mouse&db=mm9&position=chr7:130636819-130657254	chr7:130636819-130657254	Browse	436	118	9	0	0	0	0
Lgr6	NM_001033409	938.5	119862	Upstream	http://genome.ucsc.edu/cgi-bin/hgTracks?org=mouse&db=mm9&position=chr1:136992610-137012973	chr1:136992610-137012973	Browse	364	74	12	0	0	0	0
Fads1	NM_146094	-104.5	-14006.5	Upstream	http://genome.ucsc.edu/cgi-bin/hgTracks?org=mouse&db=mm9&position=chr19:10247299-10267416	chr19:10247299-10267416	Browse	118	13	2	0	0	0	0
Syp	NM_009305	11	-14530	Intragenic	http://genome.ucsc.edu/cgi-bin/hgTracks?org=mouse&db=mm9&position=chrX:7205728-7225966	chrX:7205728-7225966	Browse	239	39	2	0	0	0	0
Lin28b	NM_001031772	13195.5	106764	Upstream	http://genome.ucsc.edu/cgi-bin/hgTracks?org=mouse&db=mm9&position=chr10:45193061-45213344	chr10:45193061-45213344	Browse	284	61	3	0	0	0	0
1810054D07Rik	NM_027238	-66511.5	37377.5	Intragenic	http://genome.ucsc.edu/cgi-bin/hgTracks?org=mouse&db=mm9&position=chr4:82893530-82913633	chr4:82893530-82913633	Browse	104	13	2	0	0	0	0
G630016D24Rik	NM_001033805	-5052	-7975	Upstream	http://genome.ucsc.edu/cgi-bin/hgTracks?org=mouse&db=mm9&position=chr14:52621282-52641692	chr14:52621282-52641692	Browse	411	89	4	0	0	0	0
D10627	NM_001013379	-2532.5	-24026.5	Upstream	http://genome.ucsc.edu/cgi-bin/hgTracks?org=mouse&db=mm9&position=chr8:71720358-71740465	chr8:71720358-71740465	Browse	108	13	3	0	0	0	0
Kcnh4	NM_001081194	-546	17457	Intragenic	http://genome.ucsc.edu/cgi-bin/hgTracks?org=mouse&db=mm9&position=chr11:100610141-100630605	chr11:100610141-100630605	Browse	465	120	10	0	0	0	0
Cacna1e	NM_009782	-2190	331212	Intragenic	http://genome.ucsc.edu/cgi-bin/hgTracks?org=mouse&db=mm9&position=chr1:156560635-156581085	chr1:156560635-156581085	Browse	451	92	4	0	0	0	0
Ube2q1	NM_027315	-3851.5	-14228.5	Upstream	http://genome.ucsc.edu/cgi-bin/hgTracks?org=mouse&db=mm9&position=chr3:89563447-89583924	chr3:89563447-89583924	Browse	478	123	8	0	0	0	0
4121402D02Rik	NM_028722	-9418	-20330	Upstream	http://genome.ucsc.edu/cgi-bin/hgTracks?org=mouse&db=mm9&position=chr11:98637297-98657525	chr11:98637297-98657525	Browse	229	31	5	0	0	0	0
Hes3	NM_008237	-4529.5	1161.5	Intragenic	http://genome.ucsc.edu/cgi-bin/hgTracks?org=mouse&db=mm9&position=chr4:151650981-151671502	chr4:151650981-151671502	Browse	522	105	6	0	0	0	0
Mdga1	NM_001081160	-32075.5	27849.5	Intragenic	http://genome.ucsc.edu/cgi-bin/hgTracks?org=mouse&db=mm9&position=chr17:29982585-30002918	chr17:29982585-30002918	Browse	334	77	3	0	0	0	0
Barhl2	NM_001005477	-9274	-3630	Downstream	http://genome.ucsc.edu/cgi-bin/hgTracks?org=mouse&db=mm9&position=chr5:106867817-106888005	chr5:106867817-106888005	Browse	189	25	3	0	0	0	0
Nptx2	NM_016789	-3028	-14605	Upstream	http://genome.ucsc.edu/cgi-bin/hgTracks?org=mouse&db=mm9&position=chr5:145293533-145313951	chr5:145293533-145313951	Browse	419	86	4	0	0	0	0
Flt4	NM_008029	24021.5	-18481.5	Intragenic	http://genome.ucsc.edu/cgi-bin/hgTracks?org=mouse&db=mm9&position=chr11:49437157-49457342	chr11:49437157-49457342	Browse	186	19	3	0	0	0	0
Unc45b	NM_178680	15758.5	-16317.5	Intragenic	http://genome.ucsc.edu/cgi-bin/hgTracks?org=mouse&db=mm9&position=chr11:82730512-82750669	chr11:82730512-82750669	Browse	158	18	2	0	0	0	0
Ylpm1	NM_178363	2936.5	-71258.5	Intragenic	http://genome.ucsc.edu/cgi-bin/hgTracks?org=mouse&db=mm9&position=chr12:86330109-86350304	chr12:86330109-86350304	Browse	196	28	0	0	0	0	0
Hoxc4	NM_013553	48392	45934	Downstream	http://genome.ucsc.edu/cgi-bin/hgTracks?org=mouse&db=mm9&position=chr15:102903106-102923328	chr15:102903106-102923328	Browse	223	33	3	0	0	0	0
Grid2ip	NM_133355	5843	-22048	Intragenic	http://genome.ucsc.edu/cgi-bin/hgTracks?org=mouse&db=mm9&position=chr5:144121253-144141605	chr5:144121253-144141605	Browse	353	59	8	0	0	0	0
Elavl2	NM_010486	7611.5	128902	Upstream	http://genome.ucsc.edu/cgi-bin/hgTracks?org=mouse&db=mm9&position=chr4:91036136-91056579	chr4:91036136-91056579	Browse	444	136	10	0	0	0	0
2310028H24Rik	NM_027993	-2919.5	47661.5	Intragenic	http://genome.ucsc.edu/cgi-bin/hgTracks?org=mouse&db=mm9&position=chr4:41503461-41523784	chr4:41503461-41523784	Browse	324	61	1	0	0	0	0
Cdk8	NM_153599	-3992.5	-75192.5	Upstream	http://genome.ucsc.edu/cgi-bin/hgTracks?org=mouse&db=mm9&position=chr5:147029045-147049470	chr5:147029045-147049470	Browse	426	137	7	0	0	0	0
Chat	NM_009891	1889.5	59596.5	Upstream	http://genome.ucsc.edu/cgi-bin/hgTracks?org=mouse&db=mm9&position=chr14:33270822-33291147	chr14:33270822-33291147	Browse	326	82	5	0	0	0	0
Prss27	NM_175440	4750.5	-2956.5	Intragenic	http://genome.ucsc.edu/cgi-bin/hgTracks?org=mouse&db=mm9&position=chr17:24169908-24190011	chr17:24169908-24190011	Browse	104	14	1	0	0	0	0
Kcnh2	NM_013569	6037.5	38053.5	Upstream	http://genome.ucsc.edu/cgi-bin/hgTracks?org=mouse&db=mm9&position=chr5:23853191-23873728	chr5:23853191-23873728	Browse	538	157	18	0	0	0	0
Whrn	NM_001008791	-4238	76804	Intragenic	http://genome.ucsc.edu/cgi-bin/hgTracks?org=mouse&db=mm9&position=chr4:63142612-63162882	chr4:63142612-63162882	Browse	271	47	2	0	0	0	0
BC048355	NM_207161	-16486.5	-19316.5	Upstream	http://genome.ucsc.edu/cgi-bin/hgTracks?org=mouse&db=mm9&position=chr17:46607192-46627309	chr17:46607192-46627309	Browse	118	14	1	0	0	0	0
Pcbp3	NM_021568	-3396	196536	Intragenic	http://genome.ucsc.edu/cgi-bin/hgTracks?org=mouse&db=mm9&position=chr10:76410946-76431328	chr10:76410946-76431328	Browse	383	79	8	0	0	0	0
Rnd1	NM_172612	-3597	4660	Intragenic	http://genome.ucsc.edu/cgi-bin/hgTracks?org=mouse&db=mm9&position=chr15:98494190-98514400	chr15:98494190-98514400	Browse	211	31	3	0	0	0	0
Npas4	NM_153553	2671.5	8289.5	Upstream	http://genome.ucsc.edu/cgi-bin/hgTracks?org=mouse&db=mm9&position=chr19:4982455-5002832	chr19:4982455-5002832	Browse	378	68	2	0	0	0	0
Slc17a6	NM_080853	-223	-49276	Upstream	http://genome.ucsc.edu/cgi-bin/hgTracks?org=mouse&db=mm9&position=chr7:58866982-58887444	chr7:58866982-58887444	Browse	463	118	5	0	0	0	0
Crtac1	NM_145123	-50084	98663	Intragenic	http://genome.ucsc.edu/cgi-bin/hgTracks?org=mouse&db=mm9&position=chr19:42446018-42466360	chr19:42446018-42466360	Browse	343	64	6	0	0	0	0
Zfp281	NM_177643	53225.5	49880.5	Downstream	http://genome.ucsc.edu/cgi-bin/hgTracks?org=mouse&db=mm9&position=chr1:138564664-138584829	chr1:138564664-138584829	Browse	166	19	4	0	0	0	0
Nrxn2	NM_020253	74832.5	-30369.5	Intragenic	http://genome.ucsc.edu/cgi-bin/hgTracks?org=mouse&db=mm9&position=chr19:6492548-6513147	chr19:6492548-6513147	Browse	600	171	9	0	0	0	0
Hs6st2	NM_001077202	3259	297650	Upstream	http://genome.ucsc.edu/cgi-bin/hgTracks?org=mouse&db=mm9&position=chrX:49027916-49048160	chrX:49027916-49048160	Browse	245	31	8	0	0	0	0
Jph4	NM_001003829	-5576	-1438	Downstream	http://genome.ucsc.edu/cgi-bin/hgTracks?org=mouse&db=mm9&position=chr14:55718555-55738841	chr14:55718555-55738841	Browse	287	53	5	0	0	0	0
Sox2	NM_011443	114797	112341	Downstream	http://genome.ucsc.edu/cgi-bin/hgTracks?org=mouse&db=mm9&position=chr3:34653636-34673810	chr3:34653636-34673810	Browse	175	22	3	0	0	0	0
Palm2	NM_172868	113485	-35362	Intragenic	http://genome.ucsc.edu/cgi-bin/hgTracks?org=mouse&db=mm9&position=chr4:57684579-57704697	chr4:57684579-57704697	Browse	119	15	4	0	0	0	0
Pdx1	NM_008814	11325	6306	Downstream	http://genome.ucsc.edu/cgi-bin/hgTracks?org=mouse&db=mm9&position=chr5:148082953-148103109	chr5:148082953-148103109	Browse	157	19	2	0	0	0	0
Zfp281	NM_177643	53541	50196	Downstream	http://genome.ucsc.edu/cgi-bin/hgTracks?org=mouse&db=mm9&position=chr1:138564835-138585289	chr1:138564835-138585289	Browse	455	88	10	0	0	0	0
C130022K22Rik	NM_172730	-38336	-60132	Upstream	http://genome.ucsc.edu/cgi-bin/hgTracks?org=mouse&db=mm9&position=chr6:91779478-91799942	chr6:91779478-91799942	Browse	465	126	10	0	0	0	0
Lrrc4b	NM_198250	-10234	-31092	Upstream	http://genome.ucsc.edu/cgi-bin/hgTracks?org=mouse&db=mm9&position=chr7:51677481-51697763	chr7:51677481-51697763	Browse	283	46	3	0	0	0	0
Neurog3	NM_009719	5109.5	3435.5	Downstream	http://genome.ucsc.edu/cgi-bin/hgTracks?org=mouse&db=mm9&position=chr10:61590698-61611195	chr10:61590698-61611195	Browse	498	122	7	0	0	0	0
Efna5	NM_010109	-5406.5	271156	Intragenic	http://genome.ucsc.edu/cgi-bin/hgTracks?org=mouse&db=mm9&position=chr17:63215171-63235348	chr17:63215171-63235348	Browse	178	23	1	0	0	0	0
Rps6ka1	NM_009097	16662	57171	Upstream	http://genome.ucsc.edu/cgi-bin/hgTracks?org=mouse&db=mm9&position=chr4:133450251-133470501	chr4:133450251-133470501	Browse	251	40	4	0	0	0	0
Large	NM_010687	-2017.5	535940	Intragenic	http://genome.ucsc.edu/cgi-bin/hgTracks?org=mouse&db=mm9&position=chr8:75864354-75884521	chr8:75864354-75884521	Browse	168	20	5	0	0	0	0
Astn2	NM_019514	-5233	1018448	Intragenic	http://genome.ucsc.edu/cgi-bin/hgTracks?org=mouse&db=mm9&position=chr4:66050062-66070506	chr4:66050062-66070506	Browse	445	99	7	0	0	0	0
Mapk8ip2	NM_021921	-654	-8970	Upstream	http://genome.ucsc.edu/cgi-bin/hgTracks?org=mouse&db=mm9&position=chr15:89273628-89294188	chr15:89273628-89294188	Browse	561	205	12	0	0	0	0
Wnt1	NM_021279	9758.5	5784.5	Downstream	http://genome.ucsc.edu/cgi-bin/hgTracks?org=mouse&db=mm9&position=chr15:98619892-98640199	chr15:98619892-98640199	Browse	308	56	3	0	0	0	0
Smpd3	NM_021491	-4465.5	80975.5	Intragenic	http://genome.ucsc.edu/cgi-bin/hgTracks?org=mouse&db=mm9&position=chr8:108847218-108867627	chr8:108847218-108867627	Browse	410	118	14	0	0	0	0
Adcyap1	NM_009625	-1073.5	-7141.5	Upstream	http://genome.ucsc.edu/cgi-bin/hgTracks?org=mouse&db=mm9&position=chr17:93587448-93607927	chr17:93587448-93607927	Browse	480	115	4	0	0	0	0
Pcdh1	NM_029357	7435	20504	Upstream	http://genome.ucsc.edu/cgi-bin/hgTracks?org=mouse&db=mm9&position=chr18:38366577-38387125	chr18:38366577-38387125	Browse	549	174	9	0	0	0	0
Nrxn1	NM_020252	63.5	1.05891e+06	Upstream	http://genome.ucsc.edu/cgi-bin/hgTracks?org=mouse&db=mm9&position=chr17:91481993-91502418	chr17:91481993-91502418	Browse	426	133	2	0	0	0	0
Sall3	NM_178280	216481	236686	Upstream	http://genome.ucsc.edu/cgi-bin/hgTracks?org=mouse&db=mm9&position=chr18:81389701-81409895	chr18:81389701-81409895	Browse	195	28	0	0	0	0	0
Kif13a	NM_010617	5581.5	186212	Upstream	http://genome.ucsc.edu/cgi-bin/hgTracks?org=mouse&db=mm9&position=chr13:47020573-47040764	chr13:47020573-47040764	Browse	192	26	2	0	0	0	0
Kcnc3	NM_008422	3140.5	-10725.5	Intragenic	http://genome.ucsc.edu/cgi-bin/hgTracks?org=mouse&db=mm9&position=chr7:51839146-51859645	chr7:51839146-51859645	Browse	500	136	12	0	0	0	0
1810063B05Rik	NM_174987	183936	181030	Downstream	http://genome.ucsc.edu/cgi-bin/hgTracks?org=mouse&db=mm9&position=chr8:129120286-129140441	chr8:129120286-129140441	Browse	156	14	2	0	0	0	0
Pthlh	NM_008970	5186	16033	Upstream	http://genome.ucsc.edu/cgi-bin/hgTracks?org=mouse&db=mm9&position=chr6:147206902-147227296	chr6:147206902-147227296	Browse	395	95	3	0	0	0	0
Brunol4	NM_133195	-253551	21492	Intragenic	http://genome.ucsc.edu/cgi-bin/hgTracks?org=mouse&db=mm9&position=chr18:25648796-25669418	chr18:25648796-25669418	Browse	623	205	12	0	0	0	0
Gdap1l1	NM_144891	20555.5	3697.5	Downstream	http://genome.ucsc.edu/cgi-bin/hgTracks?org=mouse&db=mm9&position=chr2:163274688-163294827	chr2:163274688-163294827	Browse	140	16	1	0	0	0	0
Agtpbp1	NM_023328	4095.5	111880	Upstream	http://genome.ucsc.edu/cgi-bin/hgTracks?org=mouse&db=mm9&position=chr13:59652596-59672955	chr13:59652596-59672955	Browse	360	78	8	0	0	0	0
Iqsec3	NM_001033354	4195.5	104942	Upstream	http://genome.ucsc.edu/cgi-bin/hgTracks?org=mouse&db=mm9&position=chr6:121417764-121438019	chr6:121417764-121438019	Browse	256	41	5	0	0	0	0
Gdap1l1	NM_144891	20328.5	3470.5	Downstream	http://genome.ucsc.edu/cgi-bin/hgTracks?org=mouse&db=mm9&position=chr2:163274397-163294664	chr2:163274397-163294664	Browse	268	42	4	0	0	0	0
Rhbdl3	NM_139228	-5213.5	-60093.5	Upstream	http://genome.ucsc.edu/cgi-bin/hgTracks?org=mouse&db=mm9&position=chr11:80099276-80119451	chr11:80099276-80119451	Browse	176	22	0	0	0	0	0
Lhx4	NM_010712	6438	29677	Upstream	http://genome.ucsc.edu/cgi-bin/hgTracks?org=mouse&db=mm9&position=chr1:157568430-157588628	chr1:157568430-157588628	Browse	199	26	3	0	0	0	0
Unc5a	NM_153131	-3951.5	-60538.5	Upstream	http://genome.ucsc.edu/cgi-bin/hgTracks?org=mouse&db=mm9&position=chr13:55036630-55057051	chr13:55036630-55057051	Browse	422	143	7	0	0	0	0
Parc	NM_001081335	-20631	25153	Intragenic	http://genome.ucsc.edu/cgi-bin/hgTracks?org=mouse&db=mm9&position=chr17:46652603-46672809	chr17:46652603-46672809	Browse	207	30	2	0	0	0	0
Spns3	NM_029932	-56095.5	-4004.5	Downstream	http://genome.ucsc.edu/cgi-bin/hgTracks?org=mouse&db=mm9&position=chr11:72297381-72317924	chr11:72297381-72317924	Browse	544	100	7	0	0	0	0
Tmem145	NM_183311	399	-9689	Intragenic	http://genome.ucsc.edu/cgi-bin/hgTracks?org=mouse&db=mm9&position=chr7:26081323-26101727	chr7:26081323-26101727	Browse	405	118	1	0	0	0	0
Mrps31	NM_020560	4909	-13149	Intragenic	http://genome.ucsc.edu/cgi-bin/hgTracks?org=mouse&db=mm9&position=chr8:23516678-23536922	chr8:23516678-23536922	Browse	245	36	6	0	0	0	0
Onecut2	NM_194268	11393	-46732	Intragenic	http://genome.ucsc.edu/cgi-bin/hgTracks?org=mouse&db=mm9&position=chr18:64501311-64521509	chr18:64501311-64521509	Browse	199	27	2	0	0	0	0
Slc6a17	NM_172271	-5678.5	44792.5	Intragenic	http://genome.ucsc.edu/cgi-bin/hgTracks?org=mouse&db=mm9&position=chr3:107305094-107325421	chr3:107305094-107325421	Browse	328	75	6	0	0	0	0
Agtpbp1	NM_023328	4604.5	112390	Upstream	http://genome.ucsc.edu/cgi-bin/hgTracks?org=mouse&db=mm9&position=chr13:59653151-59673418	chr13:59653151-59673418	Browse	268	57	5	0	0	0	0
AI851790	NM_182807	-4729.5	-481634	Upstream	http://genome.ucsc.edu/cgi-bin/hgTracks?org=mouse&db=mm9&position=chr10:122686287-122706516	chr10:122686287-122706516	Browse	230	29	2	0	0	0	0
Apaf1	NM_001042558	-259126	-165693	Downstream	http://genome.ucsc.edu/cgi-bin/hgTracks?org=mouse&db=mm9&position=chr10:90276198-90296526	chr10:90276198-90296526	Browse	329	71	2	0	0	0	0
Inhbb	NM_008381	-4509	2275	Intragenic	http://genome.ucsc.edu/cgi-bin/hgTracks?org=mouse&db=mm9&position=chr1:121304166-121324466	chr1:121304166-121324466	Browse	301	44	6	0	0	0	0
Lypd5	NM_029806	10202	5592	Downstream	http://genome.ucsc.edu/cgi-bin/hgTracks?org=mouse&db=mm9&position=chr7:25134081-25154807	chr7:25134081-25154807	Browse	727	361	14	0	0	0	0
40246	NM_001033262	-5368.5	-1233.5	Downstream	http://genome.ucsc.edu/cgi-bin/hgTracks?org=mouse&db=mm9&position=chr10:126481681-126502062	chr10:126481681-126502062	Browse	382	100	8	0	0	0	0
Rxrb	NM_011306	4993.5	-1554.5	Intragenic	http://genome.ucsc.edu/cgi-bin/hgTracks?org=mouse&db=mm9&position=chr17:34163662-34183917	chr17:34163662-34183917	Browse	256	42	1	0	0	0	0
Fntb	NM_145927	69386.5	-14559.5	Intragenic	http://genome.ucsc.edu/cgi-bin/hgTracks?org=mouse&db=mm9&position=chr12:77997756-78017923	chr12:77997756-78017923	Browse	168	20	2	0	0	0	0
Adcyap1r1	NM_001025372	5941.5	-43534.5	Intragenic	http://genome.ucsc.edu/cgi-bin/hgTracks?org=mouse&db=mm9&position=chr6:55397769-55418060	chr6:55397769-55418060	Browse	292	51	6	0	0	0	0
Dlgap2	NM_172910	6843.5	-744962	Intragenic	http://genome.ucsc.edu/cgi-bin/hgTracks?org=mouse&db=mm9&position=chr8:14092606-14112829	chr8:14092606-14112829	Browse	224	30	4	0	0	0	0
Rbp7	NM_022020	-4147	1120	Intragenic	http://genome.ucsc.edu/cgi-bin/hgTracks?org=mouse&db=mm9&position=chr4:148814764-148835096	chr4:148814764-148835096	Browse	333	68	1	0	0	0	0
Slc9a9	NM_177909	-13447	-572987	Upstream	http://genome.ucsc.edu/cgi-bin/hgTracks?org=mouse&db=mm9&position=chr9:94546717-94567043	chr9:94546717-94567043	Browse	327	72	4	0	0	0	0
4933402J07Rik	NM_177901	-32591.5	-57882.5	Upstream	http://genome.ucsc.edu/cgi-bin/hgTracks?org=mouse&db=mm9&position=chr8:90044993-90065434	chr8:90044993-90065434	Browse	442	128	6	0	0	0	0
Ythdf1	NM_173761	-35540	-18980	Downstream	http://genome.ucsc.edu/cgi-bin/hgTracks?org=mouse&db=mm9&position=chr2:180609865-180630337	chr2:180609865-180630337	Browse	473	130	6	0	0	0	0
Zdhhc22	NM_001080943	-5014.5	281.5	Intragenic	http://genome.ucsc.edu/cgi-bin/hgTracks?org=mouse&db=mm9&position=chr12:88314311-88334912	chr12:88314311-88334912	Browse	602	168	7	0	0	0	0
Arl1	NM_025859	-6433.5	-18222.5	Upstream	http://genome.ucsc.edu/cgi-bin/hgTracks?org=mouse&db=mm9&position=chr10:88177625-88197824	chr10:88177625-88197824	Browse	200	26	4	0	0	0	0
Nefh	NM_010904	5523.5	14832.5	Upstream	http://genome.ucsc.edu/cgi-bin/hgTracks?org=mouse&db=mm9&position=chr11:4843495-4863686	chr11:4843495-4863686	Browse	192	24	2	0	0	0	0
Ccdc113	NM_172914	5714.5	-19074.5	Intragenic	http://genome.ucsc.edu/cgi-bin/hgTracks?org=mouse&db=mm9&position=chr8:98053578-98073849	chr8:98053578-98073849	Browse	272	34	8	0	0	0	0
Myd88	NM_010851	-5581	-1528	Downstream	http://genome.ucsc.edu/cgi-bin/hgTracks?org=mouse&db=mm9&position=chr9:119233421-119253733	chr9:119233421-119253733	Browse	313	52	6	0	0	0	0
Bcan	NM_001109758	-6802	1041	Intragenic	http://genome.ucsc.edu/cgi-bin/hgTracks?org=mouse&db=mm9&position=chr3:87787283-87807669	chr3:87787283-87807669	Browse	387	84	6	0	0	0	0
Ank1	NM_031158	5314	-86908	Intragenic	http://genome.ucsc.edu/cgi-bin/hgTracks?org=mouse&db=mm9&position=chr8:24163986-24184134	chr8:24163986-24184134	Browse	149	21	4	0	0	0	0
Slc6a11	NM_172890	-5530.5	-124176	Upstream	http://genome.ucsc.edu/cgi-bin/hgTracks?org=mouse&db=mm9&position=chr6:114065514-114085893	chr6:114065514-114085893	Browse	380	76	4	0	0	0	0
Slco2b1	NM_175316	-78908.5	-25371.5	Downstream	http://genome.ucsc.edu/cgi-bin/hgTracks?org=mouse&db=mm9&position=chr7:106770692-106791191	chr7:106770692-106791191	Browse	500	155	6	0	0	0	0
Sema5b	NM_013661	112942	-9188.5	Intragenic	http://genome.ucsc.edu/cgi-bin/hgTracks?org=mouse&db=mm9&position=chr16:35644468-35664729	chr16:35644468-35664729	Browse	262	45	5	0	0	0	0
Pnpla3	NM_054088	10653	-11053	Intragenic	http://genome.ucsc.edu/cgi-bin/hgTracks?org=mouse&db=mm9&position=chr15:83998779-84019017	chr15:83998779-84019017	Browse	239	33	1	0	0	0	0
Upf1	NM_030680	6239	27994	Upstream	http://genome.ucsc.edu/cgi-bin/hgTracks?org=mouse&db=mm9&position=chr8:72873313-72893521	chr8:72873313-72893521	Browse	209	27	4	0	0	0	0
H2-D1	NM_010380	7110.5	2706.5	Downstream	http://genome.ucsc.edu/cgi-bin/hgTracks?org=mouse&db=mm9&position=chr17:35396824-35417473	chr17:35396824-35417473	Browse	650	288	17	0	0	0	0
Nxph1	NM_008751	7677.5	-290882	Intragenic	http://genome.ucsc.edu/cgi-bin/hgTracks?org=mouse&db=mm9&position=chr6:8897514-8917877	chr6:8897514-8917877	Browse	364	68	6	0	0	0	0
Zscan10	NM_001033425	2820.5	-7343.5	Intragenic	http://genome.ucsc.edu/cgi-bin/hgTracks?org=mouse&db=mm9&position=chr17:23730501-23750784	chr17:23730501-23750784	Browse	284	48	6	0	0	0	0
Dlgap2	NM_172910	238280	-513526	Intragenic	http://genome.ucsc.edu/cgi-bin/hgTracks?org=mouse&db=mm9&position=chr8:14324086-14344221	chr8:14324086-14344221	Browse	136	17	1	0	0	0	0
Slc7a10	NM_017394	-7067.5	-21760.5	Upstream	http://genome.ucsc.edu/cgi-bin/hgTracks?org=mouse&db=mm9&position=chr7:35954244-35974493	chr7:35954244-35974493	Browse	250	40	4	0	0	0	0
Cpz	NM_153107	6169	29578	Upstream	http://genome.ucsc.edu/cgi-bin/hgTracks?org=mouse&db=mm9&position=chr5:35864248-35884640	chr5:35864248-35884640	Browse	393	120	5	0	0	0	0
Rprml	NM_001033212	7184.5	6112.5	Downstream	http://genome.ucsc.edu/cgi-bin/hgTracks?org=mouse&db=mm9&position=chr11:103507754-103528259	chr11:103507754-103528259	Browse	506	156	8	0	0	0	0
Smarcd3	NM_025891	-5830.5	3550.5	Intragenic	http://genome.ucsc.edu/cgi-bin/hgTracks?org=mouse&db=mm9&position=chr5:24091871-24112108	chr5:24091871-24112108	Browse	238	32	8	0	0	0	0
Syt3	NM_016663	14635	-574	Intragenic	http://genome.ucsc.edu/cgi-bin/hgTracks?org=mouse&db=mm9&position=chr7:51644727-51664923	chr7:51644727-51664923	Browse	197	27	1	0	0	0	0
Zdhhc22	NM_001080943	-4334.5	961.5	Intragenic	http://genome.ucsc.edu/cgi-bin/hgTracks?org=mouse&db=mm9&position=chr12:88314992-88335591	chr12:88314992-88335591	Browse	600	168	8	0	0	0	0
Gpr26	NM_173410	-5671	-24845	Upstream	http://genome.ucsc.edu/cgi-bin/hgTracks?org=mouse&db=mm9&position=chr7:139142281-139162661	chr7:139142281-139162661	Browse	381	96	4	0	0	0	0
A230050P20Rik	NM_175687	6518.5	852.5	Downstream	http://genome.ucsc.edu/cgi-bin/hgTracks?org=mouse&db=mm9&position=chr9:20669394-20689813	chr9:20669394-20689813	Browse	420	120	4	0	0	0	0
Myo9b	NM_015742	58568.5	-29430.5	Intragenic	http://genome.ucsc.edu/cgi-bin/hgTracks?org=mouse&db=mm9&position=chr8:73845055-73865306	chr8:73845055-73865306	Browse	252	43	4	0	0	0	0
Nptx1	NM_008730	-7628	1474	Intragenic	http://genome.ucsc.edu/cgi-bin/hgTracks?org=mouse&db=mm9&position=chr11:119391375-119411637	chr11:119391375-119411637	Browse	263	40	5	0	0	0	0
9130023H24Rik	NM_177001	-6130	-2549	Downstream	http://genome.ucsc.edu/cgi-bin/hgTracks?org=mouse&db=mm9&position=chr7:135365096-135385734	chr7:135365096-135385734	Browse	639	259	12	0	0	0	0
2310038H17Rik	NM_025964	6754	17443	Upstream	http://genome.ucsc.edu/cgi-bin/hgTracks?org=mouse&db=mm9&position=chr1:64660397-64680595	chr1:64660397-64680595	Browse	199	27	2	0	0	0	0
Tmem174	NM_026685	-103070	-100722	Downstream	http://genome.ucsc.edu/cgi-bin/hgTracks?org=mouse&db=mm9&position=chr13:99294098-99314338	chr13:99294098-99314338	Browse	241	31	3	0	0	0	0
Zfpm1	NM_009569	47450	-7657	Intragenic	http://genome.ucsc.edu/cgi-bin/hgTracks?org=mouse&db=mm9&position=chr8:124843431-124863549	chr8:124843431-124863549	Browse	119	16	1	0	0	0	0
Smarcd2	NM_031878	-832.5	3604.5	Intragenic	http://genome.ucsc.edu/cgi-bin/hgTracks?org=mouse&db=mm9&position=chr11:106118021-106138186	chr11:106118021-106138186	Browse	166	20	2	0	0	0	0
Ctdsp2	NM_146012	-29891.5	-34250.5	Upstream	http://genome.ucsc.edu/cgi-bin/hgTracks?org=mouse&db=mm9&position=chr10:126392708-126412841	chr10:126392708-126412841	Browse	134	16	3	0	0	0	0
Lrrc24	NM_198119	183.5	7081.5	Upstream	http://genome.ucsc.edu/cgi-bin/hgTracks?org=mouse&db=mm9&position=chr15:76542583-76562990	chr15:76542583-76562990	Browse	408	96	11	0	0	0	0
Epm2aip1	NM_175266	48252	41005	Downstream	http://genome.ucsc.edu/cgi-bin/hgTracks?org=mouse&db=mm9&position=chr9:111212467-111232733	chr9:111212467-111232733	Browse	267	45	2	0	0	0	0
Gm347	NM_001005420	5361.5	-2206.5	Intragenic	http://genome.ucsc.edu/cgi-bin/hgTracks?org=mouse&db=mm9&position=chr2:28298718-28318925	chr2:28298718-28318925	Browse	208	29	3	0	0	0	0
Kcng4	NM_025734	-15972	-4145	Downstream	http://genome.ucsc.edu/cgi-bin/hgTracks?org=mouse&db=mm9&position=chr8:122133494-122153722	chr8:122133494-122153722	Browse	229	36	2	0	0	0	0
Gas6	NM_019521	-46235.5	-17073.5	Downstream	http://genome.ucsc.edu/cgi-bin/hgTracks?org=mouse&db=mm9&position=chr8:13438091-13458508	chr8:13438091-13458508	Browse	418	91	10	0	0	0	0
Gps2	NM_019726	388	-2012	Intragenic	http://genome.ucsc.edu/cgi-bin/hgTracks?org=mouse&db=mm9&position=chr11:69717879-69738283	chr11:69717879-69738283	Browse	405	97	5	0	0	0	0
Olfr155	NM_019473	-15	-1187	Upstream	http://genome.ucsc.edu/cgi-bin/hgTracks?org=mouse&db=mm9&position=chr4:43857071-43877225	chr4:43857071-43877225	Browse	155	19	1	0	0	0	0
Nudcd3	NM_173748	-12010.5	82446.5	Intragenic	http://genome.ucsc.edu/cgi-bin/hgTracks?org=mouse&db=mm9&position=chr11:6077980-6098329	chr11:6077980-6098329	Browse	350	45	6	0	0	0	0
E2f2	NM_177733	7824.5	-15838.5	Intragenic	http://genome.ucsc.edu/cgi-bin/hgTracks?org=mouse&db=mm9&position=chr4:135725997-135746268	chr4:135725997-135746268	Browse	272	48	6	0	0	0	0
Pax2	NM_011037	117558	38923.5	Downstream	http://genome.ucsc.edu/cgi-bin/hgTracks?org=mouse&db=mm9&position=chr19:44939289-44959592	chr19:44939289-44959592	Browse	304	46	6	0	0	0	0
Elfn1	NM_175522	71156	4376	Downstream	http://genome.ucsc.edu/cgi-bin/hgTracks?org=mouse&db=mm9&position=chr5:140444822-140465282	chr5:140444822-140465282	Browse	461	105	5	0	0	0	0
BC021785	NM_001001489	-18912	-2084	Downstream	http://genome.ucsc.edu/cgi-bin/hgTracks?org=mouse&db=mm9&position=chr10:39677223-39697857	chr10:39677223-39697857	Browse	635	258	11	0	0	0	0
Npas3	NM_013780	-9451	-832950	Upstream	http://genome.ucsc.edu/cgi-bin/hgTracks?org=mouse&db=mm9&position=chr12:54330097-54350327	chr12:54330097-54350327	Browse	231	35	1	0	0	0	0
Aprt	NM_009698	-1824	447	Intragenic	http://genome.ucsc.edu/cgi-bin/hgTracks?org=mouse&db=mm9&position=chr8:125088857-125109109	chr8:125088857-125109109	Browse	253	35	7	0	0	0	0
Jhdm1d	NM_001033430	42749	112903	Upstream	http://genome.ucsc.edu/cgi-bin/hgTracks?org=mouse&db=mm9&position=chr6:39189386-39209656	chr6:39189386-39209656	Browse	271	39	1	0	0	0	0
Trim62	NM_178110	7845.5	-19341.5	Intragenic	http://genome.ucsc.edu/cgi-bin/hgTracks?org=mouse&db=mm9&position=chr4:128559094-128579363	chr4:128559094-128579363	Browse	270	42	3	0	0	0	0
Epha10	NM_177671	-2842	-8874	Upstream	http://genome.ucsc.edu/cgi-bin/hgTracks?org=mouse&db=mm9&position=chr4:124545103-124565497	chr4:124545103-124565497	Browse	395	114	4	0	0	0	0
Pou4f1	NM_011143	-13987	-8311	Downstream	http://genome.ucsc.edu/cgi-bin/hgTracks?org=mouse&db=mm9&position=chr14:104843022-104863436	chr14:104843022-104863436	Browse	415	101	2	0	0	0	0
Sec22c	NM_178677	-7318	14614	Intragenic	http://genome.ucsc.edu/cgi-bin/hgTracks?org=mouse&db=mm9&position=chr9:121596701-121616817	chr9:121596701-121616817	Browse	117	13	3	0	0	0	0
Sox1	NM_009233	50363.5	49153.5	Downstream	http://genome.ucsc.edu/cgi-bin/hgTracks?org=mouse&db=mm9&position=chr8:12436617-12456814	chr8:12436617-12456814	Browse	198	26	2	0	0	0	0
Wasf2	NM_153423	-8188.5	-75886.5	Upstream	http://genome.ucsc.edu/cgi-bin/hgTracks?org=mouse&db=mm9&position=chr4:132668296-132688421	chr4:132668296-132688421	Browse	126	14	2	0	0	0	0
Zfp516	NM_183033	-6052	-53149	Upstream	http://genome.ucsc.edu/cgi-bin/hgTracks?org=mouse&db=mm9&position=chr18:83108791-83129125	chr18:83108791-83129125	Browse	335	60	5	0	0	0	0
Irs1	NM_010570	7308	65643	Upstream	http://genome.ucsc.edu/cgi-bin/hgTracks?org=mouse&db=mm9&position=chr1:82285167-82305477	chr1:82285167-82305477	Browse	311	52	5	0	0	0	0
Haghl	NM_026897	-691.5	1817.5	Intragenic	http://genome.ucsc.edu/cgi-bin/hgTracks?org=mouse&db=mm9&position=chr17:25911536-25931637	chr17:25911536-25931637	Browse	102	13	2	0	0	0	0
Slc24a2	NM_001110240	-6180.5	238658	Intragenic	http://genome.ucsc.edu/cgi-bin/hgTracks?org=mouse&db=mm9&position=chr4:86857427-86877946	chr4:86857427-86877946	Browse	520	135	7	0	0	0	0
Gnal	NM_177137	-7485	-145941	Upstream	http://genome.ucsc.edu/cgi-bin/hgTracks?org=mouse&db=mm9&position=chr18:67230393-67250615	chr18:67230393-67250615	Browse	223	37	3	0	0	0	0
Rybp	NM_019743	40317.5	99111.5	Upstream	http://genome.ucsc.edu/cgi-bin/hgTracks?org=mouse&db=mm9&position=chr6:100267583-100287756	chr6:100267583-100287756	Browse	174	22	2	0	0	0	0
Wnt2b	NM_009520	-7747.5	9157.5	Intragenic	http://genome.ucsc.edu/cgi-bin/hgTracks?org=mouse&db=mm9&position=chr3:104746739-104767020	chr3:104746739-104767020	Browse	282	42	2	0	0	0	0
Nhp2l1	NM_011482	32457.5	38711.5	Upstream	http://genome.ucsc.edu/cgi-bin/hgTracks?org=mouse&db=mm9&position=chr15:81900286-81920685	chr15:81900286-81920685	Browse	400	102	6	0	0	0	0
Cbx7	NM_144811	-1544.5	15295.5	Intragenic	http://genome.ucsc.edu/cgi-bin/hgTracks?org=mouse&db=mm9&position=chr15:79751460-79771603	chr15:79751460-79771603	Browse	144	18	1	0	0	0	0
D830046C22Rik	NM_177097	2603	246	Downstream	http://genome.ucsc.edu/cgi-bin/hgTracks?org=mouse&db=mm9&position=chr5:139846134-139866372	chr5:139846134-139866372	Browse	239	32	5	0	0	0	0
Mgat3	NM_010795	29835.5	-11963.5	Intragenic	http://genome.ucsc.edu/cgi-bin/hgTracks?org=mouse&db=mm9&position=chr15:80023782-80044189	chr15:80023782-80044189	Browse	408	127	8	0	0	0	0
C1ql2	NM_207233	-8544.5	-11137.5	Upstream	http://genome.ucsc.edu/cgi-bin/hgTracks?org=mouse&db=mm9&position=chr1:122218354-122238873	chr1:122218354-122238873	Browse	520	148	12	0	0	0	0
2900006K08Rik	NM_028377	190.5	-24476.5	Intragenic	http://genome.ucsc.edu/cgi-bin/hgTracks?org=mouse&db=mm9&position=chr12:85740178-85760329	chr12:85740178-85760329	Browse	152	17	4	0	0	0	0
Cbln4	NM_175631	-8996	-1865	Downstream	http://genome.ucsc.edu/cgi-bin/hgTracks?org=mouse&db=mm9&position=chr2:171849858-171870082	chr2:171849858-171870082	Browse	225	38	2	0	0	0	0
Sh2b2	NM_018825	-4362	22393	Intragenic	http://genome.ucsc.edu/cgi-bin/hgTracks?org=mouse&db=mm9&position=chr5:136706243-136726579	chr5:136706243-136726579	Browse	337	78	1	0	0	0	0
Ina	NM_146100	-8260	-17909	Upstream	http://genome.ucsc.edu/cgi-bin/hgTracks?org=mouse&db=mm9&position=chr19:47070694-47091160	chr19:47070694-47091160	Browse	467	108	5	0	0	0	0
Arid1a	NM_001080819	-5164	69440	Intragenic	http://genome.ucsc.edu/cgi-bin/hgTracks?org=mouse&db=mm9&position=chr4:133294258-133314466	chr4:133294258-133314466	Browse	209	30	3	0	0	0	0
Tmem151b	NM_001013749	-13256.5	-5530.5	Downstream	http://genome.ucsc.edu/cgi-bin/hgTracks?org=mouse&db=mm9&position=chr17:45663153-45683586	chr17:45663153-45683586	Browse	434	71	5	0	0	0	0
Galnt7	NM_144731	71765	200200	Upstream	http://genome.ucsc.edu/cgi-bin/hgTracks?org=mouse&db=mm9&position=chr8:60193511-60213619	chr8:60193511-60213619	Browse	109	16	1	0	0	0	0
D15Mgi27	NM_134100	-9151	-11440	Upstream	http://genome.ucsc.edu/cgi-bin/hgTracks?org=mouse&db=mm9&position=chr15:102090636-102110834	chr15:102090636-102110834	Browse	199	25	4	0	0	0	0
Ccdc108	NM_001039495	4385.5	37905.5	Upstream	http://genome.ucsc.edu/cgi-bin/hgTracks?org=mouse&db=mm9&position=chr1:74976433-74996684	chr1:74976433-74996684	Browse	252	50	0	0	0	0	0
Psd	NM_028627	-73.5	14996.5	Intragenic	http://genome.ucsc.edu/cgi-bin/hgTracks?org=mouse&db=mm9&position=chr19:46391452-46411693	chr19:46391452-46411693	Browse	242	37	4	0	0	0	0
Casz1	NM_027195	138836	-1903.5	Intragenic	http://genome.ucsc.edu/cgi-bin/hgTracks?org=mouse&db=mm9&position=chr4:148307190-148327481	chr4:148307190-148327481	Browse	292	47	1	0	0	0	0
Gp5	NM_008148	-10705	-7618	Downstream	http://genome.ucsc.edu/cgi-bin/hgTracks?org=mouse&db=mm9&position=chr16:30289996-30310324	chr16:30289996-30310324	Browse	329	68	8	0	0	0	0
Pde4c	NM_201607	2135.5	-24977.5	Intragenic	http://genome.ucsc.edu/cgi-bin/hgTracks?org=mouse&db=mm9&position=chr8:73239853-73260342	chr8:73239853-73260342	Browse	490	130	9	0	0	0	0
Spnb4	NM_032610	-50381	39826	Intragenic	http://genome.ucsc.edu/cgi-bin/hgTracks?org=mouse&db=mm9&position=chr7:28171067-28191387	chr7:28171067-28191387	Browse	321	54	5	0	0	0	0
Klhdc8a	NM_144810	8392	-340	Intragenic	http://genome.ucsc.edu/cgi-bin/hgTracks?org=mouse&db=mm9&position=chr1:134193386-134213802	chr1:134193386-134213802	Browse	417	90	4	0	0	0	0
6430526N21Rik	NM_001033383	2393.5	-10454.5	Intragenic	http://genome.ucsc.edu/cgi-bin/hgTracks?org=mouse&db=mm9&position=chr7:4964243-4984498	chr7:4964243-4984498	Browse	256	45	0	0	0	0	0
E130012A19Rik	NM_175332	-6389	-4059	Downstream	http://genome.ucsc.edu/cgi-bin/hgTracks?org=mouse&db=mm9&position=chr11:97474529-97494753	chr11:97474529-97494753	Browse	225	33	2	0	0	0	0
Odf3l1	NM_198673	-45162	-41857	Downstream	http://genome.ucsc.edu/cgi-bin/hgTracks?org=mouse&db=mm9&position=chr9:56644485-56664731	chr9:56644485-56664731	Browse	247	43	2	0	0	0	0
Kncn	NM_001039124	2690	-875	Intragenic	http://genome.ucsc.edu/cgi-bin/hgTracks?org=mouse&db=mm9&position=chr4:115549522-115569866	chr4:115549522-115569866	Browse	345	69	7	0	0	0	0
1110032A13Rik	NM_199197	-2945.5	5410.5	Intragenic	http://genome.ucsc.edu/cgi-bin/hgTracks?org=mouse&db=mm9&position=chr18:80384267-80404558	chr18:80384267-80404558	Browse	292	45	5	0	0	0	0
Nope	NM_020043	9585	-26864	Intragenic	http://genome.ucsc.edu/cgi-bin/hgTracks?org=mouse&db=mm9&position=chr9:64948773-64968999	chr9:64948773-64968999	Browse	227	33	4	0	0	0	0
Tubgcp3	NM_198031	-8879.5	48944.5	Intragenic	http://genome.ucsc.edu/cgi-bin/hgTracks?org=mouse&db=mm9&position=chr8:12653125-12673316	chr8:12653125-12673316	Browse	192	23	5	0	0	0	0
Impa2	NM_053261	34424.5	4805.5	Downstream	http://genome.ucsc.edu/cgi-bin/hgTracks?org=mouse&db=mm9&position=chr18:67473175-67493426	chr18:67473175-67493426	Browse	252	35	2	0	0	0	0
AI449175	NM_172754	38650.5	53545.5	Upstream	http://genome.ucsc.edu/cgi-bin/hgTracks?org=mouse&db=mm9&position=chr8:72177969-72198226	chr8:72177969-72198226	Browse	258	33	5	0	0	0	0
Brunol4	NM_133195	-76497.5	198546	Intragenic	http://genome.ucsc.edu/cgi-bin/hgTracks?org=mouse&db=mm9&position=chr18:25825963-25846358	chr18:25825963-25846358	Browse	396	75	1	0	0	0	0
Xpo7	NM_023045	-97914.5	14468.5	Intragenic	http://genome.ucsc.edu/cgi-bin/hgTracks?org=mouse&db=mm9&position=chr14:71058340-71078701	chr14:71058340-71078701	Browse	362	89	7	0	0	0	0
5133400G04Rik	NM_029485	2681.5	8179.5	Upstream	http://genome.ucsc.edu/cgi-bin/hgTracks?org=mouse&db=mm9&position=chr18:35814311-35834732	chr18:35814311-35834732	Browse	422	99	4	0	0	0	0
Btbd11	NM_028709	54399	-218075	Intragenic	http://genome.ucsc.edu/cgi-bin/hgTracks?org=mouse&db=mm9&position=chr10:84894814-84915110	chr10:84894814-84915110	Browse	297	49	4	0	0	0	0
Gpr19	NM_008157	439	19001	Upstream	http://genome.ucsc.edu/cgi-bin/hgTracks?org=mouse&db=mm9&position=chr6:134827905-134848451	chr6:134827905-134848451	Browse	547	157	11	0	0	0	0
Sirt7	NM_153056	-475	6122	Intragenic	http://genome.ucsc.edu/cgi-bin/hgTracks?org=mouse&db=mm9&position=chr11:120475742-120495870	chr11:120475742-120495870	Browse	129	18	1	0	0	0	0
Epas1	NM_010137	-8892	-86573	Upstream	http://genome.ucsc.edu/cgi-bin/hgTracks?org=mouse&db=mm9&position=chr17:87134298-87154400	chr17:87134298-87154400	Browse	103	13	2	0	0	0	0
Spns3	NM_029932	-51520.5	570.5	Intragenic	http://genome.ucsc.edu/cgi-bin/hgTracks?org=mouse&db=mm9&position=chr11:72302107-72322348	chr11:72302107-72322348	Browse	242	33	2	0	0	0	0
Rph3a	NM_011286	59336	128355	Upstream	http://genome.ucsc.edu/cgi-bin/hgTracks?org=mouse&db=mm9&position=chr5:121508599-121529127	chr5:121508599-121529127	Browse	529	138	11	0	0	0	0
Ap3b2	NM_021492	-29680.5	3846.5	Intragenic	http://genome.ucsc.edu/cgi-bin/hgTracks?org=mouse&db=mm9&position=chr7:88598877-88619384	chr7:88598877-88619384	Browse	508	137	9	0	0	0	0
Tmem41a	NM_025693	-10404.5	2813.5	Intragenic	http://genome.ucsc.edu/cgi-bin/hgTracks?org=mouse&db=mm9&position=chr16:21927016-21947409	chr16:21927016-21947409	Browse	394	86	5	0	0	0	0
Clybl	NM_029556	140603	-79905	Intragenic	http://genome.ucsc.edu/cgi-bin/hgTracks?org=mouse&db=mm9&position=chr14:122711269-122731821	chr14:122711269-122731821	Browse	553	128	13	0	0	0	0
Psmf1	NM_144889	-28437.5	-3205.5	Downstream	http://genome.ucsc.edu/cgi-bin/hgTracks?org=mouse&db=mm9&position=chr2:151528352-151548831	chr2:151528352-151548831	Browse	480	147	5	0	0	0	0
Tmem50b	NM_030018	-25739.5	-2566.5	Downstream	http://genome.ucsc.edu/cgi-bin/hgTracks?org=mouse&db=mm9&position=chr16:91562117-91582254	chr16:91562117-91582254	Browse	138	17	2	0	0	0	0
Nell2	NM_016743	-11244.5	298012	Intragenic	http://genome.ucsc.edu/cgi-bin/hgTracks?org=mouse&db=mm9&position=chr15:95337742-95358043	chr15:95337742-95358043	Browse	302	55	5	0	0	0	0
Zfpm1	NM_009569	12280	-42827	Intragenic	http://genome.ucsc.edu/cgi-bin/hgTracks?org=mouse&db=mm9&position=chr8:124808252-124828388	chr8:124808252-124828388	Browse	137	17	3	0	0	0	0
Rhbdl3	NM_139228	-10807.5	-65687.5	Upstream	http://genome.ucsc.edu/cgi-bin/hgTracks?org=mouse&db=mm9&position=chr11:80093585-80113954	chr11:80093585-80113954	Browse	370	73	4	0	0	0	0
Ly6h	NM_011837	9812	11884	Upstream	http://genome.ucsc.edu/cgi-bin/hgTracks?org=mouse&db=mm9&position=chr15:75396929-75417187	chr15:75396929-75417187	Browse	259	38	2	0	0	0	0
Tada1l	NM_030245	-59908	-74229	Upstream	http://genome.ucsc.edu/cgi-bin/hgTracks?org=mouse&db=mm9&position=chr1:168239289-168259755	chr1:168239289-168259755	Browse	467	99	6	0	0	0	0
Nr2e1	NM_152229	-21166	452	Intragenic	http://genome.ucsc.edu/cgi-bin/hgTracks?org=mouse&db=mm9&position=chr10:42272000-42292456	chr10:42272000-42292456	Browse	457	135	5	0	0	0	0
Kcnk5	NM_021542	-88072	-46347	Downstream	http://genome.ucsc.edu/cgi-bin/hgTracks?org=mouse&db=mm9&position=chr14:20902690-20923174	chr14:20902690-20923174	Browse	485	134	6	0	0	0	0
Myo1d	NM_177390	-166326	131572	Intragenic	http://genome.ucsc.edu/cgi-bin/hgTracks?org=mouse&db=mm9&position=chr11:80416998-80437403	chr11:80416998-80437403	Browse	406	103	9	0	0	0	0
A930034L06Rik	NM_175692	10591	83	Downstream	http://genome.ucsc.edu/cgi-bin/hgTracks?org=mouse&db=mm9&position=chr2:158201753-158222175	chr2:158201753-158222175	Browse	423	94	5	0	0	0	0
Cbln3	NM_019820	-9754	-4417	Downstream	http://genome.ucsc.edu/cgi-bin/hgTracks?org=mouse&db=mm9&position=chr14:56483286-56503392	chr14:56483286-56503392	Browse	107	14	3	0	0	0	0
Matn1	NM_010769	171020	159968	Downstream	http://genome.ucsc.edu/cgi-bin/hgTracks?org=mouse&db=mm9&position=chr4:130661041-130681674	chr4:130661041-130681674	Browse	634	333	17	0	0	0	0
Fntb	NM_145927	10899	-73047	Intragenic	http://genome.ucsc.edu/cgi-bin/hgTracks?org=mouse&db=mm9&position=chr12:77939281-77959423	chr12:77939281-77959423	Browse	143	19	1	0	0	0	0
Gan	NM_001081151	15747	-31305	Intragenic	http://genome.ucsc.edu/cgi-bin/hgTracks?org=mouse&db=mm9&position=chr8:119687522-119708040	chr8:119687522-119708040	Browse	519	163	13	0	0	0	0
Trim62	NM_178110	29918.5	2731.5	Downstream	http://genome.ucsc.edu/cgi-bin/hgTracks?org=mouse&db=mm9&position=chr4:128581101-128601502	chr4:128581101-128601502	Browse	402	85	4	0	0	0	0
B4galnt2	NM_008081	11784.5	63097.5	Upstream	http://genome.ucsc.edu/cgi-bin/hgTracks?org=mouse&db=mm9&position=chr11:95777856-95798083	chr11:95777856-95798083	Browse	228	32	2	0	0	0	0
Slc12a5	NM_020333	11932	-19812	Intragenic	http://genome.ucsc.edu/cgi-bin/hgTracks?org=mouse&db=mm9&position=chr2:164795133-164815705	chr2:164795133-164815705	Browse	573	182	11	0	0	0	0
A230050P20Rik	NM_175687	-11326	-16992	Upstream	http://genome.ucsc.edu/cgi-bin/hgTracks?org=mouse&db=mm9&position=chr9:20651399-20672119	chr9:20651399-20672119	Browse	721	363	14	0	0	0	0
Pcdhga6	NM_033589	1880	-132762	Intragenic	http://genome.ucsc.edu/cgi-bin/hgTracks?org=mouse&db=mm9&position=chr18:37858673-37878851	chr18:37858673-37878851	Browse	179	18	3	0	0	0	0
Pcdh8	NM_001042726	14260.5	18777.5	Upstream	http://genome.ucsc.edu/cgi-bin/hgTracks?org=mouse&db=mm9&position=chr14:80175208-80195527	chr14:80175208-80195527	Browse	320	68	6	0	0	0	0
Nr4a1	NM_010444	-8626	-16557	Upstream	http://genome.ucsc.edu/cgi-bin/hgTracks?org=mouse&db=mm9&position=chr15:101078418-101098914	chr15:101078418-101098914	Browse	497	87	6	0	0	0	0
Pias3	NM_146135	-150	-9644	Upstream	http://genome.ucsc.edu/cgi-bin/hgTracks?org=mouse&db=mm9&position=chr3:96490134-96510348	chr3:96490134-96510348	Browse	215	27	4	0	0	0	0
Galr1	NM_008082	12201.5	26483.5	Upstream	http://genome.ucsc.edu/cgi-bin/hgTracks?org=mouse&db=mm9&position=chr18:82578076-82598665	chr18:82578076-82598665	Browse	590	277	12	0	0	0	0
Lhx2	NM_010710	17674.5	-746.5	Intragenic	http://genome.ucsc.edu/cgi-bin/hgTracks?org=mouse&db=mm9&position=chr2:38214451-38234552	chr2:38214451-38234552	Browse	102	13	2	0	0	0	0
Srxn1	NM_029688	-23660.5	-29284.5	Upstream	http://genome.ucsc.edu/cgi-bin/hgTracks?org=mouse&db=mm9&position=chr2:151897722-151917887	chr2:151897722-151917887	Browse	166	21	3	0	0	0	0
Cd83	NM_009856	67812.5	49786.5	Downstream	http://genome.ucsc.edu/cgi-bin/hgTracks?org=mouse&db=mm9&position=chr13:43938202-43958373	chr13:43938202-43958373	Browse	172	23	0	0	0	0	0
Gm628	NM_001033365	12042.5	64778.5	Upstream	http://genome.ucsc.edu/cgi-bin/hgTracks?org=mouse&db=mm9&position=chr15:73672049-73692238	chr15:73672049-73692238	Browse	190	25	2	0	0	0	0
5730494N06Rik	NM_027478	-11598.5	-3309.5	Downstream	http://genome.ucsc.edu/cgi-bin/hgTracks?org=mouse&db=mm9&position=chr2:132051841-132071998	chr2:132051841-132071998	Browse	158	16	4	0	0	0	0
Srxn1	NM_029688	-23820.5	-29444.5	Upstream	http://genome.ucsc.edu/cgi-bin/hgTracks?org=mouse&db=mm9&position=chr2:151897588-151917701	chr2:151897588-151917701	Browse	114	14	1	0	0	0	0
Rev1	NM_019570	12307.5	89184.5	Upstream	http://genome.ucsc.edu/cgi-bin/hgTracks?org=mouse&db=mm9&position=chr1:38188696-38208933	chr1:38188696-38208933	Browse	238	30	2	0	0	0	0
Rhbdd1	NM_029777	-12074.5	-117122	Upstream	http://genome.ucsc.edu/cgi-bin/hgTracks?org=mouse&db=mm9&position=chr1:82314704-82334933	chr1:82314704-82334933	Browse	230	33	5	0	0	0	0
Cd300lf	NM_145634	-42290	-24550	Downstream	http://genome.ucsc.edu/cgi-bin/hgTracks?org=mouse&db=mm9&position=chr11:114942821-114963141	chr11:114942821-114963141	Browse	321	53	5	0	0	0	0
D430041B17Rik	NM_172737	-5403.5	5300.5	Intragenic	http://genome.ucsc.edu/cgi-bin/hgTracks?org=mouse&db=mm9&position=chr7:4772401-4792506	chr7:4772401-4792506	Browse	106	14	1	0	0	0	0
D430041B17Rik	NM_172737	-5653	5051	Intragenic	http://genome.ucsc.edu/cgi-bin/hgTracks?org=mouse&db=mm9&position=chr7:4772009-4792399	chr7:4772009-4792399	Browse	391	73	2	0	0	0	0
Osbpl7	NM_001081434	28088	10003	Downstream	http://genome.ucsc.edu/cgi-bin/hgTracks?org=mouse&db=mm9&position=chr11:96929950-96950492	chr11:96929950-96950492	Browse	543	181	7	0	0	0	0
Senp2	NM_029457	-1986.5	-40354.5	Upstream	http://genome.ucsc.edu/cgi-bin/hgTracks?org=mouse&db=mm9&position=chr16:21997443-22017746	chr16:21997443-22017746	Browse	304	52	3	0	0	0	0
Gdap1l1	NM_144891	13110.5	-3747.5	Intragenic	http://genome.ucsc.edu/cgi-bin/hgTracks?org=mouse&db=mm9&position=chr2:163267263-163287362	chr2:163267263-163287362	Browse	100	13	2	0	0	0	0
Wnt3a	NM_009522	-13696.5	29014.5	Intragenic	http://genome.ucsc.edu/cgi-bin/hgTracks?org=mouse&db=mm9&position=chr11:59080327-59100788	chr11:59080327-59100788	Browse	462	91	15	0	0	0	0
Rhbdl3	NM_139228	11655.5	-43224.5	Intragenic	http://genome.ucsc.edu/cgi-bin/hgTracks?org=mouse&db=mm9&position=chr11:80116068-80136397	chr11:80116068-80136397	Browse	330	79	7	0	0	0	0
Diras2	NM_001024474	-12349.5	14112.5	Intragenic	http://genome.ucsc.edu/cgi-bin/hgTracks?org=mouse&db=mm9&position=chr13:52603680-52624031	chr13:52603680-52624031	Browse	352	77	7	0	0	0	0
Fbxo41	NM_001001160	-4506.5	28802.5	Intragenic	http://genome.ucsc.edu/cgi-bin/hgTracks?org=mouse&db=mm9&position=chr6:85438185-85458562	chr6:85438185-85458562	Browse	378	90	3	0	0	0	0
Aplp1	NM_007467	-11141	-561	Downstream	http://genome.ucsc.edu/cgi-bin/hgTracks?org=mouse&db=mm9&position=chr7:31209258-31229620	chr7:31209258-31229620	Browse	363	83	6	0	0	0	0
Crtac1	NM_145123	-34332	114415	Intragenic	http://genome.ucsc.edu/cgi-bin/hgTracks?org=mouse&db=mm9&position=chr19:42461819-42482063	chr19:42461819-42482063	Browse	245	44	4	0	0	0	0
Zdhhc22	NM_001080943	1532	6828	Upstream	http://genome.ucsc.edu/cgi-bin/hgTracks?org=mouse&db=mm9&position=chr12:88321059-88341257	chr12:88321059-88341257	Browse	199	28	1	0	0	0	0
Bpil2	NM_177772	-5238	46932	Intragenic	http://genome.ucsc.edu/cgi-bin/hgTracks?org=mouse&db=mm9&position=chr10:85459270-85479464	chr10:85459270-85479464	Browse	195	27	1	0	0	0	0
Angptl6	NM_145154	1465	7367	Upstream	http://genome.ucsc.edu/cgi-bin/hgTracks?org=mouse&db=mm9&position=chr9:20675520-20695718	chr9:20675520-20695718	Browse	199	26	3	0	0	0	0
Ngdn	NM_026890	11865	3252	Downstream	http://genome.ucsc.edu/cgi-bin/hgTracks?org=mouse&db=mm9&position=chr14:55636003-55656449	chr14:55636003-55656449	Browse	447	97	9	0	0	0	0
Tbkbp1	NM_198100	2553	16095	Upstream	http://genome.ucsc.edu/cgi-bin/hgTracks?org=mouse&db=mm9&position=chr11:97003336-97023822	chr11:97003336-97023822	Browse	487	99	5	0	0	0	0
Hhatl	NM_029095	-1011.5	7351.5	Intragenic	http://genome.ucsc.edu/cgi-bin/hgTracks?org=mouse&db=mm9&position=chr9:121690291-121710690	chr9:121690291-121710690	Browse	400	84	5	0	0	0	0
H2-D1	NM_010380	13528.5	9124.5	Downstream	http://genome.ucsc.edu/cgi-bin/hgTracks?org=mouse&db=mm9&position=chr17:35403444-35423689	chr17:35403444-35423689	Browse	246	38	4	0	0	0	0
Skiv2l	NM_021337	-423	10556	Intragenic	http://genome.ucsc.edu/cgi-bin/hgTracks?org=mouse&db=mm9&position=chr17:34976601-34996851	chr17:34976601-34996851	Browse	251	43	5	0	0	0	0
Sh3md4	NM_172788	-13327.5	-338886	Upstream	http://genome.ucsc.edu/cgi-bin/hgTracks?org=mouse&db=mm9&position=chr10:58252651-58272906	chr10:58252651-58272906	Browse	256	48	2	0	0	0	0
Otop3	NM_027132	1624	-10569	Intragenic	http://genome.ucsc.edu/cgi-bin/hgTracks?org=mouse&db=mm9&position=chr11:115187408-115207934	chr11:115187408-115207934	Browse	527	114	9	0	0	0	0
Selk	NM_019979	-12885	-19580	Upstream	http://genome.ucsc.edu/cgi-bin/hgTracks?org=mouse&db=mm9&position=chr14:30758565-30778795	chr14:30758565-30778795	Browse	231	34	5	0	0	0	0
Sox1	NM_009233	55637	54427	Downstream	http://genome.ucsc.edu/cgi-bin/hgTracks?org=mouse&db=mm9&position=chr8:12441767-12462211	chr8:12441767-12462211	Browse	445	99	11	0	0	0	0
Otud7a	NM_130880	299775	-14481	Intragenic	http://genome.ucsc.edu/cgi-bin/hgTracks?org=mouse&db=mm9&position=chr7:70879302-70899562	chr7:70879302-70899562	Browse	261	42	4	0	0	0	0
Pemt	NM_008819	22479	88702	Upstream	http://genome.ucsc.edu/cgi-bin/hgTracks?org=mouse&db=mm9&position=chr11:59862759-59882881	chr11:59862759-59882881	Browse	123	15	2	0	0	0	0
Pcdh19	NM_001105245	-16005.5	90127.5	Intragenic	http://genome.ucsc.edu/cgi-bin/hgTracks?org=mouse&db=mm9&position=chrX:130197428-130217625	chrX:130197428-130217625	Browse	198	25	3	0	0	0	0
Chd9	NM_177224	38720	-186952	Intragenic	http://genome.ucsc.edu/cgi-bin/hgTracks?org=mouse&db=mm9&position=chr8:93381343-93401567	chr8:93381343-93401567	Browse	225	31	5	0	0	0	0
Psd2	NM_028707	39997	-9884	Intragenic	http://genome.ucsc.edu/cgi-bin/hgTracks?org=mouse&db=mm9&position=chr18:36154205-36174765	chr18:36154205-36174765	Browse	561	163	7	0	0	0	0
Slc5a1	NM_019810	11706.5	-46757.5	Intragenic	http://genome.ucsc.edu/cgi-bin/hgTracks?org=mouse&db=mm9&position=chr5:33448508-33468669	chr5:33448508-33468669	Browse	162	21	0	0	0	0	0
D11Bwg0517e	NM_001024931	-353709	66104	Intragenic	http://genome.ucsc.edu/cgi-bin/hgTracks?org=mouse&db=mm9&position=chr11:118406972-118427382	chr11:118406972-118427382	Browse	411	91	5	0	0	0	0
Ctnnbl1	NM_025680	-73705.5	-227858	Upstream	http://genome.ucsc.edu/cgi-bin/hgTracks?org=mouse&db=mm9&position=chr2:157479260-157499723	chr2:157479260-157499723	Browse	464	152	8	0	0	0	0
Ttc7	NM_028639	14024.5	-84848.5	Intragenic	http://genome.ucsc.edu/cgi-bin/hgTracks?org=mouse&db=mm9&position=chr17:87686179-87706320	chr17:87686179-87706320	Browse	142	18	2	0	0	0	0
Mfsd3	NM_027122	596	-2102	Intragenic	http://genome.ucsc.edu/cgi-bin/hgTracks?org=mouse&db=mm9&position=chr15:76522483-76542651	chr15:76522483-76542651	Browse	169	19	3	0	0	0	0
A530050D06Rik	NM_001081169	-28862	-49753	Upstream	http://genome.ucsc.edu/cgi-bin/hgTracks?org=mouse&db=mm9&position=chr12:113305929-113326133	chr12:113305929-113326133	Browse	205	28	6	0	0	0	0
Dnaja3	NM_023646	21733.5	-1833.5	Intragenic	http://genome.ucsc.edu/cgi-bin/hgTracks?org=mouse&db=mm9&position=chr16:4695705-4716006	chr16:4695705-4716006	Browse	302	65	7	0	0	0	0
Hirip3	NM_172746	9538.5	6386.5	Downstream	http://genome.ucsc.edu/cgi-bin/hgTracks?org=mouse&db=mm9&position=chr7:134004903-134025144	chr7:134004903-134025144	Browse	242	36	3	0	0	0	0
Ftl2	NM_008049	44296	43339	Downstream	http://genome.ucsc.edu/cgi-bin/hgTracks?org=mouse&db=mm9&position=chr4:125215401-125235767	chr4:125215401-125235767	Browse	367	90	7	0	0	0	0
Olig3	NM_053008	-17238	-19304	Upstream	http://genome.ucsc.edu/cgi-bin/hgTracks?org=mouse&db=mm9&position=chr10:19048964-19069248	chr10:19048964-19069248	Browse	285	46	3	0	0	0	0
Lhx4	NM_010712	-2616	20623	Intragenic	http://genome.ucsc.edu/cgi-bin/hgTracks?org=mouse&db=mm9&position=chr1:157559280-157579670	chr1:157559280-157579670	Browse	391	103	5	0	0	0	0
Pax8	NM_011040	13234.5	68241.5	Upstream	http://genome.ucsc.edu/cgi-bin/hgTracks?org=mouse&db=mm9&position=chr2:24334068-24354573	chr2:24334068-24354573	Browse	506	110	7	0	0	0	0
Nsg1	NM_010942	14493	36768	Upstream	http://genome.ucsc.edu/cgi-bin/hgTracks?org=mouse&db=mm9&position=chr5:38554998-38575400	chr5:38554998-38575400	Browse	403	99	5	0	0	0	0
Tssk2	NM_009436	1518	130	Downstream	http://genome.ucsc.edu/cgi-bin/hgTracks?org=mouse&db=mm9&position=chr16:17890119-17910375	chr16:17890119-17910375	Browse	257	38	0	0	0	0	0
Zdhhc7	NM_133967	-908.5	19469.5	Intragenic	http://genome.ucsc.edu/cgi-bin/hgTracks?org=mouse&db=mm9&position=chr8:122614224-122634703	chr8:122614224-122634703	Browse	480	93	13	0	0	0	0
Parc	NM_001081335	-11449	34335	Intragenic	http://genome.ucsc.edu/cgi-bin/hgTracks?org=mouse&db=mm9&position=chr17:46661761-46682015	chr17:46661761-46682015	Browse	255	43	7	0	0	0	0
Gnas	NM_019690	-799.5	-54564.5	Upstream	http://genome.ucsc.edu/cgi-bin/hgTracks?org=mouse&db=mm9&position=chr2:174098876-174119165	chr2:174098876-174119165	Browse	290	39	2	0	0	0	0
Kcnk10	NM_029911	10774	154721	Upstream	http://genome.ucsc.edu/cgi-bin/hgTracks?org=mouse&db=mm9&position=chr12:99816705-99837143	chr12:99816705-99837143	Browse	439	105	6	0	0	0	0
Scn5a	NM_021544	-14921	80685	Intragenic	http://genome.ucsc.edu/cgi-bin/hgTracks?org=mouse&db=mm9&position=chr9:119463156-119483270	chr9:119463156-119483270	Browse	115	14	2	0	0	0	0
Slc32a1	NM_009508	-25956	-30946	Upstream	http://genome.ucsc.edu/cgi-bin/hgTracks?org=mouse&db=mm9&position=chr2:158400364-158420710	chr2:158400364-158420710	Browse	347	74	5	0	0	0	0
Syt7	NM_173068	14154	-49938	Intragenic	http://genome.ucsc.edu/cgi-bin/hgTracks?org=mouse&db=mm9&position=chr19:10467339-10488127	chr19:10467339-10488127	Browse	789	381	13	0	0	0	0
AW548124	NM_134117	-204333	-214097	Upstream	http://genome.ucsc.edu/cgi-bin/hgTracks?org=mouse&db=mm9&position=chr17:83399952-83420664	chr17:83399952-83420664	Browse	713	296	12	0	0	0	0
Znhit3	NM_001005223	13415.5	18817.5	Upstream	http://genome.ucsc.edu/cgi-bin/hgTracks?org=mouse&db=mm9&position=chr11:84733128-84753419	chr11:84733128-84753419	Browse	292	49	3	0	0	0	0
Slc32a1	NM_009508	-15517.5	-20507.5	Upstream	http://genome.ucsc.edu/cgi-bin/hgTracks?org=mouse&db=mm9&position=chr2:158410746-158431205	chr2:158410746-158431205	Browse	460	118	5	0	0	0	0
Clip3	NM_001081114	3611	-13004	Intragenic	http://genome.ucsc.edu/cgi-bin/hgTracks?org=mouse&db=mm9&position=chr7:31070183-31090581	chr7:31070183-31090581	Browse	399	106	4	0	0	0	0
Ntrk2	NM_001025074	15379	-306756	Intragenic	http://genome.ucsc.edu/cgi-bin/hgTracks?org=mouse&db=mm9&position=chr13:58914521-58934623	chr13:58914521-58934623	Browse	103	13	3	0	0	0	0
Slc39a3	NM_134135	3608	8981	Upstream	http://genome.ucsc.edu/cgi-bin/hgTracks?org=mouse&db=mm9&position=chr10:80490006-80510524	chr10:80490006-80510524	Browse	519	182	7	0	0	0	0
Ttll1	NM_178869	1820	28926	Upstream	http://genome.ucsc.edu/cgi-bin/hgTracks?org=mouse&db=mm9&position=chr15:83332842-83353412	chr15:83332842-83353412	Browse	571	221	14	0	0	0	0
Lonp2	NM_025827	15074.5	-77455.5	Intragenic	http://genome.ucsc.edu/cgi-bin/hgTracks?org=mouse&db=mm9&position=chr8:89152873-89173286	chr8:89152873-89173286	Browse	414	84	4	0	0	0	0
Abhd8	NM_022419	-16706	-9765	Downstream	http://genome.ucsc.edu/cgi-bin/hgTracks?org=mouse&db=mm9&position=chr8:73960756-73980922	chr8:73960756-73980922	Browse	167	21	4	0	0	0	0
Pax7	NM_011039	18017	112905	Upstream	http://genome.ucsc.edu/cgi-bin/hgTracks?org=mouse&db=mm9&position=chr4:139396774-139417026	chr4:139396774-139417026	Browse	253	36	3	0	0	0	0
Slc16a5	NM_001080934	-1506	-13432	Upstream	http://genome.ucsc.edu/cgi-bin/hgTracks?org=mouse&db=mm9&position=chr11:115312192-115332368	chr11:115312192-115332368	Browse	177	25	1	0	0	0	0
D11Bwg0517e	NM_001024931	-324574	95238.5	Intragenic	http://genome.ucsc.edu/cgi-bin/hgTracks?org=mouse&db=mm9&position=chr11:118435960-118456663	chr11:118435960-118456663	Browse	704	350	12	0	0	0	0
1200003I07Rik	NM_181274	-14501	-3152	Downstream	http://genome.ucsc.edu/cgi-bin/hgTracks?org=mouse&db=mm9&position=chr8:72215679-72236089	chr8:72215679-72236089	Browse	411	120	9	0	0	0	0
Tusc5	NM_177709	8377.5	-10410.5	Intragenic	http://genome.ucsc.edu/cgi-bin/hgTracks?org=mouse&db=mm9&position=chr11:76491524-76511979	chr11:76491524-76511979	Browse	456	109	3	0	0	0	0
Slc25a33	NM_027460	14619.5	44851.5	Upstream	http://genome.ucsc.edu/cgi-bin/hgTracks?org=mouse&db=mm9&position=chr4:149152945-149173046	chr4:149152945-149173046	Browse	102	13	2	0	0	0	0
Aasdh	NM_173765	-120864	-91301.5	Downstream	http://genome.ucsc.edu/cgi-bin/hgTracks?org=mouse&db=mm9&position=chr5:77203608-77223713	chr5:77203608-77223713	Browse	106	16	0	0	0	0	0
Actb	NM_007393	10872	14481	Upstream	http://genome.ucsc.edu/cgi-bin/hgTracks?org=mouse&db=mm9&position=chr5:143669176-143689374	chr5:143669176-143689374	Browse	199	28	1	0	0	0	0
Cnnm1	NM_031396	2019	-54759	Intragenic	http://genome.ucsc.edu/cgi-bin/hgTracks?org=mouse&db=mm9&position=chr19:43506770-43527118	chr19:43506770-43527118	Browse	349	75	8	0	0	0	0
Mina	NM_025910	761.5	-19462.5	Intragenic	http://genome.ucsc.edu/cgi-bin/hgTracks?org=mouse&db=mm9&position=chr16:59462591-59482718	chr16:59462591-59482718	Browse	128	16	3	0	0	0	0
Tmem132e	NM_023438	-17177	-74605	Upstream	http://genome.ucsc.edu/cgi-bin/hgTracks?org=mouse&db=mm9&position=chr11:82175039-82195409	chr11:82175039-82195409	Browse	371	77	1	0	0	0	0
Aasdh	NM_173765	-120706	-91143	Downstream	http://genome.ucsc.edu/cgi-bin/hgTracks?org=mouse&db=mm9&position=chr5:77203718-77223920	chr5:77203718-77223920	Browse	203	26	6	0	0	0	0
Crmp1	NM_007765	11629	-34713	Intragenic	http://genome.ucsc.edu/cgi-bin/hgTracks?org=mouse&db=mm9&position=chr5:37638447-37658871	chr5:37638447-37658871	Browse	425	130	5	0	0	0	0
Tph1	NM_009414	-22218	3144	Intragenic	http://genome.ucsc.edu/cgi-bin/hgTracks?org=mouse&db=mm9&position=chr7:53895480-53915898	chr7:53895480-53915898	Browse	419	88	5	0	0	0	0
Kifc3	NM_010631	16318.5	59031.5	Upstream	http://genome.ucsc.edu/cgi-bin/hgTracks?org=mouse&db=mm9&position=chr8:97672557-97692960	chr8:97672557-97692960	Browse	404	92	10	0	0	0	0
2310047D13Rik	NM_027773	455	-5747	Intragenic	http://genome.ucsc.edu/cgi-bin/hgTracks?org=mouse&db=mm9&position=chr11:76005954-76026070	chr11:76005954-76026070	Browse	117	14	3	0	0	0	0
Lrrc61	NM_001110160	-1723	-17647	Upstream	http://genome.ucsc.edu/cgi-bin/hgTracks?org=mouse&db=mm9&position=chr6:48492749-48513399	chr6:48492749-48513399	Browse	651	286	9	0	0	0	0
Tll2	NM_011904	-14877.5	107916	Intragenic	http://genome.ucsc.edu/cgi-bin/hgTracks?org=mouse&db=mm9&position=chr19:41256212-41276561	chr19:41256212-41276561	Browse	350	69	6	0	0	0	0
Grik3	NM_001081097	-161886	-385230	Upstream	http://genome.ucsc.edu/cgi-bin/hgTracks?org=mouse&db=mm9&position=chr4:124995961-125016414	chr4:124995961-125016414	Browse	454	145	6	0	0	0	0
Arhgef10l	NM_001112723	-193366	-59093.5	Downstream	http://genome.ucsc.edu/cgi-bin/hgTracks?org=mouse&db=mm9&position=chr4:140001182-140021429	chr4:140001182-140021429	Browse	248	38	3	0	0	0	0
Ftl2	NM_008049	15041	14084	Downstream	http://genome.ucsc.edu/cgi-bin/hgTracks?org=mouse&db=mm9&position=chr4:125186124-125206534	chr4:125186124-125206534	Browse	411	102	5	0	0	0	0
4432412L15Rik	NM_028877	6104.5	-2717.5	Intragenic	http://genome.ucsc.edu/cgi-bin/hgTracks?org=mouse&db=mm9&position=chr8:86541289-86561664	chr8:86541289-86561664	Browse	376	102	10	0	0	0	0
Pou3f1	NM_011141	-67023	-70034	Upstream	http://genome.ucsc.edu/cgi-bin/hgTracks?org=mouse&db=mm9&position=chr4:124257773-124277957	chr4:124257773-124277957	Browse	185	24	2	0	0	0	0
Jakmip1	NM_178394	81075	6695	Downstream	http://genome.ucsc.edu/cgi-bin/hgTracks?org=mouse&db=mm9&position=chr5:37513025-37533433	chr5:37513025-37533433	Browse	409	85	7	0	0	0	0
Kif3a	NM_008443	33229.5	-3636.5	Intragenic	http://genome.ucsc.edu/cgi-bin/hgTracks?org=mouse&db=mm9&position=chr11:53404004-53424215	chr11:53404004-53424215	Browse	212	27	5	0	0	0	0
Rhbdf1	NM_010117	-1435	11219	Intragenic	http://genome.ucsc.edu/cgi-bin/hgTracks?org=mouse&db=mm9&position=chr11:32110658-32130948	chr11:32110658-32130948	Browse	291	54	1	0	0	0	0
Cdh22	NM_174988	-91031	32180	Intragenic	http://genome.ucsc.edu/cgi-bin/hgTracks?org=mouse&db=mm9&position=chr2:164959103-164979273	chr2:164959103-164979273	Browse	171	22	0	0	0	0	0
Arhgef16	NM_001112744	-37627	-16201	Downstream	http://genome.ucsc.edu/cgi-bin/hgTracks?org=mouse&db=mm9&position=chr4:153626278-153646476	chr4:153626278-153646476	Browse	199	27	2	0	0	0	0
BC021785	NM_001001489	-10599	6229	Intragenic	http://genome.ucsc.edu/cgi-bin/hgTracks?org=mouse&db=mm9&position=chr10:39685755-39705951	chr10:39685755-39705951	Browse	197	26	2	0	0	0	0
Tcfap2d	NM_153154	-14737	-78048	Upstream	http://genome.ucsc.edu/cgi-bin/hgTracks?org=mouse&db=mm9&position=chr1:19068298-19088432	chr1:19068298-19088432	Browse	135	15	2	0	0	0	0
Ftl2	NM_008049	14765	13808	Downstream	http://genome.ucsc.edu/cgi-bin/hgTracks?org=mouse&db=mm9&position=chr4:125186003-125206103	chr4:125186003-125206103	Browse	101	13	2	0	0	0	0
Phf21b	NM_001081166	-42453	28213	Intragenic	http://genome.ucsc.edu/cgi-bin/hgTracks?org=mouse&db=mm9&position=chr15:84633820-84654232	chr15:84633820-84654232	Browse	413	105	8	0	0	0	0
Slit1	NM_015748	-82684.5	60913.5	Intragenic	http://genome.ucsc.edu/cgi-bin/hgTracks?org=mouse&db=mm9&position=chr19:41725412-41745911	chr19:41725412-41745911	Browse	500	179	10	0	0	0	0
Tmem128	NM_025480	156	-9088	Intragenic	http://genome.ucsc.edu/cgi-bin/hgTracks?org=mouse&db=mm9&position=chr5:38641605-38661933	chr5:38641605-38661933	Browse	329	63	5	0	0	0	0
Nfasc	NM_182716	13658.5	185436	Upstream	http://genome.ucsc.edu/cgi-bin/hgTracks?org=mouse&db=mm9&position=chr1:134641793-134662208	chr1:134641793-134662208	Browse	416	107	6	0	0	0	0
Wbp11	NM_021714	-7715	6758	Intragenic	http://genome.ucsc.edu/cgi-bin/hgTracks?org=mouse&db=mm9&position=chr6:136758871-136778997	chr6:136758871-136778997	Browse	127	16	1	0	0	0	0
Cyc1	NM_025567	-43.5	-2455.5	Upstream	http://genome.ucsc.edu/cgi-bin/hgTracks?org=mouse&db=mm9&position=chr15:76163819-76183998	chr15:76163819-76183998	Browse	180	24	1	0	0	0	0
Pcbp3	NM_021568	16440.5	216372	Upstream	http://genome.ucsc.edu/cgi-bin/hgTracks?org=mouse&db=mm9&position=chr10:76430727-76451220	chr10:76430727-76451220	Browse	494	130	7	0	0	0	0
Tmco4	NM_029857	86831.5	571.5	Downstream	http://genome.ucsc.edu/cgi-bin/hgTracks?org=mouse&db=mm9&position=chr4:138605435-138625866	chr4:138605435-138625866	Browse	432	93	6	0	0	0	0
Qpctl	NM_026111	-1530	7450	Intragenic	http://genome.ucsc.edu/cgi-bin/hgTracks?org=mouse&db=mm9&position=chr7:19722860-19743170	chr7:19722860-19743170	Browse	311	74	1	0	0	0	0
4930451I11Rik	NM_183131	-5787.5	-4764.5	Downstream	http://genome.ucsc.edu/cgi-bin/hgTracks?org=mouse&db=mm9&position=chr7:133958990-133979455	chr7:133958990-133979455	Browse	466	110	8	0	0	0	0
Psd2	NM_028707	-27626.5	-77507.5	Upstream	http://genome.ucsc.edu/cgi-bin/hgTracks?org=mouse&db=mm9&position=chr18:36086812-36106911	chr18:36086812-36106911	Browse	100	13	2	0	0	0	0
Zdhhc22	NM_001080943	5719.5	11015.5	Upstream	http://genome.ucsc.edu/cgi-bin/hgTracks?org=mouse&db=mm9&position=chr12:88325097-88345594	chr12:88325097-88345594	Browse	498	160	6	0	0	0	0
Tph2	NM_173391	-41240.5	64163.5	Intragenic	http://genome.ucsc.edu/cgi-bin/hgTracks?org=mouse&db=mm9&position=chr10:114570584-114591073	chr10:114570584-114591073	Browse	490	114	9	0	0	0	0
Grik3	NM_001081097	-17642	-240985	Upstream	http://genome.ucsc.edu/cgi-bin/hgTracks?org=mouse&db=mm9&position=chr4:125140238-125160626	chr4:125140238-125160626	Browse	389	85	6	0	0	0	0
Pipox	NM_008952	15899	29157	Upstream	http://genome.ucsc.edu/cgi-bin/hgTracks?org=mouse&db=mm9&position=chr11:77713189-77733357	chr11:77713189-77733357	Browse	169	21	2	0	0	0	0
Dyrk1b	NM_001037957	12578	4766	Downstream	http://genome.ucsc.edu/cgi-bin/hgTracks?org=mouse&db=mm9&position=chr7:28966961-28987197	chr7:28966961-28987197	Browse	237	36	3	0	0	0	0
Ddx23	NM_001080981	-2157	15226	Intragenic	http://genome.ucsc.edu/cgi-bin/hgTracks?org=mouse&db=mm9&position=chr15:98481113-98501213	chr15:98481113-98501213	Browse	101	14	1	0	0	0	0
Centg3	NM_139153	12675.5	-37195.5	Intragenic	http://genome.ucsc.edu/cgi-bin/hgTracks?org=mouse&db=mm9&position=chr5:23960501-23980838	chr5:23960501-23980838	Browse	338	78	7	0	0	0	0
Dmrt1	NM_015826	-16903	-115526	Upstream	http://genome.ucsc.edu/cgi-bin/hgTracks?org=mouse&db=mm9&position=chr19:25553156-25573428	chr19:25553156-25573428	Browse	273	45	6	0	0	0	0
Cpne5	NM_153166	-16056	65186	Intragenic	http://genome.ucsc.edu/cgi-bin/hgTracks?org=mouse&db=mm9&position=chr17:29348600-29368760	chr17:29348600-29368760	Browse	161	20	2	0	0	0	0
Xkr7	NM_001011732	569	-23355	Intragenic	http://genome.ucsc.edu/cgi-bin/hgTracks?org=mouse&db=mm9&position=chr2:152847844-152868468	chr2:152847844-152868468	Browse	625	250	8	0	0	0	0
C85492	NM_153540	10752	25120	Upstream	http://genome.ucsc.edu/cgi-bin/hgTracks?org=mouse&db=mm9&position=chr9:121905652-121926040	chr9:121905652-121926040	Browse	389	91	5	0	0	0	0
EG574403	NM_001025382	133258	25439	Downstream	http://genome.ucsc.edu/cgi-bin/hgTracks?org=mouse&db=mm9&position=chr11:34337861-34358297	chr11:34337861-34358297	Browse	437	133	8	0	0	0	0
Centg3	NM_139153	12925	-36946	Intragenic	http://genome.ucsc.edu/cgi-bin/hgTracks?org=mouse&db=mm9&position=chr5:23960863-23980975	chr5:23960863-23980975	Browse	113	14	2	0	0	0	0
Syne2	NM_001005510	18283	-274328	Intragenic	http://genome.ucsc.edu/cgi-bin/hgTracks?org=mouse&db=mm9&position=chr12:76927469-76947705	chr12:76927469-76947705	Browse	237	33	3	0	0	0	0
Ftl2	NM_008049	86639	85682	Downstream	http://genome.ucsc.edu/cgi-bin/hgTracks?org=mouse&db=mm9&position=chr4:125257725-125278129	chr4:125257725-125278129	Browse	405	80	3	0	0	0	0
Zfp423	NM_033327	-259089	38697	Intragenic	http://genome.ucsc.edu/cgi-bin/hgTracks?org=mouse&db=mm9&position=chr8:90214123-90234687	chr8:90214123-90234687	Browse	565	191	8	0	0	0	0
D11Bwg0517e	NM_001024931	17681	437494	Upstream	http://genome.ucsc.edu/cgi-bin/hgTracks?org=mouse&db=mm9&position=chr11:118778319-118798815	chr11:118778319-118798815	Browse	497	137	10	0	0	0	0
Prkag2	NM_145401	18236	255910	Upstream	http://genome.ucsc.edu/cgi-bin/hgTracks?org=mouse&db=mm9&position=chr5:24614417-24634551	chr5:24614417-24634551	Browse	135	20	1	0	0	0	0
Cds2	NM_138651	2077.5	-46707.5	Intragenic	http://genome.ucsc.edu/cgi-bin/hgTracks?org=mouse&db=mm9&position=chr2:132080918-132101221	chr2:132080918-132101221	Browse	304	51	3	0	0	0	0
Ccnf	NM_007634	-27704	474	Intragenic	http://genome.ucsc.edu/cgi-bin/hgTracks?org=mouse&db=mm9&position=chr17:24350574-24370726	chr17:24350574-24370726	Browse	153	18	4	0	0	0	0
Xkr7	NM_001011732	1134.5	-22789.5	Intragenic	http://genome.ucsc.edu/cgi-bin/hgTracks?org=mouse&db=mm9&position=chr2:152848500-152868943	chr2:152848500-152868943	Browse	444	72	8	0	0	0	0
Rab12	NM_024448	-52957	-27798	Downstream	http://genome.ucsc.edu/cgi-bin/hgTracks?org=mouse&db=mm9&position=chr17:66805961-66826145	chr17:66805961-66826145	Browse	185	26	4	0	0	0	0
Hcn4	NM_001081192	18374	-19070	Intragenic	http://genome.ucsc.edu/cgi-bin/hgTracks?org=mouse&db=mm9&position=chr9:58679487-58699897	chr9:58679487-58699897	Browse	411	109	10	0	0	0	0
Gnas	NM_019690	-4303.5	-58068.5	Upstream	http://genome.ucsc.edu/cgi-bin/hgTracks?org=mouse&db=mm9&position=chr2:174095448-174115585	chr2:174095448-174115585	Browse	138	21	1	0	0	0	0
Cbln2	NM_172633	1.02624e+06	1.02101e+06	Downstream	http://genome.ucsc.edu/cgi-bin/hgTracks?org=mouse&db=mm9&position=chr18:87898618-87918743	chr18:87898618-87918743	Browse	126	16	1	0	0	0	0
Aqp11	NM_175105	16941	28810	Upstream	http://genome.ucsc.edu/cgi-bin/hgTracks?org=mouse&db=mm9&position=chr7:104893466-104913930	chr7:104893466-104913930	Browse	465	98	6	0	0	0	0
Id4	NM_031166	-422979	-425589	Upstream	http://genome.ucsc.edu/cgi-bin/hgTracks?org=mouse&db=mm9&position=chr13:47923746-47943886	chr13:47923746-47943886	Browse	141	18	3	0	0	0	0
AU040320	NM_133886	26.5	-100540	Intragenic	http://genome.ucsc.edu/cgi-bin/hgTracks?org=mouse&db=mm9&position=chr4:126420942-126441137	chr4:126420942-126441137	Browse	196	27	1	0	0	0	0
Stil	NM_009185	35006	-7690	Intragenic	http://genome.ucsc.edu/cgi-bin/hgTracks?org=mouse&db=mm9&position=chr4:114697733-114717887	chr4:114697733-114717887	Browse	155	23	4	0	0	0	0
Chd9	NM_177224	43518	-182154	Intragenic	http://genome.ucsc.edu/cgi-bin/hgTracks?org=mouse&db=mm9&position=chr8:93386146-93406360	chr8:93386146-93406360	Browse	215	30	4	0	0	0	0
Tuba1c	NM_009448	-5926	-14141	Upstream	http://genome.ucsc.edu/cgi-bin/hgTracks?org=mouse&db=mm9&position=chr15:98844210-98864580	chr15:98844210-98864580	Browse	371	81	4	0	0	0	0
Zfpm1	NM_009569	36037.5	-19069.5	Intragenic	http://genome.ucsc.edu/cgi-bin/hgTracks?org=mouse&db=mm9&position=chr8:124831941-124852214	chr8:124831941-124852214	Browse	274	41	5	0	0	0	0
Klc1	NM_008450	-1959	-38010	Upstream	http://genome.ucsc.edu/cgi-bin/hgTracks?org=mouse&db=mm9&position=chr12:112984910-113005290	chr12:112984910-113005290	Browse	381	111	4	0	0	0	0
Gpr6	NM_199058	17484.5	18576.5	Upstream	http://genome.ucsc.edu/cgi-bin/hgTracks?org=mouse&db=mm9&position=chr10:40798718-40819031	chr10:40798718-40819031	Browse	314	62	3	0	0	0	0
Abi1	NM_001077190	9773.5	110026	Upstream	http://genome.ucsc.edu/cgi-bin/hgTracks?org=mouse&db=mm9&position=chr2:22895442-22915625	chr2:22895442-22915625	Browse	184	22	2	0	0	0	0
Sox21	NM_177753	-28322.5	-25656.5	Downstream	http://genome.ucsc.edu/cgi-bin/hgTracks?org=mouse&db=mm9&position=chr14:118596677-118616926	chr14:118596677-118616926	Browse	250	37	4	0	0	0	0
Acvrl1	NM_009612	18205	1405	Downstream	http://genome.ucsc.edu/cgi-bin/hgTracks?org=mouse&db=mm9&position=chr15:100967013-100987331	chr15:100967013-100987331	Browse	319	44	7	0	0	0	0
Kazald1	NM_178929	21937.5	18793.5	Downstream	http://genome.ucsc.edu/cgi-bin/hgTracks?org=mouse&db=mm9&position=chr19:45162329-45182802	chr19:45162329-45182802	Browse	474	146	7	0	0	0	0
Spsb4	NM_145134	-19479.5	55394.5	Intragenic	http://genome.ucsc.edu/cgi-bin/hgTracks?org=mouse&db=mm9&position=chr9:96889189-96909400	chr9:96889189-96909400	Browse	212	27	3	0	0	0	0
Morc3	NM_001045529	18398.5	-25383.5	Intragenic	http://genome.ucsc.edu/cgi-bin/hgTracks?org=mouse&db=mm9&position=chr16:93840657-93861212	chr16:93840657-93861212	Browse	556	145	13	0	0	0	0
Tmprss13	NM_001013373	43	-28438	Intragenic	http://genome.ucsc.edu/cgi-bin/hgTracks?org=mouse&db=mm9&position=chr9:45117125-45137325	chr9:45117125-45137325	Browse	201	28	2	0	0	0	0
Spsb1	NM_029035	-19346	39377	Intragenic	http://genome.ucsc.edu/cgi-bin/hgTracks?org=mouse&db=mm9&position=chr4:149299655-149319883	chr4:149299655-149319883	Browse	229	29	4	0	0	0	0
Adra2c	NM_007418	21259	18061	Downstream	http://genome.ucsc.edu/cgi-bin/hgTracks?org=mouse&db=mm9&position=chr5:35632259-35652687	chr5:35632259-35652687	Browse	429	110	8	0	0	0	0
Ryr1	NM_009109	-20097	101715	Intragenic	http://genome.ucsc.edu/cgi-bin/hgTracks?org=mouse&db=mm9&position=chr7:29879899-29900247	chr7:29879899-29900247	Browse	349	74	4	0	0	0	0
1700019H03Rik	NM_183161	30744.5	13804.5	Downstream	http://genome.ucsc.edu/cgi-bin/hgTracks?org=mouse&db=mm9&position=chr2:180480523-180501052	chr2:180480523-180501052	Browse	530	149	10	0	0	0	0
Zswim4	NM_172503	1050	27151	Upstream	http://genome.ucsc.edu/cgi-bin/hgTracks?org=mouse&db=mm9&position=chr8:86751835-86772147	chr8:86751835-86772147	Browse	313	53	6	0	0	0	0
C630004H02Rik	NM_175454	6976	26987	Upstream	http://genome.ucsc.edu/cgi-bin/hgTracks?org=mouse&db=mm9&position=chr11:115225914-115246104	chr11:115225914-115246104	Browse	191	25	3	0	0	0	0
8430427H17Rik	NM_001001986	62952.5	139270	Upstream	http://genome.ucsc.edu/cgi-bin/hgTracks?org=mouse&db=mm9&position=chr2:153362386-153382557	chr2:153362386-153382557	Browse	172	19	2	0	0	0	0
Pla2g6	NM_016915	-20074	21867	Intragenic	http://genome.ucsc.edu/cgi-bin/hgTracks?org=mouse&db=mm9&position=chr15:79128359-79148689	chr15:79128359-79148689	Browse	331	44	4	0	0	0	0
Sall3	NM_178280	174502	194706	Upstream	http://genome.ucsc.edu/cgi-bin/hgTracks?org=mouse&db=mm9&position=chr18:81347646-81367991	chr18:81347646-81367991	Browse	346	101	4	0	0	0	0
Calm1	NM_009790	22046	11780	Downstream	http://genome.ucsc.edu/cgi-bin/hgTracks?org=mouse&db=mm9&position=chr12:101449635-101469957	chr12:101449635-101469957	Browse	323	54	7	0	0	0	0
Pdyn	NM_018863	25994.5	27862.5	Upstream	http://genome.ucsc.edu/cgi-bin/hgTracks?org=mouse&db=mm9&position=chr2:129531374-129551823	chr2:129531374-129551823	Browse	450	169	11	0	0	0	0
Ramp2	NM_019444	-161.5	-2078.5	Upstream	http://genome.ucsc.edu/cgi-bin/hgTracks?org=mouse&db=mm9&position=chr11:101097388-101117583	chr11:101097388-101117583	Browse	196	26	1	0	0	0	0
Isca1	NM_026921	-23442.5	-9067.5	Downstream	http://genome.ucsc.edu/cgi-bin/hgTracks?org=mouse&db=mm9&position=chr13:59837554-59857861	chr13:59837554-59857861	Browse	308	54	2	0	0	0	0
Zswim4	NM_172503	198.5	26299.5	Upstream	http://genome.ucsc.edu/cgi-bin/hgTracks?org=mouse&db=mm9&position=chr8:86751000-86771279	chr8:86751000-86771279	Browse	280	39	7	0	0	0	0
Sh3px3	NM_175483	-18426	-7254	Downstream	http://genome.ucsc.edu/cgi-bin/hgTracks?org=mouse&db=mm9&position=chr9:56747694-56767810	chr9:56747694-56767810	Browse	117	14	3	0	0	0	0
D430041B17Rik	NM_172737	-13697	-2993	Downstream	http://genome.ucsc.edu/cgi-bin/hgTracks?org=mouse&db=mm9&position=chr7:4764057-4784263	chr7:4764057-4784263	Browse	207	29	4	0	0	0	0
Sh3px3	NM_175483	-18189	-7017	Downstream	http://genome.ucsc.edu/cgi-bin/hgTracks?org=mouse&db=mm9&position=chr9:56747827-56768151	chr9:56747827-56768151	Browse	325	68	4	0	0	0	0
Zfp322a	NM_172586	6532	22631	Upstream	http://genome.ucsc.edu/cgi-bin/hgTracks?org=mouse&db=mm9&position=chr13:23457529-23477677	chr13:23457529-23477677	Browse	149	21	1	0	0	0	0
Jag2	NM_010588	-21158.5	-252.5	Downstream	http://genome.ucsc.edu/cgi-bin/hgTracks?org=mouse&db=mm9&position=chr12:114136430-114156665	chr12:114136430-114156665	Browse	236	36	8	0	0	0	0
D430041B17Rik	NM_172737	-13934	-3230	Downstream	http://genome.ucsc.edu/cgi-bin/hgTracks?org=mouse&db=mm9&position=chr7:4763815-4784031	chr7:4763815-4784031	Browse	217	32	5	0	0	0	0
Gpr97	NM_173036	4394.5	-23123.5	Intragenic	http://genome.ucsc.edu/cgi-bin/hgTracks?org=mouse&db=mm9&position=chr8:97535905-97556146	chr8:97535905-97556146	Browse	242	40	9	0	0	0	0
Arid1a	NM_001080819	-76592.5	-1988.5	Downstream	http://genome.ucsc.edu/cgi-bin/hgTracks?org=mouse&db=mm9&position=chr4:133222861-133243006	chr4:133222861-133243006	Browse	146	17	2	0	0	0	0
Unc5a	NM_153131	21591.5	-34995.5	Intragenic	http://genome.ucsc.edu/cgi-bin/hgTracks?org=mouse&db=mm9&position=chr13:55062051-55082716	chr13:55062051-55082716	Browse	666	262	8	0	0	0	0
Ela2a	NM_007919	-14457.5	-3416.5	Downstream	http://genome.ucsc.edu/cgi-bin/hgTracks?org=mouse&db=mm9&position=chr4:141357255-141377666	chr4:141357255-141377666	Browse	412	92	10	0	0	0	0
Dbndd2	NM_001048227	-9341	-16525	Upstream	http://genome.ucsc.edu/cgi-bin/hgTracks?org=mouse&db=mm9&position=chr2:164292134-164312462	chr2:164292134-164312462	Browse	329	62	4	0	0	0	0
Hnt	NM_172290	-530314	436852	Intragenic	http://genome.ucsc.edu/cgi-bin/hgTracks?org=mouse&db=mm9&position=chr9:29230260-29250540	chr9:29230260-29250540	Browse	281	41	6	0	0	0	0
Hnrpd	NM_001077265	-271448	-248445	Downstream	http://genome.ucsc.edu/cgi-bin/hgTracks?org=mouse&db=mm9&position=chr5:100126293-100146725	chr5:100126293-100146725	Browse	433	87	5	0	0	0	0
Slc25a30	NM_026232	26942.5	51981.5	Upstream	http://genome.ucsc.edu/cgi-bin/hgTracks?org=mouse&db=mm9&position=chr14:76203718-76223855	chr14:76203718-76223855	Browse	138	15	1	0	0	0	0
1500001A10Rik	NM_026886	-73524	79021	Intragenic	http://genome.ucsc.edu/cgi-bin/hgTracks?org=mouse&db=mm9&position=chr5:116958070-116978534	chr5:116958070-116978534	Browse	465	122	9	0	0	0	0
4932413O14Rik	NM_177230	-21189.5	45643.5	Intragenic	http://genome.ucsc.edu/cgi-bin/hgTracks?org=mouse&db=mm9&position=chr5:93072837-93093090	chr5:93072837-93093090	Browse	254	48	6	0	0	0	0
EG630499	NM_001081015	-5978.5	-2377.5	Downstream	http://genome.ucsc.edu/cgi-bin/hgTracks?org=mouse&db=mm9&position=chr17:34099473-34120040	chr17:34099473-34120040	Browse	568	230	8	0	0	0	0
Rabl4	NM_025931	-20763	-6117	Downstream	http://genome.ucsc.edu/cgi-bin/hgTracks?org=mouse&db=mm9&position=chr15:77973563-77993987	chr15:77973563-77993987	Browse	425	85	8	0	0	0	0
Stmn3	NM_009133	-339	7703	Intragenic	http://genome.ucsc.edu/cgi-bin/hgTracks?org=mouse&db=mm9&position=chr2:181038688-181059044	chr2:181038688-181059044	Browse	357	69	10	0	0	0	0
Cadm2	NM_178721	22040	981853	Upstream	http://genome.ucsc.edu/cgi-bin/hgTracks?org=mouse&db=mm9&position=chr16:67633047-67653295	chr16:67633047-67653295	Browse	249	35	2	0	0	0	0
Olfr136	NM_146807	794085	793146	Downstream	http://genome.ucsc.edu/cgi-bin/hgTracks?org=mouse&db=mm9&position=chr17:39255808-39276568	chr17:39255808-39276568	Browse	761	265	10	0	0	0	0
Chd9	NM_177224	47445	-178227	Intragenic	http://genome.ucsc.edu/cgi-bin/hgTracks?org=mouse&db=mm9&position=chr8:93390081-93410279	chr8:93390081-93410279	Browse	199	26	4	0	0	0	0
Chd9	NM_177224	1145.5	-224526	Intragenic	http://genome.ucsc.edu/cgi-bin/hgTracks?org=mouse&db=mm9&position=chr8:93343827-93363934	chr8:93343827-93363934	Browse	108	13	2	0	0	0	0
Pik3c2a	NM_011083	-21745.5	84437.5	Intragenic	http://genome.ucsc.edu/cgi-bin/hgTracks?org=mouse&db=mm9&position=chr7:123555129-123575324	chr7:123555129-123575324	Browse	196	23	4	0	0	0	0
Por	NM_008898	7494.5	-38617.5	Intragenic	http://genome.ucsc.edu/cgi-bin/hgTracks?org=mouse&db=mm9&position=chr5:136162508-136182647	chr5:136162508-136182647	Browse	140	17	1	0	0	0	0
Tnfrsf19	NM_013869	-22315	60119	Intragenic	http://genome.ucsc.edu/cgi-bin/hgTracks?org=mouse&db=mm9&position=chr14:61632839-61653143	chr14:61632839-61653143	Browse	305	47	4	0	0	0	0
Hnrpd	NM_001077265	-94758.5	-71755.5	Downstream	http://genome.ucsc.edu/cgi-bin/hgTracks?org=mouse&db=mm9&position=chr5:100303003-100323394	chr5:100303003-100323394	Browse	392	86	5	0	0	0	0
Onecut2	NM_194268	-29665	-87790	Upstream	http://genome.ucsc.edu/cgi-bin/hgTracks?org=mouse&db=mm9&position=chr18:64460155-64480549	chr18:64460155-64480549	Browse	395	99	9	0	0	0	0
Centg3	NM_139153	50959	1088	Downstream	http://genome.ucsc.edu/cgi-bin/hgTracks?org=mouse&db=mm9&position=chr5:23998735-24019171	chr5:23998735-24019171	Browse	437	83	2	0	0	0	0
Dpcr1	NM_001033366	-29910	-21969	Downstream	http://genome.ucsc.edu/cgi-bin/hgTracks?org=mouse&db=mm9&position=chr17:35740639-35760821	chr17:35740639-35760821	Browse	183	23	2	0	0	0	0
Camk2b	NM_007595	-49242	46835	Intragenic	http://genome.ucsc.edu/cgi-bin/hgTracks?org=mouse&db=mm9&position=chr11:5906285-5926733	chr11:5906285-5926733	Browse	449	94	5	0	0	0	0
Wasf2	NM_153423	-22711	-90409	Upstream	http://genome.ucsc.edu/cgi-bin/hgTracks?org=mouse&db=mm9&position=chr4:132653735-132673937	chr4:132653735-132673937	Browse	203	29	2	0	0	0	0
Pnpla5	NM_029427	-13851	-3296	Downstream	http://genome.ucsc.edu/cgi-bin/hgTracks?org=mouse&db=mm9&position=chr15:83929699-83949809	chr15:83929699-83949809	Browse	111	14	2	0	0	0	0
Mrps33	NM_001010930	38079	47208	Upstream	http://genome.ucsc.edu/cgi-bin/hgTracks?org=mouse&db=mm9&position=chr6:39788776-39809252	chr6:39788776-39809252	Browse	477	90	10	0	0	0	0
6430598A04Rik	NM_175521	-16225	-7189	Downstream	http://genome.ucsc.edu/cgi-bin/hgTracks?org=mouse&db=mm9&position=chr5:138154950-138175052	chr5:138154950-138175052	Browse	103	13	3	0	0	0	0
Slco2b1	NM_175316	-62498.5	-8961.5	Downstream	http://genome.ucsc.edu/cgi-bin/hgTracks?org=mouse&db=mm9&position=chr7:106787141-106807562	chr7:106787141-106807562	Browse	422	124	8	0	0	0	0
Sult4a1	NM_013873	3290	32948	Upstream	http://genome.ucsc.edu/cgi-bin/hgTracks?org=mouse&db=mm9&position=chr15:83929323-83949625	chr15:83929323-83949625	Browse	303	63	2	0	0	0	0
Ctdsp2	NM_146012	87	-4272	Intragenic	http://genome.ucsc.edu/cgi-bin/hgTracks?org=mouse&db=mm9&position=chr10:126422567-126442939	chr10:126422567-126442939	Browse	373	70	7	0	0	0	0
Hsd17b13	NM_198030	-27046.5	-5123.5	Downstream	http://genome.ucsc.edu/cgi-bin/hgTracks?org=mouse&db=mm9&position=chr5:104369261-104389412	chr5:104369261-104389412	Browse	152	16	1	0	0	0	0
Adcy3	NM_138305	21251	-57447	Intragenic	http://genome.ucsc.edu/cgi-bin/hgTracks?org=mouse&db=mm9&position=chr12:4145322-4165540	chr12:4145322-4165540	Browse	219	28	4	0	0	0	0
1810054D07Rik	NM_027238	-46600.5	57288.5	Intragenic	http://genome.ucsc.edu/cgi-bin/hgTracks?org=mouse&db=mm9&position=chr4:82913433-82933552	chr4:82913433-82933552	Browse	120	14	2	0	0	0	0
Pitpnm3	NM_001024927	-22404.5	65957.5	Intragenic	http://genome.ucsc.edu/cgi-bin/hgTracks?org=mouse&db=mm9&position=chr11:71916814-71937159	chr11:71916814-71937159	Browse	346	86	9	0	0	0	0
1810054D07Rik	NM_027238	-17201	86688	Intragenic	http://genome.ucsc.edu/cgi-bin/hgTracks?org=mouse&db=mm9&position=chr4:82942615-82963169	chr4:82942615-82963169	Browse	555	123	7	0	0	0	0
Katnb1	NM_028805	21920.5	3246.5	Downstream	http://genome.ucsc.edu/cgi-bin/hgTracks?org=mouse&db=mm9&position=chr8:97616897-97637144	chr8:97616897-97637144	Browse	248	35	2	0	0	0	0
Cyp1a2	NM_009993	-9777	-3058	Downstream	http://genome.ucsc.edu/cgi-bin/hgTracks?org=mouse&db=mm9&position=chr9:57511580-57531790	chr9:57511580-57531790	Browse	211	30	1	0	0	0	0
Usp47	NM_133758	22446.5	-65428.5	Intragenic	http://genome.ucsc.edu/cgi-bin/hgTracks?org=mouse&db=mm9&position=chr7:119179330-119199601	chr7:119179330-119199601	Browse	272	51	3	0	0	0	0
Nphs2	NM_130456	15196.5	-2104.5	Intragenic	http://genome.ucsc.edu/cgi-bin/hgTracks?org=mouse&db=mm9&position=chr1:158245957-158266166	chr1:158245957-158266166	Browse	210	29	3	0	0	0	0
Taok3	NM_001081308	131326	-8994.5	Intragenic	http://genome.ucsc.edu/cgi-bin/hgTracks?org=mouse&db=mm9&position=chr5:117704739-117725120	chr5:117704739-117725120	Browse	382	112	5	0	0	0	0
Gpihbp1	NM_026730	-7508	-9064	Upstream	http://genome.ucsc.edu/cgi-bin/hgTracks?org=mouse&db=mm9&position=chr15:75409408-75429750	chr15:75409408-75429750	Browse	343	91	3	0	0	0	0
D130029J02Rik	NM_001033320	2906.5	-4353.5	Intragenic	http://genome.ucsc.edu/cgi-bin/hgTracks?org=mouse&db=mm9&position=chr8:108207451-108227972	chr8:108207451-108227972	Browse	522	134	7	0	0	0	0
Scnn1g	NM_011326	-4119.5	-38090.5	Upstream	http://genome.ucsc.edu/cgi-bin/hgTracks?org=mouse&db=mm9&position=chr7:128863645-128884156	chr7:128863645-128884156	Browse	512	149	9	0	0	0	0
Myg1	NM_021713	3734.5	-2695.5	Intragenic	http://genome.ucsc.edu/cgi-bin/hgTracks?org=mouse&db=mm9&position=chr15:102155651-102176096	chr15:102155651-102176096	Browse	446	127	6	0	0	0	0
Cacng4	NM_019431	22927	82612	Upstream	http://genome.ucsc.edu/cgi-bin/hgTracks?org=mouse&db=mm9&position=chr11:107668423-107688987	chr11:107668423-107688987	Browse	565	142	4	0	0	0	0
BC035537	NM_153535	-1146.5	44430.5	Intragenic	http://genome.ucsc.edu/cgi-bin/hgTracks?org=mouse&db=mm9&position=chr8:46456372-46476625	chr8:46456372-46476625	Browse	254	40	5	0	0	0	0
Flrt1	NM_201411	36535.5	47214.5	Upstream	http://genome.ucsc.edu/cgi-bin/hgTracks?org=mouse&db=mm9&position=chr19:7206595-7226802	chr19:7206595-7226802	Browse	208	34	4	0	0	0	0
Ctnnd2	NM_008729	233830	-622922	Intragenic	http://genome.ucsc.edu/cgi-bin/hgTracks?org=mouse&db=mm9&position=chr15:30325965-30346388	chr15:30325965-30346388	Browse	424	79	4	0	0	0	0
1700106N22Rik	NM_028576	22566.5	-345314	Intragenic	http://genome.ucsc.edu/cgi-bin/hgTracks?org=mouse&db=mm9&position=chr17:85502521-85522690	chr17:85502521-85522690	Browse	170	17	3	0	0	0	0
Nr2f1	NM_010151	-27617	-17609	Downstream	http://genome.ucsc.edu/cgi-bin/hgTracks?org=mouse&db=mm9&position=chr13:78300405-78320847	chr13:78300405-78320847	Browse	443	105	4	0	0	0	0
D11Bwg0517e	NM_001024931	-363721	56092	Intragenic	http://genome.ucsc.edu/cgi-bin/hgTracks?org=mouse&db=mm9&position=chr11:118397006-118417324	chr11:118397006-118417324	Browse	319	59	7	0	0	0	0
Mapkapk5	NM_010765	-4511	16331	Intragenic	http://genome.ucsc.edu/cgi-bin/hgTracks?org=mouse&db=mm9&position=chr5:121981225-122001555	chr5:121981225-122001555	Browse	331	75	3	0	0	0	0
Vrk1	NM_001029843	104976	37828.5	Downstream	http://genome.ucsc.edu/cgi-bin/hgTracks?org=mouse&db=mm9&position=chr12:107343214-107363683	chr12:107343214-107363683	Browse	470	131	5	0	0	0	0
Pde6c	NM_033614	14943	-35851	Intragenic	http://genome.ucsc.edu/cgi-bin/hgTracks?org=mouse&db=mm9&position=chr19:38212314-38232442	chr19:38212314-38232442	Browse	129	15	3	0	0	0	0
Tbx20	NM_020496	-27566.5	6488.5	Intragenic	http://genome.ucsc.edu/cgi-bin/hgTracks?org=mouse&db=mm9&position=chr9:24541101-24561258	chr9:24541101-24561258	Browse	158	19	5	0	0	0	0
2310028H24Rik	NM_027993	-23427	27154	Intragenic	http://genome.ucsc.edu/cgi-bin/hgTracks?org=mouse&db=mm9&position=chr4:41482866-41503364	chr4:41482866-41503364	Browse	499	170	11	0	0	0	0
Tmem189	NM_145538	-23403.5	-5083.5	Downstream	http://genome.ucsc.edu/cgi-bin/hgTracks?org=mouse&db=mm9&position=chr2:167453520-167473761	chr2:167453520-167473761	Browse	242	34	4	0	0	0	0
D130029J02Rik	NM_001033320	2089	-5171	Intragenic	http://genome.ucsc.edu/cgi-bin/hgTracks?org=mouse&db=mm9&position=chr8:108206773-108227015	chr8:108206773-108227015	Browse	243	37	6	0	0	0	0
Phf15	NM_199299	-13393.5	30632.5	Intragenic	http://genome.ucsc.edu/cgi-bin/hgTracks?org=mouse&db=mm9&position=chr11:51647400-51667779	chr11:51647400-51667779	Browse	380	97	6	0	0	0	0
Camk2n1	NM_025451	95545.5	92587.5	Downstream	http://genome.ucsc.edu/cgi-bin/hgTracks?org=mouse&db=mm9&position=chr4:138096454-138116837	chr4:138096454-138116837	Browse	384	76	6	0	0	0	0
Smad2	NM_010754	369420	305612	Downstream	http://genome.ucsc.edu/cgi-bin/hgTracks?org=mouse&db=mm9&position=chr18:76760710-76781285	chr18:76760710-76781285	Browse	576	116	12	0	0	0	0
Prkd2	NM_178900	28755	1358	Downstream	http://genome.ucsc.edu/cgi-bin/hgTracks?org=mouse&db=mm9&position=chr7:17446920-17467416	chr7:17446920-17467416	Browse	497	123	14	0	0	0	0
Gdap1l1	NM_144891	843	-16015	Intragenic	http://genome.ucsc.edu/cgi-bin/hgTracks?org=mouse&db=mm9&position=chr2:163254807-163275283	chr2:163254807-163275283	Browse	477	139	5	0	0	0	0
Adnp	NM_009628	-23588.5	2509.5	Intragenic	http://genome.ucsc.edu/cgi-bin/hgTracks?org=mouse&db=mm9&position=chr2:167998924-168019023	chr2:167998924-168019023	Browse	100	13	3	0	0	0	0
Pitpnb	NM_019640	62408	4811	Downstream	http://genome.ucsc.edu/cgi-bin/hgTracks?org=mouse&db=mm9&position=chr5:111812089-111832291	chr5:111812089-111832291	Browse	203	28	5	0	0	0	0
Olfr20	NM_146923	403.5	-541.5	Intragenic	http://genome.ucsc.edu/cgi-bin/hgTracks?org=mouse&db=mm9&position=chr11:73157526-73177793	chr11:73157526-73177793	Browse	268	53	4	0	0	0	0
BC052328	NM_198301	-26299.5	-1070.5	Downstream	http://genome.ucsc.edu/cgi-bin/hgTracks?org=mouse&db=mm9&position=chr15:27574774-27595133	chr15:27574774-27595133	Browse	360	81	3	0	0	0	0
Cdk2ap2	NM_026373	-624	-2291	Upstream	http://genome.ucsc.edu/cgi-bin/hgTracks?org=mouse&db=mm9&position=chr19:4086643-4106809	chr19:4086643-4106809	Browse	167	21	6	0	0	0	0
D330038O06Rik	NM_177899	-33500.5	-19912.5	Downstream	http://genome.ucsc.edu/cgi-bin/hgTracks?org=mouse&db=mm9&position=chr8:72255105-72275514	chr8:72255105-72275514	Browse	410	82	10	0	0	0	0
Tph2	NM_173391	-26	105378	Intragenic	http://genome.ucsc.edu/cgi-bin/hgTracks?org=mouse&db=mm9&position=chr10:114611769-114632317	chr10:114611769-114632317	Browse	549	145	8	0	0	0	0
Igf2bp1	NM_009951	-65739.5	-22558.5	Downstream	http://genome.ucsc.edu/cgi-bin/hgTracks?org=mouse&db=mm9&position=chr11:95791412-95811561	chr11:95791412-95811561	Browse	150	18	4	0	0	0	0
Rpl11	NM_025919	6892	10316	Upstream	http://genome.ucsc.edu/cgi-bin/hgTracks?org=mouse&db=mm9&position=chr4:135606030-135626326	chr4:135606030-135626326	Browse	297	63	1	0	0	0	0
Gm50	NM_001007573	-1472	5461	Intragenic	http://genome.ucsc.edu/cgi-bin/hgTracks?org=mouse&db=mm9&position=chr4:124527674-124548212	chr4:124527674-124548212	Browse	539	152	11	0	0	0	0
Phf19	NM_028716	-18178.5	2043.5	Intragenic	http://genome.ucsc.edu/cgi-bin/hgTracks?org=mouse&db=mm9&position=chr2:34741262-34761373	chr2:34741262-34761373	Browse	112	13	2	0	0	0	0
Dpysl5	NM_023047	26532	-60943	Intragenic	http://genome.ucsc.edu/cgi-bin/hgTracks?org=mouse&db=mm9&position=chr5:31030649-31050949	chr5:31030649-31050949	Browse	301	45	6	0	0	0	0
2900083I11Rik	NM_021403	25544.5	-31122.5	Intragenic	http://genome.ucsc.edu/cgi-bin/hgTracks?org=mouse&db=mm9&position=chr5:136309289-136329750	chr5:136309289-136329750	Browse	462	121	6	0	0	0	0
Meis3	NM_008627	8496.5	-2627.5	Intragenic	http://genome.ucsc.edu/cgi-bin/hgTracks?org=mouse&db=mm9&position=chr7:16759001-16779448	chr7:16759001-16779448	Browse	448	152	9	0	0	0	0
Prdm1	NM_007548	-5668	15904	Intragenic	http://genome.ucsc.edu/cgi-bin/hgTracks?org=mouse&db=mm9&position=chr10:44162765-44183007	chr10:44162765-44183007	Browse	243	42	3	0	0	0	0
Myh7	NM_080728	-4745	19117	Intragenic	http://genome.ucsc.edu/cgi-bin/hgTracks?org=mouse&db=mm9&position=chr14:55598496-55618786	chr14:55598496-55618786	Browse	291	45	4	0	0	0	0
Rcn1	NM_009037	44885	58257	Upstream	http://genome.ucsc.edu/cgi-bin/hgTracks?org=mouse&db=mm9&position=chr2:105274269-105294453	chr2:105274269-105294453	Browse	185	27	4	0	0	0	0
Gse1	NM_198671	-90190	-182702	Upstream	http://genome.ucsc.edu/cgi-bin/hgTracks?org=mouse&db=mm9&position=chr8:122912418-122932732	chr8:122912418-122932732	Browse	315	71	6	0	0	0	0
Fbxl5	NM_178729	1054	27245	Upstream	http://genome.ucsc.edu/cgi-bin/hgTracks?org=mouse&db=mm9&position=chr5:44164336-44184442	chr5:44164336-44184442	Browse	107	13	3	0	0	0	0
Zswim4	NM_172503	-5077	21024	Intragenic	http://genome.ucsc.edu/cgi-bin/hgTracks?org=mouse&db=mm9&position=chr8:86745669-86766059	chr8:86745669-86766059	Browse	391	102	4	0	0	0	0
Lrp1	NM_008512	-39944	43047	Intragenic	http://genome.ucsc.edu/cgi-bin/hgTracks?org=mouse&db=mm9&position=chr10:127008168-127028352	chr10:127008168-127028352	Browse	185	23	1	0	0	0	0
Lama5	NM_001081171	-23477	26010	Intragenic	http://genome.ucsc.edu/cgi-bin/hgTracks?org=mouse&db=mm9&position=chr2:179927037-179947137	chr2:179927037-179947137	Browse	101	13	3	0	0	0	0
Myo1a	NM_001081219	-1689	-17374	Upstream	http://genome.ucsc.edu/cgi-bin/hgTracks?org=mouse&db=mm9&position=chr10:127130427-127150817	chr10:127130427-127150817	Browse	391	124	2	0	0	0	0
9130404D14Rik	NM_146119	10878.5	-38146.5	Intragenic	http://genome.ucsc.edu/cgi-bin/hgTracks?org=mouse&db=mm9&position=chr2:32732561-32752682	chr2:32732561-32752682	Browse	122	15	3	0	0	0	0
Ankrd13b	NM_172945	-824	18368	Intragenic	http://genome.ucsc.edu/cgi-bin/hgTracks?org=mouse&db=mm9&position=chr11:77292189-77312523	chr11:77292189-77312523	Browse	335	65	3	0	0	0	0
Mrps33	NM_001010930	88478.5	97607.5	Upstream	http://genome.ucsc.edu/cgi-bin/hgTracks?org=mouse&db=mm9&position=chr6:39839272-39859555	chr6:39839272-39859555	Browse	284	49	5	0	0	0	0
2700038C09Rik	NM_025598	-641.5	-1803.5	Upstream	http://genome.ucsc.edu/cgi-bin/hgTracks?org=mouse&db=mm9&position=chr2:180911269-180931542	chr2:180911269-180931542	Browse	274	36	7	0	0	0	0
Tmem198	NM_177056	-40	-6166	Upstream	http://genome.ucsc.edu/cgi-bin/hgTracks?org=mouse&db=mm9&position=chr1:75465935-75486293	chr1:75465935-75486293	Browse	359	70	3	0	0	0	0
Glis1	NM_147221	222956	22614.5	Downstream	http://genome.ucsc.edu/cgi-bin/hgTracks?org=mouse&db=mm9&position=chr4:107320222-107340335	chr4:107320222-107340335	Browse	114	13	2	0	0	0	0
Syt3	NM_016663	-5351.5	-20560.5	Upstream	http://genome.ucsc.edu/cgi-bin/hgTracks?org=mouse&db=mm9&position=chr7:51624587-51645090	chr7:51624587-51645090	Browse	504	104	7	0	0	0	0
Ahdc1	NM_146155	26477	-40128	Intragenic	http://genome.ucsc.edu/cgi-bin/hgTracks?org=mouse&db=mm9&position=chr4:132583794-132604000	chr4:132583794-132604000	Browse	207	26	4	0	0	0	0
A830053O21Rik	NM_177182	-26266.5	-27473.5	Upstream	http://genome.ucsc.edu/cgi-bin/hgTracks?org=mouse&db=mm9&position=chr11:76449500-76469909	chr11:76449500-76469909	Browse	410	91	6	0	0	0	0
Mterfd3	NM_028832	575	9141	Upstream	http://genome.ucsc.edu/cgi-bin/hgTracks?org=mouse&db=mm9&position=chr10:84581064-84601578	chr10:84581064-84601578	Browse	515	107	14	0	0	0	0
Gstt4	NM_029472	-13654	-6079	Downstream	http://genome.ucsc.edu/cgi-bin/hgTracks?org=mouse&db=mm9&position=chr10:75261460-75281762	chr10:75261460-75281762	Browse	303	58	3	0	0	0	0
Piwil1	NM_021311	-2158	-21387	Upstream	http://genome.ucsc.edu/cgi-bin/hgTracks?org=mouse&db=mm9&position=chr5:129229819-129250105	chr5:129229819-129250105	Browse	287	46	5	0	0	0	0
Gpr97	NM_173036	10745	-16773	Intragenic	http://genome.ucsc.edu/cgi-bin/hgTracks?org=mouse&db=mm9&position=chr8:97542163-97562589	chr8:97542163-97562589	Browse	427	88	3	0	0	0	0
Hlx	NM_008250	-41263	-35799	Downstream	http://genome.ucsc.edu/cgi-bin/hgTracks?org=mouse&db=mm9&position=chr1:186505139-186525309	chr1:186505139-186525309	Browse	171	21	3	0	0	0	0
Zfp346	NM_012017	35245	5482	Downstream	http://genome.ucsc.edu/cgi-bin/hgTracks?org=mouse&db=mm9&position=chr13:55231839-55251989	chr13:55231839-55251989	Browse	151	22	5	0	0	0	0
2610036D13Rik	NM_029282	-38495.5	-10937.5	Downstream	http://genome.ucsc.edu/cgi-bin/hgTracks?org=mouse&db=mm9&position=chr2:157786359-157806842	chr2:157786359-157806842	Browse	484	148	4	0	0	0	0
Chst8	NM_175140	-109758	28159.5	Intragenic	http://genome.ucsc.edu/cgi-bin/hgTracks?org=mouse&db=mm9&position=chr7:35477662-35498211	chr7:35477662-35498211	Browse	550	164	8	0	0	0	0
Ppp2r2c	NM_172994	27793	-58716	Intragenic	http://genome.ucsc.edu/cgi-bin/hgTracks?org=mouse&db=mm9&position=chr5:37277381-37297821	chr5:37277381-37297821	Browse	441	114	10	0	0	0	0
Gm1967	NM_001033452	31034.5	44775.5	Upstream	http://genome.ucsc.edu/cgi-bin/hgTracks?org=mouse&db=mm9&position=chr2:93730161-93750428	chr2:93730161-93750428	Browse	268	44	3	0	0	0	0
Il17ra	NM_008359	3987	-15813	Intragenic	http://genome.ucsc.edu/cgi-bin/hgTracks?org=mouse&db=mm9&position=chr6:120407183-120427293	chr6:120407183-120427293	Browse	111	13	2	0	0	0	0
1810054D07Rik	NM_027238	-42031	61858	Intragenic	http://genome.ucsc.edu/cgi-bin/hgTracks?org=mouse&db=mm9&position=chr4:82917963-82938161	chr4:82917963-82938161	Browse	199	25	6	0	0	0	0
Wscd2	NM_177292	94775	10144	Downstream	http://genome.ucsc.edu/cgi-bin/hgTracks?org=mouse&db=mm9&position=chr5:114004410-114024682	chr5:114004410-114024682	Browse	273	51	3	0	0	0	0
Lmcd1	NM_144799	-42947.5	-99555.5	Upstream	http://genome.ucsc.edu/cgi-bin/hgTracks?org=mouse&db=mm9&position=chr6:112170746-112190981	chr6:112170746-112190981	Browse	236	37	3	0	0	0	0
Stk32c	NM_021302	-28122.5	56712.5	Intragenic	http://genome.ucsc.edu/cgi-bin/hgTracks?org=mouse&db=mm9&position=chr7:146336104-146356395	chr7:146336104-146356395	Browse	292	41	6	0	0	0	0
Cacng2	NM_007583	-135642	-9984	Downstream	http://genome.ucsc.edu/cgi-bin/hgTracks?org=mouse&db=mm9&position=chr15:77803886-77824250	chr15:77803886-77824250	Browse	365	57	1	0	0	0	0
Inhbc	NM_010565	8103	22213	Upstream	http://genome.ucsc.edu/cgi-bin/hgTracks?org=mouse&db=mm9&position=chr10:126805508-126825672	chr10:126805508-126825672	Browse	165	20	2	0	0	0	0
Suox	NM_173733	-3737.5	-1027.5	Downstream	http://genome.ucsc.edu/cgi-bin/hgTracks?org=mouse&db=mm9&position=chr10:128095824-128116019	chr10:128095824-128116019	Browse	196	26	1	0	0	0	0
Rps25	NM_024266	5424.5	2731.5	Downstream	http://genome.ucsc.edu/cgi-bin/hgTracks?org=mouse&db=mm9&position=chr9:44211052-44231389	chr9:44211052-44231389	Browse	338	57	4	0	0	0	0
Pzp	NM_007376	-57065	-13911	Downstream	http://genome.ucsc.edu/cgi-bin/hgTracks?org=mouse&db=mm9&position=chr6:128409499-128429847	chr6:128409499-128429847	Browse	349	82	10	0	0	0	0
Aif1	NM_019467	-8206.5	-3196.5	Downstream	http://genome.ucsc.edu/cgi-bin/hgTracks?org=mouse&db=mm9&position=chr17:35294641-35314838	chr17:35294641-35314838	Browse	198	27	1	0	0	0	0
Nsun3	NM_178925	-28222	23643	Intragenic	http://genome.ucsc.edu/cgi-bin/hgTracks?org=mouse&db=mm9&position=chr16:62747993-62768647	chr16:62747993-62768647	Browse	655	308	7	0	0	0	0
D11Bwg0517e	NM_001024931	-368754	51059	Intragenic	http://genome.ucsc.edu/cgi-bin/hgTracks?org=mouse&db=mm9&position=chr11:118392017-118412247	chr11:118392017-118412247	Browse	231	41	3	0	0	0	0
Cox10	NM_178379	-126398	-10869.5	Downstream	http://genome.ucsc.edu/cgi-bin/hgTracks?org=mouse&db=mm9&position=chr11:63756354-63776681	chr11:63756354-63776681	Browse	328	48	5	0	0	0	0
Lingo1	NM_181074	-20838	45941	Intragenic	http://genome.ucsc.edu/cgi-bin/hgTracks?org=mouse&db=mm9&position=chr9:56502017-56522427	chr9:56502017-56522427	Browse	411	88	13	0	0	0	0
Abhd5	NM_026179	188649	158741	Downstream	http://genome.ucsc.edu/cgi-bin/hgTracks?org=mouse&db=mm9&position=chr9:122439252-122459512	chr9:122439252-122459512	Browse	261	50	1	0	0	0	0
N28178	NM_172690	28011	3654	Downstream	http://genome.ucsc.edu/cgi-bin/hgTracks?org=mouse&db=mm9&position=chr4:42947949-42968317	chr4:42947949-42968317	Browse	369	67	3	0	0	0	0
Polr2i	NM_027259	20132	18818	Downstream	http://genome.ucsc.edu/cgi-bin/hgTracks?org=mouse&db=mm9&position=chr7:31027062-31047386	chr7:31027062-31047386	Browse	325	53	7	0	0	0	0
4732435N03Rik	NM_172753	-342704	35638.5	Intragenic	http://genome.ucsc.edu/cgi-bin/hgTracks?org=mouse&db=mm9&position=chr8:70906152-70926509	chr8:70906152-70926509	Browse	358	65	5	0	0	0	0
Accn3	NM_183000	3107.5	-1276.5	Intragenic	http://genome.ucsc.edu/cgi-bin/hgTracks?org=mouse&db=mm9&position=chr5:23912053-23932698	chr5:23912053-23932698	Browse	646	136	7	0	0	0	0
Tox3	NM_172913	-29359	71843	Intragenic	http://genome.ucsc.edu/cgi-bin/hgTracks?org=mouse&db=mm9&position=chr8:92832554-92853008	chr8:92832554-92853008	Browse	455	106	10	0	0	0	0
EG639653	NM_001039252	29161	31256	Upstream	http://genome.ucsc.edu/cgi-bin/hgTracks?org=mouse&db=mm9&position=chr18:77444031-77464495	chr18:77444031-77464495	Browse	465	98	8	0	0	0	0
Myod1	NM_010866	-28593.5	-31207.5	Upstream	http://genome.ucsc.edu/cgi-bin/hgTracks?org=mouse&db=mm9&position=chr7:53593165-53613350	chr7:53593165-53613350	Browse	186	24	1	0	0	0	0
Slc8a2	NM_148946	-740	-30952	Upstream	http://genome.ucsc.edu/cgi-bin/hgTracks?org=mouse&db=mm9&position=chr7:16704707-16725109	chr7:16704707-16725109	Browse	403	79	5	0	0	0	0
Zfhx3	NM_007496	212662	-34331.5	Intragenic	http://genome.ucsc.edu/cgi-bin/hgTracks?org=mouse&db=mm9&position=chr8:111441146-111461263	chr8:111441146-111461263	Browse	118	15	2	0	0	0	0
Fzd4	NM_008055	29914	24222	Downstream	http://genome.ucsc.edu/cgi-bin/hgTracks?org=mouse&db=mm9&position=chr7:96572743-96592891	chr7:96572743-96592891	Browse	149	22	2	0	0	0	0
Yif1a	NM_026553	-550	-4854	Upstream	http://genome.ucsc.edu/cgi-bin/hgTracks?org=mouse&db=mm9&position=chr19:5077757-5098247	chr19:5077757-5098247	Browse	491	135	6	0	0	0	0
Cyld	NM_173369	28865	-22514	Intragenic	http://genome.ucsc.edu/cgi-bin/hgTracks?org=mouse&db=mm9&position=chr8:91239649-91260027	chr8:91239649-91260027	Browse	379	95	7	0	0	0	0
Ferd3l	NM_033522	-1496.5	-2381.5	Upstream	http://genome.ucsc.edu/cgi-bin/hgTracks?org=mouse&db=mm9&position=chr12:34601626-34621959	chr12:34601626-34621959	Browse	334	61	3	0	0	0	0
Dyrk3	NM_145508	-11627.5	-1833.5	Downstream	http://genome.ucsc.edu/cgi-bin/hgTracks?org=mouse&db=mm9&position=chr1:133013086-133033281	chr1:133013086-133033281	Browse	196	27	1	0	0	0	0
Vstm2l	NM_198627	-1244.5	-31311.5	Upstream	http://genome.ucsc.edu/cgi-bin/hgTracks?org=mouse&db=mm9&position=chr2:157728671-157749616	chr2:157728671-157749616	Browse	946	483	12	0	0	0	0
Cacna1a	NM_007578	56110.5	-168776	Intragenic	http://genome.ucsc.edu/cgi-bin/hgTracks?org=mouse&db=mm9&position=chr8:86985080-87005665	chr8:86985080-87005665	Browse	586	223	12	0	0	0	0
Srp54a	NM_011899	117124	7769	Downstream	http://genome.ucsc.edu/cgi-bin/hgTracks?org=mouse&db=mm9&position=chr12:56363244-56383656	chr12:56363244-56383656	Browse	413	174	9	0	0	0	0
Tubgcp3	NM_198031	30473.5	88297.5	Upstream	http://genome.ucsc.edu/cgi-bin/hgTracks?org=mouse&db=mm9&position=chr8:12692332-12712815	chr8:12692332-12712815	Browse	484	117	10	0	0	0	0
Bai1	NM_174991	33365.5	-39903.5	Intragenic	http://genome.ucsc.edu/cgi-bin/hgTracks?org=mouse&db=mm9&position=chr15:74369801-74390180	chr15:74369801-74390180	Browse	380	100	3	0	0	0	0
Lrpprc	NM_028233	29985	115525	Upstream	http://genome.ucsc.edu/cgi-bin/hgTracks?org=mouse&db=mm9&position=chr17:85209888-85230334	chr17:85209888-85230334	Browse	447	140	5	0	0	0	0
Pla2g7	NM_013737	30522.5	-13228.5	Intragenic	http://genome.ucsc.edu/cgi-bin/hgTracks?org=mouse&db=mm9&position=chr17:43725837-43746006	chr17:43725837-43746006	Browse	170	24	0	0	0	0	0
Caln1	NM_181045	24067.5	-447120	Intragenic	http://genome.ucsc.edu/cgi-bin/hgTracks?org=mouse&db=mm9&position=chr5:130859171-130879618	chr5:130859171-130879618	Browse	448	105	6	0	0	0	0
Cxxc5	NM_133687	58844	26973	Downstream	http://genome.ucsc.edu/cgi-bin/hgTracks?org=mouse&db=mm9&position=chr18:36038252-36058378	chr18:36038252-36058378	Browse	127	17	0	0	0	0	0
Pou4f1	NM_011143	-37039.5	-31363.5	Downstream	http://genome.ucsc.edu/cgi-bin/hgTracks?org=mouse&db=mm9&position=chr14:104819954-104840399	chr14:104819954-104840399	Browse	446	127	6	0	0	0	0
Msrb2	NM_029619	29359	6024	Downstream	http://genome.ucsc.edu/cgi-bin/hgTracks?org=mouse&db=mm9&position=chr2:19312541-19332701	chr2:19312541-19332701	Browse	161	20	2	0	0	0	0
Eid2	NM_198425	-3853.5	-5141.5	Upstream	http://genome.ucsc.edu/cgi-bin/hgTracks?org=mouse&db=mm9&position=chr7:29038795-29059296	chr7:29038795-29059296	Browse	502	187	15	0	0	0	0
Kif5a	NM_001039000	-6818.5	30554.5	Intragenic	http://genome.ucsc.edu/cgi-bin/hgTracks?org=mouse&db=mm9&position=chr10:126683121-126703496	chr10:126683121-126703496	Browse	376	78	6	0	0	0	0
Cacna1a	NM_007578	55666	-169220	Intragenic	http://genome.ucsc.edu/cgi-bin/hgTracks?org=mouse&db=mm9&position=chr8:86984852-87005004	chr8:86984852-87005004	Browse	153	18	2	0	0	0	0
H6pd	NM_173371	-22581.5	6961.5	Intragenic	http://genome.ucsc.edu/cgi-bin/hgTracks?org=mouse&db=mm9&position=chr4:149350488-149370613	chr4:149350488-149370613	Browse	126	14	4	0	0	0	0
Chrd	NM_009893	32327	23069	Downstream	http://genome.ucsc.edu/cgi-bin/hgTracks?org=mouse&db=mm9&position=chr16:20755307-20775745	chr16:20755307-20775745	Browse	439	120	13	0	0	0	0
Nav1	NM_173437	30386	177223	Upstream	http://genome.ucsc.edu/cgi-bin/hgTracks?org=mouse&db=mm9&position=chr1:137502452-137522892	chr1:137502452-137522892	Browse	441	87	11	0	0	0	0
5630401D24Rik	NM_144877	-39519	-24845	Downstream	http://genome.ucsc.edu/cgi-bin/hgTracks?org=mouse&db=mm9&position=chr1:164428884-164449030	chr1:164428884-164449030	Browse	147	17	4	0	0	0	0
1700054N08Rik	NM_028536	-21540	-2174	Downstream	http://genome.ucsc.edu/cgi-bin/hgTracks?org=mouse&db=mm9&position=chr8:126352339-126372799	chr8:126352339-126372799	Browse	461	138	7	0	0	0	0
Cpe	NM_013494	-31541.5	68947.5	Intragenic	http://genome.ucsc.edu/cgi-bin/hgTracks?org=mouse&db=mm9&position=chr8:67130028-67150563	chr8:67130028-67150563	Browse	536	94	11	0	0	0	0
Prom2	NM_138750	-8967.5	4059.5	Intragenic	http://genome.ucsc.edu/cgi-bin/hgTracks?org=mouse&db=mm9&position=chr2:127347983-127368488	chr2:127347983-127368488	Browse	506	126	8	0	0	0	0
Fbxo39	NM_001037713	10120	-1985	Intragenic	http://genome.ucsc.edu/cgi-bin/hgTracks?org=mouse&db=mm9&position=chr11:72115091-72135409	chr11:72115091-72135409	Browse	319	66	6	0	0	0	0
Gtf2f2	NM_026816	-124264	-10335.5	Downstream	http://genome.ucsc.edu/cgi-bin/hgTracks?org=mouse&db=mm9&position=chr14:76276350-76296465	chr14:76276350-76296465	Browse	116	15	2	0	0	0	0
Gm1967	NM_001033452	35231	48972	Upstream	http://genome.ucsc.edu/cgi-bin/hgTracks?org=mouse&db=mm9&position=chr2:93734377-93754605	chr2:93734377-93754605	Browse	229	33	2	0	0	0	0
Cdkn2b	NM_007670	2660	7294	Upstream	http://genome.ucsc.edu/cgi-bin/hgTracks?org=mouse&db=mm9&position=chr4:88949326-88969720	chr4:88949326-88969720	Browse	395	109	3	0	0	0	0
Slc14a1	NM_028122	-43338	-20106	Downstream	http://genome.ucsc.edu/cgi-bin/hgTracks?org=mouse&db=mm9&position=chr18:78266520-78286926	chr18:78266520-78286926	Browse	407	73	4	0	0	0	0
Aacs	NM_030210	90186.5	48655.5	Downstream	http://genome.ucsc.edu/cgi-bin/hgTracks?org=mouse&db=mm9&position=chr5:126036251-126056606	chr5:126036251-126056606	Browse	356	85	8	0	0	0	0
Igsf21	NM_198610	80113	300046	Upstream	http://genome.ucsc.edu/cgi-bin/hgTracks?org=mouse&db=mm9&position=chr4:139872621-139893003	chr4:139872621-139893003	Browse	383	106	6	0	0	0	0
Igfbp7	NM_008048	25663	84460	Upstream	http://genome.ucsc.edu/cgi-bin/hgTracks?org=mouse&db=mm9&position=chr5:77852632-77872826	chr5:77852632-77872826	Browse	195	24	2	0	0	0	0
Mknk1	NM_021461	7631.5	-32371.5	Intragenic	http://genome.ucsc.edu/cgi-bin/hgTracks?org=mouse&db=mm9&position=chr4:115509293-115529670	chr4:115509293-115529670	Browse	378	84	6	0	0	0	0
Shcbp1	NM_011369	-70755	-27200	Downstream	http://genome.ucsc.edu/cgi-bin/hgTracks?org=mouse&db=mm9&position=chr8:4698712-4718846	chr8:4698712-4718846	Browse	135	18	2	0	0	0	0
Loxl4	NM_053083	24039	42801	Upstream	http://genome.ucsc.edu/cgi-bin/hgTracks?org=mouse&db=mm9&position=chr19:42701095-42721453	chr19:42701095-42721453	Browse	359	99	2	0	0	0	0
Hmcn2	NM_177649	31895.5	-114086	Intragenic	http://genome.ucsc.edu/cgi-bin/hgTracks?org=mouse&db=mm9&position=chr2:31191597-31212062	chr2:31191597-31212062	Browse	466	167	8	0	0	0	0
Rpl11	NM_025919	103	3527	Upstream	http://genome.ucsc.edu/cgi-bin/hgTracks?org=mouse&db=mm9&position=chr4:135599339-135619439	chr4:135599339-135619439	Browse	101	13	3	0	0	0	0
Prima1	NM_133364	31276	76515	Upstream	http://genome.ucsc.edu/cgi-bin/hgTracks?org=mouse&db=mm9&position=chr12:104501529-104521735	chr12:104501529-104521735	Browse	207	29	2	0	0	0	0
C1ql3	NM_153155	32314	41292	Upstream	http://genome.ucsc.edu/cgi-bin/hgTracks?org=mouse&db=mm9&position=chr2:12954716-12974894	chr2:12954716-12974894	Browse	179	21	3	0	0	0	0
Pkd1l3	NM_181544	26040	-30165	Intragenic	http://genome.ucsc.edu/cgi-bin/hgTracks?org=mouse&db=mm9&position=chr8:112154204-112174708	chr8:112154204-112174708	Browse	505	124	12	0	0	0	0
Dll1	NM_007865	-159418	-151184	Downstream	http://genome.ucsc.edu/cgi-bin/hgTracks?org=mouse&db=mm9&position=chr17:15343047-15363219	chr17:15343047-15363219	Browse	173	21	3	0	0	0	0
Dvl1	NM_010091	12087.5	195.5	Downstream	http://genome.ucsc.edu/cgi-bin/hgTracks?org=mouse&db=mm9&position=chr4:155223241-155243974	chr4:155223241-155243974	Browse	734	354	18	0	0	0	0
Wfs1	NM_011716	26798.5	49677.5	Upstream	http://genome.ucsc.edu/cgi-bin/hgTracks?org=mouse&db=mm9&position=chr5:37396838-37417201	chr5:37396838-37417201	Browse	364	84	4	0	0	0	0
Ssbp3	NM_023672	-51849	-190074	Upstream	http://genome.ucsc.edu/cgi-bin/hgTracks?org=mouse&db=mm9&position=chr4:106522175-106542275	chr4:106522175-106542275	Browse	101	15	0	0	0	0	0
Slc6a18	NM_001040692	-18945	-4980	Downstream	http://genome.ucsc.edu/cgi-bin/hgTracks?org=mouse&db=mm9&position=chr13:73786320-73806688	chr13:73786320-73806688	Browse	369	65	8	0	0	0	0
Stk32c	NM_021302	-32835.5	51999.5	Intragenic	http://genome.ucsc.edu/cgi-bin/hgTracks?org=mouse&db=mm9&position=chr7:146331349-146351724	chr7:146331349-146351724	Browse	376	66	8	0	0	0	0
Adcyap1r1	NM_001025372	-31448.5	-80924.5	Upstream	http://genome.ucsc.edu/cgi-bin/hgTracks?org=mouse&db=mm9&position=chr6:55360386-55380663	chr6:55360386-55380663	Browse	278	43	3	0	0	0	0
2510048L02Rik	NM_025977	2175.5	-6226.5	Intragenic	http://genome.ucsc.edu/cgi-bin/hgTracks?org=mouse&db=mm9&position=chr9:21724010-21744169	chr9:21724010-21744169	Browse	160	20	2	0	0	0	0
Tpsg1	NM_012034	30039	26180	Downstream	http://genome.ucsc.edu/cgi-bin/hgTracks?org=mouse&db=mm9&position=chr17:25527344-25547790	chr17:25527344-25547790	Browse	447	110	5	0	0	0	0
Sgpp1	NM_030750	-66569.5	-45175.5	Downstream	http://genome.ucsc.edu/cgi-bin/hgTracks?org=mouse&db=mm9&position=chr12:76760028-76780127	chr12:76760028-76780127	Browse	100	14	1	0	0	0	0
Wfs1	NM_011716	26526	49405	Upstream	http://genome.ucsc.edu/cgi-bin/hgTracks?org=mouse&db=mm9&position=chr5:37396689-37416805	chr5:37396689-37416805	Browse	117	14	2	0	0	0	0
Nfic	NM_008688	25945.5	56928.5	Upstream	http://genome.ucsc.edu/cgi-bin/hgTracks?org=mouse&db=mm9&position=chr10:80905781-80925946	chr10:80905781-80925946	Browse	166	21	1	0	0	0	0
Rhbdl3	NM_139228	31869.5	-23010.5	Intragenic	http://genome.ucsc.edu/cgi-bin/hgTracks?org=mouse&db=mm9&position=chr11:80136215-80156678	chr11:80136215-80156678	Browse	464	109	6	0	0	0	0
Zfp689	NM_175163	5958	12942	Upstream	http://genome.ucsc.edu/cgi-bin/hgTracks?org=mouse&db=mm9&position=chr7:134588278-134608908	chr7:134588278-134608908	Browse	631	253	14	0	0	0	0
Chst10	NM_145142	-41741.5	-7453.5	Downstream	http://genome.ucsc.edu/cgi-bin/hgTracks?org=mouse&db=mm9&position=chr1:38903149-38923378	chr1:38903149-38923378	Browse	230	36	8	0	0	0	0
Grp	NM_175012	29200	16114	Downstream	http://genome.ucsc.edu/cgi-bin/hgTracks?org=mouse&db=mm9&position=chr18:66052251-66072443	chr18:66052251-66072443	Browse	193	27	1	0	0	0	0
Ankrd34c	NM_207260	-972.5	9254.5	Intragenic	http://genome.ucsc.edu/cgi-bin/hgTracks?org=mouse&db=mm9&position=chr9:89622091-89642590	chr9:89622091-89642590	Browse	500	145	7	0	0	0	0
Cacna1a	NM_007578	53829	-171057	Intragenic	http://genome.ucsc.edu/cgi-bin/hgTracks?org=mouse&db=mm9&position=chr8:86982922-87003260	chr8:86982922-87003260	Browse	339	57	6	0	0	0	0
Col4a1	NM_009931	-34121.5	80282.5	Intragenic	http://genome.ucsc.edu/cgi-bin/hgTracks?org=mouse&db=mm9&position=chr8:11268537-11288872	chr8:11268537-11288872	Browse	336	61	8	0	0	0	0
Sar1a	NM_009120	630	-12347	Intragenic	http://genome.ucsc.edu/cgi-bin/hgTracks?org=mouse&db=mm9&position=chr10:61133613-61153783	chr10:61133613-61153783	Browse	171	19	4	0	0	0	0
Rpl17	NM_001002239	-5557	-8462	Upstream	http://genome.ucsc.edu/cgi-bin/hgTracks?org=mouse&db=mm9&position=chr18:75144436-75164710	chr18:75144436-75164710	Browse	275	33	4	0	0	0	0
Trim31	NM_146077	11823	-265	Intragenic	http://genome.ucsc.edu/cgi-bin/hgTracks?org=mouse&db=mm9&position=chr17:37036692-37057102	chr17:37036692-37057102	Browse	411	100	10	0	0	0	0
Tubb3	NM_023279	2796	-7651	Intragenic	http://genome.ucsc.edu/cgi-bin/hgTracks?org=mouse&db=mm9&position=chr8:125927957-125948561	chr8:125927957-125948561	Browse	605	161	10	0	0	0	0
2310028H24Rik	NM_027993	-36895.5	13685.5	Intragenic	http://genome.ucsc.edu/cgi-bin/hgTracks?org=mouse&db=mm9&position=chr4:41469378-41489915	chr4:41469378-41489915	Browse	538	133	13	0	0	0	0
Rdh16	NM_009040	12864.5	-1822.5	Intragenic	http://genome.ucsc.edu/cgi-bin/hgTracks?org=mouse&db=mm9&position=chr10:127240955-127261190	chr10:127240955-127261190	Browse	236	36	2	0	0	0	0
D11Bwg0517e	NM_001024931	-306279	113534	Intragenic	http://genome.ucsc.edu/cgi-bin/hgTracks?org=mouse&db=mm9&position=chr11:118454311-118474903	chr11:118454311-118474903	Browse	593	183	11	0	0	0	0
Pemt	NM_008819	-23612.5	42610.5	Intragenic	http://genome.ucsc.edu/cgi-bin/hgTracks?org=mouse&db=mm9&position=chr11:59816630-59836827	chr11:59816630-59836827	Browse	198	27	1	0	0	0	0
1500001A10Rik	NM_026886	-148003	4542	Intragenic	http://genome.ucsc.edu/cgi-bin/hgTracks?org=mouse&db=mm9&position=chr5:116883662-116903984	chr5:116883662-116903984	Browse	323	53	5	0	0	0	0
St3gal2	NM_009179	17550	-35083	Intragenic	http://genome.ucsc.edu/cgi-bin/hgTracks?org=mouse&db=mm9&position=chr8:113451260-113471368	chr8:113451260-113471368	Browse	109	14	3	0	0	0	0
Atp6v1b2	NM_007509	-321	-25245	Upstream	http://genome.ucsc.edu/cgi-bin/hgTracks?org=mouse&db=mm9&position=chr8:71602173-71622549	chr8:71602173-71622549	Browse	377	61	7	0	0	0	0
Id4	NM_031166	-68780	-71390	Upstream	http://genome.ucsc.edu/cgi-bin/hgTracks?org=mouse&db=mm9&position=chr13:48277885-48298145	chr13:48277885-48298145	Browse	261	48	3	0	0	0	0
Tll2	NM_011904	-32991.5	89802.5	Intragenic	http://genome.ucsc.edu/cgi-bin/hgTracks?org=mouse&db=mm9&position=chr19:41238170-41258375	chr19:41238170-41258375	Browse	206	30	7	0	0	0	0
Cnga3	NM_009918	-83897	-128021	Upstream	http://genome.ucsc.edu/cgi-bin/hgTracks?org=mouse&db=mm9&position=chr1:37182109-37202307	chr1:37182109-37202307	Browse	199	26	3	0	0	0	0
Kcnd3	NM_019931	28498	-181896	Intragenic	http://genome.ucsc.edu/cgi-bin/hgTracks?org=mouse&db=mm9&position=chr3:105280036-105300426	chr3:105280036-105300426	Browse	391	88	4	0	0	0	0
Csf3r	NM_007782	-145814	-165518	Upstream	http://genome.ucsc.edu/cgi-bin/hgTracks?org=mouse&db=mm9&position=chr4:125546018-125566312	chr4:125546018-125566312	Browse	295	53	7	0	0	0	0
Dopey2	NM_026700	5723	-22649	Intragenic	http://genome.ucsc.edu/cgi-bin/hgTracks?org=mouse&db=mm9&position=chr16:93707702-93728046	chr16:93707702-93728046	Browse	345	69	7	0	0	0	0
Hey1	NM_010423	-34731	-31051	Downstream	http://genome.ucsc.edu/cgi-bin/hgTracks?org=mouse&db=mm9&position=chr3:8622256-8642358	chr3:8622256-8642358	Browse	103	14	1	0	0	0	0
G3bp1	NM_013716	4270.5	-26865.5	Intragenic	http://genome.ucsc.edu/cgi-bin/hgTracks?org=mouse&db=mm9&position=chr11:55277457-55297590	chr11:55277457-55297590	Browse	134	15	3	0	0	0	0
Qsox2	NM_153559	-293.5	27997.5	Intragenic	http://genome.ucsc.edu/cgi-bin/hgTracks?org=mouse&db=mm9&position=chr2:26082595-26102698	chr2:26082595-26102698	Browse	104	15	0	0	0	0	0
Myh14	NM_028021	-41629.5	18054.5	Intragenic	http://genome.ucsc.edu/cgi-bin/hgTracks?org=mouse&db=mm9&position=chr7:51868991-51889496	chr7:51868991-51889496	Browse	506	153	16	0	0	0	0
Trp73	NM_011642	-69054.5	12310.5	Intragenic	http://genome.ucsc.edu/cgi-bin/hgTracks?org=mouse&db=mm9&position=chr4:153435034-153455491	chr4:153435034-153455491	Browse	458	122	11	0	0	0	0
Tmem132e	NM_023438	-36539	-93967	Upstream	http://genome.ucsc.edu/cgi-bin/hgTracks?org=mouse&db=mm9&position=chr11:82155768-82175956	chr11:82155768-82175956	Browse	189	24	6	0	0	0	0
Cxcl11	NM_019494	-5039	-1306	Downstream	http://genome.ucsc.edu/cgi-bin/hgTracks?org=mouse&db=mm9&position=chr5:92777031-92797497	chr5:92777031-92797497	Browse	467	153	6	0	0	0	0
Cdh4	NM_009867	34345	-422553	Intragenic	http://genome.ucsc.edu/cgi-bin/hgTracks?org=mouse&db=mm9&position=chr2:179201294-179221760	chr2:179201294-179221760	Browse	467	118	7	0	0	0	0
Fes	NM_010194	-10080.5	108.5	Intragenic	http://genome.ucsc.edu/cgi-bin/hgTracks?org=mouse&db=mm9&position=chr7:87512463-87533040	chr7:87512463-87533040	Browse	578	108	7	0	0	0	0
Crtac1	NM_145123	-12024	136723	Intragenic	http://genome.ucsc.edu/cgi-bin/hgTracks?org=mouse&db=mm9&position=chr19:42484172-42504326	chr19:42484172-42504326	Browse	155	19	2	0	0	0	0
Zfp579	NM_026741	572	3822	Upstream	http://genome.ucsc.edu/cgi-bin/hgTracks?org=mouse&db=mm9&position=chr7:4938001-4958549	chr7:4938001-4958549	Browse	549	123	5	0	0	0	0
Pvrl1	NM_021424	170590	107704	Downstream	http://genome.ucsc.edu/cgi-bin/hgTracks?org=mouse&db=mm9&position=chr9:43713038-43733457	chr9:43713038-43733457	Browse	420	85	4	0	0	0	0
Ahdc1	NM_146155	35129	-31476	Intragenic	http://genome.ucsc.edu/cgi-bin/hgTracks?org=mouse&db=mm9&position=chr4:132592450-132612648	chr4:132592450-132612648	Browse	199	25	4	0	0	0	0
Sypl2	NM_008596	-11668.5	2665.5	Intragenic	http://genome.ucsc.edu/cgi-bin/hgTracks?org=mouse&db=mm9&position=chr3:108007605-108028092	chr3:108007605-108028092	Browse	488	121	8	0	0	0	0
Mll1	NM_001081049	-33326	44594	Intragenic	http://genome.ucsc.edu/cgi-bin/hgTracks?org=mouse&db=mm9&position=chr9:44645939-44666123	chr9:44645939-44666123	Browse	185	25	2	0	0	0	0
Snd1	NM_019776	394570	-13915	Intragenic	http://genome.ucsc.edu/cgi-bin/hgTracks?org=mouse&db=mm9&position=chr6:28814809-28835025	chr6:28814809-28835025	Browse	217	30	4	0	0	0	0
Tle2	NM_019725	-3841.5	-19155.5	Upstream	http://genome.ucsc.edu/cgi-bin/hgTracks?org=mouse&db=mm9&position=chr10:81024379-81044490	chr10:81024379-81044490	Browse	112	18	0	0	0	0	0
Dppa3	NM_139218	33292.5	29444.5	Downstream	http://genome.ucsc.edu/cgi-bin/hgTracks?org=mouse&db=mm9&position=chr6:122599507-122619960	chr6:122599507-122619960	Browse	454	131	3	0	0	0	0
Abi1	NM_001077190	-109390	-9137.5	Downstream	http://genome.ucsc.edu/cgi-bin/hgTracks?org=mouse&db=mm9&position=chr2:22776198-22796543	chr2:22776198-22796543	Browse	346	70	8	0	0	0	0
Epha5	NM_007937	35679	395271	Upstream	http://genome.ucsc.edu/cgi-bin/hgTracks?org=mouse&db=mm9&position=chr5:84872006-84892166	chr5:84872006-84892166	Browse	161	17	2	0	0	0	0
Ankar	NM_176980	-23840.5	33742.5	Intragenic	http://genome.ucsc.edu/cgi-bin/hgTracks?org=mouse&db=mm9&position=chr1:72713085-72733510	chr1:72713085-72733510	Browse	426	91	6	0	0	0	0
Mdga2	NM_207010	37085	787104	Upstream	http://genome.ucsc.edu/cgi-bin/hgTracks?org=mouse&db=mm9&position=chr12:68349157-68369393	chr12:68349157-68369393	Browse	237	38	0	0	0	0	0
6430548M08Rik	NM_172286	4771.5	-13418.5	Intragenic	http://genome.ucsc.edu/cgi-bin/hgTracks?org=mouse&db=mm9&position=chr8:122663844-122683955	chr8:122663844-122683955	Browse	112	14	3	0	0	0	0
Arc	NM_018790	13212	16700	Upstream	http://genome.ucsc.edu/cgi-bin/hgTracks?org=mouse&db=mm9&position=chr15:74505960-74526464	chr15:74505960-74526464	Browse	505	126	10	0	0	0	0
Zfp423	NM_033327	-206272	91513.5	Intragenic	http://genome.ucsc.edu/cgi-bin/hgTracks?org=mouse&db=mm9&position=chr8:90267158-90287285	chr8:90267158-90287285	Browse	128	14	3	0	0	0	0
Grm4	NM_001013385	-36481	44436	Intragenic	http://genome.ucsc.edu/cgi-bin/hgTracks?org=mouse&db=mm9&position=chr17:27593591-27613945	chr17:27593591-27613945	Browse	355	72	4	0	0	0	0
Edn2	NM_007902	23413	17476	Downstream	http://genome.ucsc.edu/cgi-bin/hgTracks?org=mouse&db=mm9&position=chr4:119847217-119867665	chr4:119847217-119867665	Browse	449	105	14	0	0	0	0
Stx1a	NM_016801	13801	-13727	Intragenic	http://genome.ucsc.edu/cgi-bin/hgTracks?org=mouse&db=mm9&position=chr5:135503117-135523367	chr5:135503117-135523367	Browse	251	45	1	0	0	0	0
Scamp5	NM_020270	216	26914	Upstream	http://genome.ucsc.edu/cgi-bin/hgTracks?org=mouse&db=mm9&position=chr9:57305787-57326307	chr9:57305787-57326307	Browse	521	157	15	0	0	0	0
Srm	NM_009272	3371.5	264.5	Downstream	http://genome.ucsc.edu/cgi-bin/hgTracks?org=mouse&db=mm9&position=chr4:147958822-147979163	chr4:147958822-147979163	Browse	342	79	5	0	0	0	0
2610036D13Rik	NM_029282	-29365.5	-1807.5	Downstream	http://genome.ucsc.edu/cgi-bin/hgTracks?org=mouse&db=mm9&position=chr2:157795636-157815825	chr2:157795636-157815825	Browse	190	25	2	0	0	0	0
Isg20l1	NM_026531	-12359	-25266	Upstream	http://genome.ucsc.edu/cgi-bin/hgTracks?org=mouse&db=mm9&position=chr7:86018292-86038614	chr7:86018292-86038614	Browse	323	50	5	0	0	0	0
Slc13a3	NM_054055	-16284.5	51618.5	Intragenic	http://genome.ucsc.edu/cgi-bin/hgTracks?org=mouse&db=mm9&position=chr2:165272179-165292646	chr2:165272179-165292646	Browse	468	123	8	0	0	0	0
Srm	NM_009272	3597.5	490.5	Downstream	http://genome.ucsc.edu/cgi-bin/hgTracks?org=mouse&db=mm9&position=chr4:147959167-147979270	chr4:147959167-147979270	Browse	104	13	2	0	0	0	0
Bpil2	NM_177772	-46769.5	5400.5	Intragenic	http://genome.ucsc.edu/cgi-bin/hgTracks?org=mouse&db=mm9&position=chr10:85417781-85437890	chr10:85417781-85437890	Browse	110	14	3	0	0	0	0
Med27	NM_026896	-36705.5	-214658	Upstream	http://genome.ucsc.edu/cgi-bin/hgTracks?org=mouse&db=mm9&position=chr2:29155361-29175938	chr2:29155361-29175938	Browse	578	156	10	0	0	0	0
Gad1	NM_008077	43177	3328	Downstream	http://genome.ucsc.edu/cgi-bin/hgTracks?org=mouse&db=mm9&position=chr2:70433317-70453477	chr2:70433317-70453477	Browse	161	20	0	0	0	0	0
Sned1	NM_172463	36843	-23709	Intragenic	http://genome.ucsc.edu/cgi-bin/hgTracks?org=mouse&db=mm9&position=chr1:95159165-95179467	chr1:95159165-95179467	Browse	303	59	1	0	0	0	0
Gtdc1	NM_172662	28255	325456	Upstream	http://genome.ucsc.edu/cgi-bin/hgTracks?org=mouse&db=mm9&position=chr2:44735295-44755499	chr2:44735295-44755499	Browse	205	29	2	0	0	0	0
Prima1	NM_133364	-37288	7951	Intragenic	http://genome.ucsc.edu/cgi-bin/hgTracks?org=mouse&db=mm9&position=chr12:104432969-104453167	chr12:104432969-104453167	Browse	199	26	2	0	0	0	0
Hcn3	NM_008227	-805	12578	Intragenic	http://genome.ucsc.edu/cgi-bin/hgTracks?org=mouse&db=mm9&position=chr3:88953020-88973528	chr3:88953020-88973528	Browse	509	121	13	0	0	0	0
Dnaic1	NM_175138	37131	-31226	Intragenic	http://genome.ucsc.edu/cgi-bin/hgTracks?org=mouse&db=mm9&position=chr4:41543733-41564181	chr4:41543733-41564181	Browse	449	118	7	0	0	0	0
Calcb	NM_054084	-11068	-15655	Upstream	http://genome.ucsc.edu/cgi-bin/hgTracks?org=mouse&db=mm9&position=chr7:121840883-121861281	chr7:121840883-121861281	Browse	399	71	8	0	0	0	0
Sorcs3	NM_025696	-37548	-637029	Upstream	http://genome.ucsc.edu/cgi-bin/hgTracks?org=mouse&db=mm9&position=chr19:48232850-48253082	chr19:48232850-48253082	Browse	233	42	1	0	0	0	0
Accn1	NM_007384	-37050.5	235688	Intragenic	http://genome.ucsc.edu/cgi-bin/hgTracks?org=mouse&db=mm9&position=chr11:80919105-80939604	chr11:80919105-80939604	Browse	500	144	5	0	0	0	0
Abcb6	NM_023732	-318.5	8324.5	Intragenic	http://genome.ucsc.edu/cgi-bin/hgTracks?org=mouse&db=mm9&position=chr1:75166428-75186649	chr1:75166428-75186649	Browse	222	35	2	0	0	0	0
Wfs1	NM_011716	21270.5	44149.5	Upstream	http://genome.ucsc.edu/cgi-bin/hgTracks?org=mouse&db=mm9&position=chr5:37391337-37411646	chr5:37391337-37411646	Browse	310	78	3	0	0	0	0
Nfasc	NM_182716	-7823	163954	Intragenic	http://genome.ucsc.edu/cgi-bin/hgTracks?org=mouse&db=mm9&position=chr1:134620288-134640750	chr1:134620288-134640750	Browse	463	117	13	0	0	0	0
Sar1a	NM_009120	5497.5	-7479.5	Intragenic	http://genome.ucsc.edu/cgi-bin/hgTracks?org=mouse&db=mm9&position=chr10:61138472-61158659	chr10:61138472-61158659	Browse	188	24	2	0	0	0	0
Blnk	NM_008528	-62793.5	2815.5	Intragenic	http://genome.ucsc.edu/cgi-bin/hgTracks?org=mouse&db=mm9&position=chr19:40996068-41016395	chr19:40996068-41016395	Browse	328	48	3	0	0	0	0
Gclc	NM_010295	33458	-5384	Intragenic	http://genome.ucsc.edu/cgi-bin/hgTracks?org=mouse&db=mm9&position=chr9:77625938-77646210	chr9:77625938-77646210	Browse	273	52	4	0	0	0	0
Tmed9	NM_026211	-8029	-12589	Upstream	http://genome.ucsc.edu/cgi-bin/hgTracks?org=mouse&db=mm9&position=chr13:55676351-55696581	chr13:55676351-55696581	Browse	231	36	1	0	0	0	0
Wfs1	NM_011716	20834	43713	Upstream	http://genome.ucsc.edu/cgi-bin/hgTracks?org=mouse&db=mm9&position=chr5:37390819-37411291	chr5:37390819-37411291	Browse	473	171	7	0	0	0	0
Hkdc1	NM_145419	-10517	28804	Intragenic	http://genome.ucsc.edu/cgi-bin/hgTracks?org=mouse&db=mm9&position=chr10:61864497-61884879	chr10:61864497-61884879	Browse	383	68	5	0	0	0	0
Cbfa2t3	NM_009824	38132	112106	Upstream	http://genome.ucsc.edu/cgi-bin/hgTracks?org=mouse&db=mm9&position=chr8:125250819-125271463	chr8:125250819-125271463	Browse	645	160	11	0	0	0	0
Bai2	NM_173071	40580	3110	Downstream	http://genome.ucsc.edu/cgi-bin/hgTracks?org=mouse&db=mm9&position=chr4:129692772-129713202	chr4:129692772-129713202	Browse	431	89	12	0	0	0	0
Olig2	NM_016967	-44042.5	-47170.5	Upstream	http://genome.ucsc.edu/cgi-bin/hgTracks?org=mouse&db=mm9&position=chr16:91171676-91191827	chr16:91171676-91191827	Browse	152	20	2	0	0	0	0
Ccnj	NM_172839	24978	7686	Downstream	http://genome.ucsc.edu/cgi-bin/hgTracks?org=mouse&db=mm9&position=chr19:40920647-40940845	chr19:40920647-40940845	Browse	199	27	2	0	0	0	0
Pcbd1	NM_025273	-65747	-70708	Upstream	http://genome.ucsc.edu/cgi-bin/hgTracks?org=mouse&db=mm9&position=chr10:60476126-60496592	chr10:60476126-60496592	Browse	467	125	7	0	0	0	0
Wscd2	NM_177292	83676.5	-954.5	Intragenic	http://genome.ucsc.edu/cgi-bin/hgTracks?org=mouse&db=mm9&position=chr5:113993199-114013696	chr5:113993199-114013696	Browse	498	128	12	0	0	0	0
Abca3	NM_001039581	38009.5	-20146.5	Intragenic	http://genome.ucsc.edu/cgi-bin/hgTracks?org=mouse&db=mm9&position=chr17:24516851-24537148	chr17:24516851-24537148	Browse	298	46	4	0	0	0	0
Edn2	NM_007902	25718.5	19781.5	Downstream	http://genome.ucsc.edu/cgi-bin/hgTracks?org=mouse&db=mm9&position=chr4:119849583-119869910	chr4:119849583-119869910	Browse	328	62	6	0	0	0	0
Cacng2	NM_007583	17245	142903	Upstream	http://genome.ucsc.edu/cgi-bin/hgTracks?org=mouse&db=mm9&position=chr15:77956805-77977105	chr15:77956805-77977105	Browse	301	53	3	0	0	0	0
2810452K22Rik	NM_026048	-5653	10840	Intragenic	http://genome.ucsc.edu/cgi-bin/hgTracks?org=mouse&db=mm9&position=chr12:112111553-112131789	chr12:112111553-112131789	Browse	237	41	1	0	0	0	0
Stk32c	NM_021302	-39171	45664	Intragenic	http://genome.ucsc.edu/cgi-bin/hgTracks?org=mouse&db=mm9&position=chr7:146325026-146345376	chr7:146325026-146345376	Browse	351	62	4	0	0	0	0
Klk4	NM_019928	17035	12402	Downstream	http://genome.ucsc.edu/cgi-bin/hgTracks?org=mouse&db=mm9&position=chr7:51143482-51163670	chr7:51143482-51163670	Browse	189	26	0	0	0	0	0
Zfp454	NM_172794	5142	19863	Upstream	http://genome.ucsc.edu/cgi-bin/hgTracks?org=mouse&db=mm9&position=chr11:50695862-50716312	chr11:50695862-50716312	Browse	451	129	5	0	0	0	0
2010110K16Rik	NM_026442	-70965	14021	Intragenic	http://genome.ucsc.edu/cgi-bin/hgTracks?org=mouse&db=mm9&position=chr9:117978122-117998344	chr9:117978122-117998344	Browse	223	37	3	0	0	0	0
Tmprss13	NM_001013373	30710.5	2229.5	Downstream	http://genome.ucsc.edu/cgi-bin/hgTracks?org=mouse&db=mm9&position=chr9:45147725-45168060	chr9:45147725-45168060	Browse	336	52	5	0	0	0	0
Chd6	NM_173368	39727.5	201806	Upstream	http://genome.ucsc.edu/cgi-bin/hgTracks?org=mouse&db=mm9&position=chr2:160964325-160984714	chr2:160964325-160984714	Browse	390	86	4	0	0	0	0
Pvrl1	NM_021424	-85253.5	-148140	Upstream	http://genome.ucsc.edu/cgi-bin/hgTracks?org=mouse&db=mm9&position=chr9:43457306-43477503	chr9:43457306-43477503	Browse	198	25	3	0	0	0	0
Chd5	NM_001081376	13469.5	-38074.5	Intragenic	http://genome.ucsc.edu/cgi-bin/hgTracks?org=mouse&db=mm9&position=chr4:151715950-151736507	chr4:151715950-151736507	Browse	558	111	6	0	0	0	0
Ap3b2	NM_021492	-420	33107	Intragenic	http://genome.ucsc.edu/cgi-bin/hgTracks?org=mouse&db=mm9&position=chr7:88628110-88648672	chr7:88628110-88648672	Browse	563	105	7	0	0	0	0
Tmem106a	NM_144830	20407	10863	Downstream	http://genome.ucsc.edu/cgi-bin/hgTracks?org=mouse&db=mm9&position=chr11:101453701-101474223	chr11:101453701-101474223	Browse	523	165	10	0	0	0	0
Tmprss13	NM_001013373	30463.5	1982.5	Downstream	http://genome.ucsc.edu/cgi-bin/hgTracks?org=mouse&db=mm9&position=chr9:45147594-45167697	chr9:45147594-45167697	Browse	104	13	3	0	0	0	0
Zfp704	NM_133218	-57613	125463	Intragenic	http://genome.ucsc.edu/cgi-bin/hgTracks?org=mouse&db=mm9&position=chr3:9542300-9562644	chr3:9542300-9562644	Browse	345	80	6	0	0	0	0
0610040J01Rik	NM_029554	-123227	-210352	Upstream	http://genome.ucsc.edu/cgi-bin/hgTracks?org=mouse&db=mm9&position=chr5:64070335-64090677	chr5:64070335-64090677	Browse	343	66	7	0	0	0	0
Ap2m1	NM_009679	2707	-5843	Intragenic	http://genome.ucsc.edu/cgi-bin/hgTracks?org=mouse&db=mm9&position=chr16:20528115-20548451	chr16:20528115-20548451	Browse	337	69	3	0	0	0	0
Nr3c2	NM_001083906	-42428.5	-383560	Upstream	http://genome.ucsc.edu/cgi-bin/hgTracks?org=mouse&db=mm9&position=chr8:79373918-79394037	chr8:79373918-79394037	Browse	120	15	1	0	0	0	0
Kcnh6	NM_001037712	-223	-26085	Upstream	http://genome.ucsc.edu/cgi-bin/hgTracks?org=mouse&db=mm9&position=chr11:105859167-105879419	chr11:105859167-105879419	Browse	253	36	3	0	0	0	0
Zmat4	NM_177086	416156	22745	Downstream	http://genome.ucsc.edu/cgi-bin/hgTracks?org=mouse&db=mm9&position=chr8:25186133-25206507	chr8:25186133-25206507	Browse	375	82	11	0	0	0	0
Blcap	NM_016916	71006	81006	Upstream	http://genome.ucsc.edu/cgi-bin/hgTracks?org=mouse&db=mm9&position=chr2:157453005-157473201	chr2:157453005-157473201	Browse	197	26	2	0	0	0	0
Meox1	NM_010791	29369.5	46214.5	Upstream	http://genome.ucsc.edu/cgi-bin/hgTracks?org=mouse&db=mm9&position=chr11:101774956-101795119	chr11:101774956-101795119	Browse	164	19	2	0	0	0	0
B4galnt3	NM_198884	-82817	7933	Intragenic	http://genome.ucsc.edu/cgi-bin/hgTracks?org=mouse&db=mm9&position=chr6:120151676-120171844	chr6:120151676-120171844	Browse	169	22	5	0	0	0	0
Atp6v0a1	NM_016920	1133	-53127	Intragenic	http://genome.ucsc.edu/cgi-bin/hgTracks?org=mouse&db=mm9&position=chr11:100861723-100882079	chr11:100861723-100882079	Browse	357	71	4	0	0	0	0
Kcnj4	NM_008427	-40184.5	-18656.5	Downstream	http://genome.ucsc.edu/cgi-bin/hgTracks?org=mouse&db=mm9&position=chr15:79285398-79305575	chr15:79285398-79305575	Browse	178	24	6	0	0	0	0
Brd1	NM_001033274	-65009.5	-29629.5	Downstream	http://genome.ucsc.edu/cgi-bin/hgTracks?org=mouse&db=mm9&position=chr15:88489540-88509761	chr15:88489540-88509761	Browse	222	29	4	0	0	0	0
A630007B06Rik	NM_170757	-49550	-26829	Downstream	http://genome.ucsc.edu/cgi-bin/hgTracks?org=mouse&db=mm9&position=chr19:56828520-56848726	chr19:56828520-56848726	Browse	207	28	2	0	0	0	0
Crtac1	NM_145123	-6346	142401	Intragenic	http://genome.ucsc.edu/cgi-bin/hgTracks?org=mouse&db=mm9&position=chr19:42489696-42510158	chr19:42489696-42510158	Browse	463	125	9	0	0	0	0
Slc10a7	NM_029736	68922.5	-155748	Intragenic	http://genome.ucsc.edu/cgi-bin/hgTracks?org=mouse&db=mm9&position=chr8:81091898-81112413	chr8:81091898-81112413	Browse	516	142	15	0	0	0	0
Tacstd2	NM_020047	40080	41844	Upstream	http://genome.ucsc.edu/cgi-bin/hgTracks?org=mouse&db=mm9&position=chr6:67515784-67536008	chr6:67515784-67536008	Browse	225	39	0	0	0	0	0
Nova2	NM_001029877	26214.5	-7237.5	Intragenic	http://genome.ucsc.edu/cgi-bin/hgTracks?org=mouse&db=mm9&position=chr7:19526651-19547172	chr7:19526651-19547172	Browse	522	125	2	0	0	0	0
Nf2	NM_010898	-85750	-2070	Downstream	http://genome.ucsc.edu/cgi-bin/hgTracks?org=mouse&db=mm9&position=chr11:4653566-4673994	chr11:4653566-4673994	Browse	429	115	2	0	0	0	0
Psd2	NM_028707	12840	-37041	Intragenic	http://genome.ucsc.edu/cgi-bin/hgTracks?org=mouse&db=mm9&position=chr18:36127184-36147472	chr18:36127184-36147472	Browse	289	62	2	0	0	0	0
Psmd7	NM_010817	40396	48498	Upstream	http://genome.ucsc.edu/cgi-bin/hgTracks?org=mouse&db=mm9&position=chr8:110142641-110162915	chr8:110142641-110162915	Browse	275	54	6	0	0	0	0
BC017647	NM_145430	29306	-33361	Intragenic	http://genome.ucsc.edu/cgi-bin/hgTracks?org=mouse&db=mm9&position=chr11:77927360-77947600	chr11:77927360-77947600	Browse	241	32	5	0	0	0	0
Nav1	NM_173437	49196	196033	Upstream	http://genome.ucsc.edu/cgi-bin/hgTracks?org=mouse&db=mm9&position=chr1:137521234-137541730	chr1:137521234-137541730	Browse	497	175	8	0	0	0	0
Klhdc5	NM_001081237	25702.5	3998.5	Downstream	http://genome.ucsc.edu/cgi-bin/hgTracks?org=mouse&db=mm9&position=chr6:147055150-147075447	chr6:147055150-147075447	Browse	298	49	8	0	0	0	0
1700029F12Rik	NM_025585	-149817	-137318	Downstream	http://genome.ucsc.edu/cgi-bin/hgTracks?org=mouse&db=mm9&position=chr13:97644407-97664593	chr13:97644407-97664593	Browse	187	24	1	0	0	0	0
Ilf3	NM_001042707	40201	2842	Downstream	http://genome.ucsc.edu/cgi-bin/hgTracks?org=mouse&db=mm9&position=chr9:21202371-21222923	chr9:21202371-21222923	Browse	553	135	11	0	0	0	0
Lmo1	NM_057173	-40673.5	-8936.5	Downstream	http://genome.ucsc.edu/cgi-bin/hgTracks?org=mouse&db=mm9&position=chr7:116262975-116283322	chr7:116262975-116283322	Browse	348	69	8	0	0	0	0
Tex15	NM_031374	14181.5	-860.5	Intragenic	http://genome.ucsc.edu/cgi-bin/hgTracks?org=mouse&db=mm9&position=chr8:34685145-34705248	chr8:34685145-34705248	Browse	104	13	3	0	0	0	0
Slitrk5	NM_029273	1467123	1459102	Downstream	http://genome.ucsc.edu/cgi-bin/hgTracks?org=mouse&db=mm9&position=chr14:113531395-113551523	chr14:113531395-113551523	Browse	129	16	3	0	0	0	0
EG210155	NM_177593	3527	5324	Upstream	http://genome.ucsc.edu/cgi-bin/hgTracks?org=mouse&db=mm9&position=chr7:25502548-25523124	chr7:25502548-25523124	Browse	577	227	20	0	0	0	0
Recql5	NM_130454	-32909.5	7420.5	Intragenic	http://genome.ucsc.edu/cgi-bin/hgTracks?org=mouse&db=mm9&position=chr11:115751239-115771582	chr11:115751239-115771582	Browse	344	62	7	0	0	0	0
Xylb	NM_001033209	31741.5	-4198.5	Intragenic	http://genome.ucsc.edu/cgi-bin/hgTracks?org=mouse&db=mm9&position=chr9:119288001-119308478	chr9:119288001-119308478	Browse	478	143	7	0	0	0	0
Tmprss4	NM_145403	-23910	7440	Intragenic	http://genome.ucsc.edu/cgi-bin/hgTracks?org=mouse&db=mm9&position=chr9:44978182-44998314	chr9:44978182-44998314	Browse	133	20	1	0	0	0	0
Tcl1	NM_009337	43589	49541	Upstream	http://genome.ucsc.edu/cgi-bin/hgTracks?org=mouse&db=mm9&position=chr12:106494279-106514731	chr12:106494279-106514731	Browse	453	169	9	0	0	0	0
Clmn	NM_001040682	-7258.5	94704.5	Intragenic	http://genome.ucsc.edu/cgi-bin/hgTracks?org=mouse&db=mm9&position=chr12:106085916-106106139	chr12:106085916-106106139	Browse	224	30	2	0	0	0	0
Cbara1	NM_144822	51213	-110275	Intragenic	http://genome.ucsc.edu/cgi-bin/hgTracks?org=mouse&db=mm9&position=chr10:59206455-59226735	chr10:59206455-59226735	Browse	281	39	6	0	0	0	0
Btnl2	NM_079835	-4216	-18887	Upstream	http://genome.ucsc.edu/cgi-bin/hgTracks?org=mouse&db=mm9&position=chr17:34477390-34497710	chr17:34477390-34497710	Browse	321	56	1	0	0	0	0
Ptchd2	NM_001083342	-58101	-6992	Downstream	http://genome.ucsc.edu/cgi-bin/hgTracks?org=mouse&db=mm9&position=chr4:147593671-147614275	chr4:147593671-147614275	Browse	605	258	8	0	0	0	0
Cpz	NM_153107	-42061	-18652	Downstream	http://genome.ucsc.edu/cgi-bin/hgTracks?org=mouse&db=mm9&position=chr5:35816020-35836408	chr5:35816020-35836408	Browse	389	81	6	0	0	0	0
Arrb1	NM_177231	48297	-22989	Intragenic	http://genome.ucsc.edu/cgi-bin/hgTracks?org=mouse&db=mm9&position=chr7:106722147-106742437	chr7:106722147-106742437	Browse	291	48	3	0	0	0	0
Aff1	NM_001080798	41634.5	-59115.5	Intragenic	http://genome.ucsc.edu/cgi-bin/hgTracks?org=mouse&db=mm9&position=chr5:104215043-104235408	chr5:104215043-104235408	Browse	366	73	5	0	0	0	0
Pax2	NM_011037	-64839.5	-143474	Upstream	http://genome.ucsc.edu/cgi-bin/hgTracks?org=mouse&db=mm9&position=chr19:44756809-44777278	chr19:44756809-44777278	Browse	470	154	13	0	0	0	0
Tmhs	NM_026571	-71.5	-7946.5	Upstream	http://genome.ucsc.edu/cgi-bin/hgTracks?org=mouse&db=mm9&position=chr17:28702381-28722802	chr17:28702381-28722802	Browse	422	80	5	0	0	0	0
Nms	NM_001011684	657	-10471	Intragenic	http://genome.ucsc.edu/cgi-bin/hgTracks?org=mouse&db=mm9&position=chr1:38986388-39006912	chr1:38986388-39006912	Browse	525	146	6	0	0	0	0
Tfrc	NM_011638	614.5	-23155.5	Intragenic	http://genome.ucsc.edu/cgi-bin/hgTracks?org=mouse&db=mm9&position=chr16:32599605-32619836	chr16:32599605-32619836	Browse	232	32	6	0	0	0	0
Unc5b	NM_029770	111674	180661	Upstream	http://genome.ucsc.edu/cgi-bin/hgTracks?org=mouse&db=mm9&position=chr10:60395844-60416162	chr10:60395844-60416162	Browse	319	70	3	0	0	0	0
5031439G07Rik	NM_001033273	-22238	20014	Intragenic	http://genome.ucsc.edu/cgi-bin/hgTracks?org=mouse&db=mm9&position=chr15:84785943-84806383	chr15:84785943-84806383	Browse	441	141	4	0	0	0	0
Bmp2	NM_007553	43637.5	33950.5	Downstream	http://genome.ucsc.edu/cgi-bin/hgTracks?org=mouse&db=mm9&position=chr2:133412376-133432767	chr2:133412376-133432767	Browse	392	69	4	0	0	0	0
Tpcn1	NM_145853	-34828	19629	Intragenic	http://genome.ucsc.edu/cgi-bin/hgTracks?org=mouse&db=mm9&position=chr5:120993672-121013916	chr5:120993672-121013916	Browse	245	36	3	0	0	0	0
Rab12	NM_024448	-78193.5	-53034.5	Downstream	http://genome.ucsc.edu/cgi-bin/hgTracks?org=mouse&db=mm9&position=chr17:66780717-66800916	chr17:66780717-66800916	Browse	200	29	1	0	0	0	0
Acot2	NM_134188	7475.5	1489.5	Downstream	http://genome.ucsc.edu/cgi-bin/hgTracks?org=mouse&db=mm9&position=chr12:85326207-85346422	chr12:85326207-85346422	Browse	216	28	3	0	0	0	0
Foxi2	NM_183193	43466.5	40217.5	Downstream	http://genome.ucsc.edu/cgi-bin/hgTracks?org=mouse&db=mm9&position=chr7:142635341-142655690	chr7:142635341-142655690	Browse	350	75	6	0	0	0	0
Suv420h2	NM_146177	5533.5	-1766.5	Intragenic	http://genome.ucsc.edu/cgi-bin/hgTracks?org=mouse&db=mm9&position=chr7:4687214-4707431	chr7:4687214-4707431	Browse	218	29	6	0	0	0	0
Dlg4	NM_001109752	25260.5	-1666.5	Intragenic	http://genome.ucsc.edu/cgi-bin/hgTracks?org=mouse&db=mm9&position=chr11:69847191-69867542	chr11:69847191-69867542	Browse	352	60	5	0	0	0	0
B3gnt2	NM_016888	-33327	-8393	Downstream	http://genome.ucsc.edu/cgi-bin/hgTracks?org=mouse&db=mm9&position=chr11:22716303-22736403	chr11:22716303-22736403	Browse	101	14	1	0	0	0	0
Sod3	NM_011435	47982.5	42047.5	Downstream	http://genome.ucsc.edu/cgi-bin/hgTracks?org=mouse&db=mm9&position=chr5:52792783-52813266	chr5:52792783-52813266	Browse	484	143	4	0	0	0	0
BC057022	NM_001004180	19873	-25095	Intragenic	http://genome.ucsc.edu/cgi-bin/hgTracks?org=mouse&db=mm9&position=chr5:115027927-115048337	chr5:115027927-115048337	Browse	411	127	1	0	0	0	0
Bid	NM_007544	30485	54187	Upstream	http://genome.ucsc.edu/cgi-bin/hgTracks?org=mouse&db=mm9&position=chr6:120887148-120907498	chr6:120887148-120907498	Browse	351	59	3	0	0	0	0
EG574403	NM_001025382	185786	77966.5	Downstream	http://genome.ucsc.edu/cgi-bin/hgTracks?org=mouse&db=mm9&position=chr11:34390479-34410734	chr11:34390479-34410734	Browse	256	37	2	0	0	0	0
Lgals2	NM_025622	-8331.5	-3663.5	Downstream	http://genome.ucsc.edu/cgi-bin/hgTracks?org=mouse&db=mm9&position=chr15:78667548-78687707	chr15:78667548-78687707	Browse	160	18	1	0	0	0	0
Stc2	NM_011491	-44686	-34065	Downstream	http://genome.ucsc.edu/cgi-bin/hgTracks?org=mouse&db=mm9&position=chr11:31215247-31235503	chr11:31215247-31235503	Browse	257	38	4	0	0	0	0
Ece1	NM_199307	-22639.5	-125572	Upstream	http://genome.ucsc.edu/cgi-bin/hgTracks?org=mouse&db=mm9&position=chr4:137385434-137405709	chr4:137385434-137405709	Browse	276	45	3	0	0	0	0
Dpy19l3	NM_178704	100196	165761	Upstream	http://genome.ucsc.edu/cgi-bin/hgTracks?org=mouse&db=mm9&position=chr7:36629540-36649686	chr7:36629540-36649686	Browse	147	18	2	0	0	0	0
Tbc1d20	NM_024196	-5125.5	-23844.5	Upstream	http://genome.ucsc.edu/cgi-bin/hgTracks?org=mouse&db=mm9&position=chr2:152104310-152124653	chr2:152104310-152124653	Browse	344	61	10	0	0	0	0
Slc6a6	NM_009320	38883.5	-36085.5	Intragenic	http://genome.ucsc.edu/cgi-bin/hgTracks?org=mouse&db=mm9&position=chr6:91662874-91683069	chr6:91662874-91683069	Browse	196	25	3	0	0	0	0
Nkain4	NM_021426	-16170.5	3752.5	Intragenic	http://genome.ucsc.edu/cgi-bin/hgTracks?org=mouse&db=mm9&position=chr2:180663085-180683372	chr2:180663085-180683372	Browse	288	46	4	0	0	0	0
Grid1	NM_008166	47263	-713717	Intragenic	http://genome.ucsc.edu/cgi-bin/hgTracks?org=mouse&db=mm9&position=chr14:35670341-35690827	chr14:35670341-35690827	Browse	487	143	2	0	0	0	0
Gbf1	NM_178930	112392	-21561.5	Intragenic	http://genome.ucsc.edu/cgi-bin/hgTracks?org=mouse&db=mm9&position=chr19:46329202-46349675	chr19:46329202-46349675	Browse	474	118	6	0	0	0	0
Ccnl1	NM_019937	16229	28304	Upstream	http://genome.ucsc.edu/cgi-bin/hgTracks?org=mouse&db=mm9&position=chr3:65768209-65788543	chr3:65768209-65788543	Browse	335	57	8	0	0	0	0
Opn3	NM_010098	-22513	7650	Intragenic	http://genome.ucsc.edu/cgi-bin/hgTracks?org=mouse&db=mm9&position=chr1:177590122-177610294	chr1:177590122-177610294	Browse	173	20	3	0	0	0	0
Syt2	NM_009307	18258.5	-84478.5	Intragenic	http://genome.ucsc.edu/cgi-bin/hgTracks?org=mouse&db=mm9&position=chr1:136551274-136571757	chr1:136551274-136571757	Browse	484	148	6	0	0	0	0
Slc6a11	NM_172890	-43981.5	-162628	Upstream	http://genome.ucsc.edu/cgi-bin/hgTracks?org=mouse&db=mm9&position=chr6:114027057-114047448	chr6:114027057-114047448	Browse	392	96	3	0	0	0	0
Mapk8ip1	NM_011162	-11423.5	6160.5	Intragenic	http://genome.ucsc.edu/cgi-bin/hgTracks?org=mouse&db=mm9&position=chr2:92219781-92240212	chr2:92219781-92240212	Browse	432	89	11	0	0	0	0
Sult4a1	NM_013873	-19259.5	10398.5	Intragenic	http://genome.ucsc.edu/cgi-bin/hgTracks?org=mouse&db=mm9&position=chr15:83906616-83927233	chr15:83906616-83927233	Browse	618	196	13	0	0	0	0
Mdga2	NM_207010	46430.5	796450	Upstream	http://genome.ucsc.edu/cgi-bin/hgTracks?org=mouse&db=mm9&position=chr12:68358468-68378773	chr12:68358468-68378773	Browse	306	54	0	0	0	0	0
1200016B10Rik	NM_025819	-38242	22441	Intragenic	http://genome.ucsc.edu/cgi-bin/hgTracks?org=mouse&db=mm9&position=chr1:153227062-153247476	chr1:153227062-153247476	Browse	415	93	2	0	0	0	0
Ddx4	NM_010029	-45324	8642	Intragenic	http://genome.ucsc.edu/cgi-bin/hgTracks?org=mouse&db=mm9&position=chr13:113387034-113407336	chr13:113387034-113407336	Browse	303	48	4	0	0	0	0
EG629678	NM_001037935	-32851	-5465	Downstream	http://genome.ucsc.edu/cgi-bin/hgTracks?org=mouse&db=mm9&position=chr14:77863743-77883905	chr14:77863743-77883905	Browse	163	19	2	0	0	0	0
Olfr376	NM_146922	379	-575	Intragenic	http://genome.ucsc.edu/cgi-bin/hgTracks?org=mouse&db=mm9&position=chr11:73178465-73198797	chr11:73178465-73198797	Browse	333	76	5	0	0	0	0
Dpy19l3	NM_178704	101676	167240	Upstream	http://genome.ucsc.edu/cgi-bin/hgTracks?org=mouse&db=mm9&position=chr7:36630999-36651186	chr7:36630999-36651186	Browse	188	24	3	0	0	0	0
Kpnb1	NM_008379	-2872	25311	Intragenic	http://genome.ucsc.edu/cgi-bin/hgTracks?org=mouse&db=mm9&position=chr11:97036138-97056530	chr11:97036138-97056530	Browse	393	88	10	0	0	0	0
Drctnnb1a	NM_053090	-95730.5	-25982.5	Downstream	http://genome.ucsc.edu/cgi-bin/hgTracks?org=mouse&db=mm9&position=chr5:23430655-23450886	chr5:23430655-23450886	Browse	232	36	6	0	0	0	0
Nr4a3	NM_015743	46357	14252	Downstream	http://genome.ucsc.edu/cgi-bin/hgTracks?org=mouse&db=mm9&position=chr4:48100374-48120578	chr4:48100374-48120578	Browse	205	31	1	0	0	0	0
Ddefl1	NM_001008232	38304.5	-181.5	Intragenic	http://genome.ucsc.edu/cgi-bin/hgTracks?org=mouse&db=mm9&position=chr4:135790560-135810725	chr4:135790560-135810725	Browse	166	21	2	0	0	0	0
Olfr376	NM_146922	611.5	-342.5	Intragenic	http://genome.ucsc.edu/cgi-bin/hgTracks?org=mouse&db=mm9&position=chr11:73178814-73198913	chr11:73178814-73198913	Browse	100	14	1	0	0	0	0
Ythdf1	NM_173761	-75736.5	-59176.5	Downstream	http://genome.ucsc.edu/cgi-bin/hgTracks?org=mouse&db=mm9&position=chr2:180569726-180590083	chr2:180569726-180590083	Browse	358	78	3	0	0	0	0
Dnmt3a	NM_007872	39249	-68215	Intragenic	http://genome.ucsc.edu/cgi-bin/hgTracks?org=mouse&db=mm9&position=chr12:3836026-3856430	chr12:3836026-3856430	Browse	405	90	8	0	0	0	0
Sub1	NM_011294	-31389.5	-16720.5	Downstream	http://genome.ucsc.edu/cgi-bin/hgTracks?org=mouse&db=mm9&position=chr15:11884317-11904428	chr15:11884317-11904428	Browse	112	15	1	0	0	0	0
Olfr1336	NM_146915	-3917.5	-4862.5	Upstream	http://genome.ucsc.edu/cgi-bin/hgTracks?org=mouse&db=mm9&position=chr7:6399104-6419503	chr7:6399104-6419503	Browse	400	120	5	0	0	0	0
Sall3	NM_178280	147786	167992	Upstream	http://genome.ucsc.edu/cgi-bin/hgTracks?org=mouse&db=mm9&position=chr18:81321053-81341154	chr18:81321053-81341154	Browse	102	15	1	0	0	0	0
Slk	NM_009289	45427	-17010	Intragenic	http://genome.ucsc.edu/cgi-bin/hgTracks?org=mouse&db=mm9&position=chr19:47689763-47710107	chr19:47689763-47710107	Browse	345	80	9	0	0	0	0
Phf2	NM_011078	-38507.5	30626.5	Intragenic	http://genome.ucsc.edu/cgi-bin/hgTracks?org=mouse&db=mm9&position=chr13:48917583-48937906	chr13:48917583-48937906	Browse	324	55	3	0	0	0	0
Spats2	NM_139140	50079	-35543	Intragenic	http://genome.ucsc.edu/cgi-bin/hgTracks?org=mouse&db=mm9&position=chr15:98997199-99017509	chr15:98997199-99017509	Browse	311	55	4	0	0	0	0
Sall3	NM_178280	258760	278966	Upstream	http://genome.ucsc.edu/cgi-bin/hgTracks?org=mouse&db=mm9&position=chr18:81431817-81452338	chr18:81431817-81452338	Browse	522	107	7	0	0	0	0
2310046K01Rik	NM_027172	4516	-8113	Intragenic	http://genome.ucsc.edu/cgi-bin/hgTracks?org=mouse&db=mm9&position=chr2:151816799-151836959	chr2:151816799-151836959	Browse	161	20	2	0	0	0	0
BC021381	NM_145382	5003.5	36805.5	Upstream	http://genome.ucsc.edu/cgi-bin/hgTracks?org=mouse&db=mm9&position=chr13:55667227-55687742	chr13:55667227-55687742	Browse	516	177	12	0	0	0	0
Dscam	NM_031174	-458578	120078	Intragenic	http://genome.ucsc.edu/cgi-bin/hgTracks?org=mouse&db=mm9&position=chr16:96923543-96943985	chr16:96923543-96943985	Browse	443	104	8	0	0	0	0
Cacna1a	NM_007578	39455.5	-185430	Intragenic	http://genome.ucsc.edu/cgi-bin/hgTracks?org=mouse&db=mm9&position=chr8:86968388-86989047	chr8:86968388-86989047	Browse	660	246	15	0	0	0	0
Ntrk3	NM_008746	-47356	338369	Intragenic	http://genome.ucsc.edu/cgi-bin/hgTracks?org=mouse&db=mm9&position=chr7:85665219-85685517	chr7:85665219-85685517	Browse	299	48	7	0	0	0	0
Ahsg	NM_013465	12307	4910	Downstream	http://genome.ucsc.edu/cgi-bin/hgTracks?org=mouse&db=mm9&position=chr16:22894343-22914499	chr16:22894343-22914499	Browse	157	21	2	0	0	0	0
Tcl1	NM_009337	49024.5	54976.5	Upstream	http://genome.ucsc.edu/cgi-bin/hgTracks?org=mouse&db=mm9&position=chr12:106499808-106520073	chr12:106499808-106520073	Browse	266	47	1	0	0	0	0
Tmhs	NM_026571	4791	-3084	Intragenic	http://genome.ucsc.edu/cgi-bin/hgTracks?org=mouse&db=mm9&position=chr17:28707262-28727646	chr17:28707262-28727646	Browse	385	118	8	0	0	0	0
Gpatch2	NM_026367	341824	205933	Downstream	http://genome.ucsc.edu/cgi-bin/hgTracks?org=mouse&db=mm9&position=chr1:189371142-189391340	chr1:189371142-189391340	Browse	199	25	5	0	0	0	0
Mapkap1	NM_177345	-11581	-204507	Upstream	http://genome.ucsc.edu/cgi-bin/hgTracks?org=mouse&db=mm9&position=chr2:34265774-34286152	chr2:34265774-34286152	Browse	379	48	10	0	0	0	0
Tha1	NM_027919	-423.5	5107.5	Intragenic	http://genome.ucsc.edu/cgi-bin/hgTracks?org=mouse&db=mm9&position=chr11:117724167-117744576	chr11:117724167-117744576	Browse	410	86	11	0	0	0	0
Rab28	NM_027295	-367.5	82812.5	Intragenic	http://genome.ucsc.edu/cgi-bin/hgTracks?org=mouse&db=mm9&position=chr5:42088934-42109119	chr5:42088934-42109119	Browse	186	23	2	0	0	0	0
Plod3	NM_011962	-1978	-11496	Upstream	http://genome.ucsc.edu/cgi-bin/hgTracks?org=mouse&db=mm9&position=chr5:137450731-137471095	chr5:137450731-137471095	Browse	365	67	4	0	0	0	0
Kcnk9	NM_001033876	-47546.5	-13385.5	Downstream	http://genome.ucsc.edu/cgi-bin/hgTracks?org=mouse&db=mm9&position=chr15:72319072-72339253	chr15:72319072-72339253	Browse	182	23	2	0	0	0	0
Plxnc1	NM_018797	46818.5	200420	Upstream	http://genome.ucsc.edu/cgi-bin/hgTracks?org=mouse&db=mm9&position=chr10:94443941-94464120	chr10:94443941-94464120	Browse	180	23	2	0	0	0	0
Camk2a	NM_177407	16054	-46467	Intragenic	http://genome.ucsc.edu/cgi-bin/hgTracks?org=mouse&db=mm9&position=chr18:61091175-61111503	chr18:61091175-61111503	Browse	329	70	3	0	0	0	0
Fosb	NM_008036	1854.5	9204.5	Upstream	http://genome.ucsc.edu/cgi-bin/hgTracks?org=mouse&db=mm9&position=chr7:19887093-19907404	chr7:19887093-19907404	Browse	312	50	4	0	0	0	0
Dnm2	NM_001039520	38281.5	-43898.5	Intragenic	http://genome.ucsc.edu/cgi-bin/hgTracks?org=mouse&db=mm9&position=chr9:21257599-21277740	chr9:21257599-21277740	Browse	142	17	3	0	0	0	0
Dagla	NM_198114	35976	95589	Upstream	http://genome.ucsc.edu/cgi-bin/hgTracks?org=mouse&db=mm9&position=chr19:10405190-10425496	chr19:10405190-10425496	Browse	307	43	4	0	0	0	0
Gdap1	NM_010267	149.5	-18724.5	Intragenic	http://genome.ucsc.edu/cgi-bin/hgTracks?org=mouse&db=mm9&position=chr1:17125382-17145871	chr1:17125382-17145871	Browse	490	93	7	0	0	0	0
Mta3	NM_054082	108005	-687	Intragenic	http://genome.ucsc.edu/cgi-bin/hgTracks?org=mouse&db=mm9&position=chr17:84203495-84223611	chr17:84203495-84223611	Browse	117	15	2	0	0	0	0
C1ql2	NM_207233	49989.5	47396.5	Downstream	http://genome.ucsc.edu/cgi-bin/hgTracks?org=mouse&db=mm9&position=chr1:122276959-122297336	chr1:122276959-122297336	Browse	378	79	2	0	0	0	0
Plch2	NM_175556	7882.5	35494.5	Upstream	http://genome.ucsc.edu/cgi-bin/hgTracks?org=mouse&db=mm9&position=chr4:154382769-154403182	chr4:154382769-154403182	Browse	414	104	6	0	0	0	0
Setd4	NM_145482	-48314	-27971	Downstream	http://genome.ucsc.edu/cgi-bin/hgTracks?org=mouse&db=mm9&position=chr16:93545672-93565796	chr16:93545672-93565796	Browse	125	16	4	0	0	0	0
1500001A10Rik	NM_026886	-45925.5	106620	Intragenic	http://genome.ucsc.edu/cgi-bin/hgTracks?org=mouse&db=mm9&position=chr5:116985670-117006131	chr5:116985670-117006131	Browse	462	126	7	0	0	0	0
Ubxd3	NM_178671	-60495.5	-41865.5	Downstream	http://genome.ucsc.edu/cgi-bin/hgTracks?org=mouse&db=mm9&position=chr4:138222389-138242784	chr4:138222389-138242784	Browse	396	103	6	0	0	0	0
Pkd1l2	NM_029686	-16608	70163	Intragenic	http://genome.ucsc.edu/cgi-bin/hgTracks?org=mouse&db=mm9&position=chr8:119579631-119599851	chr8:119579631-119599851	Browse	221	32	5	0	0	0	0
Diablo	NM_023232	384.5	13219.5	Upstream	http://genome.ucsc.edu/cgi-bin/hgTracks?org=mouse&db=mm9&position=chr5:123964505-123984610	chr5:123964505-123984610	Browse	106	15	0	0	0	0	0
Hist1h1e	NM_015787	46	1976	Upstream	http://genome.ucsc.edu/cgi-bin/hgTracks?org=mouse&db=mm9&position=chr13:23704419-23724527	chr13:23704419-23724527	Browse	109	13	2	0	0	0	0
Gabarapl2	NM_026693	729.5	-11133.5	Intragenic	http://genome.ucsc.edu/cgi-bin/hgTracks?org=mouse&db=mm9&position=chr8:114455109-114475584	chr8:114455109-114475584	Browse	476	135	9	0	0	0	0
Ubxd3	NM_178671	-60760.5	-42130.5	Downstream	http://genome.ucsc.edu/cgi-bin/hgTracks?org=mouse&db=mm9&position=chr4:138222255-138242388	chr4:138222255-138242388	Browse	134	14	4	0	0	0	0
Pax7	NM_011039	52357	147245	Upstream	http://genome.ucsc.edu/cgi-bin/hgTracks?org=mouse&db=mm9&position=chr4:139431005-139451475	chr4:139431005-139451475	Browse	471	130	3	0	0	0	0
Neo1	NM_001042752	-163316	-1553.5	Downstream	http://genome.ucsc.edu/cgi-bin/hgTracks?org=mouse&db=mm9&position=chr9:58710883-58730982	chr9:58710883-58730982	Browse	100	13	2	0	0	0	0
A430005L14Rik	NM_175287	-49491.5	-54167.5	Upstream	http://genome.ucsc.edu/cgi-bin/hgTracks?org=mouse&db=mm9&position=chr4:153271571-153292136	chr4:153271571-153292136	Browse	566	180	12	0	0	0	0
Ptch1	NM_008957	-42442	11546	Intragenic	http://genome.ucsc.edu/cgi-bin/hgTracks?org=mouse&db=mm9&position=chr13:63614260-63634512	chr13:63614260-63634512	Browse	253	34	5	0	0	0	0
Btbd9	NM_172618	-48834.5	307234	Intragenic	http://genome.ucsc.edu/cgi-bin/hgTracks?org=mouse&db=mm9&position=chr17:30654215-30674344	chr17:30654215-30674344	Browse	130	16	3	0	0	0	0
Nagpa	NM_013796	-8833	-113	Downstream	http://genome.ucsc.edu/cgi-bin/hgTracks?org=mouse&db=mm9&position=chr16:5185039-5205505	chr16:5185039-5205505	Browse	467	99	10	0	0	0	0
Kras	NM_021284	4511.5	38034.5	Upstream	http://genome.ucsc.edu/cgi-bin/hgTracks?org=mouse&db=mm9&position=chr6:145193177-145213344	chr6:145193177-145213344	Browse	168	21	3	0	0	0	0
Sipa1l3	NM_001081028	-36114.5	148968	Intragenic	http://genome.ucsc.edu/cgi-bin/hgTracks?org=mouse&db=mm9&position=chr7:30244271-30264458	chr7:30244271-30264458	Browse	188	24	1	0	0	0	0
Pigm	NM_026234	41779.5	37801.5	Downstream	http://genome.ucsc.edu/cgi-bin/hgTracks?org=mouse&db=mm9&position=chr1:174338406-174358525	chr1:174338406-174358525	Browse	120	15	0	0	0	0	0
Ccdc33	NM_029212	-41215	32329	Intragenic	http://genome.ucsc.edu/cgi-bin/hgTracks?org=mouse&db=mm9&position=chr9:57898536-57919098	chr9:57898536-57919098	Browse	563	144	10	0	0	0	0
Zmat3	NM_009517	-73289.5	-42417.5	Downstream	http://genome.ucsc.edu/cgi-bin/hgTracks?org=mouse&db=mm9&position=chr3:32181220-32201375	chr3:32181220-32201375	Browse	156	16	3	0	0	0	0
Prkar2a	NM_008924	50104	-7265	Intragenic	http://genome.ucsc.edu/cgi-bin/hgTracks?org=mouse&db=mm9&position=chr9:108634420-108654734	chr9:108634420-108654734	Browse	315	70	2	0	0	0	0
Zfp238	NM_001012330	-33049	-39155	Upstream	http://genome.ucsc.edu/cgi-bin/hgTracks?org=mouse&db=mm9&position=chr1:179331643-179351841	chr1:179331643-179351841	Browse	199	28	1	0	0	0	0
Slc15a4	NM_133895	-425342	-403614	Downstream	http://genome.ucsc.edu/cgi-bin/hgTracks?org=mouse&db=mm9&position=chr5:127662205-127682636	chr5:127662205-127682636	Browse	432	123	7	0	0	0	0
Zmat3	NM_009517	-73508.5	-42636.5	Downstream	http://genome.ucsc.edu/cgi-bin/hgTracks?org=mouse&db=mm9&position=chr3:32180948-32201209	chr3:32180948-32201209	Browse	262	41	1	0	0	0	0
Akt3	NM_011785	59904.5	286556	Upstream	http://genome.ucsc.edu/cgi-bin/hgTracks?org=mouse&db=mm9&position=chr1:179228613-179248992	chr1:179228613-179248992	Browse	380	60	6	0	0	0	0
Gpr26	NM_173410	-48891.5	-68065.5	Upstream	http://genome.ucsc.edu/cgi-bin/hgTracks?org=mouse&db=mm9&position=chr7:139099074-139119427	chr7:139099074-139119427	Browse	354	75	4	0	0	0	0
Siah1a	NM_009172	341774	363702	Upstream	http://genome.ucsc.edu/cgi-bin/hgTracks?org=mouse&db=mm9&position=chr8:89601376-89621838	chr8:89601376-89621838	Browse	463	99	8	0	0	0	0
6330407J23Rik	NM_026138	3002.5	-52630.5	Intragenic	http://genome.ucsc.edu/cgi-bin/hgTracks?org=mouse&db=mm9&position=chr10:28856673-28876934	chr10:28856673-28876934	Browse	262	49	4	0	0	0	0
Sp8	NM_177082	-60230	-65251	Upstream	http://genome.ucsc.edu/cgi-bin/hgTracks?org=mouse&db=mm9&position=chr12:120015714-120035882	chr12:120015714-120035882	Browse	169	21	2	0	0	0	0
Mobkl2c	NM_175308	496.5	-7595.5	Intragenic	http://genome.ucsc.edu/cgi-bin/hgTracks?org=mouse&db=mm9&position=chr4:115491135-115511250	chr4:115491135-115511250	Browse	116	16	2	0	0	0	0
Rabep2	NM_030566	-1335.5	-18476.5	Upstream	http://genome.ucsc.edu/cgi-bin/hgTracks?org=mouse&db=mm9&position=chr7:133560669-133581220	chr7:133560669-133581220	Browse	552	179	1	0	0	0	0
Cnga3	NM_009918	-67689.5	-111814	Upstream	http://genome.ucsc.edu/cgi-bin/hgTracks?org=mouse&db=mm9&position=chr1:37198325-37218506	chr1:37198325-37218506	Browse	182	22	3	0	0	0	0
Prkcz	NM_008860	-1696	99576	Intragenic	http://genome.ucsc.edu/cgi-bin/hgTracks?org=mouse&db=mm9&position=chr4:154723698-154743910	chr4:154723698-154743910	Browse	213	36	6	0	0	0	0
Gpr139	NM_001024138	-48880.5	-8828.5	Downstream	http://genome.ucsc.edu/cgi-bin/hgTracks?org=mouse&db=mm9&position=chr7:126268941-126289074	chr7:126268941-126289074	Browse	134	16	3	0	0	0	0
Hap1	NM_010404	-10589	-1828	Downstream	http://genome.ucsc.edu/cgi-bin/hgTracks?org=mouse&db=mm9&position=chr11:100196677-100216947	chr11:100196677-100216947	Browse	271	45	4	0	0	0	0
Thoc5	NM_172438	1630	-31893	Intragenic	http://genome.ucsc.edu/cgi-bin/hgTracks?org=mouse&db=mm9&position=chr11:4786834-4807116	chr11:4786834-4807116	Browse	283	50	5	0	0	0	0
Apaf1	NM_001042558	-201728	-108294	Downstream	http://genome.ucsc.edu/cgi-bin/hgTracks?org=mouse&db=mm9&position=chr10:90333538-90353983	chr10:90333538-90353983	Browse	446	132	6	0	0	0	0
Chst8	NM_175140	-51729	86189	Intragenic	http://genome.ucsc.edu/cgi-bin/hgTracks?org=mouse&db=mm9&position=chr7:35535839-35556093	chr7:35535839-35556093	Browse	255	43	2	0	0	0	0
Fgf18	NM_008005	1197.5	31167.5	Upstream	http://genome.ucsc.edu/cgi-bin/hgTracks?org=mouse&db=mm9&position=chr11:33038431-33058764	chr11:33038431-33058764	Browse	334	54	7	0	0	0	0
Spic	NM_011461	-2997	4749	Intragenic	http://genome.ucsc.edu/cgi-bin/hgTracks?org=mouse&db=mm9&position=chr10:88132589-88152951	chr10:88132589-88152951	Browse	363	71	3	0	0	0	0
Etv3	NM_001083318	50335	35756	Downstream	http://genome.ucsc.edu/cgi-bin/hgTracks?org=mouse&db=mm9&position=chr3:87369695-87389973	chr3:87369695-87389973	Browse	279	50	3	0	0	0	0
H2-T23	NM_010398	-49.5	2675.5	Intragenic	http://genome.ucsc.edu/cgi-bin/hgTracks?org=mouse&db=mm9&position=chr17:36159475-36179718	chr17:36159475-36179718	Browse	244	47	2	0	0	0	0
A430005L14Rik	NM_175287	-51508	-56184	Upstream	http://genome.ucsc.edu/cgi-bin/hgTracks?org=mouse&db=mm9&position=chr4:153269727-153289947	chr4:153269727-153289947	Browse	221	33	1	0	0	0	0
Ajap1	NM_001099299	-52693	56917	Intragenic	http://genome.ucsc.edu/cgi-bin/hgTracks?org=mouse&db=mm9&position=chr4:152794111-152814381	chr4:152794111-152814381	Browse	271	50	1	0	0	0	0
Vhlh	NM_009507	10816.5	3203.5	Downstream	http://genome.ucsc.edu/cgi-bin/hgTracks?org=mouse&db=mm9&position=chr6:113574745-113594916	chr6:113574745-113594916	Browse	172	22	1	0	0	0	0
Cradd	NM_009950	-48342.5	101010	Intragenic	http://genome.ucsc.edu/cgi-bin/hgTracks?org=mouse&db=mm9&position=chr10:94728143-94748634	chr10:94728143-94748634	Browse	492	93	10	0	0	0	0
Sorcs3	NM_025696	53511.5	-545970	Intragenic	http://genome.ucsc.edu/cgi-bin/hgTracks?org=mouse&db=mm9&position=chr19:48323860-48344191	chr19:48323860-48344191	Browse	332	74	2	0	0	0	0
Dync1li1	NM_146229	18962.5	-15984.5	Intragenic	http://genome.ucsc.edu/cgi-bin/hgTracks?org=mouse&db=mm9&position=chr9:114606838-114626983	chr9:114606838-114626983	Browse	146	19	0	0	0	0	0
Kcnab2	NM_010598	-52899	33837	Intragenic	http://genome.ucsc.edu/cgi-bin/hgTracks?org=mouse&db=mm9&position=chr4:151788442-151808936	chr4:151788442-151808936	Browse	495	130	5	0	0	0	0
Spock1	NM_009262	70826.5	553008	Upstream	http://genome.ucsc.edu/cgi-bin/hgTracks?org=mouse&db=mm9&position=chr13:58070277-58090648	chr13:58070277-58090648	Browse	372	81	6	0	0	0	0
Zc3h12a	NM_153159	120097	129508	Upstream	http://genome.ucsc.edu/cgi-bin/hgTracks?org=mouse&db=mm9&position=chr4:124915061-124935301	chr4:124915061-124935301	Browse	241	33	2	0	0	0	0
Phf2	NM_011078	-44984.5	24149.5	Intragenic	http://genome.ucsc.edu/cgi-bin/hgTracks?org=mouse&db=mm9&position=chr13:48911203-48931332	chr13:48911203-48931332	Browse	130	15	2	0	0	0	0
Grm4	NM_001013385	-53669	27248	Intragenic	http://genome.ucsc.edu/cgi-bin/hgTracks?org=mouse&db=mm9&position=chr17:27576412-27596748	chr17:27576412-27596748	Browse	337	69	8	0	0	0	0
Arid5a	NM_145996	14619	-603	Intragenic	http://genome.ucsc.edu/cgi-bin/hgTracks?org=mouse&db=mm9&position=chr1:36369105-36389329	chr1:36369105-36389329	Browse	225	34	3	0	0	0	0
Dlgap2	NM_172910	297451	-454355	Intragenic	http://genome.ucsc.edu/cgi-bin/hgTracks?org=mouse&db=mm9&position=chr8:14383066-14403584	chr8:14383066-14403584	Browse	519	188	15	0	0	0	0
6720458F09Rik	NM_001099792	1131.5	-4666.5	Intragenic	http://genome.ucsc.edu/cgi-bin/hgTracks?org=mouse&db=mm9&position=chr12:112907209-112927684	chr12:112907209-112927684	Browse	476	124	9	0	0	0	0
Tbx15	NM_009323	57251	-43250	Intragenic	http://genome.ucsc.edu/cgi-bin/hgTracks?org=mouse&db=mm9&position=chr3:99104728-99125138	chr3:99104728-99125138	Browse	411	87	8	0	0	0	0
A730011L01Rik	NM_177394	1319	-18404	Intragenic	http://genome.ucsc.edu/cgi-bin/hgTracks?org=mouse&db=mm9&position=chr11:119344002-119364662	chr11:119344002-119364662	Browse	661	297	16	0	0	0	0
Cabp7	NM_138948	3636	11594	Upstream	http://genome.ucsc.edu/cgi-bin/hgTracks?org=mouse&db=mm9&position=chr11:4640171-4660663	chr11:4640171-4660663	Browse	493	135	5	0	0	0	0
Ubash3a	NM_177823	23778	-6200	Intragenic	http://genome.ucsc.edu/cgi-bin/hgTracks?org=mouse&db=mm9&position=chr17:31362706-31382964	chr17:31362706-31382964	Browse	259	43	3	0	0	0	0
Col4a1	NM_009931	-55032	59372	Intragenic	http://genome.ucsc.edu/cgi-bin/hgTracks?org=mouse&db=mm9&position=chr8:11247676-11267912	chr8:11247676-11267912	Browse	237	36	3	0	0	0	0
Grik5	NM_008168	-63476	-957	Downstream	http://genome.ucsc.edu/cgi-bin/hgTracks?org=mouse&db=mm9&position=chr7:25783697-25804127	chr7:25783697-25804127	Browse	431	84	4	0	0	0	0
Reln	NM_011261	54630.5	514882	Upstream	http://genome.ucsc.edu/cgi-bin/hgTracks?org=mouse&db=mm9&position=chr5:21894990-21915317	chr5:21894990-21915317	Browse	328	59	4	0	0	0	0
Tceb3	NM_013736	9464	27744	Upstream	http://genome.ucsc.edu/cgi-bin/hgTracks?org=mouse&db=mm9&position=chr4:135576877-135597179	chr4:135576877-135597179	Browse	303	48	8	0	0	0	0
6330407J23Rik	NM_026138	-1256.5	-56889.5	Upstream	http://genome.ucsc.edu/cgi-bin/hgTracks?org=mouse&db=mm9&position=chr10:28852344-28872745	chr10:28852344-28872745	Browse	402	92	6	0	0	0	0
Iqcf3	NM_026645	-30166	-11929	Downstream	http://genome.ucsc.edu/cgi-bin/hgTracks?org=mouse&db=mm9&position=chr9:106423662-106443918	chr9:106423662-106443918	Browse	257	39	6	0	0	0	0
Nptx2	NM_016789	-54324.5	-65901.5	Upstream	http://genome.ucsc.edu/cgi-bin/hgTracks?org=mouse&db=mm9&position=chr5:145242049-145262842	chr5:145242049-145262842	Browse	794	246	8	0	0	0	0
Zic4	NM_009576	91163.5	70786.5	Downstream	http://genome.ucsc.edu/cgi-bin/hgTracks?org=mouse&db=mm9&position=chr9:91344832-91365113	chr9:91344832-91365113	Browse	282	53	2	0	0	0	0
Camta1	NM_001081557	-699662	102558	Intragenic	http://genome.ucsc.edu/cgi-bin/hgTracks?org=mouse&db=mm9&position=chr4:150525995-150546390	chr4:150525995-150546390	Browse	396	87	8	0	0	0	0
Fosb	NM_008036	-4675.5	2674.5	Intragenic	http://genome.ucsc.edu/cgi-bin/hgTracks?org=mouse&db=mm9&position=chr7:19880608-19900829	chr7:19880608-19900829	Browse	222	32	5	0	0	0	0
Zc3h12a	NM_153159	118532	127943	Upstream	http://genome.ucsc.edu/cgi-bin/hgTracks?org=mouse&db=mm9&position=chr4:124913494-124933738	chr4:124913494-124933738	Browse	245	35	1	0	0	0	0
Hltf	NM_144959	54242.5	3527.5	Downstream	http://genome.ucsc.edu/cgi-bin/hgTracks?org=mouse&db=mm9&position=chr3:20001888-20022217	chr3:20001888-20022217	Browse	330	55	6	0	0	0	0
Thy1	NM_009382	-108560	-113756	Upstream	http://genome.ucsc.edu/cgi-bin/hgTracks?org=mouse&db=mm9&position=chr9:43732684-43753128	chr9:43732684-43753128	Browse	445	116	10	0	0	0	0
Cacng2	NM_007583	647	126305	Upstream	http://genome.ucsc.edu/cgi-bin/hgTracks?org=mouse&db=mm9&position=chr15:77940046-77960668	chr15:77940046-77960668	Browse	623	308	9	0	0	0	0
Pax2	NM_011037	-77619	-156253	Upstream	http://genome.ucsc.edu/cgi-bin/hgTracks?org=mouse&db=mm9&position=chr19:44744163-44764365	chr19:44744163-44764365	Browse	203	29	1	0	0	0	0
Dnahc8	NM_013811	192463	-55866	Intragenic	http://genome.ucsc.edu/cgi-bin/hgTracks?org=mouse&db=mm9&position=chr17:30946291-30966395	chr17:30946291-30966395	Browse	105	13	2	0	0	0	0
Ppap2b	NM_080555	13374	-62047	Intragenic	http://genome.ucsc.edu/cgi-bin/hgTracks?org=mouse&db=mm9&position=chr4:104833180-104853470	chr4:104833180-104853470	Browse	291	40	3	0	0	0	0
Gspt1	NM_146066	4576	38174	Upstream	http://genome.ucsc.edu/cgi-bin/hgTracks?org=mouse&db=mm9&position=chr16:11248558-11268772	chr16:11248558-11268772	Browse	215	28	6	0	0	0	0
D12Ertd553e	NM_029758	102874	2853.5	Downstream	http://genome.ucsc.edu/cgi-bin/hgTracks?org=mouse&db=mm9&position=chr12:12375827-12396214	chr12:12375827-12396214	Browse	388	83	4	0	0	0	0
Col5a3	NM_016919	-1828	43157	Intragenic	http://genome.ucsc.edu/cgi-bin/hgTracks?org=mouse&db=mm9&position=chr9:20607514-20627786	chr9:20607514-20627786	Browse	273	44	1	0	0	0	0
Slc6a11	NM_172890	56056.5	-62589.5	Intragenic	http://genome.ucsc.edu/cgi-bin/hgTracks?org=mouse&db=mm9&position=chr6:114127085-114147496	chr6:114127085-114147496	Browse	412	99	9	0	0	0	0
Mkln1	NM_013791	-124390	-235040	Upstream	http://genome.ucsc.edu/cgi-bin/hgTracks?org=mouse&db=mm9&position=chr6:31214263-31234610	chr6:31214263-31234610	Browse	348	69	3	0	0	0	0
Leprel2	NM_013534	-10107.5	6485.5	Intragenic	http://genome.ucsc.edu/cgi-bin/hgTracks?org=mouse&db=mm9&position=chr6:124787486-124807709	chr6:124787486-124807709	Browse	224	30	5	0	0	0	0
Stambp	NM_024239	-9130.5	20100.5	Intragenic	http://genome.ucsc.edu/cgi-bin/hgTracks?org=mouse&db=mm9&position=chr6:83503171-83523428	chr6:83503171-83523428	Browse	258	46	2	0	0	0	0
Cdh22	NM_174988	-131682	-8470.5	Downstream	http://genome.ucsc.edu/cgi-bin/hgTracks?org=mouse&db=mm9&position=chr2:164918445-164938630	chr2:164918445-164938630	Browse	186	24	2	0	0	0	0
1500001A10Rik	NM_026886	-37722	114823	Intragenic	http://genome.ucsc.edu/cgi-bin/hgTracks?org=mouse&db=mm9&position=chr5:116993878-117014330	chr5:116993878-117014330	Browse	453	115	6	0	0	0	0
Cstad	NM_030137	6898.5	-7003.5	Intragenic	http://genome.ucsc.edu/cgi-bin/hgTracks?org=mouse&db=mm9&position=chr2:30447376-30467547	chr2:30447376-30467547	Browse	172	21	5	0	0	0	0
Ncln	NM_134009	-18587.5	-8682.5	Downstream	http://genome.ucsc.edu/cgi-bin/hgTracks?org=mouse&db=mm9&position=chr10:80930338-80950703	chr10:80930338-80950703	Browse	366	76	4	0	0	0	0
Il10rb	NM_008349	17458.5	-1946.5	Intragenic	http://genome.ucsc.edu/cgi-bin/hgTracks?org=mouse&db=mm9&position=chr16:91413811-91434064	chr16:91413811-91434064	Browse	254	43	3	0	0	0	0
Brd1	NM_001033274	-82000	-46620	Downstream	http://genome.ucsc.edu/cgi-bin/hgTracks?org=mouse&db=mm9&position=chr15:88472472-88492848	chr15:88472472-88492848	Browse	377	77	8	0	0	0	0
Gtsf1l	NM_026630	56607.5	59178.5	Upstream	http://genome.ucsc.edu/cgi-bin/hgTracks?org=mouse&db=mm9&position=chr2:162961849-162982040	chr2:162961849-162982040	Browse	192	25	2	0	0	0	0
4933400C05Rik	NM_177801	-8002	2304	Intragenic	http://genome.ucsc.edu/cgi-bin/hgTracks?org=mouse&db=mm9&position=chr11:103061526-103081962	chr11:103061526-103081962	Browse	437	92	7	0	0	0	0
Tmie	NM_146260	-9049.5	4988.5	Intragenic	http://genome.ucsc.edu/cgi-bin/hgTracks?org=mouse&db=mm9&position=chr9:110763423-110783652	chr9:110763423-110783652	Browse	230	35	6	0	0	0	0
Srpk1	NM_016795	-31685.5	1177.5	Intragenic	http://genome.ucsc.edu/cgi-bin/hgTracks?org=mouse&db=mm9&position=chr17:28717567-28737860	chr17:28717567-28737860	Browse	294	46	8	0	0	0	0
Apaf1	NM_001042558	-311166	-217733	Downstream	http://genome.ucsc.edu/cgi-bin/hgTracks?org=mouse&db=mm9&position=chr10:90224126-90244518	chr10:90224126-90244518	Browse	393	101	6	0	0	0	0
Gpt2	NM_173866	37790	2848	Downstream	http://genome.ucsc.edu/cgi-bin/hgTracks?org=mouse&db=mm9&position=chr8:88044255-88064355	chr8:88044255-88064355	Browse	101	13	3	0	0	0	0
Lingo1	NM_181074	53214.5	119994	Upstream	http://genome.ucsc.edu/cgi-bin/hgTracks?org=mouse&db=mm9&position=chr9:56575987-56596562	chr9:56575987-56596562	Browse	576	188	16	0	0	0	0
Spats1	NM_027649	12507.5	38509.5	Upstream	http://genome.ucsc.edu/cgi-bin/hgTracks?org=mouse&db=mm9&position=chr17:45614141-45634648	chr17:45614141-45634648	Browse	508	136	9	0	0	0	0
Ajap1	NM_001099299	-275344	-165734	Downstream	http://genome.ucsc.edu/cgi-bin/hgTracks?org=mouse&db=mm9&position=chr4:152571531-152591658	chr4:152571531-152591658	Browse	128	16	5	0	0	0	0
Ajap1	NM_001099299	-275492	-165882	Downstream	http://genome.ucsc.edu/cgi-bin/hgTracks?org=mouse&db=mm9&position=chr4:152571393-152591500	chr4:152571393-152591500	Browse	108	14	2	0	0	0	0
Twist2	NM_007855	-58407	-104958	Upstream	http://genome.ucsc.edu/cgi-bin/hgTracks?org=mouse&db=mm9&position=chr1:93629477-93649815	chr1:93629477-93649815	Browse	339	57	7	0	0	0	0
Lrpprc	NM_028233	57295	142835	Upstream	http://genome.ucsc.edu/cgi-bin/hgTracks?org=mouse&db=mm9&position=chr17:85237325-85257517	chr17:85237325-85257517	Browse	193	26	0	0	0	0	0
Barx2	NM_013800	120827	188069	Upstream	http://genome.ucsc.edu/cgi-bin/hgTracks?org=mouse&db=mm9&position=chr9:31831583-31851811	chr9:31831583-31851811	Browse	229	33	2	0	0	0	0
Dhdds	NM_026144	-32322	-514	Downstream	http://genome.ucsc.edu/cgi-bin/hgTracks?org=mouse&db=mm9&position=chr4:133514306-133534608	chr4:133514306-133534608	Browse	303	47	4	0	0	0	0
Fbxo33	NM_001033156	72371.5	77405.5	Upstream	http://genome.ucsc.edu/cgi-bin/hgTracks?org=mouse&db=mm9&position=chr12:60368946-60389149	chr12:60368946-60389149	Browse	204	31	0	0	0	0	0
Klf3	NM_008453	5384	-21223	Intragenic	http://genome.ucsc.edu/cgi-bin/hgTracks?org=mouse&db=mm9&position=chr5:65190063-65210227	chr5:65190063-65210227	Browse	165	18	3	0	0	0	0
Wars	NM_011710	101700	134864	Upstream	http://genome.ucsc.edu/cgi-bin/hgTracks?org=mouse&db=mm9&position=chr12:110222805-110243409	chr12:110222805-110243409	Browse	605	165	10	0	0	0	0
Olfr1346	NM_146916	-5416	-6358	Upstream	http://genome.ucsc.edu/cgi-bin/hgTracks?org=mouse&db=mm9&position=chr7:6411206-6431606	chr7:6411206-6431606	Browse	401	85	7	0	0	0	0
Cno	NM_133724	-10722.5	-9416.5	Downstream	http://genome.ucsc.edu/cgi-bin/hgTracks?org=mouse&db=mm9&position=chr5:37118990-37139401	chr5:37118990-37139401	Browse	412	77	6	0	0	0	0
Cd109	NM_153098	58250	-42227	Intragenic	http://genome.ucsc.edu/cgi-bin/hgTracks?org=mouse&db=mm9&position=chr9:78511721-78531945	chr9:78511721-78531945	Browse	225	30	2	0	0	0	0
Rad51	NM_011234	-4085	-27339	Upstream	http://genome.ucsc.edu/cgi-bin/hgTracks?org=mouse&db=mm9&position=chr2:118924133-118944801	chr2:118924133-118944801	Browse	669	293	14	0	0	0	0
Olfr1	NM_146921	-7569.5	-6624.5	Downstream	http://genome.ucsc.edu/cgi-bin/hgTracks?org=mouse&db=mm9&position=chr11:73191792-73212113	chr11:73191792-73212113	Browse	322	48	8	0	0	0	0
Ttc29	NM_183096	4014.5	-176970	Intragenic	http://genome.ucsc.edu/cgi-bin/hgTracks?org=mouse&db=mm9&position=chr8:80731049-80751460	chr8:80731049-80751460	Browse	412	78	9	0	0	0	0
Ropn1	NM_030744	-137950	-165350	Upstream	http://genome.ucsc.edu/cgi-bin/hgTracks?org=mouse&db=mm9&position=chr16:34503244-34523449	chr16:34503244-34523449	Browse	206	27	4	0	0	0	0
Fermt2	NM_146054	-22747	48527	Intragenic	http://genome.ucsc.edu/cgi-bin/hgTracks?org=mouse&db=mm9&position=chr14:46116914-46137072	chr14:46116914-46137072	Browse	159	22	2	0	0	0	0
Olfr1	NM_146921	-7327	-6382	Downstream	http://genome.ucsc.edu/cgi-bin/hgTracks?org=mouse&db=mm9&position=chr11:73192134-73212256	chr11:73192134-73212256	Browse	123	15	3	0	0	0	0
Psmb1	NM_011185	-42910.5	-20354.5	Downstream	http://genome.ucsc.edu/cgi-bin/hgTracks?org=mouse&db=mm9&position=chr17:15582133-15602526	chr17:15582133-15602526	Browse	394	98	3	0	0	0	0
Zfp787	NM_001013012	-25399	-916	Downstream	http://genome.ucsc.edu/cgi-bin/hgTracks?org=mouse&db=mm9&position=chr7:6071966-6092382	chr7:6071966-6092382	Browse	417	95	10	0	0	0	0
Barhl2	NM_001005477	-65561	-59917	Downstream	http://genome.ucsc.edu/cgi-bin/hgTracks?org=mouse&db=mm9&position=chr5:106811479-106831769	chr5:106811479-106831769	Browse	291	50	5	0	0	0	0
1700029P11Rik	NM_025503	4908	3891	Downstream	http://genome.ucsc.edu/cgi-bin/hgTracks?org=mouse&db=mm9&position=chr15:81805717-81826047	chr15:81805717-81826047	Browse	331	82	7	0	0	0	0
Tm9sf3	NM_133352	2662.5	55825.5	Upstream	http://genome.ucsc.edu/cgi-bin/hgTracks?org=mouse&db=mm9&position=chr19:41330920-41351393	chr19:41330920-41351393	Browse	474	116	10	0	0	0	0
Hgs	NM_008244	4055	-12232	Intragenic	http://genome.ucsc.edu/cgi-bin/hgTracks?org=mouse&db=mm9&position=chr11:120322983-120343135	chr11:120322983-120343135	Browse	153	20	1	0	0	0	0
Ifnar2	NM_001110498	-41417.5	-62678.5	Upstream	http://genome.ucsc.edu/cgi-bin/hgTracks?org=mouse&db=mm9&position=chr16:91321441-91341778	chr16:91321441-91341778	Browse	338	70	3	0	0	0	0
Glp1r	NM_021332	36975.5	2331.5	Downstream	http://genome.ucsc.edu/cgi-bin/hgTracks?org=mouse&db=mm9&position=chr17:31065607-31085966	chr17:31065607-31085966	Browse	360	75	3	0	0	0	0
Nvl	NM_026171	-59994.5	-9259.5	Downstream	http://genome.ucsc.edu/cgi-bin/hgTracks?org=mouse&db=mm9&position=chr1:183004049-183024538	chr1:183004049-183024538	Browse	490	137	5	0	0	0	0
Ppp1r16b	NM_153089	62798.5	-34677.5	Intragenic	http://genome.ucsc.edu/cgi-bin/hgTracks?org=mouse&db=mm9&position=chr2:158543748-158564115	chr2:158543748-158564115	Browse	368	73	4	0	0	0	0
Olfr373	NM_146539	673	-272	Intragenic	http://genome.ucsc.edu/cgi-bin/hgTracks?org=mouse&db=mm9&position=chr8:74614237-74634429	chr8:74614237-74634429	Browse	193	24	4	0	0	0	0
Lhx2	NM_010710	66812	48391	Downstream	http://genome.ucsc.edu/cgi-bin/hgTracks?org=mouse&db=mm9&position=chr2:38263313-38283965	chr2:38263313-38283965	Browse	653	327	8	0	0	0	0
Dlgap1	NM_027712	130788	-171425	Intragenic	http://genome.ucsc.edu/cgi-bin/hgTracks?org=mouse&db=mm9&position=chr17:70985976-71006322	chr17:70985976-71006322	Browse	347	83	1	0	0	0	0
Hace1	NM_172473	-30862.5	-165218	Upstream	http://genome.ucsc.edu/cgi-bin/hgTracks?org=mouse&db=mm9&position=chr10:45256608-45277055	chr10:45256608-45277055	Browse	448	128	9	0	0	0	0
Neto1	NM_144946	61657.5	-44664.5	Intragenic	http://genome.ucsc.edu/cgi-bin/hgTracks?org=mouse&db=mm9&position=chr18:86615925-86636076	chr18:86615925-86636076	Browse	152	18	2	0	0	0	0
Efcab3	NM_029946	5095	203733	Upstream	http://genome.ucsc.edu/cgi-bin/hgTracks?org=mouse&db=mm9&position=chr15:83890656-83911092	chr15:83890656-83911092	Browse	437	94	6	0	0	0	0
Dhx34	NM_027883	3662.5	28474.5	Upstream	http://genome.ucsc.edu/cgi-bin/hgTracks?org=mouse&db=mm9&position=chr7:16800864-16821223	chr7:16800864-16821223	Browse	360	84	6	0	0	0	0
Asns	NM_012055	-967	17045	Intragenic	http://genome.ucsc.edu/cgi-bin/hgTracks?org=mouse&db=mm9&position=chr6:7632085-7652345	chr6:7632085-7652345	Browse	261	36	4	0	0	0	0
Osbpl6	NM_145525	179702	-14407.5	Intragenic	http://genome.ucsc.edu/cgi-bin/hgTracks?org=mouse&db=mm9&position=chr2:76414218-76434375	chr2:76414218-76434375	Browse	158	20	1	0	0	0	0
Gnao1	NM_010308	-61956	-220507	Upstream	http://genome.ucsc.edu/cgi-bin/hgTracks?org=mouse&db=mm9&position=chr8:96262620-96282942	chr8:96262620-96282942	Browse	323	74	3	0	0	0	0
Ttc23	NM_025905	50355.5	-28778.5	Intragenic	http://genome.ucsc.edu/cgi-bin/hgTracks?org=mouse&db=mm9&position=chr7:74832586-74852777	chr7:74832586-74852777	Browse	192	24	3	0	0	0	0
Htr3a	NM_013561	-12403.5	-516.5	Downstream	http://genome.ucsc.edu/cgi-bin/hgTracks?org=mouse&db=mm9&position=chr9:48696598-48717003	chr9:48696598-48717003	Browse	406	91	7	0	0	0	0
Arf2	NM_007477	86522.5	68056.5	Downstream	http://genome.ucsc.edu/cgi-bin/hgTracks?org=mouse&db=mm9&position=chr11:103904447-103924966	chr11:103904447-103924966	Browse	520	145	9	0	0	0	0
Ifnar2	NM_001110498	-39699	-60960	Upstream	http://genome.ucsc.edu/cgi-bin/hgTracks?org=mouse&db=mm9&position=chr16:91323100-91343556	chr16:91323100-91343556	Browse	457	112	2	0	0	0	0
2900083I11Rik	NM_021403	-11272	-67939	Upstream	http://genome.ucsc.edu/cgi-bin/hgTracks?org=mouse&db=mm9&position=chr5:136272464-136292942	chr5:136272464-136292942	Browse	479	127	9	0	0	0	0
Gm572	NM_001085505	18343	-9913	Intragenic	http://genome.ucsc.edu/cgi-bin/hgTracks?org=mouse&db=mm9&position=chr4:148025610-148045926	chr4:148025610-148045926	Browse	317	52	2	0	0	0	0
Snf1lk	NM_010831	14462	26005	Upstream	http://genome.ucsc.edu/cgi-bin/hgTracks?org=mouse&db=mm9&position=chr17:31997041-32017357	chr17:31997041-32017357	Browse	317	58	3	0	0	0	0
Slc1a7	NM_146255	1198.5	-43997.5	Intragenic	http://genome.ucsc.edu/cgi-bin/hgTracks?org=mouse&db=mm9&position=chr4:107632075-107652198	chr4:107632075-107652198	Browse	124	15	2	0	0	0	0
Angptl7	NM_001039554	-3895.5	1287.5	Intragenic	http://genome.ucsc.edu/cgi-bin/hgTracks?org=mouse&db=mm9&position=chr4:147860431-147880920	chr4:147860431-147880920	Browse	490	118	8	0	0	0	0
Garnl4	NM_001015046	-5021	201655	Intragenic	http://genome.ucsc.edu/cgi-bin/hgTracks?org=mouse&db=mm9&position=chr11:74388436-74408842	chr11:74388436-74408842	Browse	407	108	6	0	0	0	0
Arc	NM_018790	-13447.5	-9959.5	Downstream	http://genome.ucsc.edu/cgi-bin/hgTracks?org=mouse&db=mm9&position=chr15:74479271-74499834	chr15:74479271-74499834	Browse	564	140	10	0	0	0	0
Nphs1	NM_019459	24378	-4174	Intragenic	http://genome.ucsc.edu/cgi-bin/hgTracks?org=mouse&db=mm9&position=chr7:31259231-31279677	chr7:31259231-31279677	Browse	447	140	5	0	0	0	0
Tmem63c	NM_172583	13815.5	-49660.5	Intragenic	http://genome.ucsc.edu/cgi-bin/hgTracks?org=mouse&db=mm9&position=chr12:88371143-88391514	chr12:88371143-88391514	Browse	372	80	7	0	0	0	0
Ropn1l	NM_145852	-23456.5	-10976.5	Downstream	http://genome.ucsc.edu/cgi-bin/hgTracks?org=mouse&db=mm9&position=chr15:31349868-31370107	chr15:31349868-31370107	Browse	240	38	4	0	0	0	0
Cacna2d3	NM_009785	-64641.5	752280	Intragenic	http://genome.ucsc.edu/cgi-bin/hgTracks?org=mouse&db=mm9&position=chr14:30460153-30480664	chr14:30460153-30480664	Browse	512	162	9	0	0	0	0
Zmiz1	NM_183208	-64880	-270298	Upstream	http://genome.ucsc.edu/cgi-bin/hgTracks?org=mouse&db=mm9&position=chr14:26203782-26224012	chr14:26203782-26224012	Browse	231	40	2	0	0	0	0
Pomc	NM_008895	687	-4981	Intragenic	http://genome.ucsc.edu/cgi-bin/hgTracks?org=mouse&db=mm9&position=chr12:3945432-3965842	chr12:3945432-3965842	Browse	411	80	5	0	0	0	0
Zcchc14	NM_080855	1928.5	54394.5	Upstream	http://genome.ucsc.edu/cgi-bin/hgTracks?org=mouse&db=mm9&position=chr8:124167581-124187942	chr8:124167581-124187942	Browse	362	65	8	0	0	0	0
Nefm	NM_008691	63476.5	68936.5	Upstream	http://genome.ucsc.edu/cgi-bin/hgTracks?org=mouse&db=mm9&position=chr14:68796379-68816696	chr14:68796379-68816696	Browse	318	58	3	0	0	0	0
Nsun2	NM_145354	62207	38793	Downstream	http://genome.ucsc.edu/cgi-bin/hgTracks?org=mouse&db=mm9&position=chr13:69803108-69823548	chr13:69803108-69823548	Browse	441	126	5	0	0	0	0
Ttc29	NM_183096	126690	-54295	Intragenic	http://genome.ucsc.edu/cgi-bin/hgTracks?org=mouse&db=mm9&position=chr8:80853824-80874036	chr8:80853824-80874036	Browse	213	29	5	0	0	0	0
Dnm3	NM_001038619	-64053.5	426676	Intragenic	http://genome.ucsc.edu/cgi-bin/hgTracks?org=mouse&db=mm9&position=chr1:164333991-164354224	chr1:164333991-164354224	Browse	234	41	4	0	0	0	0
Kcnip2	NM_030716	-2314	19820	Intragenic	http://genome.ucsc.edu/cgi-bin/hgTracks?org=mouse&db=mm9&position=chr19:45877929-45898029	chr19:45877929-45898029	Browse	101	13	2	0	0	0	0
Parp14	NM_001039530	-37314	1309	Intragenic	http://genome.ucsc.edu/cgi-bin/hgTracks?org=mouse&db=mm9&position=chr16:35824194-35844350	chr16:35824194-35844350	Browse	157	19	2	0	0	0	0
Heatr3	NM_172757	64046.5	29987.5	Downstream	http://genome.ucsc.edu/cgi-bin/hgTracks?org=mouse&db=mm9&position=chr8:90715750-90735909	chr8:90715750-90735909	Browse	160	18	3	0	0	0	0
Nefm	NM_008691	63727	69187	Upstream	http://genome.ucsc.edu/cgi-bin/hgTracks?org=mouse&db=mm9&position=chr14:68796727-68816849	chr14:68796727-68816849	Browse	123	14	1	0	0	0	0
AA467197	NM_001004174	-104	-3294	Upstream	http://genome.ucsc.edu/cgi-bin/hgTracks?org=mouse&db=mm9&position=chr2:122453395-122473641	chr2:122453395-122473641	Browse	247	36	4	0	0	0	0
Kcnip2	NM_030716	-1811.5	20322.5	Intragenic	http://genome.ucsc.edu/cgi-bin/hgTracks?org=mouse&db=mm9&position=chr19:45878333-45898630	chr19:45878333-45898630	Browse	298	59	3	0	0	0	0
Cacna2d2	NM_020263	87143	-42321	Intragenic	http://genome.ucsc.edu/cgi-bin/hgTracks?org=mouse&db=mm9&position=chr9:107379141-107399565	chr9:107379141-107399565	Browse	425	110	9	0	0	0	0
Sntb2	NM_009229	1506.5	-76936.5	Intragenic	http://genome.ucsc.edu/cgi-bin/hgTracks?org=mouse&db=mm9&position=chr8:109451100-109471211	chr8:109451100-109471211	Browse	112	14	4	0	0	0	0
Polr3f	NM_029763	7980	-6055	Intragenic	http://genome.ucsc.edu/cgi-bin/hgTracks?org=mouse&db=mm9&position=chr2:144351292-144371628	chr2:144351292-144371628	Browse	337	65	6	0	0	0	0
Zdhhc19	NM_199309	6820	-4114	Intragenic	http://genome.ucsc.edu/cgi-bin/hgTracks?org=mouse&db=mm9&position=chr16:32493131-32513241	chr16:32493131-32513241	Browse	111	14	2	0	0	0	0
Mpp2	NM_016695	-6997	24487	Intragenic	http://genome.ucsc.edu/cgi-bin/hgTracks?org=mouse&db=mm9&position=chr11:101932720-101952918	chr11:101932720-101952918	Browse	199	28	1	0	0	0	0
Atp7b	NM_007511	-64740.5	986.5	Intragenic	http://genome.ucsc.edu/cgi-bin/hgTracks?org=mouse&db=mm9&position=chr8:23095597-23116014	chr8:23095597-23116014	Browse	418	122	10	0	0	0	0
Cbln4	NM_175631	67388	74519	Upstream	http://genome.ucsc.edu/cgi-bin/hgTracks?org=mouse&db=mm9&position=chr2:171926115-171946593	chr2:171926115-171946593	Browse	479	156	7	0	0	0	0
Tnrc4	NM_172434	-815.5	-14178.5	Upstream	http://genome.ucsc.edu/cgi-bin/hgTracks?org=mouse&db=mm9&position=chr3:94271823-94292050	chr3:94271823-94292050	Browse	228	32	3	0	0	0	0
P2ry6	NM_183168	-17339	9390	Intragenic	http://genome.ucsc.edu/cgi-bin/hgTracks?org=mouse&db=mm9&position=chr7:108085441-108105633	chr7:108085441-108105633	Browse	193	25	2	0	0	0	0
Adora2a	NM_009630	25187.5	7341.5	Downstream	http://genome.ucsc.edu/cgi-bin/hgTracks?org=mouse&db=mm9&position=chr10:74794654-74815095	chr10:74794654-74815095	Browse	442	116	12	0	0	0	0
Dnm2	NM_001039520	7237	-74943	Intragenic	http://genome.ucsc.edu/cgi-bin/hgTracks?org=mouse&db=mm9&position=chr9:21226540-21246710	chr9:21226540-21246710	Browse	171	23	4	0	0	0	0
Itpr2	NM_010586	-64869	325564	Intragenic	http://genome.ucsc.edu/cgi-bin/hgTracks?org=mouse&db=mm9&position=chr6:146375390-146395740	chr6:146375390-146395740	Browse	351	70	7	0	0	0	0
Pcdh9	NM_001081377	-62591	812441	Intragenic	http://genome.ucsc.edu/cgi-bin/hgTracks?org=mouse&db=mm9&position=chr14:94215198-94235522	chr14:94215198-94235522	Browse	325	53	6	0	0	0	0
BC026682	NM_146149	28499	14121	Downstream	http://genome.ucsc.edu/cgi-bin/hgTracks?org=mouse&db=mm9&position=chr4:106424912-106445124	chr4:106424912-106445124	Browse	213	34	2	0	0	0	0
Slc29a4	NM_146257	-7308.5	-27697.5	Upstream	http://genome.ucsc.edu/cgi-bin/hgTracks?org=mouse&db=mm9&position=chr5:143160559-143180932	chr5:143160559-143180932	Browse	374	105	1	0	0	0	0
Olfr1	NM_146921	-494	451	Intragenic	http://genome.ucsc.edu/cgi-bin/hgTracks?org=mouse&db=mm9&position=chr11:73198815-73219241	chr11:73198815-73219241	Browse	427	101	8	0	0	0	0
Rbm19	NM_028762	120744	38284.5	Downstream	http://genome.ucsc.edu/cgi-bin/hgTracks?org=mouse&db=mm9&position=chr5:120677176-120697353	chr5:120677176-120697353	Browse	178	24	5	0	0	0	0
Cacna1i	NM_001044308	-9532.5	-120588	Upstream	http://genome.ucsc.edu/cgi-bin/hgTracks?org=mouse&db=mm9&position=chr15:80097872-80118397	chr15:80097872-80118397	Browse	526	147	4	0	0	0	0
Armc8	NM_028768	-4962.5	83842.5	Intragenic	http://genome.ucsc.edu/cgi-bin/hgTracks?org=mouse&db=mm9&position=chr9:99454140-99474571	chr9:99454140-99474571	Browse	432	141	6	0	0	0	0
Tbc1d22a	NM_145476	46174.5	-237870	Intragenic	http://genome.ucsc.edu/cgi-bin/hgTracks?org=mouse&db=mm9&position=chr15:86080922-86101203	chr15:86080922-86101203	Browse	282	52	3	0	0	0	0
Tcf20	NM_013836	9176	111672	Upstream	http://genome.ucsc.edu/cgi-bin/hgTracks?org=mouse&db=mm9&position=chr15:82741518-82761962	chr15:82741518-82761962	Browse	445	111	4	0	0	0	0
Trio	NM_001081302	-278194	17005.5	Intragenic	http://genome.ucsc.edu/cgi-bin/hgTracks?org=mouse&db=mm9&position=chr15:27667222-27687595	chr15:27667222-27687595	Browse	374	72	10	0	0	0	0
Calm1	NM_009790	68624	58358	Downstream	http://genome.ucsc.edu/cgi-bin/hgTracks?org=mouse&db=mm9&position=chr12:101496214-101516534	chr12:101496214-101516534	Browse	321	76	4	0	0	0	0
Sema3e	NM_011348	23543	-207871	Intragenic	http://genome.ucsc.edu/cgi-bin/hgTracks?org=mouse&db=mm9&position=chr5:14038661-14058975	chr5:14038661-14058975	Browse	315	55	7	0	0	0	0
Tmem28	NM_173446	-471305	93709	Intragenic	http://genome.ucsc.edu/cgi-bin/hgTracks?org=mouse&db=mm9&position=chr8:9289569-9309867	chr8:9289569-9309867	Browse	299	55	2	0	0	0	0
Tnrc4	NM_172434	915.5	-12447.5	Intragenic	http://genome.ucsc.edu/cgi-bin/hgTracks?org=mouse&db=mm9&position=chr3:94273493-94293842	chr3:94273493-94293842	Browse	350	77	7	0	0	0	0
Stxbp4	NM_011505	-153451	4689	Intragenic	http://genome.ucsc.edu/cgi-bin/hgTracks?org=mouse&db=mm9&position=chr11:90335851-90356021	chr11:90335851-90356021	Browse	171	22	0	0	0	0	0
Il6ra	NM_010559	-13375.5	30463.5	Intragenic	http://genome.ucsc.edu/cgi-bin/hgTracks?org=mouse&db=mm9&position=chr3:89693657-89713760	chr3:89693657-89713760	Browse	104	13	2	0	0	0	0
Got2	NM_010325	157992	182220	Upstream	http://genome.ucsc.edu/cgi-bin/hgTracks?org=mouse&db=mm9&position=chr8:98560077-98580436	chr8:98560077-98580436	Browse	360	72	2	0	0	0	0
Zfat1	NM_198644	171868	346950	Upstream	http://genome.ucsc.edu/cgi-bin/hgTracks?org=mouse&db=mm9&position=chr15:68252057-68272498	chr15:68252057-68272498	Browse	442	95	4	0	0	0	0
1700028K03Rik	NM_182745	-29744.5	-43411.5	Upstream	http://genome.ucsc.edu/cgi-bin/hgTracks?org=mouse&db=mm9&position=chr5:107923790-107944179	chr5:107923790-107944179	Browse	390	64	5	0	0	0	0
Tll2	NM_011904	-66967.5	55826.5	Intragenic	http://genome.ucsc.edu/cgi-bin/hgTracks?org=mouse&db=mm9&position=chr19:41204133-41224460	chr19:41204133-41224460	Browse	328	67	4	0	0	0	0
Olfr464	NM_146412	6276.5	7218.5	Upstream	http://genome.ucsc.edu/cgi-bin/hgTracks?org=mouse&db=mm9&position=chr11:87724454-87744911	chr11:87724454-87744911	Browse	458	132	9	0	0	0	0
Ppap2b	NM_080555	156284	80863.5	Downstream	http://genome.ucsc.edu/cgi-bin/hgTracks?org=mouse&db=mm9&position=chr4:104976156-104996315	chr4:104976156-104996315	Browse	160	21	2	0	0	0	0
Ppm1e	NM_177167	3	132092	Upstream	http://genome.ucsc.edu/cgi-bin/hgTracks?org=mouse&db=mm9&position=chr11:87162422-87182576	chr11:87162422-87182576	Browse	155	18	3	0	0	0	0
Fat1	NM_001081286	94377	-7673	Intragenic	http://genome.ucsc.edu/cgi-bin/hgTracks?org=mouse&db=mm9&position=chr8:46119864-46140012	chr8:46119864-46140012	Browse	149	18	3	0	0	0	0
Cyld	NM_173369	127056	75677	Downstream	http://genome.ucsc.edu/cgi-bin/hgTracks?org=mouse&db=mm9&position=chr8:91337677-91358381	chr8:91337677-91358381	Browse	705	294	15	0	0	0	0
Slc2a9	NM_001102414	-133565	-2531	Downstream	http://genome.ucsc.edu/cgi-bin/hgTracks?org=mouse&db=mm9&position=chr5:38727803-38748157	chr5:38727803-38748157	Browse	355	68	7	0	0	0	0
Rph3a	NM_011286	93	69112	Upstream	http://genome.ucsc.edu/cgi-bin/hgTracks?org=mouse&db=mm9&position=chr5:121449372-121469868	chr5:121449372-121469868	Browse	497	134	5	0	0	0	0
Igfals	NM_008340	-4978	-8217	Upstream	http://genome.ucsc.edu/cgi-bin/hgTracks?org=mouse&db=mm9&position=chr17:25000634-25020838	chr17:25000634-25020838	Browse	205	27	4	0	0	0	0
Cln5	NM_001033242	-19482.5	-26897.5	Upstream	http://genome.ucsc.edu/cgi-bin/hgTracks?org=mouse&db=mm9&position=chr14:103439868-103460031	chr14:103439868-103460031	Browse	164	20	2	0	0	0	0
Spred3	NM_182927	-5850.5	3968.5	Intragenic	http://genome.ucsc.edu/cgi-bin/hgTracks?org=mouse&db=mm9&position=chr7:29937631-29958000	chr7:29937631-29958000	Browse	370	70	7	0	0	0	0
1810013L24Rik	NM_001081400	385266	356436	Downstream	http://genome.ucsc.edu/cgi-bin/hgTracks?org=mouse&db=mm9&position=chr16:9205204-9225703	chr16:9205204-9225703	Browse	500	77	8	0	0	0	0
Cox8c	NM_001039049	48684	47455	Downstream	http://genome.ucsc.edu/cgi-bin/hgTracks?org=mouse&db=mm9&position=chr12:104176022-104196376	chr12:104176022-104196376	Browse	355	74	2	0	0	0	0
Slc6a6	NM_009320	90069	15100	Downstream	http://genome.ucsc.edu/cgi-bin/hgTracks?org=mouse&db=mm9&position=chr6:91714045-91734269	chr6:91714045-91734269	Browse	225	32	3	0	0	0	0
Pten	NM_008960	24258	-44326	Intragenic	http://genome.ucsc.edu/cgi-bin/hgTracks?org=mouse&db=mm9&position=chr19:32846229-32866419	chr19:32846229-32866419	Browse	191	27	1	0	0	0	0
1810054D07Rik	NM_027238	-138983	-35094	Downstream	http://genome.ucsc.edu/cgi-bin/hgTracks?org=mouse&db=mm9&position=chr4:82820979-82841241	chr4:82820979-82841241	Browse	263	35	4	0	0	0	0
Slc35f3	NM_175434	106170	8770.5	Downstream	http://genome.ucsc.edu/cgi-bin/hgTracks?org=mouse&db=mm9&position=chr8:128918467-128938828	chr8:128918467-128938828	Browse	362	106	10	0	0	0	0
Rsf1	NM_001081267	26105.5	-80791.5	Intragenic	http://genome.ucsc.edu/cgi-bin/hgTracks?org=mouse&db=mm9&position=chr7:104744248-104764773	chr7:104744248-104764773	Browse	526	101	7	0	0	0	0
Scg5	NM_009162	-66.5	52712.5	Intragenic	http://genome.ucsc.edu/cgi-bin/hgTracks?org=mouse&db=mm9&position=chr2:113658998-113679365	chr2:113658998-113679365	Browse	368	69	6	0	0	0	0
Bace2	NM_019517	-69837.5	-152088	Upstream	http://genome.ucsc.edu/cgi-bin/hgTracks?org=mouse&db=mm9&position=chr16:97498363-97518698	chr16:97498363-97518698	Browse	336	81	7	0	0	0	0
Plat	NM_008872	-8742	-33819	Upstream	http://genome.ucsc.edu/cgi-bin/hgTracks?org=mouse&db=mm9&position=chr8:23849357-23869637	chr8:23849357-23869637	Browse	281	47	8	0	0	0	0
Ppargc1b	NM_133249	-72195.5	30100.5	Intragenic	http://genome.ucsc.edu/cgi-bin/hgTracks?org=mouse&db=mm9&position=chr18:61477738-61498041	chr18:61477738-61498041	Browse	304	55	10	0	0	0	0
Actl6b	NM_031404	83.5	-15935.5	Intragenic	http://genome.ucsc.edu/cgi-bin/hgTracks?org=mouse&db=mm9&position=chr5:137984685-138005046	chr5:137984685-138005046	Browse	362	53	6	0	0	0	0
Unc5b	NM_029770	83031	152018	Upstream	http://genome.ucsc.edu/cgi-bin/hgTracks?org=mouse&db=mm9&position=chr10:60367130-60387590	chr10:60367130-60387590	Browse	461	120	6	0	0	0	0
Riok2	NM_025934	-70864.5	-90260.5	Upstream	http://genome.ucsc.edu/cgi-bin/hgTracks?org=mouse&db=mm9&position=chr17:17430604-17450745	chr17:17430604-17450745	Browse	142	15	0	0	0	0	0
Foxe1	NM_183298	-72927	-74043	Upstream	http://genome.ucsc.edu/cgi-bin/hgTracks?org=mouse&db=mm9&position=chr4:46273986-46294290	chr4:46273986-46294290	Browse	305	60	7	0	0	0	0
Evc	NM_021292	-23355.5	14333.5	Intragenic	http://genome.ucsc.edu/cgi-bin/hgTracks?org=mouse&db=mm9&position=chr5:37694617-37714872	chr5:37694617-37714872	Browse	256	39	1	0	0	0	0
Cox8c	NM_001039049	50542.5	49313.5	Downstream	http://genome.ucsc.edu/cgi-bin/hgTracks?org=mouse&db=mm9&position=chr12:104177866-104198249	chr12:104177866-104198249	Browse	384	58	0	0	0	0	0
Ubxd3	NM_178671	-139165	-120535	Downstream	http://genome.ucsc.edu/cgi-bin/hgTracks?org=mouse&db=mm9&position=chr4:138143695-138164139	chr4:138143695-138164139	Browse	445	124	3	0	0	0	0
Manba	NM_027288	74117.5	-11675.5	Intragenic	http://genome.ucsc.edu/cgi-bin/hgTracks?org=mouse&db=mm9&position=chr3:135212605-135232778	chr3:135212605-135232778	Browse	174	22	1	0	0	0	0
Odz3	NM_011857	2.31318e+06	2.76019e+06	Upstream	http://genome.ucsc.edu/cgi-bin/hgTracks?org=mouse&db=mm9&position=chr8:52063156-52083297	chr8:52063156-52083297	Browse	142	16	2	0	0	0	0
Azi1	NM_001109658	-7292.5	15105.5	Intragenic	http://genome.ucsc.edu/cgi-bin/hgTracks?org=mouse&db=mm9&position=chr11:119930769-119950928	chr11:119930769-119950928	Browse	160	17	3	0	0	0	0
Rxra	NM_011305	70462	-15657	Intragenic	http://genome.ucsc.edu/cgi-bin/hgTracks?org=mouse&db=mm9&position=chr2:27593105-27613259	chr2:27593105-27613259	Browse	155	21	1	0	0	0	0
Atxn10	NM_016843	128992	1536	Downstream	http://genome.ucsc.edu/cgi-bin/hgTracks?org=mouse&db=mm9&position=chr15:85285558-85306046	chr15:85285558-85306046	Browse	489	158	6	0	0	0	0
Ppp2r5c	NM_001081458	4304	-81648	Intragenic	http://genome.ucsc.edu/cgi-bin/hgTracks?org=mouse&db=mm9&position=chr12:111718095-111738409	chr12:111718095-111738409	Browse	315	60	6	0	0	0	0
Ppm1a	NM_008910	71140	38181	Downstream	http://genome.ucsc.edu/cgi-bin/hgTracks?org=mouse&db=mm9&position=chr12:73923649-73943811	chr12:73923649-73943811	Browse	163	18	1	0	0	0	0
Vps37b	NM_177876	-25652.5	1967.5	Intragenic	http://genome.ucsc.edu/cgi-bin/hgTracks?org=mouse&db=mm9&position=chr5:124446483-124466750	chr5:124446483-124466750	Browse	268	46	3	0	0	0	0
BC022687	NM_145450	-10682.5	-17953.5	Upstream	http://genome.ucsc.edu/cgi-bin/hgTracks?org=mouse&db=mm9&position=chr12:114026370-114046635	chr12:114026370-114046635	Browse	266	42	4	0	0	0	0
Gm114	NM_001033298	-94194.5	-208396	Upstream	http://genome.ucsc.edu/cgi-bin/hgTracks?org=mouse&db=mm9&position=chr2:146577273-146597586	chr2:146577273-146597586	Browse	314	63	3	0	0	0	0
Rell2	NM_153793	598	-2940	Intragenic	http://genome.ucsc.edu/cgi-bin/hgTracks?org=mouse&db=mm9&position=chr18:38105745-38126009	chr18:38105745-38126009	Browse	265	44	2	0	0	0	0
Dao1	NM_010018	11516	-10119	Intragenic	http://genome.ucsc.edu/cgi-bin/hgTracks?org=mouse&db=mm9&position=chr5:114455142-114475558	chr5:114455142-114475558	Browse	417	98	7	0	0	0	0
Zpbp	NM_015785	-72747.5	107148	Intragenic	http://genome.ucsc.edu/cgi-bin/hgTracks?org=mouse&db=mm9&position=chr11:11279578-11299749	chr11:11279578-11299749	Browse	172	19	2	0	0	0	0
Ampd3	NM_009667	-70775.5	-110568	Upstream	http://genome.ucsc.edu/cgi-bin/hgTracks?org=mouse&db=mm9&position=chr7:117835079-117855604	chr7:117835079-117855604	Browse	526	168	7	0	0	0	0
Myt1	NM_008665	-2209.5	-62936.5	Upstream	http://genome.ucsc.edu/cgi-bin/hgTracks?org=mouse&db=mm9&position=chr2:181489315-181509758	chr2:181489315-181509758	Browse	444	131	8	0	0	0	0
Pou2f2	NM_011138	13628.5	53433.5	Upstream	http://genome.ucsc.edu/cgi-bin/hgTracks?org=mouse&db=mm9&position=chr7:25920885-25941330	chr7:25920885-25941330	Browse	446	113	11	0	0	0	0
Ficd	NM_001010825	-19090.5	-23888.5	Upstream	http://genome.ucsc.edu/cgi-bin/hgTracks?org=mouse&db=mm9&position=chr5:114156511-114176930	chr5:114156511-114176930	Browse	420	123	4	0	0	0	0
Siah1a	NM_009172	215490	237418	Upstream	http://genome.ucsc.edu/cgi-bin/hgTracks?org=mouse&db=mm9&position=chr8:89475123-89495522	chr8:89475123-89495522	Browse	400	77	11	0	0	0	0
Clec4f	NM_016751	-31102.5	-19527.5	Downstream	http://genome.ucsc.edu/cgi-bin/hgTracks?org=mouse&db=mm9&position=chr6:83564894-83585121	chr6:83564894-83585121	Browse	228	35	1	0	0	0	0
Cnnm2	NM_001102471	72655.5	-44316.5	Intragenic	http://genome.ucsc.edu/cgi-bin/hgTracks?org=mouse&db=mm9&position=chr19:46898653-46918854	chr19:46898653-46918854	Browse	202	27	3	0	0	0	0
Tmem132e	NM_023438	-75584.5	-133012	Upstream	http://genome.ucsc.edu/cgi-bin/hgTracks?org=mouse&db=mm9&position=chr11:82116633-82137000	chr11:82116633-82137000	Browse	368	97	9	0	0	0	0
Mgat5b	NM_172948	2119	-65963	Intragenic	http://genome.ucsc.edu/cgi-bin/hgTracks?org=mouse&db=mm9&position=chr11:116772168-116792422	chr11:116772168-116792422	Browse	255	36	4	0	0	0	0
Centd3	NM_139206	77975.5	102928	Upstream	http://genome.ucsc.edu/cgi-bin/hgTracks?org=mouse&db=mm9&position=chr18:38224971-38245436	chr18:38224971-38245436	Browse	466	136	6	0	0	0	0
Pcdha1	NM_054072	288004	30631	Downstream	http://genome.ucsc.edu/cgi-bin/hgTracks?org=mouse&db=mm9&position=chr18:37367700-37388184	chr18:37367700-37388184	Browse	485	138	7	0	0	0	0
Gpr139	NM_001024138	-72425.5	-32373.5	Downstream	http://genome.ucsc.edu/cgi-bin/hgTracks?org=mouse&db=mm9&position=chr7:126245335-126265590	chr7:126245335-126265590	Browse	256	44	1	0	0	0	0
Unc5a	NM_153131	-72728.5	-129316	Upstream	http://genome.ucsc.edu/cgi-bin/hgTracks?org=mouse&db=mm9&position=chr13:54967802-54988325	chr13:54967802-54988325	Browse	524	134	3	0	0	0	0
Prei4	NM_001042671	-2249.5	46916.5	Intragenic	http://genome.ucsc.edu/cgi-bin/hgTracks?org=mouse&db=mm9&position=chr2:132391559-132411910	chr2:132391559-132411910	Browse	352	51	6	0	0	0	0
Cacng2	NM_007583	-89494	36164	Intragenic	http://genome.ucsc.edu/cgi-bin/hgTracks?org=mouse&db=mm9&position=chr15:77850047-77870385	chr15:77850047-77870385	Browse	339	62	1	0	0	0	0
Gucy1b2	NM_172810	25243	88857	Upstream	http://genome.ucsc.edu/cgi-bin/hgTracks?org=mouse&db=mm9&position=chr14:63090203-63110535	chr14:63090203-63110535	Browse	333	70	6	0	0	0	0
Grik3	NM_001081097	348242	124898	Downstream	http://genome.ucsc.edu/cgi-bin/hgTracks?org=mouse&db=mm9&position=chr4:125506174-125526457	chr4:125506174-125526457	Browse	284	43	8	0	0	0	0
Rnf216	NM_080561	-6032.5	116070	Intragenic	http://genome.ucsc.edu/cgi-bin/hgTracks?org=mouse&db=mm9&position=chr5:143858547-143878734	chr5:143858547-143878734	Browse	188	23	2	0	0	0	0
Ephb2	NM_010142	-124204	58122	Intragenic	http://genome.ucsc.edu/cgi-bin/hgTracks?org=mouse&db=mm9&position=chr4:136257571-136277721	chr4:136257571-136277721	Browse	151	19	2	0	0	0	0
Kcna3	NM_008418	-73508	-75476	Upstream	http://genome.ucsc.edu/cgi-bin/hgTracks?org=mouse&db=mm9&position=chr3:106755268-106775874	chr3:106755268-106775874	Browse	607	151	14	0	0	0	0
1700010I14Rik	NM_025851	140620	120633	Downstream	http://genome.ucsc.edu/cgi-bin/hgTracks?org=mouse&db=mm9&position=chr17:9311699-9331935	chr17:9311699-9331935	Browse	237	31	5	0	0	0	0
Def6	NM_027185	9108.5	-11661.5	Intragenic	http://genome.ucsc.edu/cgi-bin/hgTracks?org=mouse&db=mm9&position=chr17:28343699-28364066	chr17:28343699-28364066	Browse	368	91	6	0	0	0	0
D9Ertd280e	NM_177775	4708	53272	Upstream	http://genome.ucsc.edu/cgi-bin/hgTracks?org=mouse&db=mm9&position=chr9:99253493-99273821	chr9:99253493-99273821	Browse	329	70	6	0	0	0	0
Gprc5b	NM_022420	-74800	-51691	Downstream	http://genome.ucsc.edu/cgi-bin/hgTracks?org=mouse&db=mm9&position=chr7:126053778-126073960	chr7:126053778-126073960	Browse	183	21	4	0	0	0	0
Mkln1	NM_013791	-105626	-216276	Upstream	http://genome.ucsc.edu/cgi-bin/hgTracks?org=mouse&db=mm9&position=chr6:31233039-31253363	chr6:31233039-31253363	Browse	325	76	7	0	0	0	0
Slc15a4	NM_133895	-203863	-182136	Downstream	http://genome.ucsc.edu/cgi-bin/hgTracks?org=mouse&db=mm9&position=chr5:127883843-127903955	chr5:127883843-127903955	Browse	113	14	2	0	0	0	0
Nme7	NM_138314	15371.5	-113850	Intragenic	http://genome.ucsc.edu/cgi-bin/hgTracks?org=mouse&db=mm9&position=chr1:166243403-166263746	chr1:166243403-166263746	Browse	344	65	5	0	0	0	0
Gpr175	NM_011906	74899.5	64909.5	Downstream	http://genome.ucsc.edu/cgi-bin/hgTracks?org=mouse&db=mm9&position=chr6:88916996-88937291	chr6:88916996-88937291	Browse	296	56	2	0	0	0	0
Ajap1	NM_001099299	-293146	-183536	Downstream	http://genome.ucsc.edu/cgi-bin/hgTracks?org=mouse&db=mm9&position=chr4:152553484-152574102	chr4:152553484-152574102	Browse	619	202	19	0	0	0	0
Bsn	NM_007567	-234	94128	Intragenic	http://genome.ucsc.edu/cgi-bin/hgTracks?org=mouse&db=mm9&position=chr9:108082365-108102595	chr9:108082365-108102595	Browse	231	34	0	0	0	0	0
Neto1	NM_144946	76207.5	-30114.5	Intragenic	http://genome.ucsc.edu/cgi-bin/hgTracks?org=mouse&db=mm9&position=chr18:86630296-86650805	chr18:86630296-86650805	Browse	510	123	5	0	0	0	0
Kcnq2	NM_001003824	1884	61531	Upstream	http://genome.ucsc.edu/cgi-bin/hgTracks?org=mouse&db=mm9&position=chr2:180861651-180881977	chr2:180861651-180881977	Browse	327	87	3	0	0	0	0
Ppp3r2	NM_001004025	162019	165256	Upstream	http://genome.ucsc.edu/cgi-bin/hgTracks?org=mouse&db=mm9&position=chr4:49846726-49867022	chr4:49846726-49867022	Browse	297	54	2	0	0	0	0
Fis1	NM_025562	-5293.5	-9438.5	Upstream	http://genome.ucsc.edu/cgi-bin/hgTracks?org=mouse&db=mm9&position=chr5:137422540-137442787	chr5:137422540-137442787	Browse	248	32	5	0	0	0	0
Copz2	NM_019877	-9435.5	-20762.5	Upstream	http://genome.ucsc.edu/cgi-bin/hgTracks?org=mouse&db=mm9&position=chr11:96691634-96711873	chr11:96691634-96711873	Browse	240	36	5	0	0	0	0
Olfr748	NM_001011837	9723	8799	Downstream	http://genome.ucsc.edu/cgi-bin/hgTracks?org=mouse&db=mm9&position=chr14:51329645-51349813	chr14:51329645-51349813	Browse	169	22	0	0	0	0	0
Cdc16	NM_027276	-3857.5	-28050.5	Upstream	http://genome.ucsc.edu/cgi-bin/hgTracks?org=mouse&db=mm9&position=chr8:13743702-13763961	chr8:13743702-13763961	Browse	260	34	4	0	0	0	0
AI427515	NM_173016	75581.5	-92849.5	Intragenic	http://genome.ucsc.edu/cgi-bin/hgTracks?org=mouse&db=mm9&position=chr8:116794905-116815336	chr8:116794905-116815336	Browse	432	95	13	0	0	0	0
Slco4a1	NM_148933	-49825	-63700	Upstream	http://genome.ucsc.edu/cgi-bin/hgTracks?org=mouse&db=mm9&position=chr2:180135635-180156079	chr2:180135635-180156079	Browse	445	112	3	0	0	0	0
Tmem28	NM_173446	-461376	103638	Intragenic	http://genome.ucsc.edu/cgi-bin/hgTracks?org=mouse&db=mm9&position=chr8:9299392-9319903	chr8:9299392-9319903	Browse	512	142	14	0	0	0	0
Rtn2	NM_013648	536	-12958	Intragenic	http://genome.ucsc.edu/cgi-bin/hgTracks?org=mouse&db=mm9&position=chr7:19858355-19878747	chr7:19858355-19878747	Browse	393	68	6	0	0	0	0
Fh1	NM_010209	-76296.5	-52095.5	Downstream	http://genome.ucsc.edu/cgi-bin/hgTracks?org=mouse&db=mm9&position=chr1:177469277-177489548	chr1:177469277-177489548	Browse	272	43	2	0	0	0	0
Armc1	NM_028840	-462657	-431735	Downstream	http://genome.ucsc.edu/cgi-bin/hgTracks?org=mouse&db=mm9&position=chr3:18590321-18610495	chr3:18590321-18610495	Browse	175	22	3	0	0	0	0
4932438H23Rik	NM_028905	-57538	-42327	Downstream	http://genome.ucsc.edu/cgi-bin/hgTracks?org=mouse&db=mm9&position=chr16:91001626-91022078	chr16:91001626-91022078	Browse	453	95	6	0	0	0	0
Coro2a	NM_178893	7626.5	36508.5	Upstream	http://genome.ucsc.edu/cgi-bin/hgTracks?org=mouse&db=mm9&position=chr4:46576844-46597033	chr4:46576844-46597033	Browse	190	24	4	0	0	0	0
1700067C01Rik	NM_029714	-38875.5	-9078.5	Downstream	http://genome.ucsc.edu/cgi-bin/hgTracks?org=mouse&db=mm9&position=chr7:30463054-30483263	chr7:30463054-30483263	Browse	210	30	2	0	0	0	0
Tac4	NM_053093	-33872.5	-41605.5	Upstream	http://genome.ucsc.edu/cgi-bin/hgTracks?org=mouse&db=mm9&position=chr11:95078909-95099030	chr11:95078909-95099030	Browse	122	15	1	0	0	0	0
Psmb2	NM_011970	-22085	-54126	Upstream	http://genome.ucsc.edu/cgi-bin/hgTracks?org=mouse&db=mm9&position=chr4:126322549-126343099	chr4:126322549-126343099	Browse	551	280	14	0	0	0	0
Pou2f2	NM_011138	9553	49358	Upstream	http://genome.ucsc.edu/cgi-bin/hgTracks?org=mouse&db=mm9&position=chr7:25916757-25937307	chr7:25916757-25937307	Browse	551	146	10	0	0	0	0
1810009O10Rik	NM_197989	-20683.5	-19459.5	Downstream	http://genome.ucsc.edu/cgi-bin/hgTracks?org=mouse&db=mm9&position=chr11:78534338-78554757	chr11:78534338-78554757	Browse	420	101	5	0	0	0	0
Galnt9	NM_198306	-56984	-62880	Upstream	http://genome.ucsc.edu/cgi-bin/hgTracks?org=mouse&db=mm9&position=chr5:110977256-110997786	chr5:110977256-110997786	Browse	531	156	9	0	0	0	0
Slc35f4	NM_029238	-548.5	226770	Intragenic	http://genome.ucsc.edu/cgi-bin/hgTracks?org=mouse&db=mm9&position=chr14:50134739-50155188	chr14:50134739-50155188	Browse	450	126	2	0	0	0	0
Sap30	NM_021788	-74.5	5058.5	Intragenic	http://genome.ucsc.edu/cgi-bin/hgTracks?org=mouse&db=mm9&position=chr8:59956503-59976656	chr8:59956503-59976656	Browse	154	21	3	0	0	0	0
Grik3	NM_001081097	344579	121236	Downstream	http://genome.ucsc.edu/cgi-bin/hgTracks?org=mouse&db=mm9&position=chr4:125502428-125522878	chr4:125502428-125522878	Browse	451	142	5	0	0	0	0
Lonrf2	NM_001029878	-74472.5	-47765.5	Downstream	http://genome.ucsc.edu/cgi-bin/hgTracks?org=mouse&db=mm9&position=chr1:38793473-38813702	chr1:38793473-38813702	Browse	230	41	1	0	0	0	0
C030014K22Rik	NM_175461	78164.5	-11371.5	Intragenic	http://genome.ucsc.edu/cgi-bin/hgTracks?org=mouse&db=mm9&position=chr1:168999522-169020017	chr1:168999522-169020017	Browse	496	133	5	0	0	0	0
Shc3	NM_009167	-77943	58100	Intragenic	http://genome.ucsc.edu/cgi-bin/hgTracks?org=mouse&db=mm9&position=chr13:51574313-51594707	chr13:51574313-51594707	Browse	395	85	7	0	0	0	0
Barhl2	NM_001005477	-83992	-78348	Downstream	http://genome.ucsc.edu/cgi-bin/hgTracks?org=mouse&db=mm9&position=chr5:106793056-106813330	chr5:106793056-106813330	Browse	275	62	5	0	0	0	0
Traf1	NM_009421	-12990.5	5524.5	Intragenic	http://genome.ucsc.edu/cgi-bin/hgTracks?org=mouse&db=mm9&position=chr2:34794125-34814478	chr2:34794125-34814478	Browse	354	77	3	0	0	0	0
Zfp238	NM_001012330	-61600	-67706	Upstream	http://genome.ucsc.edu/cgi-bin/hgTracks?org=mouse&db=mm9&position=chr1:179302966-179323416	chr1:179302966-179323416	Browse	451	135	4	0	0	0	0
Sec14l3	NM_001029937	11929	155	Downstream	http://genome.ucsc.edu/cgi-bin/hgTracks?org=mouse&db=mm9&position=chr11:3966552-3986992	chr11:3966552-3986992	Browse	441	119	9	0	0	0	0
Camta1	NM_001081557	-675838	126384	Intragenic	http://genome.ucsc.edu/cgi-bin/hgTracks?org=mouse&db=mm9&position=chr4:150549820-150570215	chr4:150549820-150570215	Browse	396	92	6	0	0	0	0
Camta1	NM_001081557	-675124	127097	Intragenic	http://genome.ucsc.edu/cgi-bin/hgTracks?org=mouse&db=mm9&position=chr4:150550504-150570958	chr4:150550504-150570958	Browse	455	120	10	0	0	0	0
Accn2	NM_009597	-1576.5	-31987.5	Upstream	http://genome.ucsc.edu/cgi-bin/hgTracks?org=mouse&db=mm9&position=chr15:99489369-99509774	chr15:99489369-99509774	Browse	406	89	7	0	0	0	0
Foxb2	NM_008023	82006	83521	Upstream	http://genome.ucsc.edu/cgi-bin/hgTracks?org=mouse&db=mm9&position=chr19:17020196-17040456	chr19:17020196-17040456	Browse	261	47	5	0	0	0	0
Ntrk3	NM_008746	-79821	305904	Intragenic	http://genome.ucsc.edu/cgi-bin/hgTracks?org=mouse&db=mm9&position=chr7:85632676-85653130	chr7:85632676-85653130	Browse	455	74	8	0	0	0	0
Fis1	NM_025562	-8867	-13012	Upstream	http://genome.ucsc.edu/cgi-bin/hgTracks?org=mouse&db=mm9&position=chr5:137418991-137439189	chr5:137418991-137439189	Browse	199	26	4	0	0	0	0
4931406B18Rik	NM_028737	-22590	-8695	Downstream	http://genome.ucsc.edu/cgi-bin/hgTracks?org=mouse&db=mm9&position=chr7:50728470-50748966	chr7:50728470-50748966	Browse	497	112	4	0	0	0	0
Ptpn20	NM_008978	-62465.5	-113950	Upstream	http://genome.ucsc.edu/cgi-bin/hgTracks?org=mouse&db=mm9&position=chr14:34329844-34350135	chr14:34329844-34350135	Browse	292	48	3	0	0	0	0
Thy1	NM_009382	-83669.5	-88865.5	Upstream	http://genome.ucsc.edu/cgi-bin/hgTracks?org=mouse&db=mm9&position=chr9:43757514-43778079	chr9:43757514-43778079	Browse	566	178	9	0	0	0	0
Abhd5	NM_026179	79839	49931	Downstream	http://genome.ucsc.edu/cgi-bin/hgTracks?org=mouse&db=mm9&position=chr9:122330499-122350645	chr9:122330499-122350645	Browse	147	19	1	0	0	0	0
Adamts20	NM_177431	59167	193263	Upstream	http://genome.ucsc.edu/cgi-bin/hgTracks?org=mouse&db=mm9&position=chr15:94283668-94304044	chr15:94283668-94304044	Browse	377	98	6	0	0	0	0
9630031F12Rik	NM_021416	-109363	241	Intragenic	http://genome.ucsc.edu/cgi-bin/hgTracks?org=mouse&db=mm9&position=chr5:45910945-45931423	chr5:45910945-45931423	Browse	479	119	4	0	0	0	0
Cplx1	NM_007756	-243.5	31130.5	Intragenic	http://genome.ucsc.edu/cgi-bin/hgTracks?org=mouse&db=mm9&position=chr5:108968483-108988932	chr5:108968483-108988932	Browse	450	104	4	0	0	0	0
Tmem132e	NM_023438	126060	68632.5	Downstream	http://genome.ucsc.edu/cgi-bin/hgTracks?org=mouse&db=mm9&position=chr11:82318215-82338708	chr11:82318215-82338708	Browse	494	123	6	0	0	0	0
Nfkbib	NM_010908	-10097.5	-1823.5	Downstream	http://genome.ucsc.edu/cgi-bin/hgTracks?org=mouse&db=mm9&position=chr7:29531309-29551582	chr7:29531309-29551582	Browse	274	51	3	0	0	0	0
Suv420h1	NM_144871	302	-48669	Intragenic	http://genome.ucsc.edu/cgi-bin/hgTracks?org=mouse&db=mm9&position=chr19:3757642-3777802	chr19:3757642-3777802	Browse	161	20	0	0	0	0	0
Uxs1	NM_026430	-80254	-2776	Downstream	http://genome.ucsc.edu/cgi-bin/hgTracks?org=mouse&db=mm9&position=chr1:43794223-43814375	chr1:43794223-43814375	Browse	153	20	2	0	0	0	0
1300002K09Rik	NM_028788	-4515	-42560	Upstream	http://genome.ucsc.edu/cgi-bin/hgTracks?org=mouse&db=mm9&position=chr4:45847148-45867484	chr4:45847148-45867484	Browse	337	55	10	0	0	0	0
Pgr	NM_008829	82640.5	13861.5	Downstream	http://genome.ucsc.edu/cgi-bin/hgTracks?org=mouse&db=mm9&position=chr9:8972236-8992709	chr9:8972236-8992709	Browse	474	88	9	0	0	0	0
Dnahc8	NM_013811	31423	-216906	Intragenic	http://genome.ucsc.edu/cgi-bin/hgTracks?org=mouse&db=mm9&position=chr17:30785134-30805472	chr17:30785134-30805472	Browse	339	52	7	0	0	0	0
Ubqln4	NM_033526	16178	168	Downstream	http://genome.ucsc.edu/cgi-bin/hgTracks?org=mouse&db=mm9&position=chr3:88363748-88383882	chr3:88363748-88383882	Browse	135	16	3	0	0	0	0
Cacna1d	NM_001083616	-303948	9600	Intragenic	http://genome.ucsc.edu/cgi-bin/hgTracks?org=mouse&db=mm9&position=chr14:30852670-30872778	chr14:30852670-30872778	Browse	109	16	0	0	0	0	0
Ube2d1	NM_145420	14479	44733	Upstream	http://genome.ucsc.edu/cgi-bin/hgTracks?org=mouse&db=mm9&position=chr10:70752389-70772531	chr10:70752389-70772531	Browse	143	17	3	0	0	0	0
Cd163l1	NM_172909	1184	-11695	Intragenic	http://genome.ucsc.edu/cgi-bin/hgTracks?org=mouse&db=mm9&position=chr7:147395186-147415512	chr7:147395186-147415512	Browse	327	53	5	0	0	0	0
Sulf1	NM_172294	64052.5	-77775.5	Intragenic	http://genome.ucsc.edu/cgi-bin/hgTracks?org=mouse&db=mm9&position=chr1:12762566-12782789	chr1:12762566-12782789	Browse	224	31	4	0	0	0	0
Nanog	NM_028016	-458.5	-6669.5	Upstream	http://genome.ucsc.edu/cgi-bin/hgTracks?org=mouse&db=mm9&position=chr6:122647007-122667246	chr6:122647007-122667246	Browse	240	34	4	0	0	0	0
Slco4a1	NM_148933	-43096	-56971	Upstream	http://genome.ucsc.edu/cgi-bin/hgTracks?org=mouse&db=mm9&position=chr2:180142319-180162853	chr2:180142319-180162853	Browse	535	136	10	0	0	0	0
Gcc1	NM_028900	-76365.5	-71331.5	Downstream	http://genome.ucsc.edu/cgi-bin/hgTracks?org=mouse&db=mm9&position=chr6:28285155-28305562	chr6:28285155-28305562	Browse	408	102	8	0	0	0	0
Wtap	NM_175394	383	20244	Upstream	http://genome.ucsc.edu/cgi-bin/hgTracks?org=mouse&db=mm9&position=chr17:13175742-13195848	chr17:13175742-13195848	Browse	107	14	3	0	0	0	0
Resp18	NM_009049	-969.5	5209.5	Intragenic	http://genome.ucsc.edu/cgi-bin/hgTracks?org=mouse&db=mm9&position=chr1:75263694-75284277	chr1:75263694-75284277	Browse	584	147	10	0	0	0	0
Dnmbp	NM_028029	-9313.5	55112.5	Intragenic	http://genome.ucsc.edu/cgi-bin/hgTracks?org=mouse&db=mm9&position=chr19:43967403-43987734	chr19:43967403-43987734	Browse	332	90	5	0	0	0	0
Tbcd	NM_029878	19027.5	-146140	Intragenic	http://genome.ucsc.edu/cgi-bin/hgTracks?org=mouse&db=mm9&position=chr11:121322131-121342554	chr11:121322131-121342554	Browse	424	74	8	0	0	0	0
Phactr3	NM_028806	188160	-5890.5	Intragenic	http://genome.ucsc.edu/cgi-bin/hgTracks?org=mouse&db=mm9&position=chr2:178054743-178075020	chr2:178054743-178075020	Browse	278	58	5	0	0	0	0
Ric3	NM_001038624	3774.5	52780.5	Upstream	http://genome.ucsc.edu/cgi-bin/hgTracks?org=mouse&db=mm9&position=chr7:116220459-116240766	chr7:116220459-116240766	Browse	308	46	3	0	0	0	0
Myo1d	NM_177390	-260238	37661.5	Intragenic	http://genome.ucsc.edu/cgi-bin/hgTracks?org=mouse&db=mm9&position=chr11:80323240-80343339	chr11:80323240-80343339	Browse	100	15	0	0	0	0	0
Armc2	NM_001034858	-41661.5	20090.5	Intragenic	http://genome.ucsc.edu/cgi-bin/hgTracks?org=mouse&db=mm9&position=chr10:41644780-41664997	chr10:41644780-41664997	Browse	218	31	5	0	0	0	0
Ccdc130	NM_026350	70522.5	83088.5	Upstream	http://genome.ucsc.edu/cgi-bin/hgTracks?org=mouse&db=mm9&position=chr8:86854620-86874943	chr8:86854620-86874943	Browse	324	72	9	0	0	0	0
Slc15a4	NM_133895	-459469	-437742	Downstream	http://genome.ucsc.edu/cgi-bin/hgTracks?org=mouse&db=mm9&position=chr5:127628218-127648368	chr5:127628218-127648368	Browse	151	20	1	0	0	0	0
Mad1l1	NM_010752	-265962	46902	Intragenic	http://genome.ucsc.edu/cgi-bin/hgTracks?org=mouse&db=mm9&position=chr5:140521306-140541782	chr5:140521306-140541782	Browse	477	121	12	0	0	0	0
Cyp26b1	NM_175475	80545	102348	Upstream	http://genome.ucsc.edu/cgi-bin/hgTracks?org=mouse&db=mm9&position=chr6:84614007-84634563	chr6:84614007-84634563	Browse	557	217	9	0	0	0	0
Csf3r	NM_007782	-27962.5	-47666.5	Upstream	http://genome.ucsc.edu/cgi-bin/hgTracks?org=mouse&db=mm9&position=chr4:125663842-125684191	chr4:125663842-125684191	Browse	350	69	4	0	0	0	0
Hhat	NM_144881	-21292	239214	Intragenic	http://genome.ucsc.edu/cgi-bin/hgTracks?org=mouse&db=mm9&position=chr1:194565849-194585997	chr1:194565849-194585997	Browse	149	20	3	0	0	0	0
Gpatch3	NM_172876	-2092.5	-11590.5	Upstream	http://genome.ucsc.edu/cgi-bin/hgTracks?org=mouse&db=mm9&position=chr4:133118441-133138692	chr4:133118441-133138692	Browse	252	36	5	0	0	0	0
Gna15	NM_010304	-19150	2762	Intragenic	http://genome.ucsc.edu/cgi-bin/hgTracks?org=mouse&db=mm9&position=chr10:80957672-80977968	chr10:80957672-80977968	Browse	297	48	10	0	0	0	0
Scn10a	NM_009134	-30097	55798	Intragenic	http://genome.ucsc.edu/cgi-bin/hgTracks?org=mouse&db=mm9&position=chr9:119563202-119583560	chr9:119563202-119583560	Browse	359	88	6	0	0	0	0
Klhdc5	NM_001081237	87452	65748	Downstream	http://genome.ucsc.edu/cgi-bin/hgTracks?org=mouse&db=mm9&position=chr6:147116977-147137119	chr6:147116977-147137119	Browse	143	17	2	0	0	0	0
Cyp4f18	NM_024444	-16645.5	4490.5	Intragenic	http://genome.ucsc.edu/cgi-bin/hgTracks?org=mouse&db=mm9&position=chr8:74506733-74527008	chr8:74506733-74527008	Browse	276	45	5	0	0	0	0
Tmem90a	NM_001033334	11370.5	32900.5	Upstream	http://genome.ucsc.edu/cgi-bin/hgTracks?org=mouse&db=mm9&position=chr12:86041020-86061235	chr12:86041020-86061235	Browse	216	33	0	0	0	0	0
Gldc	NM_138595	-59561	17411	Intragenic	http://genome.ucsc.edu/cgi-bin/hgTracks?org=mouse&db=mm9&position=chr19:30180258-30200436	chr19:30180258-30200436	Browse	179	21	2	0	0	0	0
Pgbd5	NM_171824	776	65664	Upstream	http://genome.ucsc.edu/cgi-bin/hgTracks?org=mouse&db=mm9&position=chr8:126948374-126968850	chr8:126948374-126968850	Browse	477	108	7	0	0	0	0
Dnmt3a	NM_007872	-599	-108063	Upstream	http://genome.ucsc.edu/cgi-bin/hgTracks?org=mouse&db=mm9&position=chr12:3796278-3816482	chr12:3796278-3816482	Browse	205	28	3	0	0	0	0
Pax5	NM_008782	-131648	47287.5	Intragenic	http://genome.ucsc.edu/cgi-bin/hgTracks?org=mouse&db=mm9&position=chr4:44581430-44601899	chr4:44581430-44601899	Browse	470	117	2	0	0	0	0
Kcnq2	NM_001003824	-9006.5	50640.5	Intragenic	http://genome.ucsc.edu/cgi-bin/hgTracks?org=mouse&db=mm9&position=chr2:180850633-180871214	chr2:180850633-180871214	Browse	582	169	8	0	0	0	0
AU023871	NM_001033221	-1863	1629	Intragenic	http://genome.ucsc.edu/cgi-bin/hgTracks?org=mouse&db=mm9&position=chr17:35190981-35211551	chr17:35190981-35211551	Browse	571	136	7	0	0	0	0
Lman1l	NM_199222	-10758	2984	Intragenic	http://genome.ucsc.edu/cgi-bin/hgTracks?org=mouse&db=mm9&position=chr9:57447751-57467895	chr9:57447751-57467895	Browse	145	19	3	0	0	0	0
Cdk8	NM_153599	85958.5	14758.5	Downstream	http://genome.ucsc.edu/cgi-bin/hgTracks?org=mouse&db=mm9&position=chr5:147119091-147139326	chr5:147119091-147139326	Browse	236	33	4	0	0	0	0
Parg	NM_011960	9241	-86338	Intragenic	http://genome.ucsc.edu/cgi-bin/hgTracks?org=mouse&db=mm9&position=chr14:33014275-33034519	chr14:33014275-33034519	Browse	245	35	5	0	0	0	0
Coq5	NM_026504	498	-16773	Intragenic	http://genome.ucsc.edu/cgi-bin/hgTracks?org=mouse&db=mm9&position=chr5:115720136-115740280	chr5:115720136-115740280	Browse	145	19	2	0	0	0	0
Foxb1	NM_022378	95833.5	99064.5	Upstream	http://genome.ucsc.edu/cgi-bin/hgTracks?org=mouse&db=mm9&position=chr9:69694340-69714821	chr9:69694340-69714821	Browse	482	124	7	0	0	0	0
Suv420h1	NM_144871	6858	-42113	Intragenic	http://genome.ucsc.edu/cgi-bin/hgTracks?org=mouse&db=mm9&position=chr19:3764144-3784412	chr19:3764144-3784412	Browse	269	37	5	0	0	0	0
Ppm1h	NM_176919	-87597	-330810	Upstream	http://genome.ucsc.edu/cgi-bin/hgTracks?org=mouse&db=mm9&position=chr10:122018121-122038319	chr10:122018121-122038319	Browse	199	28	1	0	0	0	0
Ckmt1	NM_009897	-251.5	-5348.5	Upstream	http://genome.ucsc.edu/cgi-bin/hgTracks?org=mouse&db=mm9&position=chr2:121173912-121194337	chr2:121173912-121194337	Browse	426	74	4	0	0	0	0
Plekhb2	NM_145516	167722	138096	Downstream	http://genome.ucsc.edu/cgi-bin/hgTracks?org=mouse&db=mm9&position=chr1:35064325-35084726	chr1:35064325-35084726	Browse	402	99	7	0	0	0	0
Centd3	NM_139206	63703.5	88655.5	Upstream	http://genome.ucsc.edu/cgi-bin/hgTracks?org=mouse&db=mm9&position=chr18:38210811-38231052	chr18:38210811-38231052	Browse	242	37	4	0	0	0	0
Brd7	NM_012047	-2027.5	27815.5	Intragenic	http://genome.ucsc.edu/cgi-bin/hgTracks?org=mouse&db=mm9&position=chr8:90873912-90894137	chr8:90873912-90894137	Browse	226	32	1	0	0	0	0
Ric3	NM_001038624	-856	48150	Intragenic	http://genome.ucsc.edu/cgi-bin/hgTracks?org=mouse&db=mm9&position=chr7:116215796-116236168	chr7:116215796-116236168	Browse	373	91	5	0	0	0	0
Crtac1	NM_145123	41257.5	190004	Upstream	http://genome.ucsc.edu/cgi-bin/hgTracks?org=mouse&db=mm9&position=chr19:42537326-42557735	chr19:42537326-42557735	Browse	410	107	7	0	0	0	0
Slc15a4	NM_133895	-190310	-168582	Downstream	http://genome.ucsc.edu/cgi-bin/hgTracks?org=mouse&db=mm9&position=chr5:127897325-127917580	chr5:127897325-127917580	Browse	256	39	2	0	0	0	0
1810044A24Rik	NM_029640	-418136	48055.5	Intragenic	http://genome.ucsc.edu/cgi-bin/hgTracks?org=mouse&db=mm9&position=chr15:72457886-72478323	chr15:72457886-72478323	Browse	438	95	10	0	0	0	0
Tbc1d21	NM_028854	29413.5	39979.5	Upstream	http://genome.ucsc.edu/cgi-bin/hgTracks?org=mouse&db=mm9&position=chr9:58237488-58257691	chr9:58237488-58257691	Browse	204	29	1	0	0	0	0
St8sia5	NM_153124	88563	19095	Downstream	http://genome.ucsc.edu/cgi-bin/hgTracks?org=mouse&db=mm9&position=chr18:77502961-77523347	chr18:77502961-77523347	Browse	387	86	5	0	0	0	0
Mkln1	NM_013791	-91653.5	-202304	Upstream	http://genome.ucsc.edu/cgi-bin/hgTracks?org=mouse&db=mm9&position=chr6:31246939-31267408	chr6:31246939-31267408	Browse	470	129	13	0	0	0	0
Kcnj6	NM_001025590	-43959	-9800	Downstream	http://genome.ucsc.edu/cgi-bin/hgTracks?org=mouse&db=mm9&position=chr16:95024288-95044388	chr16:95024288-95044388	Browse	101	13	2	0	0	0	0
Rims4	NM_183023	-12095.5	42707.5	Intragenic	http://genome.ucsc.edu/cgi-bin/hgTracks?org=mouse&db=mm9&position=chr2:163722259-163742388	chr2:163722259-163742388	Browse	130	17	2	0	0	0	0
Lrrtm3	NM_178678	-88555.5	73203.5	Intragenic	http://genome.ucsc.edu/cgi-bin/hgTracks?org=mouse&db=mm9&position=chr10:63454287-63474608	chr10:63454287-63474608	Browse	322	63	2	0	0	0	0
Ryr3	NM_177652	-187320	211630	Intragenic	http://genome.ucsc.edu/cgi-bin/hgTracks?org=mouse&db=mm9&position=chr2:112672968-112693368	chr2:112672968-112693368	Browse	401	95	8	0	0	0	0
Acad10	NM_028037	-7325	32157	Intragenic	http://genome.ucsc.edu/cgi-bin/hgTracks?org=mouse&db=mm9&position=chr5:122093087-122113301	chr5:122093087-122113301	Browse	215	31	2	0	0	0	0
Sorcs3	NM_025696	-89163	-688644	Upstream	http://genome.ucsc.edu/cgi-bin/hgTracks?org=mouse&db=mm9&position=chr19:48181170-48201532	chr19:48181170-48201532	Browse	363	78	4	0	0	0	0
Serhl	NM_023475	-23905.5	-40372.5	Upstream	http://genome.ucsc.edu/cgi-bin/hgTracks?org=mouse&db=mm9&position=chr15:82896641-82916816	chr15:82896641-82916816	Browse	176	21	2	0	0	0	0
Trim56	NM_201373	18938.5	23860.5	Upstream	http://genome.ucsc.edu/cgi-bin/hgTracks?org=mouse&db=mm9&position=chr5:137600800-137621231	chr5:137600800-137621231	Browse	432	109	5	0	0	0	0
Spesp1	NM_025721	-88799	-77348	Downstream	http://genome.ucsc.edu/cgi-bin/hgTracks?org=mouse&db=mm9&position=chr9:62031137-62051237	chr9:62031137-62051237	Browse	101	14	1	0	0	0	0
0610012H03Rik	NM_028747	-1627.5	-157076	Upstream	http://genome.ucsc.edu/cgi-bin/hgTracks?org=mouse&db=mm9&position=chr2:105052784-105072961	chr2:105052784-105072961	Browse	178	20	4	0	0	0	0
Gpr4	NM_175668	8141	-3496	Intragenic	http://genome.ucsc.edu/cgi-bin/hgTracks?org=mouse&db=mm9&position=chr7:19795820-19816234	chr7:19795820-19816234	Browse	415	85	7	0	0	0	0
D11Bwg0517e	NM_001024931	-250132	169682	Intragenic	http://genome.ucsc.edu/cgi-bin/hgTracks?org=mouse&db=mm9&position=chr11:118510481-118531028	chr11:118510481-118531028	Browse	548	202	11	0	0	0	0
1810044A24Rik	NM_029640	-416656	49534.5	Intragenic	http://genome.ucsc.edu/cgi-bin/hgTracks?org=mouse&db=mm9&position=chr15:72459391-72479776	chr15:72459391-72479776	Browse	386	104	3	0	0	0	0
Rpl38	NM_001048057	-107302	-111091	Upstream	http://genome.ucsc.edu/cgi-bin/hgTracks?org=mouse&db=mm9&position=chr11:114412462-114432646	chr11:114412462-114432646	Browse	185	24	2	0	0	0	0
Umodl1	NM_177465	24041	-31987	Intragenic	http://genome.ucsc.edu/cgi-bin/hgTracks?org=mouse&db=mm9&position=chr17:31105492-31125844	chr17:31105492-31125844	Browse	353	68	5	0	0	0	0
Mrm1	NM_145433	-90112	-83657	Downstream	http://genome.ucsc.edu/cgi-bin/hgTracks?org=mouse&db=mm9&position=chr11:84532673-84553137	chr11:84532673-84553137	Browse	465	148	9	0	0	0	0
Tmem131	NM_018872	-43869.5	103470	Intragenic	http://genome.ucsc.edu/cgi-bin/hgTracks?org=mouse&db=mm9&position=chr1:36942305-36962700	chr1:36942305-36962700	Browse	396	94	7	0	0	0	0
Lypd1	NM_145100	-134158	-93984.5	Downstream	http://genome.ucsc.edu/cgi-bin/hgTracks?org=mouse&db=mm9&position=chr1:127664551-127684716	chr1:127664551-127684716	Browse	166	21	1	0	0	0	0
Ciita	NM_007575	13698	-25588	Intragenic	http://genome.ucsc.edu/cgi-bin/hgTracks?org=mouse&db=mm9&position=chr16:10491828-10512310	chr16:10491828-10512310	Browse	483	163	7	0	0	0	0
Il20ra	NM_172786	46532.5	-934.5	Intragenic	http://genome.ucsc.edu/cgi-bin/hgTracks?org=mouse&db=mm9&position=chr10:19468827-19489022	chr10:19468827-19489022	Browse	196	27	1	0	0	0	0
Ptprt	NM_021464	-92244	1041281	Intragenic	http://genome.ucsc.edu/cgi-bin/hgTracks?org=mouse&db=mm9&position=chr2:162384464-162404814	chr2:162384464-162404814	Browse	351	85	4	0	0	0	0
E2f8	NM_001013368	161420	175958	Upstream	http://genome.ucsc.edu/cgi-bin/hgTracks?org=mouse&db=mm9&position=chr7:56287705-56307876	chr7:56287705-56307876	Browse	172	20	2	0	0	0	0
Cacna1e	NM_009782	-429602	-96200.5	Downstream	http://genome.ucsc.edu/cgi-bin/hgTracks?org=mouse&db=mm9&position=chr1:156133369-156153526	chr1:156133369-156153526	Browse	158	19	4	0	0	0	0
Nsun2	NM_145354	34990	11576	Downstream	http://genome.ucsc.edu/cgi-bin/hgTracks?org=mouse&db=mm9&position=chr13:69775956-69796266	chr13:69775956-69796266	Browse	311	46	4	0	0	0	0
Gna-rs1	NM_008136	12208.5	2700.5	Downstream	http://genome.ucsc.edu/cgi-bin/hgTracks?org=mouse&db=mm9&position=chr17:36118920-36139295	chr17:36118920-36139295	Browse	376	71	3	0	0	0	0
Zfyve1	NM_183154	-18048.5	32158.5	Intragenic	http://genome.ucsc.edu/cgi-bin/hgTracks?org=mouse&db=mm9&position=chr12:84909967-84930130	chr12:84909967-84930130	Browse	164	20	4	0	0	0	0
Vrk3	NM_133945	21639	-7247	Intragenic	http://genome.ucsc.edu/cgi-bin/hgTracks?org=mouse&db=mm9&position=chr7:52015213-52036061	chr7:52015213-52036061	Browse	849	453	28	0	0	0	0
Ephb1	NM_173447	-93776	338730	Intragenic	http://genome.ucsc.edu/cgi-bin/hgTracks?org=mouse&db=mm9&position=chr9:102153120-102173254	chr9:102153120-102173254	Browse	135	17	4	0	0	0	0
Krt14	NM_016958	-3876	473	Intragenic	http://genome.ucsc.edu/cgi-bin/hgTracks?org=mouse&db=mm9&position=chr11:100054642-100075254	chr11:100054642-100075254	Browse	613	211	15	0	0	0	0
Tigd3	NM_198634	402.5	3372.5	Upstream	http://genome.ucsc.edu/cgi-bin/hgTracks?org=mouse&db=mm9&position=chr19:5884343-5904676	chr19:5884343-5904676	Browse	334	49	6	0	0	0	0
Larp2	NM_001040399	41065	13902	Downstream	http://genome.ucsc.edu/cgi-bin/hgTracks?org=mouse&db=mm9&position=chr3:40785518-40805716	chr3:40785518-40805716	Browse	199	29	0	0	0	0	0
Eya2	NM_010165	32344.5	-83989.5	Intragenic	http://genome.ucsc.edu/cgi-bin/hgTracks?org=mouse&db=mm9&position=chr2:165502937-165523346	chr2:165502937-165523346	Browse	410	84	4	0	0	0	0
Aipl1	NM_053245	-100242	-91948.5	Downstream	http://genome.ucsc.edu/cgi-bin/hgTracks?org=mouse&db=mm9&position=chr11:71740471-71760964	chr11:71740471-71760964	Browse	494	117	12	0	0	0	0
Pah	NM_008777	64947	2789	Downstream	http://genome.ucsc.edu/cgi-bin/hgTracks?org=mouse&db=mm9&position=chr10:87039451-87059879	chr10:87039451-87059879	Browse	429	116	5	0	0	0	0
Hnf4a	NM_008261	17643.5	-8076.5	Intragenic	http://genome.ucsc.edu/cgi-bin/hgTracks?org=mouse&db=mm9&position=chr2:163380299-163400834	chr2:163380299-163400834	Browse	536	109	10	0	0	0	0
Slc35f3	NM_175434	83811	-13588	Intragenic	http://genome.ucsc.edu/cgi-bin/hgTracks?org=mouse&db=mm9&position=chr8:128896078-128916500	chr8:128896078-128916500	Browse	423	121	11	0	0	0	0
St6galnac3	NM_011372	-457522	65103.5	Intragenic	http://genome.ucsc.edu/cgi-bin/hgTracks?org=mouse&db=mm9&position=chr3:152920352-152940799	chr3:152920352-152940799	Browse	448	114	7	0	0	0	0
Ajap1	NM_001099299	-125144	-15534.5	Downstream	http://genome.ucsc.edu/cgi-bin/hgTracks?org=mouse&db=mm9&position=chr4:152721573-152742016	chr4:152721573-152742016	Browse	444	120	7	0	0	0	0
Cops2	NM_009939	-43400	-14685	Downstream	http://genome.ucsc.edu/cgi-bin/hgTracks?org=mouse&db=mm9&position=chr2:125631246-125651462	chr2:125631246-125651462	Browse	217	29	2	0	0	0	0
Centd3	NM_139206	58941	83893	Upstream	http://genome.ucsc.edu/cgi-bin/hgTracks?org=mouse&db=mm9&position=chr18:38206012-38226326	chr18:38206012-38226326	Browse	315	89	2	0	0	0	0
Coro1c	NM_011779	-58709.5	7558.5	Intragenic	http://genome.ucsc.edu/cgi-bin/hgTracks?org=mouse&db=mm9&position=chr5:114289942-114310069	chr5:114289942-114310069	Browse	128	15	2	0	0	0	0
Cpxm2	NM_018867	-94454.5	17469.5	Intragenic	http://genome.ucsc.edu/cgi-bin/hgTracks?org=mouse&db=mm9&position=chr7:139241857-139262078	chr7:139241857-139262078	Browse	222	34	1	0	0	0	0
Nppa	NM_008725	1221	-101	Intragenic	http://genome.ucsc.edu/cgi-bin/hgTracks?org=mouse&db=mm9&position=chr4:147365875-147386275	chr4:147365875-147386275	Browse	401	67	4	0	0	0	0
Zfp120	NM_023266	81084.5	103356	Upstream	http://genome.ucsc.edu/cgi-bin/hgTracks?org=mouse&db=mm9&position=chr2:150033419-150053578	chr2:150033419-150053578	Browse	160	20	5	0	0	0	0
6330403A02Rik	NM_001081227	-24590	24680	Intragenic	http://genome.ucsc.edu/cgi-bin/hgTracks?org=mouse&db=mm9&position=chr1:182378988-182399102	chr1:182378988-182399102	Browse	115	15	2	0	0	0	0
9430069J07Rik	NM_213727	-27.5	-11241.5	Upstream	http://genome.ucsc.edu/cgi-bin/hgTracks?org=mouse&db=mm9&position=chr1:34626401-34646686	chr1:34626401-34646686	Browse	286	53	5	0	0	0	0
Tsga13	NM_054073	137625	156218	Upstream	http://genome.ucsc.edu/cgi-bin/hgTracks?org=mouse&db=mm9&position=chr6:30992961-31013435	chr6:30992961-31013435	Browse	475	111	8	0	0	0	0
Mrm1	NM_145433	-93988.5	-87533.5	Downstream	http://genome.ucsc.edu/cgi-bin/hgTracks?org=mouse&db=mm9&position=chr11:84528864-84549193	chr11:84528864-84549193	Browse	330	53	5	0	0	0	0
Papola	NM_011112	70648	16406	Downstream	http://genome.ucsc.edu/cgi-bin/hgTracks?org=mouse&db=mm9&position=chr12:107083433-107103685	chr12:107083433-107103685	Browse	253	36	5	0	0	0	0
Zfp238	NM_001012330	-91623	-97729	Upstream	http://genome.ucsc.edu/cgi-bin/hgTracks?org=mouse&db=mm9&position=chr1:179273077-179293259	chr1:179273077-179293259	Browse	183	24	1	0	0	0	0
1500001A10Rik	NM_026886	-312.5	152232	Intragenic	http://genome.ucsc.edu/cgi-bin/hgTracks?org=mouse&db=mm9&position=chr5:117031329-117051698	chr5:117031329-117051698	Browse	370	74	3	0	0	0	0
Txnrd1	NM_001042523	56504	-7270	Intragenic	http://genome.ucsc.edu/cgi-bin/hgTracks?org=mouse&db=mm9&position=chr10:82343121-82363277	chr10:82343121-82363277	Browse	157	22	1	0	0	0	0
Matn1	NM_010769	276338	265286	Downstream	http://genome.ucsc.edu/cgi-bin/hgTracks?org=mouse&db=mm9&position=chr4:130766575-130786778	chr4:130766575-130786778	Browse	204	32	2	0	0	0	0
Cdh13	NM_019707	880466	-159228	Intragenic	http://genome.ucsc.edu/cgi-bin/hgTracks?org=mouse&db=mm9&position=chr8:121677834-121698405	chr8:121677834-121698405	Browse	572	157	20	0	0	0	0
Lemd2	NM_146075	25023	39015	Upstream	http://genome.ucsc.edu/cgi-bin/hgTracks?org=mouse&db=mm9&position=chr17:27355511-27375921	chr17:27355511-27375921	Browse	411	92	4	0	0	0	0
Nrcam	NM_176930	96245	-173609	Intragenic	http://genome.ucsc.edu/cgi-bin/hgTracks?org=mouse&db=mm9&position=chr12:45516023-45536415	chr12:45516023-45536415	Browse	393	106	6	0	0	0	0
Gm1527	NM_001033479	-16810.5	-50918.5	Upstream	http://genome.ucsc.edu/cgi-bin/hgTracks?org=mouse&db=mm9&position=chr3:28764662-28784793	chr3:28764662-28784793	Browse	132	15	1	0	0	0	0
Pigs	NM_201406	8317.5	-6037.5	Intragenic	http://genome.ucsc.edu/cgi-bin/hgTracks?org=mouse&db=mm9&position=chr11:78140156-78160325	chr11:78140156-78160325	Browse	170	21	2	0	0	0	0
1700029F12Rik	NM_025585	-14030	-1531	Downstream	http://genome.ucsc.edu/cgi-bin/hgTracks?org=mouse&db=mm9&position=chr13:97780116-97800458	chr13:97780116-97800458	Browse	343	65	9	0	0	0	0
1110049B09Rik	NM_001024478	-8033	51047	Intragenic	http://genome.ucsc.edu/cgi-bin/hgTracks?org=mouse&db=mm9&position=chr12:33759509-33779905	chr12:33759509-33779905	Browse	397	87	3	0	0	0	0
Mrm1	NM_145433	-95199	-88744	Downstream	http://genome.ucsc.edu/cgi-bin/hgTracks?org=mouse&db=mm9&position=chr11:84527643-84547993	chr11:84527643-84547993	Browse	351	71	3	0	0	0	0
Ncam1	NM_001081445	230130	527054	Upstream	http://genome.ucsc.edu/cgi-bin/hgTracks?org=mouse&db=mm9&position=chr9:49827095-49847514	chr9:49827095-49847514	Browse	420	113	6	0	0	0	0
Asb18	NM_139152	13942	75842	Upstream	http://genome.ucsc.edu/cgi-bin/hgTracks?org=mouse&db=mm9&position=chr1:91914804-91935384	chr1:91914804-91935384	Browse	581	159	13	0	0	0	0
Rab39	NM_175562	-138	21985	Intragenic	http://genome.ucsc.edu/cgi-bin/hgTracks?org=mouse&db=mm9&position=chr9:53504054-53524344	chr9:53504054-53524344	Browse	291	45	1	0	0	0	0
Olfr378	NM_147024	-444.5	500.5	Intragenic	http://genome.ucsc.edu/cgi-bin/hgTracks?org=mouse&db=mm9&position=chr11:73228865-73249212	chr11:73228865-73249212	Browse	348	47	5	0	0	0	0
Zfml	NM_008717	13262	-59233	Intragenic	http://genome.ucsc.edu/cgi-bin/hgTracks?org=mouse&db=mm9&position=chr6:83867321-83887923	chr6:83867321-83887923	Browse	603	183	9	0	0	0	0
Ccna1	NM_007628	-43182.5	-33595.5	Downstream	http://genome.ucsc.edu/cgi-bin/hgTracks?org=mouse&db=mm9&position=chr3:54805631-54825958	chr3:54805631-54825958	Browse	328	73	2	0	0	0	0
Pou3f1	NM_011141	-178289	-181300	Upstream	http://genome.ucsc.edu/cgi-bin/hgTracks?org=mouse&db=mm9&position=chr4:124146529-124166669	chr4:124146529-124166669	Browse	141	20	1	0	0	0	0
Tmeff2	NM_019790	95691	-164057	Intragenic	http://genome.ucsc.edu/cgi-bin/hgTracks?org=mouse&db=mm9&position=chr1:51069984-51090130	chr1:51069984-51090130	Browse	147	17	3	0	0	0	0
Ptprn2	NM_011215	571453	-219508	Intragenic	http://genome.ucsc.edu/cgi-bin/hgTracks?org=mouse&db=mm9&position=chr12:118285682-118305834	chr12:118285682-118305834	Browse	153	19	2	0	0	0	0
Arf2	NM_007477	52124.5	33658.5	Downstream	http://genome.ucsc.edu/cgi-bin/hgTracks?org=mouse&db=mm9&position=chr11:103870257-103890360	chr11:103870257-103890360	Browse	104	13	2	0	0	0	0
Dlgap3	NM_198618	839	-63303	Intragenic	http://genome.ucsc.edu/cgi-bin/hgTracks?org=mouse&db=mm9&position=chr4:126840641-126861283	chr4:126840641-126861283	Browse	643	199	13	0	0	0	0
Sema6a	NM_018744	-98732	24883	Intragenic	http://genome.ucsc.edu/cgi-bin/hgTracks?org=mouse&db=mm9&position=chr18:47419699-47439881	chr18:47419699-47439881	Browse	183	23	2	0	0	0	0
E130309D14Rik	NM_001013784	-291	-22203	Upstream	http://genome.ucsc.edu/cgi-bin/hgTracks?org=mouse&db=mm9&position=chr11:74422618-74443012	chr11:74422618-74443012	Browse	395	105	3	0	0	0	0
Rpia	NM_009075	-96560.5	-70104.5	Downstream	http://genome.ucsc.edu/cgi-bin/hgTracks?org=mouse&db=mm9&position=chr6:70635527-70655690	chr6:70635527-70655690	Browse	164	20	0	0	0	0	0
Zfml	NM_008717	13940.5	-58554.5	Intragenic	http://genome.ucsc.edu/cgi-bin/hgTracks?org=mouse&db=mm9&position=chr6:83868086-83888515	chr6:83868086-83888515	Browse	430	78	11	0	0	0	0
Sbk1	NM_145587	8340.5	-14040.5	Intragenic	http://genome.ucsc.edu/cgi-bin/hgTracks?org=mouse&db=mm9&position=chr7:133414303-133434642	chr7:133414303-133434642	Browse	340	72	3	0	0	0	0
Arf2	NM_007477	51633.5	33167.5	Downstream	http://genome.ucsc.edu/cgi-bin/hgTracks?org=mouse&db=mm9&position=chr11:103869727-103889908	chr11:103869727-103889908	Browse	182	20	3	0	0	0	0
Prmt3	NM_133740	35579	-44329	Intragenic	http://genome.ucsc.edu/cgi-bin/hgTracks?org=mouse&db=mm9&position=chr7:57059160-57079452	chr7:57059160-57079452	Browse	293	42	7	0	0	0	0
Prdm2	NM_001081355	-96650.5	7575.5	Intragenic	http://genome.ucsc.edu/cgi-bin/hgTracks?org=mouse&db=mm9&position=chr4:142695826-142716097	chr4:142695826-142716097	Browse	272	41	5	0	0	0	0
Gsg1l	NM_001101488	-96673	107320	Intragenic	http://genome.ucsc.edu/cgi-bin/hgTracks?org=mouse&db=mm9&position=chr7:133119066-133139438	chr7:133119066-133139438	Browse	373	101	6	0	0	0	0
Tcl1	NM_009337	99662	105614	Upstream	http://genome.ucsc.edu/cgi-bin/hgTracks?org=mouse&db=mm9&position=chr12:106550156-106571000	chr12:106550156-106571000	Browse	845	468	10	0	0	0	0
Tmem132e	NM_023438	142764	85336.5	Downstream	http://genome.ucsc.edu/cgi-bin/hgTracks?org=mouse&db=mm9&position=chr11:82335095-82355236	chr11:82335095-82355236	Browse	142	17	2	0	0	0	0
D9Ertd402e	NM_001013405	-135556	-166290	Upstream	http://genome.ucsc.edu/cgi-bin/hgTracks?org=mouse&db=mm9&position=chr9:122569104-122589217	chr9:122569104-122589217	Browse	114	15	1	0	0	0	0
Ptprn	NM_008985	-996	16172	Intragenic	http://genome.ucsc.edu/cgi-bin/hgTracks?org=mouse&db=mm9&position=chr1:75249591-75269983	chr1:75249591-75269983	Browse	393	104	4	0	0	0	0
Dr1	NM_026106	-411.5	-12036.5	Upstream	http://genome.ucsc.edu/cgi-bin/hgTracks?org=mouse&db=mm9&position=chr5:108687399-108707608	chr5:108687399-108707608	Browse	210	28	4	0	0	0	0
BC026682	NM_146149	-20111	-34489	Upstream	http://genome.ucsc.edu/cgi-bin/hgTracks?org=mouse&db=mm9&position=chr4:106376220-106396596	chr4:106376220-106396596	Browse	377	76	5	0	0	0	0
Tmem163	NM_028135	-181090	6590	Intragenic	http://genome.ucsc.edu/cgi-bin/hgTracks?org=mouse&db=mm9&position=chr1:129383281-129403735	chr1:129383281-129403735	Browse	455	142	10	0	0	0	0
Gng2	NM_001038637	7385	112076	Upstream	http://genome.ucsc.edu/cgi-bin/hgTracks?org=mouse&db=mm9&position=chr14:20793783-20813929	chr14:20793783-20813929	Browse	147	20	2	0	0	0	0
Camta1	NM_001081557	-97610.5	704610	Intragenic	http://genome.ucsc.edu/cgi-bin/hgTracks?org=mouse&db=mm9&position=chr4:151128060-151148429	chr4:151128060-151148429	Browse	370	85	5	0	0	0	0
Dmrtc1a	NM_027591	6917.5	12383.5	Upstream	http://genome.ucsc.edu/cgi-bin/hgTracks?org=mouse&db=mm9&position=chrX:100100825-100121062	chrX:100100825-100121062	Browse	238	38	0	0	0	0	0
Pigs	NM_201406	4449	-9906	Intragenic	http://genome.ucsc.edu/cgi-bin/hgTracks?org=mouse&db=mm9&position=chr11:78136183-78156561	chr11:78136183-78156561	Browse	379	88	1	0	0	0	0
Pter	NM_008961	-13347.5	-92760.5	Upstream	http://genome.ucsc.edu/cgi-bin/hgTracks?org=mouse&db=mm9&position=chr2:12822144-12842495	chr2:12822144-12842495	Browse	352	63	4	0	0	0	0
Pmaip1	NM_021451	102494	95539.5	Downstream	http://genome.ucsc.edu/cgi-bin/hgTracks?org=mouse&db=mm9&position=chr18:66710486-66731017	chr18:66710486-66731017	Browse	532	179	8	0	0	0	0
Cd3e	NM_007648	11671.5	22519.5	Upstream	http://genome.ucsc.edu/cgi-bin/hgTracks?org=mouse&db=mm9&position=chr9:44819128-44839561	chr9:44819128-44839561	Browse	434	91	2	0	0	0	0
Ola1	NM_030091	-75312.5	1608.5	Intragenic	http://genome.ucsc.edu/cgi-bin/hgTracks?org=mouse&db=mm9&position=chr2:72967058-72987325	chr2:72967058-72987325	Browse	268	39	6	0	0	0	0
Mobp	NM_001039364	52915.5	26565.5	Downstream	http://genome.ucsc.edu/cgi-bin/hgTracks?org=mouse&db=mm9&position=chr9:120101527-120122022	chr9:120101527-120122022	Browse	496	74	8	0	0	0	0
Cdh13	NM_019707	466182	-573512	Intragenic	http://genome.ucsc.edu/cgi-bin/hgTracks?org=mouse&db=mm9&position=chr8:121263742-121283931	chr8:121263742-121283931	Browse	190	29	4	0	0	0	0
Syt14	NM_181546	-100184	38208	Intragenic	http://genome.ucsc.edu/cgi-bin/hgTracks?org=mouse&db=mm9&position=chr1:194751568-194771848	chr1:194751568-194771848	Browse	281	42	2	0	0	0	0
Mycn	NM_008709	86414	92158	Upstream	http://genome.ucsc.edu/cgi-bin/hgTracks?org=mouse&db=mm9&position=chr12:13024916-13045196	chr12:13024916-13045196	Browse	281	46	2	0	0	0	0
Olfr1340	NM_146304	-4344.5	-5292.5	Upstream	http://genome.ucsc.edu/cgi-bin/hgTracks?org=mouse&db=mm9&position=chr4:118384257-118404760	chr4:118384257-118404760	Browse	504	134	4	0	0	0	0
Cdh13	NM_019707	668229	-371465	Intragenic	http://genome.ucsc.edu/cgi-bin/hgTracks?org=mouse&db=mm9&position=chr8:121465655-121486111	chr8:121465655-121486111	Browse	457	99	6	0	0	0	0
Phactr3	NM_028806	135324	-58726.5	Intragenic	http://genome.ucsc.edu/cgi-bin/hgTracks?org=mouse&db=mm9&position=chr2:178001836-178022255	chr2:178001836-178022255	Browse	420	113	12	0	0	0	0
Slc9a7	NM_177353	-129220	56790.5	Intragenic	http://genome.ucsc.edu/cgi-bin/hgTracks?org=mouse&db=mm9&position=chrX:19729500-19749841	chrX:19729500-19749841	Browse	342	69	3	0	0	0	0
Ccrn4l	NM_009834	-101772	-128980	Upstream	http://genome.ucsc.edu/cgi-bin/hgTracks?org=mouse&db=mm9&position=chr3:50916497-50936695	chr3:50916497-50936695	Browse	199	25	5	0	0	0	0
Pdgfrl	NM_026840	39153	-25377	Intragenic	http://genome.ucsc.edu/cgi-bin/hgTracks?org=mouse&db=mm9&position=chr8:42040614-42060880	chr8:42040614-42060880	Browse	267	43	3	0	0	0	0
Dock1	NM_001033420	193664	-309298	Intragenic	http://genome.ucsc.edu/cgi-bin/hgTracks?org=mouse&db=mm9&position=chr7:142045826-142066239	chr7:142045826-142066239	Browse	414	139	5	0	0	0	0
Satb1	NM_009122	-102660	-9494.5	Downstream	http://genome.ucsc.edu/cgi-bin/hgTracks?org=mouse&db=mm9&position=chr17:51859135-51879462	chr17:51859135-51879462	Browse	328	53	1	0	0	0	0
Olfr372	NM_207555	769	-176	Intragenic	http://genome.ucsc.edu/cgi-bin/hgTracks?org=mouse&db=mm9&position=chr8:74572283-74592415	chr8:74572283-74592415	Browse	133	14	2	0	0	0	0
Rasgef1c	NM_029004	-5301.5	-83690.5	Upstream	http://genome.ucsc.edu/cgi-bin/hgTracks?org=mouse&db=mm9&position=chr11:49699924-49720145	chr11:49699924-49720145	Browse	222	35	1	0	0	0	0
Naip5	NM_010870	-36598.5	-1001.5	Downstream	http://genome.ucsc.edu/cgi-bin/hgTracks?org=mouse&db=mm9&position=chr13:100970409-100990976	chr13:100970409-100990976	Browse	568	295	14	0	0	0	0
Olfr372	NM_207555	512	-433	Intragenic	http://genome.ucsc.edu/cgi-bin/hgTracks?org=mouse&db=mm9&position=chr8:74571992-74592192	chr8:74571992-74592192	Browse	201	29	1	0	0	0	0
Cdyl	NM_009881	205439	-8306	Intragenic	http://genome.ucsc.edu/cgi-bin/hgTracks?org=mouse&db=mm9&position=chr13:35947024-35967350	chr13:35947024-35967350	Browse	327	50	4	0	0	0	0
Dmrta2	NM_172296	110056	104396	Downstream	http://genome.ucsc.edu/cgi-bin/hgTracks?org=mouse&db=mm9&position=chr4:109750458-109770911	chr4:109750458-109770911	Browse	454	141	8	0	0	0	0
Camta1	NM_001081557	-102429	699792	Intragenic	http://genome.ucsc.edu/cgi-bin/hgTracks?org=mouse&db=mm9&position=chr4:151123208-151143644	chr4:151123208-151143644	Browse	437	106	6	0	0	0	0
Pacsin1	NM_011861	3120.5	-52304.5	Intragenic	http://genome.ucsc.edu/cgi-bin/hgTracks?org=mouse&db=mm9&position=chr17:27785644-27805849	chr17:27785644-27805849	Browse	206	30	1	0	0	0	0
Dpysl4	NM_011993	-1186.5	-16882.5	Upstream	http://genome.ucsc.edu/cgi-bin/hgTracks?org=mouse&db=mm9&position=chr7:146260614-146280955	chr7:146260614-146280955	Browse	342	83	2	0	0	0	0
4933406E20Rik	NM_028944	-8119.5	10655.5	Intragenic	http://genome.ucsc.edu/cgi-bin/hgTracks?org=mouse&db=mm9&position=chr9:108481648-108501975	chr9:108481648-108501975	Browse	328	58	5	0	0	0	0
Gpx5	NM_010343	-33187.5	-26933.5	Downstream	http://genome.ucsc.edu/cgi-bin/hgTracks?org=mouse&db=mm9&position=chr13:21341314-21361421	chr13:21341314-21361421	Browse	108	14	2	0	0	0	0
Rab7	NM_009005	-10853.5	2402.5	Intragenic	http://genome.ucsc.edu/cgi-bin/hgTracks?org=mouse&db=mm9&position=chr6:87942740-87962921	chr6:87942740-87962921	Browse	182	23	1	0	0	0	0
Lnx2	NM_080795	-24562	34865	Intragenic	http://genome.ucsc.edu/cgi-bin/hgTracks?org=mouse&db=mm9&position=chr5:147853439-147873647	chr5:147853439-147873647	Browse	209	28	5	0	0	0	0
Tmem108	NM_178638	104144	381506	Upstream	http://genome.ucsc.edu/cgi-bin/hgTracks?org=mouse&db=mm9&position=chr9:103758124-103778424	chr9:103758124-103778424	Browse	301	55	4	0	0	0	0
Dynll2	NM_026556	-30265.5	-22292.5	Downstream	http://genome.ucsc.edu/cgi-bin/hgTracks?org=mouse&db=mm9&position=chr11:87760508-87780975	chr11:87760508-87780975	Browse	468	120	8	0	0	0	0
D630040G17Rik	NM_178267	50952.5	-114378	Intragenic	http://genome.ucsc.edu/cgi-bin/hgTracks?org=mouse&db=mm9&position=chr8:81593205-81613370	chr8:81593205-81613370	Browse	166	21	3	0	0	0	0
Krt76	NM_001033177	-12911	-4341	Downstream	http://genome.ucsc.edu/cgi-bin/hgTracks?org=mouse&db=mm9&position=chr15:101700300-101720580	chr15:101700300-101720580	Browse	281	46	4	0	0	0	0
Ctsz	NM_022325	-5284	6215	Intragenic	http://genome.ucsc.edu/cgi-bin/hgTracks?org=mouse&db=mm9&position=chr2:174249122-174269296	chr2:174249122-174269296	Browse	175	20	3	0	0	0	0
Ccl17	NM_011332	-9562	-11130	Upstream	http://genome.ucsc.edu/cgi-bin/hgTracks?org=mouse&db=mm9&position=chr8:97314537-97335075	chr8:97314537-97335075	Browse	539	147	5	0	0	0	0
EG632778	NM_001039243	-33294	-32066	Downstream	http://genome.ucsc.edu/cgi-bin/hgTracks?org=mouse&db=mm9&position=chr7:26357326-26377820	chr7:26357326-26377820	Browse	495	154	7	0	0	0	0
Tns3	NM_001083587	-115858	117026	Intragenic	http://genome.ucsc.edu/cgi-bin/hgTracks?org=mouse&db=mm9&position=chr11:8438568-8458792	chr11:8438568-8458792	Browse	225	34	3	0	0	0	0
Depdc5	NM_001025426	134098	6258.5	Downstream	http://genome.ucsc.edu/cgi-bin/hgTracks?org=mouse&db=mm9&position=chr5:33330408-33350527	chr5:33330408-33350527	Browse	120	14	2	0	0	0	0
Cldn10	NM_023878	84650	-1967	Intragenic	http://genome.ucsc.edu/cgi-bin/hgTracks?org=mouse&db=mm9&position=chr14:119261710-119281848	chr14:119261710-119281848	Browse	139	17	2	0	0	0	0
Rims4	NM_183023	-29125	25678	Intragenic	http://genome.ucsc.edu/cgi-bin/hgTracks?org=mouse&db=mm9&position=chr2:163705090-163725498	chr2:163705090-163725498	Browse	409	96	7	0	0	0	0
Garnl3	NM_178888	-69010.5	31828.5	Intragenic	http://genome.ucsc.edu/cgi-bin/hgTracks?org=mouse&db=mm9&position=chr2:32863383-32884044	chr2:32863383-32884044	Browse	662	365	5	0	0	0	0
Hs3st2	NM_001081327	209590	100117	Downstream	http://genome.ucsc.edu/cgi-bin/hgTracks?org=mouse&db=mm9&position=chr7:128735256-128755542	chr7:128735256-128755542	Browse	287	55	3	0	0	0	0
Adrbk2	NM_177078	-191000	-85963	Downstream	http://genome.ucsc.edu/cgi-bin/hgTracks?org=mouse&db=mm9&position=chr5:113243267-113263801	chr5:113243267-113263801	Browse	535	171	10	0	0	0	0
Selp	NM_011347	19143	-6900	Intragenic	http://genome.ucsc.edu/cgi-bin/hgTracks?org=mouse&db=mm9&position=chr1:166062794-166083156	chr1:166062794-166083156	Browse	363	84	7	0	0	0	0
6330403A02Rik	NM_001081227	-11853	37417	Intragenic	http://genome.ucsc.edu/cgi-bin/hgTracks?org=mouse&db=mm9&position=chr1:182391583-182411981	chr1:182391583-182411981	Browse	399	64	5	0	0	0	0
Reln	NM_011261	-107758	352494	Intragenic	http://genome.ucsc.edu/cgi-bin/hgTracks?org=mouse&db=mm9&position=chr5:21732540-21752989	chr5:21732540-21752989	Browse	450	107	8	0	0	0	0
Carkl	NM_029031	23580.5	-1444.5	Intragenic	http://genome.ucsc.edu/cgi-bin/hgTracks?org=mouse&db=mm9&position=chr11:73026391-73046736	chr11:73026391-73046736	Browse	346	53	3	0	0	0	0
Helz	NM_198298	138478	-506	Intragenic	http://genome.ucsc.edu/cgi-bin/hgTracks?org=mouse&db=mm9&position=chr11:107537605-107557897	chr11:107537605-107557897	Browse	293	64	3	0	0	0	0
Arhgap5	NM_009706	-119414	-171189	Upstream	http://genome.ucsc.edu/cgi-bin/hgTracks?org=mouse&db=mm9&position=chr12:53487550-53507748	chr12:53487550-53507748	Browse	199	26	3	0	0	0	0
Accn2	NM_009597	26833	-3578	Intragenic	http://genome.ucsc.edu/cgi-bin/hgTracks?org=mouse&db=mm9&position=chr15:99517719-99538243	chr15:99517719-99538243	Browse	525	168	19	0	0	0	0
Krba1	NM_133922	-107459	-128695	Upstream	http://genome.ucsc.edu/cgi-bin/hgTracks?org=mouse&db=mm9&position=chr6:48228029-48248381	chr6:48228029-48248381	Browse	353	75	7	0	0	0	0
Tdh	NM_021480	-19584.5	-2838.5	Downstream	http://genome.ucsc.edu/cgi-bin/hgTracks?org=mouse&db=mm9&position=chr14:64098104-64118585	chr14:64098104-64118585	Browse	482	122	8	0	0	0	0
Ptpn1	NM_011201	10208	-36851	Intragenic	http://genome.ucsc.edu/cgi-bin/hgTracks?org=mouse&db=mm9&position=chr2:167757958-167778110	chr2:167757958-167778110	Browse	153	23	5	0	0	0	0
Sbp	NM_011321	-5052.5	-8664.5	Upstream	http://genome.ucsc.edu/cgi-bin/hgTracks?org=mouse&db=mm9&position=chr17:24063843-24083976	chr17:24063843-24083976	Browse	134	16	3	0	0	0	0
Megf11	NM_172522	109104	-206162	Intragenic	http://genome.ucsc.edu/cgi-bin/hgTracks?org=mouse&db=mm9&position=chr9:64332483-64352716	chr9:64332483-64352716	Browse	234	39	3	0	0	0	0
Prok2	NM_001037539	108189	123283	Upstream	http://genome.ucsc.edu/cgi-bin/hgTracks?org=mouse&db=mm9&position=chr6:99774480-99794670	chr6:99774480-99794670	Browse	191	23	2	0	0	0	0
Mc3r	NM_008561	-94450.5	-97073.5	Upstream	http://genome.ucsc.edu/cgi-bin/hgTracks?org=mouse&db=mm9&position=chr2:171969418-171989663	chr2:171969418-171989663	Browse	246	40	2	0	0	0	0
Gnb4	NM_013531	-18532	14476	Intragenic	http://genome.ucsc.edu/cgi-bin/hgTracks?org=mouse&db=mm9&position=chr3:32486832-32507018	chr3:32486832-32507018	Browse	187	24	2	0	0	0	0
Cacng2	NM_007583	-52647	73011	Intragenic	http://genome.ucsc.edu/cgi-bin/hgTracks?org=mouse&db=mm9&position=chr15:77886845-77907281	chr15:77886845-77907281	Browse	437	132	9	0	0	0	0
AW146020	NM_177884	-108248	-143678	Upstream	http://genome.ucsc.edu/cgi-bin/hgTracks?org=mouse&db=mm9&position=chr6:81755296-81775533	chr6:81755296-81775533	Browse	238	41	3	0	0	0	0
Apob	NM_009693	122306	83142.5	Downstream	http://genome.ucsc.edu/cgi-bin/hgTracks?org=mouse&db=mm9&position=chr12:8096566-8117009	chr12:8096566-8117009	Browse	444	117	5	0	0	0	0
Ttl	NM_027192	4570.5	-23187.5	Intragenic	http://genome.ucsc.edu/cgi-bin/hgTracks?org=mouse&db=mm9&position=chr2:128886190-128906405	chr2:128886190-128906405	Browse	216	32	8	0	0	0	0
Astn1	NM_007495	101882	-227565	Intragenic	http://genome.ucsc.edu/cgi-bin/hgTracks?org=mouse&db=mm9&position=chr1:160384198-160404506	chr1:160384198-160404506	Browse	309	61	3	0	0	0	0
Stk38	NM_134115	-22732	14321	Intragenic	http://genome.ucsc.edu/cgi-bin/hgTracks?org=mouse&db=mm9&position=chr17:29112019-29132281	chr17:29112019-29132281	Browse	263	37	5	0	0	0	0
4921528I01Rik	NM_027616	65095.5	425596	Upstream	http://genome.ucsc.edu/cgi-bin/hgTracks?org=mouse&db=mm9&position=chr18:22384903-22405082	chr18:22384903-22405082	Browse	180	22	1	0	0	0	0
Fgg	NM_133862	5026	-2128	Intragenic	http://genome.ucsc.edu/cgi-bin/hgTracks?org=mouse&db=mm9&position=chr3:82806691-82826995	chr3:82806691-82826995	Browse	305	48	7	0	0	0	0
Efnb3	NM_007911	-2615.5	3438.5	Intragenic	http://genome.ucsc.edu/cgi-bin/hgTracks?org=mouse&db=mm9&position=chr11:69360910-69381219	chr11:69360910-69381219	Browse	310	54	6	0	0	0	0
Matn1	NM_010769	290992	279940	Downstream	http://genome.ucsc.edu/cgi-bin/hgTracks?org=mouse&db=mm9&position=chr4:130781198-130801462	chr4:130781198-130801462	Browse	265	51	1	0	0	0	0
AU021034	NM_177629	90811	98795	Upstream	http://genome.ucsc.edu/cgi-bin/hgTracks?org=mouse&db=mm9&position=chr14:78569419-78589831	chr14:78569419-78589831	Browse	413	69	4	0	0	0	0
Nsf	NM_008740	-33230	99044	Intragenic	http://genome.ucsc.edu/cgi-bin/hgTracks?org=mouse&db=mm9&position=chr11:103771825-103792455	chr11:103771825-103792455	Browse	631	259	13	0	0	0	0
Wasf1	NM_031877	78023.5	23028.5	Downstream	http://genome.ucsc.edu/cgi-bin/hgTracks?org=mouse&db=mm9&position=chr10:40671170-40691633	chr10:40671170-40691633	Browse	464	138	4	0	0	0	0
Angpt4	NM_009641	26657	-6666	Intragenic	http://genome.ucsc.edu/cgi-bin/hgTracks?org=mouse&db=mm9&position=chr2:151753550-151773898	chr2:151753550-151773898	Browse	349	84	1	0	0	0	0
Nppb	NM_008726	-431	-1848	Upstream	http://genome.ucsc.edu/cgi-bin/hgTracks?org=mouse&db=mm9&position=chr4:147349246-147369686	chr4:147349246-147369686	Browse	441	125	7	0	0	0	0
Centb2	NM_030138	-20451.5	88374.5	Intragenic	http://genome.ucsc.edu/cgi-bin/hgTracks?org=mouse&db=mm9&position=chr16:31170770-31190975	chr16:31170770-31190975	Browse	206	31	2	0	0	0	0
Lin28	NM_145833	1982.5	17469.5	Upstream	http://genome.ucsc.edu/cgi-bin/hgTracks?org=mouse&db=mm9&position=chr4:133566390-133587037	chr4:133566390-133587037	Browse	648	292	10	0	0	0	0
D430041D05Rik	NM_001033347	-111003	156257	Intragenic	http://genome.ucsc.edu/cgi-bin/hgTracks?org=mouse&db=mm9&position=chr2:104129220-104149756	chr2:104129220-104149756	Browse	537	143	5	0	0	0	0
Glt8d3	NM_001033275	-379060	-343718	Downstream	http://genome.ucsc.edu/cgi-bin/hgTracks?org=mouse&db=mm9&position=chr15:92716308-92736601	chr15:92716308-92736601	Browse	294	55	3	0	0	0	0
Tor3a	NM_023141	-5246.5	14476.5	Intragenic	http://genome.ucsc.edu/cgi-bin/hgTracks?org=mouse&db=mm9&position=chr1:158588975-158609408	chr1:158588975-158609408	Browse	434	67	8	0	0	0	0
Caps2	NM_178278	-3258	-56193	Upstream	http://genome.ucsc.edu/cgi-bin/hgTracks?org=mouse&db=mm9&position=chr10:111587353-111607483	chr10:111587353-111607483	Browse	131	16	3	0	0	0	0
Hs3st2	NM_001081327	204270	94797	Downstream	http://genome.ucsc.edu/cgi-bin/hgTracks?org=mouse&db=mm9&position=chr7:128729923-128750235	chr7:128729923-128750235	Browse	313	40	7	0	0	0	0
Rap1gap	NM_001081155	3317	-44848	Intragenic	http://genome.ucsc.edu/cgi-bin/hgTracks?org=mouse&db=mm9&position=chr4:137230770-137251098	chr4:137230770-137251098	Browse	329	69	5	0	0	0	0
Dnm1	NM_010065	-13175	31659	Intragenic	http://genome.ucsc.edu/cgi-bin/hgTracks?org=mouse&db=mm9&position=chr2:32185555-32205743	chr2:32185555-32205743	Browse	189	27	0	0	0	0	0
Abcc12	NM_172912	-53552.5	8197.5	Intragenic	http://genome.ucsc.edu/cgi-bin/hgTracks?org=mouse&db=mm9&position=chr8:89026675-89047198	chr8:89026675-89047198	Browse	524	117	7	0	0	0	0
Tbx5	NM_011537	121696	71886	Downstream	http://genome.ucsc.edu/cgi-bin/hgTracks?org=mouse&db=mm9&position=chr5:120396257-120416477	chr5:120396257-120416477	Browse	221	36	1	0	0	0	0
Trerf1	NM_001097623	157608	-60908.5	Intragenic	http://genome.ucsc.edu/cgi-bin/hgTracks?org=mouse&db=mm9&position=chr17:47425253-47445744	chr17:47425253-47445744	Browse	492	88	8	0	0	0	0
Zfp777	NM_001081382	88866	112793	Upstream	http://genome.ucsc.edu/cgi-bin/hgTracks?org=mouse&db=mm9&position=chr6:48076709-48097249	chr6:48076709-48097249	Browse	541	183	4	0	0	0	0
EG629678	NM_001037935	-144022	-116636	Downstream	http://genome.ucsc.edu/cgi-bin/hgTracks?org=mouse&db=mm9&position=chr14:77752472-77772833	chr14:77752472-77772833	Browse	362	73	5	0	0	0	0
Tle3	NM_001083927	112120	65988.5	Downstream	http://genome.ucsc.edu/cgi-bin/hgTracks?org=mouse&db=mm9&position=chr9:61322013-61342572	chr9:61322013-61342572	Browse	560	122	10	0	0	0	0
Kcnk2	NM_010607	-218112	-82212	Downstream	http://genome.ucsc.edu/cgi-bin/hgTracks?org=mouse&db=mm9&position=chr1:190939502-190959696	chr1:190939502-190959696	Browse	195	25	3	0	0	0	0
Dynll2	NM_026556	-990	6983	Intragenic	http://genome.ucsc.edu/cgi-bin/hgTracks?org=mouse&db=mm9&position=chr11:87789840-87810194	chr11:87789840-87810194	Browse	355	54	8	0	0	0	0
Nek11	NM_172461	-151058	81718.5	Intragenic	http://genome.ucsc.edu/cgi-bin/hgTracks?org=mouse&db=mm9&position=chr9:105136285-105156744	chr9:105136285-105156744	Browse	460	136	3	0	0	0	0
Ankrd6	NM_001012450	-4016.5	115454	Intragenic	http://genome.ucsc.edu/cgi-bin/hgTracks?org=mouse&db=mm9&position=chr4:32996362-33016565	chr4:32996362-33016565	Browse	204	28	2	0	0	0	0
Med10	NM_138596	42654.5	36441.5	Downstream	http://genome.ucsc.edu/cgi-bin/hgTracks?org=mouse&db=mm9&position=chr13:69981177-70001650	chr13:69981177-70001650	Browse	474	102	4	0	0	0	0
D6Wsu116e	NM_026585	-100776	-155384	Upstream	http://genome.ucsc.edu/cgi-bin/hgTracks?org=mouse&db=mm9&position=chr6:116047191-116067406	chr6:116047191-116067406	Browse	216	34	4	0	0	0	0
Txnl1	NM_016792	284911	314470	Upstream	http://genome.ucsc.edu/cgi-bin/hgTracks?org=mouse&db=mm9&position=chr18:64126736-64147112	chr18:64126736-64147112	Browse	377	87	2	0	0	0	0
Srp9	NM_012058	52433	44754	Downstream	http://genome.ucsc.edu/cgi-bin/hgTracks?org=mouse&db=mm9&position=chr1:184097189-184117411	chr1:184097189-184117411	Browse	223	37	3	0	0	0	0
Cacna1i	NM_001044308	38159.5	-72895.5	Intragenic	http://genome.ucsc.edu/cgi-bin/hgTracks?org=mouse&db=mm9&position=chr15:80145727-80165926	chr15:80145727-80165926	Browse	200	29	1	0	0	0	0
Tead1	NM_009346	161262	-59135.5	Intragenic	http://genome.ucsc.edu/cgi-bin/hgTracks?org=mouse&db=mm9&position=chr7:119974283-119994454	chr7:119974283-119994454	Browse	172	21	3	0	0	0	0
Dlx6	NM_010057	-117862	-121858	Upstream	http://genome.ucsc.edu/cgi-bin/hgTracks?org=mouse&db=mm9&position=chr6:6685334-6705609	chr6:6685334-6705609	Browse	276	43	4	0	0	0	0
Triml1	NM_177742	38971.5	50651.5	Upstream	http://genome.ucsc.edu/cgi-bin/hgTracks?org=mouse&db=mm9&position=chr8:44255756-44275867	chr8:44255756-44275867	Browse	112	14	4	0	0	0	0
Smndc1	NM_172429	37906	49266	Upstream	http://genome.ucsc.edu/cgi-bin/hgTracks?org=mouse&db=mm9&position=chr19:53492767-53513171	chr19:53492767-53513171	Browse	405	61	10	0	0	0	0
Cyb5r4	NM_024195	102701	52792	Downstream	http://genome.ucsc.edu/cgi-bin/hgTracks?org=mouse&db=mm9&position=chr9:87014404-87034614	chr9:87014404-87034614	Browse	211	28	4	0	0	0	0
Inpp5a	NM_183144	-25619.5	-216156	Upstream	http://genome.ucsc.edu/cgi-bin/hgTracks?org=mouse&db=mm9&position=chr7:146539306-146559471	chr7:146539306-146559471	Browse	166	20	4	0	0	0	0
Nlk	NM_008702	-3930	126328	Intragenic	http://genome.ucsc.edu/cgi-bin/hgTracks?org=mouse&db=mm9&position=chr11:78496873-78517121	chr11:78496873-78517121	Browse	249	38	3	0	0	0	0
Tac4	NM_053093	4041.5	-3691.5	Intragenic	http://genome.ucsc.edu/cgi-bin/hgTracks?org=mouse&db=mm9&position=chr11:95116796-95136971	chr11:95116796-95136971	Browse	176	26	4	0	0	0	0
Syt17	NM_138649	-84388.5	-22691.5	Downstream	http://genome.ucsc.edu/cgi-bin/hgTracks?org=mouse&db=mm9&position=chr7:125492519-125512836	chr7:125492519-125512836	Browse	318	71	3	0	0	0	0
Bcor	NM_175045	-195062	-151744	Downstream	http://genome.ucsc.edu/cgi-bin/hgTracks?org=mouse&db=mm9&position=chrX:11452018-11472219	chrX:11452018-11472219	Browse	202	26	5	0	0	0	0
Marco	NM_010766	-23933.5	6613.5	Intragenic	http://genome.ucsc.edu/cgi-bin/hgTracks?org=mouse&db=mm9&position=chr1:122367571-122387884	chr1:122367571-122387884	Browse	314	61	5	0	0	0	0
1700106N22Rik	NM_028576	281569	-86312	Intragenic	http://genome.ucsc.edu/cgi-bin/hgTracks?org=mouse&db=mm9&position=chr17:85761415-85781801	chr17:85761415-85781801	Browse	387	90	10	0	0	0	0
Rab3c	NM_023852	10	219839	Upstream	http://genome.ucsc.edu/cgi-bin/hgTracks?org=mouse&db=mm9&position=chr13:111060184-111080552	chr13:111060184-111080552	Browse	369	68	8	0	0	0	0
Klf13	NM_021366	21681.5	69172.5	Upstream	http://genome.ucsc.edu/cgi-bin/hgTracks?org=mouse&db=mm9&position=chr7:71095350-71115499	chr7:71095350-71115499	Browse	150	17	1	0	0	0	0
C130023O10Rik	NM_177110	-255336	-256812	Upstream	http://genome.ucsc.edu/cgi-bin/hgTracks?org=mouse&db=mm9&position=chr2:106392822-106412934	chr2:106392822-106412934	Browse	113	15	4	0	0	0	0
Crhr2	NM_009953	-24477	18448	Intragenic	http://genome.ucsc.edu/cgi-bin/hgTracks?org=mouse&db=mm9&position=chr6:55048181-55068797	chr6:55048181-55068797	Browse	617	300	10	0	0	0	0
Sergef	NM_013789	-126790	69828.5	Intragenic	http://genome.ucsc.edu/cgi-bin/hgTracks?org=mouse&db=mm9&position=chr7:53758176-53778565	chr7:53758176-53778565	Browse	390	80	3	0	0	0	0
D11Bwg0517e	NM_001024931	-223945	195868	Intragenic	http://genome.ucsc.edu/cgi-bin/hgTracks?org=mouse&db=mm9&position=chr11:118536747-118557135	chr11:118536747-118557135	Browse	389	106	6	0	0	0	0
Ccl17	NM_011332	1377.5	-190.5	Intragenic	http://genome.ucsc.edu/cgi-bin/hgTracks?org=mouse&db=mm9&position=chr8:97325610-97345881	chr8:97325610-97345881	Browse	272	42	5	0	0	0	0
C130023O10Rik	NM_177110	-256098	-257574	Upstream	http://genome.ucsc.edu/cgi-bin/hgTracks?org=mouse&db=mm9&position=chr2:106391940-106412291	chr2:106391940-106412291	Browse	352	51	3	0	0	0	0
Zfp169	NM_026450	-100606	-74871	Downstream	http://genome.ucsc.edu/cgi-bin/hgTracks?org=mouse&db=mm9&position=chr13:48498056-48518258	chr13:48498056-48518258	Browse	203	29	1	0	0	0	0
Gpr55	NM_001033290	-31475	-9956	Downstream	http://genome.ucsc.edu/cgi-bin/hgTracks?org=mouse&db=mm9&position=chr1:87816065-87836245	chr1:87816065-87836245	Browse	181	23	2	0	0	0	0
Sh2d3c	NM_013781	23367.5	-10555.5	Intragenic	http://genome.ucsc.edu/cgi-bin/hgTracks?org=mouse&db=mm9&position=chr2:32589775-32610142	chr2:32589775-32610142	Browse	368	94	4	0	0	0	0
Sbk1	NM_145587	-11972.5	-34353.5	Upstream	http://genome.ucsc.edu/cgi-bin/hgTracks?org=mouse&db=mm9&position=chr7:133393956-133414363	chr7:133393956-133414363	Browse	408	75	11	0	0	0	0
Rundc3a	NM_016759	-256	-9134	Upstream	http://genome.ucsc.edu/cgi-bin/hgTracks?org=mouse&db=mm9&position=chr11:102244611-102264855	chr11:102244611-102264855	Browse	245	41	3	0	0	0	0
Cnga3	NM_009918	-662	-44786	Upstream	http://genome.ucsc.edu/cgi-bin/hgTracks?org=mouse&db=mm9&position=chr1:37265261-37285625	chr1:37265261-37285625	Browse	365	83	7	0	0	0	0
Plch1	NM_183191	-68349	86454	Intragenic	http://genome.ucsc.edu/cgi-bin/hgTracks?org=mouse&db=mm9&position=chr3:63576497-63596727	chr3:63576497-63596727	Browse	231	32	2	0	0	0	0
D11Bwg0517e	NM_001024931	-222390	197424	Intragenic	http://genome.ucsc.edu/cgi-bin/hgTracks?org=mouse&db=mm9&position=chr11:118538352-118558641	chr11:118538352-118558641	Browse	290	56	1	0	0	0	0
Gm628	NM_001033365	117893	170629	Upstream	http://genome.ucsc.edu/cgi-bin/hgTracks?org=mouse&db=mm9&position=chr15:73777676-73798312	chr15:73777676-73798312	Browse	637	140	12	0	0	0	0
Osbp2	NM_152818	-86650.5	73522.5	Intragenic	http://genome.ucsc.edu/cgi-bin/hgTracks?org=mouse&db=mm9&position=chr11:3667120-3687391	chr11:3667120-3687391	Browse	272	36	4	0	0	0	0
Bud13	NM_146000	277726	261954	Downstream	http://genome.ucsc.edu/cgi-bin/hgTracks?org=mouse&db=mm9&position=chr9:46358687-46378954	chr9:46358687-46378954	Browse	268	43	4	0	0	0	0
Rph3a	NM_011286	-48331.5	20687.5	Intragenic	http://genome.ucsc.edu/cgi-bin/hgTracks?org=mouse&db=mm9&position=chr5:121401024-121421367	chr5:121401024-121421367	Browse	344	90	5	0	0	0	0
5430419D17Rik	NM_175166	70771.5	-5772.5	Intragenic	http://genome.ucsc.edu/cgi-bin/hgTracks?org=mouse&db=mm9&position=chr7:138378530-138398843	chr7:138378530-138398843	Browse	314	74	5	0	0	0	0
Zfp105	NM_009544	-18906.5	-26857.5	Upstream	http://genome.ucsc.edu/cgi-bin/hgTracks?org=mouse&db=mm9&position=chr9:122803145-122823432	chr9:122803145-122823432	Browse	288	54	4	0	0	0	0
Rims3	NM_182929	-11690	-25382	Upstream	http://genome.ucsc.edu/cgi-bin/hgTracks?org=mouse&db=mm9&position=chr4:120528732-120548834	chr4:120528732-120548834	Browse	103	13	2	0	0	0	0
Rims3	NM_182929	-11397	-25089	Upstream	http://genome.ucsc.edu/cgi-bin/hgTracks?org=mouse&db=mm9&position=chr4:120528874-120549278	chr4:120528874-120549278	Browse	405	142	15	0	0	0	0
Gnptg	NM_172529	-428	5372	Intragenic	http://genome.ucsc.edu/cgi-bin/hgTracks?org=mouse&db=mm9&position=chr17:25366418-25386848	chr17:25366418-25386848	Browse	431	104	9	0	0	0	0
Cbln1	NM_019626	-122672	-118932	Downstream	http://genome.ucsc.edu/cgi-bin/hgTracks?org=mouse&db=mm9&position=chr8:89863594-89884043	chr8:89863594-89884043	Browse	450	149	6	0	0	0	0
Fstl5	NM_178673	-10	-635418	Upstream	http://genome.ucsc.edu/cgi-bin/hgTracks?org=mouse&db=mm9&position=chr3:75868309-75888709	chr3:75868309-75888709	Browse	401	116	4	0	0	0	0
Grin2a	NM_008170	-589216	-174392	Downstream	http://genome.ucsc.edu/cgi-bin/hgTracks?org=mouse&db=mm9&position=chr16:9393241-9413580	chr16:9393241-9413580	Browse	340	70	9	0	0	0	0
Fgf12	NM_183064	118893	404001	Upstream	http://genome.ucsc.edu/cgi-bin/hgTracks?org=mouse&db=mm9&position=chr16:28554041-28574371	chr16:28554041-28574371	Browse	331	81	2	0	0	0	0
AI451557	NM_001033207	-42755	-44953	Upstream	http://genome.ucsc.edu/cgi-bin/hgTracks?org=mouse&db=mm9&position=chr8:96995923-97016499	chr8:96995923-97016499	Browse	577	151	13	0	0	0	0
Mtap1b	NM_008634	47999	140099	Upstream	http://genome.ucsc.edu/cgi-bin/hgTracks?org=mouse&db=mm9&position=chr13:100324306-100344682	chr13:100324306-100344682	Browse	377	86	5	0	0	0	0
Rap1gap	NM_001081155	-5424.5	-53589.5	Upstream	http://genome.ucsc.edu/cgi-bin/hgTracks?org=mouse&db=mm9&position=chr4:137222004-137242381	chr4:137222004-137242381	Browse	378	86	7	0	0	0	0
Lemd1	NM_001033250	-2812	-70609	Upstream	http://genome.ucsc.edu/cgi-bin/hgTracks?org=mouse&db=mm9&position=chr1:134074947-134095443	chr1:134074947-134095443	Browse	497	116	13	0	0	0	0
A730018C14Rik	NM_176956	-92801.5	-83505.5	Downstream	http://genome.ucsc.edu/cgi-bin/hgTracks?org=mouse&db=mm9&position=chr12:113558504-113578739	chr12:113558504-113578739	Browse	236	39	1	0	0	0	0
Wscd1	NM_177618	158066	119122	Downstream	http://genome.ucsc.edu/cgi-bin/hgTracks?org=mouse&db=mm9&position=chr11:71712095-71732446	chr11:71712095-71732446	Browse	352	75	2	0	0	0	0
Sppl3	NM_029012	61142.5	-26124.5	Intragenic	http://genome.ucsc.edu/cgi-bin/hgTracks?org=mouse&db=mm9&position=chr5:115512586-115532763	chr5:115512586-115532763	Browse	178	22	2	0	0	0	0
Tor1b	NM_133673	-23620	-29635	Upstream	http://genome.ucsc.edu/cgi-bin/hgTracks?org=mouse&db=mm9&position=chr2:30774767-30795033	chr2:30774767-30795033	Browse	267	55	9	0	0	0	0
C030014K22Rik	NM_175461	122261	32725	Downstream	http://genome.ucsc.edu/cgi-bin/hgTracks?org=mouse&db=mm9&position=chr1:169043671-169064061	chr1:169043671-169064061	Browse	391	102	7	0	0	0	0
Abcd2	NM_011994	7912.5	53849.5	Upstream	http://genome.ucsc.edu/cgi-bin/hgTracks?org=mouse&db=mm9&position=chr15:91020030-91040271	chr15:91020030-91040271	Browse	242	43	1	0	0	0	0
Fxyd4	NM_033648	64091.5	67868.5	Upstream	http://genome.ucsc.edu/cgi-bin/hgTracks?org=mouse&db=mm9&position=chr6:117941190-117961699	chr6:117941190-117961699	Browse	510	151	8	0	0	0	0
Numa1	NM_133947	21825	-23292	Intragenic	http://genome.ucsc.edu/cgi-bin/hgTracks?org=mouse&db=mm9&position=chr7:109130124-109150238	chr7:109130124-109150238	Browse	115	15	3	0	0	0	0
Lrrc23	NM_013588	2217	12073	Upstream	http://genome.ucsc.edu/cgi-bin/hgTracks?org=mouse&db=mm9&position=chr6:124721896-124742010	chr6:124721896-124742010	Browse	115	13	3	0	0	0	0
Slc12a7	NM_011390	-14864	-67910	Upstream	http://genome.ucsc.edu/cgi-bin/hgTracks?org=mouse&db=mm9&position=chr13:73876146-73896414	chr13:73876146-73896414	Browse	269	41	5	0	0	0	0
Ces7	NM_001003951	-65889.5	-44376.5	Downstream	http://genome.ucsc.edu/cgi-bin/hgTracks?org=mouse&db=mm9&position=chr8:95983313-96004122	chr8:95983313-96004122	Browse	810	236	12	0	0	0	0
Nell1	NM_001037906	122847	-765093	Intragenic	http://genome.ucsc.edu/cgi-bin/hgTracks?org=mouse&db=mm9&position=chr7:57343430-57363702	chr7:57343430-57363702	Browse	273	57	3	0	0	0	0
Mamdc2	NM_174857	-52188.5	93525.5	Intragenic	http://genome.ucsc.edu/cgi-bin/hgTracks?org=mouse&db=mm9&position=chr19:23460416-23480831	chr19:23460416-23480831	Browse	416	100	7	0	0	0	0
5330439B14Rik	NM_177314	15615.5	3747.5	Downstream	http://genome.ucsc.edu/cgi-bin/hgTracks?org=mouse&db=mm9&position=chr6:142568638-142588821	chr6:142568638-142588821	Browse	184	25	1	0	0	0	0
Trim44	NM_020267	-122740	-21957.5	Downstream	http://genome.ucsc.edu/cgi-bin/hgTracks?org=mouse&db=mm9&position=chr2:102108124-102128511	chr2:102108124-102128511	Browse	388	88	8	0	0	0	0
Nupl2	NM_153092	67638	48592	Downstream	http://genome.ucsc.edu/cgi-bin/hgTracks?org=mouse&db=mm9&position=chr5:23728314-23748522	chr5:23728314-23748522	Browse	209	30	3	0	0	0	0
2310007F21Rik	NM_025857	34066	-5169	Intragenic	http://genome.ucsc.edu/cgi-bin/hgTracks?org=mouse&db=mm9&position=chr9:63474367-63494687	chr9:63474367-63494687	Browse	321	59	5	0	0	0	0
Chchd3	NM_025336	-349840	-81914.5	Downstream	http://genome.ucsc.edu/cgi-bin/hgTracks?org=mouse&db=mm9&position=chr6:32650074-32670549	chr6:32650074-32670549	Browse	476	150	7	0	0	0	0
Sntb2	NM_009229	59918	-18525	Intragenic	http://genome.ucsc.edu/cgi-bin/hgTracks?org=mouse&db=mm9&position=chr8:109509486-109529648	chr8:109509486-109529648	Browse	163	18	4	0	0	0	0
Tex2	NM_198292	-12380.5	98411.5	Intragenic	http://genome.ucsc.edu/cgi-bin/hgTracks?org=mouse&db=mm9&position=chr11:106451758-106471969	chr11:106451758-106471969	Browse	212	30	1	0	0	0	0
Epha8	NM_007939	-32133	-4735	Downstream	http://genome.ucsc.edu/cgi-bin/hgTracks?org=mouse&db=mm9&position=chr4:136470266-136490930	chr4:136470266-136490930	Browse	665	291	15	0	0	0	0
Ebf1	NM_007897	369874	-17165.5	Intragenic	http://genome.ucsc.edu/cgi-bin/hgTracks?org=mouse&db=mm9&position=chr11:44791328-44811689	chr11:44791328-44811689	Browse	362	72	7	0	0	0	0
Itga9	NM_133721	5641.5	-286590	Intragenic	http://genome.ucsc.edu/cgi-bin/hgTracks?org=mouse&db=mm9&position=chr9:118511355-118531580	chr9:118511355-118531580	Browse	226	32	1	0	0	0	0
Cacna2d4	NM_001033382	-3287.5	-119170	Upstream	http://genome.ucsc.edu/cgi-bin/hgTracks?org=mouse&db=mm9&position=chr6:119173072-119193439	chr6:119173072-119193439	Browse	368	91	3	0	0	0	0
Gpr123	NM_177469	-6335	-50250	Upstream	http://genome.ucsc.edu/cgi-bin/hgTracks?org=mouse&db=mm9&position=chr7:147003566-147023908	chr7:147003566-147023908	Browse	343	88	8	0	0	0	0
1190002A17Rik	NM_001033874	87283	-25722	Intragenic	http://genome.ucsc.edu/cgi-bin/hgTracks?org=mouse&db=mm9&position=chr2:28632782-28653144	chr2:28632782-28653144	Browse	363	83	11	0	0	0	0
Kcnd3	NM_019931	119108	-91286	Intragenic	http://genome.ucsc.edu/cgi-bin/hgTracks?org=mouse&db=mm9&position=chr3:105370652-105391030	chr3:105370652-105391030	Browse	379	75	7	0	0	0	0
Grid1	NM_008166	128284	-632696	Intragenic	http://genome.ucsc.edu/cgi-bin/hgTracks?org=mouse&db=mm9&position=chr14:35751540-35771669	chr14:35751540-35771669	Browse	130	15	1	0	0	0	0
Cd2	NM_013486	-40770	-28738	Downstream	http://genome.ucsc.edu/cgi-bin/hgTracks?org=mouse&db=mm9&position=chr3:101041011-101061173	chr3:101041011-101061173	Browse	163	20	1	0	0	0	0
BC050092	NM_181419	2900.5	15366.5	Upstream	http://genome.ucsc.edu/cgi-bin/hgTracks?org=mouse&db=mm9&position=chr9:22057183-22077296	chr9:22057183-22077296	Browse	114	14	2	0	0	0	0
A1cf	NM_001081074	21733	-58913	Intragenic	http://genome.ucsc.edu/cgi-bin/hgTracks?org=mouse&db=mm9&position=chr19:31954893-31975073	chr19:31954893-31975073	Browse	181	22	2	0	0	0	0
Cacng5	NM_080644	8664	45422	Upstream	http://genome.ucsc.edu/cgi-bin/hgTracks?org=mouse&db=mm9&position=chr11:107771281-107791399	chr11:107771281-107791399	Browse	119	14	2	0	0	0	0
Grip1	NM_133442	-127195	-748475	Upstream	http://genome.ucsc.edu/cgi-bin/hgTracks?org=mouse&db=mm9&position=chr10:118753965-118774383	chr10:118753965-118774383	Browse	419	88	3	0	0	0	0
Cacng5	NM_080644	8923.5	45681.5	Upstream	http://genome.ucsc.edu/cgi-bin/hgTracks?org=mouse&db=mm9&position=chr11:107771426-107791773	chr11:107771426-107791773	Browse	348	94	4	0	0	0	0
Cyp2s1	NM_028775	-2943	11112	Intragenic	http://genome.ucsc.edu/cgi-bin/hgTracks?org=mouse&db=mm9&position=chr7:26588488-26608724	chr7:26588488-26608724	Browse	237	37	4	0	0	0	0
BC023882	NM_146159	-45114	-29588	Downstream	http://genome.ucsc.edu/cgi-bin/hgTracks?org=mouse&db=mm9&position=chr5:34456804-34477114	chr5:34456804-34477114	Browse	311	61	2	0	0	0	0
Vav2	NM_009500	-125952	37238.5	Intragenic	http://genome.ucsc.edu/cgi-bin/hgTracks?org=mouse&db=mm9&position=chr2:27146227-27166558	chr2:27146227-27166558	Browse	332	69	4	0	0	0	0
Dlk1	NM_010052	-127017	-134486	Upstream	http://genome.ucsc.edu/cgi-bin/hgTracks?org=mouse&db=mm9&position=chr12:110554285-110574545	chr12:110554285-110574545	Browse	261	38	3	0	0	0	0
Gng2	NM_001038637	-21412.5	83278.5	Intragenic	http://genome.ucsc.edu/cgi-bin/hgTracks?org=mouse&db=mm9&position=chr14:20765007-20785110	chr14:20765007-20785110	Browse	104	14	1	0	0	0	0
Slc8a3	NM_080440	-126783	6952	Intragenic	http://genome.ucsc.edu/cgi-bin/hgTracks?org=mouse&db=mm9&position=chr12:82297163-82317605	chr12:82297163-82317605	Browse	443	135	1	0	0	0	0
Cd9	NM_007657	10613.5	45103.5	Upstream	http://genome.ucsc.edu/cgi-bin/hgTracks?org=mouse&db=mm9&position=chr6:125445306-125465467	chr6:125445306-125465467	Browse	162	18	5	0	0	0	0
Scn10a	NM_009134	12529	98424	Upstream	http://genome.ucsc.edu/cgi-bin/hgTracks?org=mouse&db=mm9&position=chr9:119605865-119626149	chr9:119605865-119626149	Browse	285	66	4	0	0	0	0
Akap6	NM_198111	419925	-31708	Intragenic	http://genome.ucsc.edu/cgi-bin/hgTracks?org=mouse&db=mm9&position=chr12:54210193-54230395	chr12:54210193-54230395	Browse	203	30	0	0	0	0	0
Thy1	NM_009382	-35855	-41051	Upstream	http://genome.ucsc.edu/cgi-bin/hgTracks?org=mouse&db=mm9&position=chr9:43805422-43825800	chr9:43805422-43825800	Browse	379	83	5	0	0	0	0
Snrk	NM_133741	-14877.5	-52675.5	Upstream	http://genome.ucsc.edu/cgi-bin/hgTracks?org=mouse&db=mm9&position=chr9:122016003-122036280	chr9:122016003-122036280	Browse	278	51	5	0	0	0	0
Trp53i11	NM_001025246	-115723	-129897	Upstream	http://genome.ucsc.edu/cgi-bin/hgTracks?org=mouse&db=mm9&position=chr2:92901817-92922217	chr2:92901817-92922217	Browse	401	105	3	0	0	0	0
Fstl4	NM_177059	128884	-293758	Intragenic	http://genome.ucsc.edu/cgi-bin/hgTracks?org=mouse&db=mm9&position=chr11:52696996-52717186	chr11:52696996-52717186	Browse	191	24	4	0	0	0	0
Ccbe1	NM_178793	-222510	12472.5	Intragenic	http://genome.ucsc.edu/cgi-bin/hgTracks?org=mouse&db=mm9&position=chr18:66218909-66239054	chr18:66218909-66239054	Browse	146	17	1	0	0	0	0
Lycat	NM_001081071	-60810	-196183	Upstream	http://genome.ucsc.edu/cgi-bin/hgTracks?org=mouse&db=mm9&position=chr17:73386286-73406760	chr17:73386286-73406760	Browse	475	121	9	0	0	0	0
Adra2a	NM_007417	130683	126933	Downstream	http://genome.ucsc.edu/cgi-bin/hgTracks?org=mouse&db=mm9&position=chr19:54240228-54260582	chr19:54240228-54260582	Browse	355	72	5	0	0	0	0
1700007G11Rik	NM_001024614	54997.5	-417718	Intragenic	http://genome.ucsc.edu/cgi-bin/hgTracks?org=mouse&db=mm9&position=chr5:98803213-98823426	chr5:98803213-98823426	Browse	214	28	4	0	0	0	0
Xrcc6bp1	NM_026858	-219978	-187052	Downstream	http://genome.ucsc.edu/cgi-bin/hgTracks?org=mouse&db=mm9&position=chr10:126108245-126128620	chr10:126108245-126128620	Browse	376	116	2	0	0	0	0
Mapre3	NM_133350	27320	-24031	Intragenic	http://genome.ucsc.edu/cgi-bin/hgTracks?org=mouse&db=mm9&position=chr5:31134306-31154590	chr5:31134306-31154590	Browse	285	59	3	0	0	0	0
Xrcc6bp1	NM_026858	-220422	-187496	Downstream	http://genome.ucsc.edu/cgi-bin/hgTracks?org=mouse&db=mm9&position=chr10:126107789-126128188	chr10:126107789-126128188	Browse	400	139	6	0	0	0	0
D9Ertd402e	NM_001013405	-103604	-134337	Upstream	http://genome.ucsc.edu/cgi-bin/hgTracks?org=mouse&db=mm9&position=chr9:122600839-122621387	chr9:122600839-122621387	Browse	549	151	9	0	0	0	0
Hivep3	NM_010657	89280.5	-231454	Intragenic	http://genome.ucsc.edu/cgi-bin/hgTracks?org=mouse&db=mm9&position=chr4:119566374-119586751	chr4:119566374-119586751	Browse	378	89	3	0	0	0	0
Wasf3	NM_145155	-24418	-110538	Upstream	http://genome.ucsc.edu/cgi-bin/hgTracks?org=mouse&db=mm9&position=chr5:147161915-147182411	chr5:147161915-147182411	Browse	497	126	6	0	0	0	0
1300001I01Rik	NM_001081158	2945	-18408	Intragenic	http://genome.ucsc.edu/cgi-bin/hgTracks?org=mouse&db=mm9&position=chr11:74455859-74476023	chr11:74455859-74476023	Browse	165	20	3	0	0	0	0
Pabpc1	NM_008774	17017.5	30317.5	Upstream	http://genome.ucsc.edu/cgi-bin/hgTracks?org=mouse&db=mm9&position=chr15:36545588-36565881	chr15:36545588-36565881	Browse	294	54	7	0	0	0	0
Mrps22	NM_025485	125062	137982	Upstream	http://genome.ucsc.edu/cgi-bin/hgTracks?org=mouse&db=mm9&position=chr9:98617061-98637218	chr9:98617061-98637218	Browse	158	20	2	0	0	0	0
Satb2	NM_139146	-132228	45125.5	Intragenic	http://genome.ucsc.edu/cgi-bin/hgTracks?org=mouse&db=mm9&position=chr1:56885746-56906153	chr1:56885746-56906153	Browse	408	93	5	0	0	0	0
Kap	NM_010594	51043.5	54856.5	Upstream	http://genome.ucsc.edu/cgi-bin/hgTracks?org=mouse&db=mm9&position=chr6:133844674-133864783	chr6:133844674-133864783	Browse	110	14	2	0	0	0	0
1300001I01Rik	NM_001081158	3970.5	-17382.5	Intragenic	http://genome.ucsc.edu/cgi-bin/hgTracks?org=mouse&db=mm9&position=chr11:74456889-74477044	chr11:74456889-74477044	Browse	156	20	3	0	0	0	0
Zfp169	NM_026450	-115459	-89724	Downstream	http://genome.ucsc.edu/cgi-bin/hgTracks?org=mouse&db=mm9&position=chr13:48483133-48503475	chr13:48483133-48503475	Browse	343	61	8	0	0	0	0
Dst	NM_133833	259136	-37692.5	Intragenic	http://genome.ucsc.edu/cgi-bin/hgTracks?org=mouse&db=mm9&position=chr1:34317670-34337939	chr1:34317670-34337939	Browse	270	41	4	0	0	0	0
1110003E01Rik	NM_133697	-25761.5	18319.5	Intragenic	http://genome.ucsc.edu/cgi-bin/hgTracks?org=mouse&db=mm9&position=chr5:65848033-65868592	chr5:65848033-65868592	Browse	560	233	12	0	0	0	0
Atxn1	NM_009124	132182	542266	Upstream	http://genome.ucsc.edu/cgi-bin/hgTracks?org=mouse&db=mm9&position=chr13:46182317-46202738	chr13:46182317-46202738	Browse	422	165	7	0	0	0	0
Shroom3	NM_001077595	1918.5	-154454	Intragenic	http://genome.ucsc.edu/cgi-bin/hgTracks?org=mouse&db=mm9&position=chr5:93230271-93250392	chr5:93230271-93250392	Browse	122	16	3	0	0	0	0
Wdr34	NM_001008498	-13345	3977	Intragenic	http://genome.ucsc.edu/cgi-bin/hgTracks?org=mouse&db=mm9&position=chr2:29880867-29901241	chr2:29880867-29901241	Browse	375	73	8	0	0	0	0
Lhx1	NM_008498	136602	142758	Upstream	http://genome.ucsc.edu/cgi-bin/hgTracks?org=mouse&db=mm9&position=chr11:84465368-84485908	chr11:84465368-84485908	Browse	541	161	13	0	0	0	0
Grik4	NM_175481	-291468	132468	Intragenic	http://genome.ucsc.edu/cgi-bin/hgTracks?org=mouse&db=mm9&position=chr9:42450709-42471263	chr9:42450709-42471263	Browse	555	151	15	0	0	0	0
Osbpl3	NM_027881	-59765	26266	Intragenic	http://genome.ucsc.edu/cgi-bin/hgTracks?org=mouse&db=mm9&position=chr6:50262962-50283180	chr6:50262962-50283180	Browse	219	33	1	0	0	0	0
Rims3	NM_182929	3002.5	-10689.5	Intragenic	http://genome.ucsc.edu/cgi-bin/hgTracks?org=mouse&db=mm9&position=chr4:120543313-120563638	chr4:120543313-120563638	Browse	326	69	5	0	0	0	0
A430005L14Rik	NM_175287	-132980	-137656	Upstream	http://genome.ucsc.edu/cgi-bin/hgTracks?org=mouse&db=mm9&position=chr4:153188247-153208484	chr4:153188247-153208484	Browse	238	40	3	0	0	0	0
Slc15a4	NM_133895	-145326	-123598	Downstream	http://genome.ucsc.edu/cgi-bin/hgTracks?org=mouse&db=mm9&position=chr5:127942191-127962682	chr5:127942191-127962682	Browse	492	136	11	0	0	0	0
Bai1	NM_174991	-133452	-206722	Upstream	http://genome.ucsc.edu/cgi-bin/hgTracks?org=mouse&db=mm9&position=chr15:74202902-74223443	chr15:74202902-74223443	Browse	542	156	8	0	0	0	0
Rgs7	NM_011880	-357.5	432816	Intragenic	http://genome.ucsc.edu/cgi-bin/hgTracks?org=mouse&db=mm9&position=chr1:177412086-177432241	chr1:177412086-177432241	Browse	156	22	3	0	0	0	0
Herc4	NM_026101	8859.5	-65033.5	Intragenic	http://genome.ucsc.edu/cgi-bin/hgTracks?org=mouse&db=mm9&position=chr10:62705521-62725662	chr10:62705521-62725662	Browse	142	15	2	0	0	0	0
Pdcd1	NM_008798	116716	130966	Upstream	http://genome.ucsc.edu/cgi-bin/hgTracks?org=mouse&db=mm9&position=chr1:96055716-96075977	chr1:96055716-96075977	Browse	262	40	2	0	0	0	0
Elavl4	NM_010488	-167265	-84167	Downstream	http://genome.ucsc.edu/cgi-bin/hgTracks?org=mouse&db=mm9&position=chr4:109781919-109802429	chr4:109781919-109802429	Browse	511	118	5	0	0	0	0
Tmem28	NM_173446	-135614	429400	Intragenic	http://genome.ucsc.edu/cgi-bin/hgTracks?org=mouse&db=mm9&position=chr8:9625121-9645696	chr8:9625121-9645696	Browse	576	253	11	0	0	0	0
Tor1b	NM_133673	-10012.5	-16027.5	Upstream	http://genome.ucsc.edu/cgi-bin/hgTracks?org=mouse&db=mm9&position=chr2:30788246-30808769	chr2:30788246-30808769	Browse	524	168	9	0	0	0	0
6720456H20Rik	NM_172600	73430	4875	Downstream	http://genome.ucsc.edu/cgi-bin/hgTracks?org=mouse&db=mm9&position=chr14:49129563-49149797	chr14:49129563-49149797	Browse	235	30	3	0	0	0	0
Ptk2b	NM_172498	-119538	8253.5	Intragenic	http://genome.ucsc.edu/cgi-bin/hgTracks?org=mouse&db=mm9&position=chr14:66770129-66790574	chr14:66770129-66790574	Browse	446	118	2	0	0	0	0
Ccdc60	NM_177759	-133990	29415	Intragenic	http://genome.ucsc.edu/cgi-bin/hgTracks?org=mouse&db=mm9&position=chr5:116594910-116615098	chr5:116594910-116615098	Browse	189	25	2	0	0	0	0
Mtap9	NM_001081230	54550	17353	Downstream	http://genome.ucsc.edu/cgi-bin/hgTracks?org=mouse&db=mm9&position=chr3:82206376-82226710	chr3:82206376-82226710	Browse	335	69	5	0	0	0	0
Zadh1	NM_029880	-49156	-79675	Upstream	http://genome.ucsc.edu/cgi-bin/hgTracks?org=mouse&db=mm9&position=chr12:85567005-85587209	chr12:85567005-85587209	Browse	205	30	6	0	0	0	0
Zfp277	NM_178845	-86773.5	43447.5	Intragenic	http://genome.ucsc.edu/cgi-bin/hgTracks?org=mouse&db=mm9&position=chr12:41075517-41095670	chr12:41075517-41095670	Browse	154	18	1	0	0	0	0
Myo1e	NM_181072	31191	-161527	Intragenic	http://genome.ucsc.edu/cgi-bin/hgTracks?org=mouse&db=mm9&position=chr9:70076249-70096445	chr9:70076249-70096445	Browse	197	27	6	0	0	0	0
Akap12	NM_031185	-30212.5	62881.5	Intragenic	http://genome.ucsc.edu/cgi-bin/hgTracks?org=mouse&db=mm9&position=chr10:6039789-6060112	chr10:6039789-6060112	Browse	324	69	4	0	0	0	0
Hcn2	NM_008226	1530	-17945	Intragenic	http://genome.ucsc.edu/cgi-bin/hgTracks?org=mouse&db=mm9&position=chr10:79170627-79191189	chr10:79170627-79191189	Browse	563	144	14	0	0	0	0
Drd3	NM_007877	-8315	-68913	Upstream	http://genome.ucsc.edu/cgi-bin/hgTracks?org=mouse&db=mm9&position=chr16:43743844-43764234	chr16:43743844-43764234	Browse	391	86	7	0	0	0	0
Olfml3	NM_133859	-25629.5	-23021.5	Downstream	http://genome.ucsc.edu/cgi-bin/hgTracks?org=mouse&db=mm9&position=chr3:103506172-103526417	chr3:103506172-103526417	Browse	246	47	3	0	0	0	0
1700010I14Rik	NM_025851	78506	58519	Downstream	http://genome.ucsc.edu/cgi-bin/hgTracks?org=mouse&db=mm9&position=chr17:9249599-9269807	chr17:9249599-9269807	Browse	209	33	1	0	0	0	0
Akap12	NM_031185	-29988.5	63105.5	Intragenic	http://genome.ucsc.edu/cgi-bin/hgTracks?org=mouse&db=mm9&position=chr10:6040118-6060231	chr10:6040118-6060231	Browse	114	14	2	0	0	0	0
Cdh6	NM_007666	-137086	2353.5	Intragenic	http://genome.ucsc.edu/cgi-bin/hgTracks?org=mouse&db=mm9&position=chr15:12956152-12976463	chr15:12956152-12976463	Browse	312	61	6	0	0	0	0
Vstm2b	NM_021387	-136562	-167254	Upstream	http://genome.ucsc.edu/cgi-bin/hgTracks?org=mouse&db=mm9&position=chr7:48007848-48028321	chr7:48007848-48028321	Browse	474	103	7	0	0	0	0
Trim33	NM_001079830	-43419	-122895	Upstream	http://genome.ucsc.edu/cgi-bin/hgTracks?org=mouse&db=mm9&position=chr3:103029683-103049909	chr3:103029683-103049909	Browse	227	29	4	0	0	0	0
Ablim3	NM_198649	-108270	4136.5	Intragenic	http://genome.ucsc.edu/cgi-bin/hgTracks?org=mouse&db=mm9&position=chr18:61952986-61973379	chr18:61952986-61973379	Browse	394	70	8	0	0	0	0
Krba1	NM_133922	-137179	-158415	Upstream	http://genome.ucsc.edu/cgi-bin/hgTracks?org=mouse&db=mm9&position=chr6:48198341-48218629	chr6:48198341-48218629	Browse	289	57	5	0	0	0	0
Camta1	NM_001081557	-616500	185722	Intragenic	http://genome.ucsc.edu/cgi-bin/hgTracks?org=mouse&db=mm9&position=chr4:150609221-150629490	chr4:150609221-150629490	Browse	270	39	3	0	0	0	0
Fig4	NM_133999	-94334.5	20735.5	Intragenic	http://genome.ucsc.edu/cgi-bin/hgTracks?org=mouse&db=mm9&position=chr10:40918527-40938898	chr10:40918527-40938898	Browse	372	88	3	0	0	0	0
2510039O18Rik	NM_029841	16449.5	10029.5	Downstream	http://genome.ucsc.edu/cgi-bin/hgTracks?org=mouse&db=mm9&position=chr4:147321204-147341701	chr4:147321204-147341701	Browse	498	143	10	0	0	0	0
EG434008	NM_001004182	-98485.5	-236586	Upstream	http://genome.ucsc.edu/cgi-bin/hgTracks?org=mouse&db=mm9&position=chr6:39951564-39971967	chr6:39951564-39971967	Browse	404	98	10	0	0	0	0
Slc1a1	NM_009199	-16702.5	-95497.5	Upstream	http://genome.ucsc.edu/cgi-bin/hgTracks?org=mouse&db=mm9&position=chr19:28882684-28903221	chr19:28882684-28903221	Browse	538	142	5	0	0	0	0
Npas1	NM_008718	1131	21099	Upstream	http://genome.ucsc.edu/cgi-bin/hgTracks?org=mouse&db=mm9&position=chr7:17052063-17072273	chr7:17052063-17072273	Browse	211	28	4	0	0	0	0
Cd82	NM_007656	40839	84224	Upstream	http://genome.ucsc.edu/cgi-bin/hgTracks?org=mouse&db=mm9&position=chr2:93333396-93353588	chr2:93333396-93353588	Browse	193	25	4	0	0	0	0
Grin2a	NM_008170	-139426	275398	Intragenic	http://genome.ucsc.edu/cgi-bin/hgTracks?org=mouse&db=mm9&position=chr16:9843071-9863329	chr16:9843071-9863329	Browse	259	37	3	0	0	0	0
Ctbp1	NM_013502	15430	42677	Upstream	http://genome.ucsc.edu/cgi-bin/hgTracks?org=mouse&db=mm9&position=chr5:33622952-33643144	chr5:33622952-33643144	Browse	193	26	1	0	0	0	0
1810044A24Rik	NM_029640	-365852	100338	Intragenic	http://genome.ucsc.edu/cgi-bin/hgTracks?org=mouse&db=mm9&position=chr15:72510088-72530687	chr15:72510088-72530687	Browse	600	297	9	0	0	0	0
Vps13a	NM_173028	-140071	24183	Intragenic	http://genome.ucsc.edu/cgi-bin/hgTracks?org=mouse&db=mm9&position=chr19:16705165-16725527	chr19:16705165-16725527	Browse	363	77	5	0	0	0	0
Nek11	NM_172461	-122827	109950	Intragenic	http://genome.ucsc.edu/cgi-bin/hgTracks?org=mouse&db=mm9&position=chr9:105164518-105184974	chr9:105164518-105184974	Browse	457	112	4	0	0	0	0
Atp6v1e2	NM_029121	-52040	-48261	Downstream	http://genome.ucsc.edu/cgi-bin/hgTracks?org=mouse&db=mm9&position=chr17:87285047-87305327	chr17:87285047-87305327	Browse	281	44	5	0	0	0	0
Ogdhl	NM_001081130	-109.5	-25911.5	Upstream	http://genome.ucsc.edu/cgi-bin/hgTracks?org=mouse&db=mm9&position=chr14:33124898-33145291	chr14:33124898-33145291	Browse	394	87	5	0	0	0	0
Pmfbp1	NM_019938	-26284.5	-74898.5	Upstream	http://genome.ucsc.edu/cgi-bin/hgTracks?org=mouse&db=mm9&position=chr8:111981473-112001810	chr8:111981473-112001810	Browse	338	49	8	0	0	0	0
Mtmr9	NM_177594	-20670.5	-326.5	Downstream	http://genome.ucsc.edu/cgi-bin/hgTracks?org=mouse&db=mm9&position=chr14:64131953-64152286	chr14:64131953-64152286	Browse	334	74	3	0	0	0	0
Phyhipl	NM_178621	-817.5	40772.5	Intragenic	http://genome.ucsc.edu/cgi-bin/hgTracks?org=mouse&db=mm9&position=chr10:70050951-70071460	chr10:70050951-70071460	Browse	510	127	12	0	0	0	0
Isx	NM_027837	-21168.5	-41501.5	Upstream	http://genome.ucsc.edu/cgi-bin/hgTracks?org=mouse&db=mm9&position=chr8:77365586-77386221	chr8:77365586-77386221	Browse	636	239	13	0	0	0	0
5830404H04Rik	NM_174847	-17053.5	46781.5	Intragenic	http://genome.ucsc.edu/cgi-bin/hgTracks?org=mouse&db=mm9&position=chr16:98117003-98137298	chr16:98117003-98137298	Browse	296	35	5	0	0	0	0
Papolg	NM_172555	40008.5	72597.5	Upstream	http://genome.ucsc.edu/cgi-bin/hgTracks?org=mouse&db=mm9&position=chr11:23825180-23845343	chr11:23825180-23845343	Browse	164	21	1	0	0	0	0
Trpc7	NM_012035	18.5	122500	Upstream	http://genome.ucsc.edu/cgi-bin/hgTracks?org=mouse&db=mm9&position=chr13:56986755-57007180	chr13:56986755-57007180	Browse	426	96	5	0	0	0	0
Tmem132e	NM_023438	187298	129870	Downstream	http://genome.ucsc.edu/cgi-bin/hgTracks?org=mouse&db=mm9&position=chr11:82379514-82399885	chr11:82379514-82399885	Browse	372	79	8	0	0	0	0
Acbd6	NM_028250	36203.5	-92907.5	Intragenic	http://genome.ucsc.edu/cgi-bin/hgTracks?org=mouse&db=mm9&position=chr1:157431203-157451706	chr1:157431203-157451706	Browse	504	133	5	0	0	0	0
Ptpru	NM_001083119	-180176	-110354	Downstream	http://genome.ucsc.edu/cgi-bin/hgTracks?org=mouse&db=mm9&position=chr4:131203857-131224177	chr4:131203857-131224177	Browse	321	73	4	0	0	0	0
Ctnnd2	NM_008729	68480	-788271	Intragenic	http://genome.ucsc.edu/cgi-bin/hgTracks?org=mouse&db=mm9&position=chr15:30160650-30181004	chr15:30160650-30181004	Browse	355	74	5	0	0	0	0
Kcnj6	NM_001025590	9936.5	44095.5	Upstream	http://genome.ucsc.edu/cgi-bin/hgTracks?org=mouse&db=mm9&position=chr16:95078054-95098413	chr16:95078054-95098413	Browse	360	52	2	0	0	0	0
Cryba4	NM_021351	-166624	-160654	Downstream	http://genome.ucsc.edu/cgi-bin/hgTracks?org=mouse&db=mm9&position=chr5:112504719-112525076	chr5:112504719-112525076	Browse	358	63	3	0	0	0	0
Acaa1b	NM_146230	-7278	1773	Intragenic	http://genome.ucsc.edu/cgi-bin/hgTracks?org=mouse&db=mm9&position=chr9:119048692-119069174	chr9:119048692-119069174	Browse	483	198	6	0	0	0	0
Smndc1	NM_172429	66563	77923	Upstream	http://genome.ucsc.edu/cgi-bin/hgTracks?org=mouse&db=mm9&position=chr19:53521546-53541706	chr19:53521546-53541706	Browse	161	20	4	0	0	0	0
Slc28a3	NM_022317	52624.5	110194	Upstream	http://genome.ucsc.edu/cgi-bin/hgTracks?org=mouse&db=mm9&position=chr13:58754634-58775091	chr13:58754634-58775091	Browse	458	107	5	0	0	0	0
6330442E10Rik	NM_178745	-19559	25919	Intragenic	http://genome.ucsc.edu/cgi-bin/hgTracks?org=mouse&db=mm9&position=chr12:80078558-80098852	chr12:80078558-80098852	Browse	295	45	3	0	0	0	0
Kcnd3	NM_001039347	-144493	-366166	Upstream	http://genome.ucsc.edu/cgi-bin/hgTracks?org=mouse&db=mm9&position=chr3:105100592-105120916	chr3:105100592-105120916	Browse	325	65	4	0	0	0	0
Aco1	NM_007386	-144079	-199824	Upstream	http://genome.ucsc.edu/cgi-bin/hgTracks?org=mouse&db=mm9&position=chr4:39936099-39956337	chr4:39936099-39956337	Browse	239	36	2	0	0	0	0
Rasgef1b	NM_145839	331507	367015	Upstream	http://genome.ucsc.edu/cgi-bin/hgTracks?org=mouse&db=mm9&position=chr5:100003281-100023625	chr5:100003281-100023625	Browse	345	59	4	0	0	0	0
BC005537	NM_024473	-18728	-29971	Upstream	http://genome.ucsc.edu/cgi-bin/hgTracks?org=mouse&db=mm9&position=chr13:24864710-24884884	chr13:24864710-24884884	Browse	175	18	0	0	0	0	0
Kcnrg	NM_206974	227052	221675	Downstream	http://genome.ucsc.edu/cgi-bin/hgTracks?org=mouse&db=mm9&position=chr14:62443240-62463450	chr14:62443240-62463450	Browse	211	31	2	0	0	0	0
Nos2	NM_010927	31753.5	-7512.5	Intragenic	http://genome.ucsc.edu/cgi-bin/hgTracks?org=mouse&db=mm9&position=chr11:78755917-78776310	chr11:78755917-78776310	Browse	394	104	6	0	0	0	0
Megf11	NM_172522	146233	-169032	Intragenic	http://genome.ucsc.edu/cgi-bin/hgTracks?org=mouse&db=mm9&position=chr9:64369591-64389867	chr9:64369591-64389867	Browse	277	47	2	0	0	0	0
Tmem16b	NM_153589	307862	-21563.5	Intragenic	http://genome.ucsc.edu/cgi-bin/hgTracks?org=mouse&db=mm9&position=chr6:125958466-125978699	chr6:125958466-125978699	Browse	234	31	3	0	0	0	0
Arpc1a	NM_019767	2262.5	-22625.5	Intragenic	http://genome.ucsc.edu/cgi-bin/hgTracks?org=mouse&db=mm9&position=chr5:145836900-145857099	chr5:145836900-145857099	Browse	200	27	3	0	0	0	0
Cpne9	NM_170673	-194	-23459	Upstream	http://genome.ucsc.edu/cgi-bin/hgTracks?org=mouse&db=mm9&position=chr6:113221902-113242310	chr6:113221902-113242310	Browse	409	116	9	0	0	0	0
Rimbp2	NM_001081388	-100372	92589.5	Intragenic	http://genome.ucsc.edu/cgi-bin/hgTracks?org=mouse&db=mm9&position=chr5:129348646-129369083	chr5:129348646-129369083	Browse	438	100	6	0	0	0	0
Dgkh	NM_001081336	196306	351788	Upstream	http://genome.ucsc.edu/cgi-bin/hgTracks?org=mouse&db=mm9&position=chr14:79311030-79331375	chr14:79311030-79331375	Browse	346	85	6	0	0	0	0
Top1	NM_009408	-130066	-206932	Upstream	http://genome.ucsc.edu/cgi-bin/hgTracks?org=mouse&db=mm9&position=chr2:160331339-160351794	chr2:160331339-160351794	Browse	456	109	8	0	0	0	0
Plcd4	NM_001081456	-368	-23457	Upstream	http://genome.ucsc.edu/cgi-bin/hgTracks?org=mouse&db=mm9&position=chr1:74578843-74599345	chr1:74578843-74599345	Browse	503	137	9	0	0	0	0
Krt86	NM_010667	-428.5	-6934.5	Upstream	http://genome.ucsc.edu/cgi-bin/hgTracks?org=mouse&db=mm9&position=chr15:101293237-101313722	chr15:101293237-101313722	Browse	486	125	5	0	0	0	0
Myt1l	NM_001093775	2239.5	-392586	Intragenic	http://genome.ucsc.edu/cgi-bin/hgTracks?org=mouse&db=mm9&position=chr12:30205322-30225653	chr12:30205322-30225653	Browse	332	83	5	0	0	0	0
Clstn2	NM_022319	-145956	442816	Intragenic	http://genome.ucsc.edu/cgi-bin/hgTracks?org=mouse&db=mm9&position=chr9:97777474-97797785	chr9:97777474-97797785	Browse	312	53	1	0	0	0	0
Tspan33	NM_146173	-21073	-45376	Upstream	http://genome.ucsc.edu/cgi-bin/hgTracks?org=mouse&db=mm9&position=chr6:29613061-29633303	chr6:29613061-29633303	Browse	243	35	3	0	0	0	0
Scmh1	NM_013883	27402.5	-97144.5	Intragenic	http://genome.ucsc.edu/cgi-bin/hgTracks?org=mouse&db=mm9&position=chr4:120095353-120115478	chr4:120095353-120115478	Browse	126	15	2	0	0	0	0
Slc7a14	NM_172861	-1248	102817	Intragenic	http://genome.ucsc.edu/cgi-bin/hgTracks?org=mouse&db=mm9&position=chr3:31197721-31218217	chr3:31197721-31218217	Browse	497	133	3	0	0	0	0
Gnb1	NM_008142	27957.5	-3860.5	Intragenic	http://genome.ucsc.edu/cgi-bin/hgTracks?org=mouse&db=mm9&position=chr4:154919465-154939566	chr4:154919465-154939566	Browse	102	13	2	0	0	0	0
1700129I04Rik	NM_177894	-22956.5	-7387.5	Downstream	http://genome.ucsc.edu/cgi-bin/hgTracks?org=mouse&db=mm9&position=chr7:89763838-89784325	chr7:89763838-89784325	Browse	488	170	8	0	0	0	0
Gnb1	NM_008142	28194.5	-3623.5	Intragenic	http://genome.ucsc.edu/cgi-bin/hgTracks?org=mouse&db=mm9&position=chr4:154919586-154939919	chr4:154919586-154939919	Browse	334	65	6	0	0	0	0
Adcy5	NM_001012765	146564	-2350	Intragenic	http://genome.ucsc.edu/cgi-bin/hgTracks?org=mouse&db=mm9&position=chr16:35292227-35312343	chr16:35292227-35312343	Browse	117	15	1	0	0	0	0
Slc1a4	NM_018861	-1089	29378	Intragenic	http://genome.ucsc.edu/cgi-bin/hgTracks?org=mouse&db=mm9&position=chr11:20221532-20241638	chr11:20221532-20241638	Browse	107	15	1	0	0	0	0
Adcy5	NM_001012765	147135	-1779	Intragenic	http://genome.ucsc.edu/cgi-bin/hgTracks?org=mouse&db=mm9&position=chr16:35292347-35313365	chr16:35292347-35313365	Browse	1019	370	14	0	0	0	0
Ccdc77	NM_026028	-39136	-6473	Downstream	http://genome.ucsc.edu/cgi-bin/hgTracks?org=mouse&db=mm9&position=chr6:120258164-120278320	chr6:120258164-120278320	Browse	157	19	0	0	0	0	0
Rab3c	NM_023852	-31437	188392	Intragenic	http://genome.ucsc.edu/cgi-bin/hgTracks?org=mouse&db=mm9&position=chr13:111028684-111049158	chr13:111028684-111049158	Browse	475	115	7	0	0	0	0
Cldn18	NM_019815	313788	333006	Upstream	http://genome.ucsc.edu/cgi-bin/hgTracks?org=mouse&db=mm9&position=chr9:99913978-99934467	chr9:99913978-99934467	Browse	490	152	10	0	0	0	0
Elavl4	NM_010488	-154644	-71546	Downstream	http://genome.ucsc.edu/cgi-bin/hgTracks?org=mouse&db=mm9&position=chr4:109794601-109814989	chr4:109794601-109814989	Browse	389	63	4	0	0	0	0
Accn1	NM_007384	-146842	125897	Intragenic	http://genome.ucsc.edu/cgi-bin/hgTracks?org=mouse&db=mm9&position=chr11:80809290-80829836	chr11:80809290-80829836	Browse	547	139	8	0	0	0	0
Pou3f2	NM_008899	157708	159046	Upstream	http://genome.ucsc.edu/cgi-bin/hgTracks?org=mouse&db=mm9&position=chr4:22562738-22583233	chr4:22562738-22583233	Browse	496	111	11	0	0	0	0
Il17d	NM_145837	20868.5	2530.5	Downstream	http://genome.ucsc.edu/cgi-bin/hgTracks?org=mouse&db=mm9&position=chr14:58154483-58174584	chr14:58154483-58174584	Browse	102	13	2	0	0	0	0
Ncoa3	NM_008679	-23104.5	-103710	Upstream	http://genome.ucsc.edu/cgi-bin/hgTracks?org=mouse&db=mm9&position=chr2:165784976-165805087	chr2:165784976-165805087	Browse	112	13	3	0	0	0	0
Svop	NM_026805	-170.5	64297.5	Intragenic	http://genome.ucsc.edu/cgi-bin/hgTracks?org=mouse&db=mm9&position=chr5:114531051-114551386	chr5:114531051-114551386	Browse	336	81	7	0	0	0	0
Dock2	NM_033374	-4404	466058	Intragenic	http://genome.ucsc.edu/cgi-bin/hgTracks?org=mouse&db=mm9&position=chr11:34582787-34603055	chr11:34582787-34603055	Browse	269	46	3	0	0	0	0
Herpud1	NM_022331	66657.5	57798.5	Downstream	http://genome.ucsc.edu/cgi-bin/hgTracks?org=mouse&db=mm9&position=chr8:96966989-96987124	chr8:96966989-96987124	Browse	136	14	2	0	0	0	0
Efcab3	NM_029946	-82630	116008	Intragenic	http://genome.ucsc.edu/cgi-bin/hgTracks?org=mouse&db=mm9&position=chr15:83802935-83823363	chr15:83802935-83823363	Browse	429	93	6	0	0	0	0
Centg2	NM_001037136	327140	-113332	Intragenic	http://genome.ucsc.edu/cgi-bin/hgTracks?org=mouse&db=mm9&position=chr1:91668246-91688803	chr1:91668246-91688803	Browse	558	125	7	0	0	0	0
Lpin1	NM_015763	-76634	-32365	Downstream	http://genome.ucsc.edu/cgi-bin/hgTracks?org=mouse&db=mm9&position=chr12:16500863-16521289	chr12:16500863-16521289	Browse	427	60	7	0	0	0	0
4732418C07Rik	NM_172698	-9252	-48507	Upstream	http://genome.ucsc.edu/cgi-bin/hgTracks?org=mouse&db=mm9&position=chr4:115391143-115411707	chr4:115391143-115411707	Browse	565	179	11	0	0	0	0
Psg29	NM_054064	2436.5	-8839.5	Intragenic	http://genome.ucsc.edu/cgi-bin/hgTracks?org=mouse&db=mm9&position=chr7:17781062-17801461	chr7:17781062-17801461	Browse	400	77	11	0	0	0	0
Sorcs3	NM_025696	150950	-448531	Intragenic	http://genome.ucsc.edu/cgi-bin/hgTracks?org=mouse&db=mm9&position=chr19:48421284-48441644	chr19:48421284-48441644	Browse	361	87	5	0	0	0	0
Lrp1b	NM_053011	149462	2.20629e+06	Upstream	http://genome.ucsc.edu/cgi-bin/hgTracks?org=mouse&db=mm9&position=chr2:42648469-42668690	chr2:42648469-42668690	Browse	222	30	2	0	0	0	0
Sacm1l	NM_030692	-1211.5	-63928.5	Upstream	http://genome.ucsc.edu/cgi-bin/hgTracks?org=mouse&db=mm9&position=chr9:123427698-123447877	chr9:123427698-123447877	Browse	180	20	2	0	0	0	0
4933437K13Rik	NM_028964	105366	-244460	Intragenic	http://genome.ucsc.edu/cgi-bin/hgTracks?org=mouse&db=mm9&position=chr16:11500972-11521239	chr16:11500972-11521239	Browse	268	47	1	0	0	0	0
Grm8	NM_008174	-152154	707095	Intragenic	http://genome.ucsc.edu/cgi-bin/hgTracks?org=mouse&db=mm9&position=chr6:27922065-27942365	chr6:27922065-27942365	Browse	301	53	3	0	0	0	0
Kcnc2	NM_001025581	152388	-42794	Intragenic	http://genome.ucsc.edu/cgi-bin/hgTracks?org=mouse&db=mm9&position=chr10:111850325-111870807	chr10:111850325-111870807	Browse	483	131	10	0	0	0	0
Podxl	NM_013723	153725	198170	Upstream	http://genome.ucsc.edu/cgi-bin/hgTracks?org=mouse&db=mm9&position=chr6:31657469-31677855	chr6:31657469-31677855	Browse	387	105	5	0	0	0	0
Sh3pxd2b	NM_177364	72292	-8081	Intragenic	http://genome.ucsc.edu/cgi-bin/hgTracks?org=mouse&db=mm9&position=chr11:32309884-32330320	chr11:32309884-32330320	Browse	437	118	12	0	0	0	0
V1rd6	NM_030738	26430.5	29691.5	Upstream	http://genome.ucsc.edu/cgi-bin/hgTracks?org=mouse&db=mm9&position=chr7:5978942-5999143	chr7:5978942-5999143	Browse	202	27	5	0	0	0	0
Cyyr1	NM_144853	-25459.5	68669.5	Intragenic	http://genome.ucsc.edu/cgi-bin/hgTracks?org=mouse&db=mm9&position=chr16:85515018-85535299	chr16:85515018-85535299	Browse	282	46	6	0	0	0	0
Podxl	NM_013723	154004	198448	Upstream	http://genome.ucsc.edu/cgi-bin/hgTracks?org=mouse&db=mm9&position=chr6:31657871-31678010	chr6:31657871-31678010	Browse	140	17	1	0	0	0	0
Pax5	NM_008782	-198566	-19631	Downstream	http://genome.ucsc.edu/cgi-bin/hgTracks?org=mouse&db=mm9&position=chr4:44514461-44535031	chr4:44514461-44535031	Browse	571	157	9	0	0	0	0
Zfp64	NM_009564	132912	163140	Upstream	http://genome.ucsc.edu/cgi-bin/hgTracks?org=mouse&db=mm9&position=chr2:168903786-168924213	chr2:168903786-168924213	Browse	428	93	5	0	0	0	0
Api5	NM_007466	64447.5	90868.5	Upstream	http://genome.ucsc.edu/cgi-bin/hgTracks?org=mouse&db=mm9&position=chr2:94332621-94352882	chr2:94332621-94352882	Browse	262	40	1	0	0	0	0
Ccdc67	NM_181816	-71695.5	-3625.5	Downstream	http://genome.ucsc.edu/cgi-bin/hgTracks?org=mouse&db=mm9&position=chr9:15350563-15370800	chr9:15350563-15370800	Browse	238	32	5	0	0	0	0
St6galnac5	NM_012028	-160809	689	Intragenic	http://genome.ucsc.edu/cgi-bin/hgTracks?org=mouse&db=mm9&position=chr3:152474093-152494631	chr3:152474093-152494631	Browse	539	166	8	0	0	0	0
B3galtl	NM_001081204	111957	27614	Downstream	http://genome.ucsc.edu/cgi-bin/hgTracks?org=mouse&db=mm9&position=chr5:150582589-150602987	chr5:150582589-150602987	Browse	399	95	7	0	0	0	0
Gripap1	NM_207670	5222	-25347	Intragenic	http://genome.ucsc.edu/cgi-bin/hgTracks?org=mouse&db=mm9&position=chrX:7362073-7382611	chrX:7362073-7382611	Browse	539	170	7	0	0	0	0
Nrg3	NM_008734	-153338	949426	Intragenic	http://genome.ucsc.edu/cgi-bin/hgTracks?org=mouse&db=mm9&position=chr14:40122922-40143153	chr14:40122922-40143153	Browse	232	35	5	0	0	0	0
Cadps	NM_001042617	-320959	129558	Intragenic	http://genome.ucsc.edu/cgi-bin/hgTracks?org=mouse&db=mm9&position=chr14:13324474-13344794	chr14:13324474-13344794	Browse	321	70	3	0	0	0	0
Gm879	NM_001034874	-156151	158247	Intragenic	http://genome.ucsc.edu/cgi-bin/hgTracks?org=mouse&db=mm9&position=chr11:66173349-66193605	chr11:66173349-66193605	Browse	257	42	2	0	0	0	0
Ctbp1	NM_013502	400	27647	Upstream	http://genome.ucsc.edu/cgi-bin/hgTracks?org=mouse&db=mm9&position=chr5:33607943-33628093	chr5:33607943-33628093	Browse	151	20	0	0	0	0	0
2610024G14Rik	NM_019836	64.5	15872.5	Upstream	http://genome.ucsc.edu/cgi-bin/hgTracks?org=mouse&db=mm9&position=chr5:77728980-77749315	chr5:77728980-77749315	Browse	336	69	5	0	0	0	0
1810023F06Rik	NM_145449	23448	29774	Upstream	http://genome.ucsc.edu/cgi-bin/hgTracks?org=mouse&db=mm9&position=chr12:104708817-104728945	chr12:104708817-104728945	Browse	129	14	2	0	0	0	0
Tssc1	NM_201357	79341.5	-36284.5	Intragenic	http://genome.ucsc.edu/cgi-bin/hgTracks?org=mouse&db=mm9&position=chr12:29505878-29526265	chr12:29505878-29526265	Browse	388	115	5	0	0	0	0
Swap70	NM_009302	98616.5	36870.5	Downstream	http://genome.ucsc.edu/cgi-bin/hgTracks?org=mouse&db=mm9&position=chr7:117453758-117474023	chr7:117453758-117474023	Browse	266	41	4	0	0	0	0
Adam32	NM_153397	-86982.5	25661.5	Intragenic	http://genome.ucsc.edu/cgi-bin/hgTracks?org=mouse&db=mm9&position=chr8:25962125-25982428	chr8:25962125-25982428	Browse	304	42	6	0	0	0	0
Grin2a	NM_008170	-155800	259024	Intragenic	http://genome.ucsc.edu/cgi-bin/hgTracks?org=mouse&db=mm9&position=chr16:9826626-9847027	chr16:9826626-9847027	Browse	402	112	6	0	0	0	0
Ajap1	NM_001099299	155303	264913	Upstream	http://genome.ucsc.edu/cgi-bin/hgTracks?org=mouse&db=mm9&position=chr4:153002055-153022429	chr4:153002055-153022429	Browse	375	112	4	0	0	0	0
Gabrb3	NM_001038701	156482	-81786	Intragenic	http://genome.ucsc.edu/cgi-bin/hgTracks?org=mouse&db=mm9&position=chr7:64992250-65012520	chr7:64992250-65012520	Browse	271	49	2	0	0	0	0
Med10	NM_138596	86768.5	80555.5	Downstream	http://genome.ucsc.edu/cgi-bin/hgTracks?org=mouse&db=mm9&position=chr13:70025243-70045812	chr13:70025243-70045812	Browse	570	126	9	0	0	0	0
Atp2b2	NM_001036684	-48030.5	97678.5	Intragenic	http://genome.ucsc.edu/cgi-bin/hgTracks?org=mouse&db=mm9&position=chr6:113783156-113803523	chr6:113783156-113803523	Browse	368	96	8	0	0	0	0
Kcnt1	NM_175462	-13844.5	-54257.5	Upstream	http://genome.ucsc.edu/cgi-bin/hgTracks?org=mouse&db=mm9&position=chr2:25709392-25729679	chr2:25709392-25729679	Browse	288	48	2	0	0	0	0
Ky	NM_024291	5402	-34700	Intragenic	http://genome.ucsc.edu/cgi-bin/hgTracks?org=mouse&db=mm9&position=chr9:102403720-102424018	chr9:102403720-102424018	Browse	299	51	3	0	0	0	0
Grik1	NM_010348	-242529	151833	Intragenic	http://genome.ucsc.edu/cgi-bin/hgTracks?org=mouse&db=mm9&position=chr16:88037881-88058067	chr16:88037881-88058067	Browse	187	22	4	0	0	0	0
Rfwd2	NM_011931	156839	41584	Downstream	http://genome.ucsc.edu/cgi-bin/hgTracks?org=mouse&db=mm9&position=chr1:161309198-161329392	chr1:161309198-161329392	Browse	195	26	2	0	0	0	0
Ube2g2	NM_019803	51005	27335	Downstream	http://genome.ucsc.edu/cgi-bin/hgTracks?org=mouse&db=mm9&position=chr10:77125961-77146179	chr10:77125961-77146179	Browse	219	27	5	0	0	0	0
Clstn1	NM_023051	16362	-44900	Intragenic	http://genome.ucsc.edu/cgi-bin/hgTracks?org=mouse&db=mm9&position=chr4:148966903-148987313	chr4:148966903-148987313	Browse	411	77	7	0	0	0	0
Stmn2	NM_025285	-1279	-53357	Upstream	http://genome.ucsc.edu/cgi-bin/hgTracks?org=mouse&db=mm9&position=chr3:8498023-8518471	chr3:8498023-8518471	Browse	449	98	4	0	0	0	0
Kcnd3	NM_019931	152884	-57510.5	Intragenic	http://genome.ucsc.edu/cgi-bin/hgTracks?org=mouse&db=mm9&position=chr3:105404517-105424716	chr3:105404517-105424716	Browse	200	28	2	0	0	0	0
Cd1d1	NM_007639	34100	37605	Upstream	http://genome.ucsc.edu/cgi-bin/hgTracks?org=mouse&db=mm9&position=chr3:86827113-86847611	chr3:86827113-86847611	Browse	499	129	14	0	0	0	0
Mkrn1	NM_018810	-4383.5	18165.5	Intragenic	http://genome.ucsc.edu/cgi-bin/hgTracks?org=mouse&db=mm9&position=chr6:39355830-39376139	chr6:39355830-39376139	Browse	310	61	8	0	0	0	0
Gm443	NM_198621	85281	83320	Downstream	http://genome.ucsc.edu/cgi-bin/hgTracks?org=mouse&db=mm9&position=chr5:25096972-25117358	chr5:25096972-25117358	Browse	387	99	11	0	0	0	0
Olfr136	NM_146807	931433	930494	Downstream	http://genome.ucsc.edu/cgi-bin/hgTracks?org=mouse&db=mm9&position=chr17:39393413-39413659	chr17:39393413-39413659	Browse	247	31	2	0	0	0	0
Stx18	NM_026959	-50328.5	-147912	Upstream	http://genome.ucsc.edu/cgi-bin/hgTracks?org=mouse&db=mm9&position=chr5:38370014-38390275	chr5:38370014-38390275	Browse	262	37	4	0	0	0	0
H2afy	NM_012015	-138822	-77481.5	Downstream	http://genome.ucsc.edu/cgi-bin/hgTracks?org=mouse&db=mm9&position=chr13:56087906-56108201	chr13:56087906-56108201	Browse	296	51	1	0	0	0	0
St6gal1	NM_145933	159686	24100	Downstream	http://genome.ucsc.edu/cgi-bin/hgTracks?org=mouse&db=mm9&position=chr16:23374368-23394672	chr16:23374368-23394672	Browse	305	46	6	0	0	0	0
Jak1	NM_146145	-132536	-19227	Downstream	http://genome.ucsc.edu/cgi-bin/hgTracks?org=mouse&db=mm9&position=chr4:100795258-100815444	chr4:100795258-100815444	Browse	187	25	1	0	0	0	0
Pm20d2	NM_001034867	1856	9971	Upstream	http://genome.ucsc.edu/cgi-bin/hgTracks?org=mouse&db=mm9&position=chr4:33268498-33288638	chr4:33268498-33288638	Browse	141	15	2	0	0	0	0
Myc	NM_010849	311982	306961	Downstream	http://genome.ucsc.edu/cgi-bin/hgTracks?org=mouse&db=mm9&position=chr15:62118668-62139086	chr15:62118668-62139086	Browse	419	108	4	0	0	0	0
2810410C14Rik	NM_175471	746.5	-13891.5	Intragenic	http://genome.ucsc.edu/cgi-bin/hgTracks?org=mouse&db=mm9&position=chr4:106733347-106753690	chr4:106733347-106753690	Browse	344	76	2	0	0	0	0
Ipo13	NM_146152	-21396	-889	Downstream	http://genome.ucsc.edu/cgi-bin/hgTracks?org=mouse&db=mm9&position=chr4:117555931-117576485	chr4:117555931-117576485	Browse	555	153	11	0	0	0	0
Hnt	NM_172290	-817031	150135	Intragenic	http://genome.ucsc.edu/cgi-bin/hgTracks?org=mouse&db=mm9&position=chr9:28943493-28963873	chr9:28943493-28963873	Browse	381	97	3	0	0	0	0
5730410E15Rik	NM_001032727	-7306	108901	Intragenic	http://genome.ucsc.edu/cgi-bin/hgTracks?org=mouse&db=mm9&position=chr15:44602141-44622465	chr15:44602141-44622465	Browse	325	57	3	0	0	0	0
Abcc8	NM_011510	-6205	69306	Intragenic	http://genome.ucsc.edu/cgi-bin/hgTracks?org=mouse&db=mm9&position=chr7:53419077-53439319	chr7:53419077-53439319	Browse	243	36	2	0	0	0	0
Bai1	NM_174991	-161797	-235066	Upstream	http://genome.ucsc.edu/cgi-bin/hgTracks?org=mouse&db=mm9&position=chr15:74174673-74194983	chr15:74174673-74194983	Browse	311	57	6	0	0	0	0
Zc3h10	NM_134003	-13012.5	-8832.5	Downstream	http://genome.ucsc.edu/cgi-bin/hgTracks?org=mouse&db=mm9&position=chr10:127961632-127981943	chr10:127961632-127981943	Browse	312	54	3	0	0	0	0
Itga1	NM_001033228	150740	294624	Upstream	http://genome.ucsc.edu/cgi-bin/hgTracks?org=mouse&db=mm9&position=chr13:116032725-116053100	chr13:116032725-116053100	Browse	376	73	4	0	0	0	0
Slc26a5	NM_030727	-1535	53415	Intragenic	http://genome.ucsc.edu/cgi-bin/hgTracks?org=mouse&db=mm9&position=chr5:21359736-21380038	chr5:21359736-21380038	Browse	303	50	3	0	0	0	0
Aacs	NM_030210	221212	179681	Downstream	http://genome.ucsc.edu/cgi-bin/hgTracks?org=mouse&db=mm9&position=chr5:126167350-126187558	chr5:126167350-126187558	Browse	209	31	2	0	0	0	0
Cct6b	NM_009839	-167350	-122294	Downstream	http://genome.ucsc.edu/cgi-bin/hgTracks?org=mouse&db=mm9&position=chr11:82400235-82420680	chr11:82400235-82420680	Browse	446	119	10	0	0	0	0
Cldn10	NM_023878	27160	-59457	Intragenic	http://genome.ucsc.edu/cgi-bin/hgTracks?org=mouse&db=mm9&position=chr14:119204174-119224404	chr14:119204174-119224404	Browse	231	34	2	0	0	0	0
Unc5d	NM_153135	-162942	404646	Intragenic	http://genome.ucsc.edu/cgi-bin/hgTracks?org=mouse&db=mm9&position=chr8:30157057-30177276	chr8:30157057-30177276	Browse	220	35	1	0	0	0	0
Rps15a	NM_170669	-35584.5	-23812.5	Downstream	http://genome.ucsc.edu/cgi-bin/hgTracks?org=mouse&db=mm9&position=chr7:125214022-125234131	chr7:125214022-125234131	Browse	110	16	0	0	0	0	0
4930579E17Rik	NM_178629	163965	-143961	Intragenic	http://genome.ucsc.edu/cgi-bin/hgTracks?org=mouse&db=mm9&position=chr12:37261961-37282179	chr12:37261961-37282179	Browse	219	33	1	0	0	0	0
Chka	NM_001025566	-661	-16438	Upstream	http://genome.ucsc.edu/cgi-bin/hgTracks?org=mouse&db=mm9&position=chr19:3840919-3861303	chr19:3840919-3861303	Browse	385	95	9	0	0	0	0
[truncated: 1,380 more rows]

## Sheet: REST 5000bp coloc
Gene		Rest peak									Colocalization within 5kbp
Closest Gene (tss)	Accession#	tss distance	ts end distance	Position		Coordinate (+10kbp flanks)	Link	Peak length	# of pos reads	# of neg reads	RNF2	K27me3	Suz12	Jarid2
Mrps33	NM_001010930	61205	70334	Upstream	http://genome.ucsc.edu/cgi-bin/hgTracks?org=mouse&db=mm9&position=chr6:39812046-39832234	chr6:39812046-39832234	Browse	189	25	1	1	1	1	1
Tsga13	NM_054073	41849.5	60442.5	Upstream	http://genome.ucsc.edu/cgi-bin/hgTracks?org=mouse&db=mm9&position=chr6:30897265-30917580	chr6:30897265-30917580	Browse	316	55	6	1	1	1	1
2310031A18Rik	NM_001081120	41623	53176	Upstream	http://genome.ucsc.edu/cgi-bin/hgTracks?org=mouse&db=mm9&position=chr8:127307115-127327549	chr8:127307115-127327549	Browse	435	87	3	1	1	1	1
Polg	NM_017462	33168.5	50059.5	Upstream	http://genome.ucsc.edu/cgi-bin/hgTracks?org=mouse&db=mm9&position=chr7:86634118-86654537	chr7:86634118-86654537	Browse	420	81	7	1	1	1	1
Tmem181	NM_001033178	-13984.5	-49293.5	Upstream	http://genome.ucsc.edu/cgi-bin/hgTracks?org=mouse&db=mm9&position=chr17:6246226-6266753	chr17:6246226-6266753	Browse	528	172	9	1	1	1	1
Sox1	NM_009233	-12303	-13513	Upstream	http://genome.ucsc.edu/cgi-bin/hgTracks?org=mouse&db=mm9&position=chr8:12373909-12394189	chr8:12373909-12394189	Browse	281	44	4	1	1	1	1
Lhx5	NM_008499	-7659.5	-17231.5	Upstream	http://genome.ucsc.edu/cgi-bin/hgTracks?org=mouse&db=mm9&position=chr5:120863981-120884488	chr5:120863981-120884488	Browse	508	146	8	1	1	1	1
Lbxcor1	NM_172446	4272.5	13077.5	Upstream	http://genome.ucsc.edu/cgi-bin/hgTracks?org=mouse&db=mm9&position=chr9:62988888-63009231	chr9:62988888-63009231	Browse	344	83	4	1	1	1	1
Tmem181	NM_001033178	-2822	-38131	Upstream	http://genome.ucsc.edu/cgi-bin/hgTracks?org=mouse&db=mm9&position=chr17:6257572-6277732	chr17:6257572-6277732	Browse	161	18	5	1	1	1	1
Prrxl1	NM_001001796	-2559	-51879	Upstream	http://genome.ucsc.edu/cgi-bin/hgTracks?org=mouse&db=mm9&position=chr14:33400335-33420771	chr14:33400335-33420771	Browse	437	104	8	1	1	1	1
Gad1	NM_008077	-2495	-42344	Upstream	http://genome.ucsc.edu/cgi-bin/hgTracks?org=mouse&db=mm9&position=chr2:70387512-70407938	chr2:70387512-70407938	Browse	427	119	11	1	1	1	1
Nxph1	NM_008751	-1376	-299936	Upstream	http://genome.ucsc.edu/cgi-bin/hgTracks?org=mouse&db=mm9&position=chr6:8888485-8908799	chr6:8888485-8908799	Browse	315	63	2	1	1	1	1
Syt6	NM_018800	-1356	-61255	Upstream	http://genome.ucsc.edu/cgi-bin/hgTracks?org=mouse&db=mm9&position=chr3:103367611-103388083	chr3:103367611-103388083	Browse	473	128	3	1	1	1	1
Ghsr	NM_177330	-1055	-7715	Upstream	http://genome.ucsc.edu/cgi-bin/hgTracks?org=mouse&db=mm9&position=chr3:27258969-27279465	chr3:27258969-27279465	Browse	497	123	10	1	1	1	1
Paqr4	NM_023824	343	4488	Upstream	http://genome.ucsc.edu/cgi-bin/hgTracks?org=mouse&db=mm9&position=chr17:23867519-23887761	chr17:23867519-23887761	Browse	243	33	5	1	1	1	1
Gad2	NM_008078	-190.5	-71741.5	Upstream	http://genome.ucsc.edu/cgi-bin/hgTracks?org=mouse&db=mm9&position=chr2:22467471-22487840	chr2:22467471-22487840	Browse	370	69	4	1	1	1	1
Slc6a5	NM_148931	-150.5	-53244.5	Upstream	http://genome.ucsc.edu/cgi-bin/hgTracks?org=mouse&db=mm9&position=chr7:57155772-57176203	chr7:57155772-57176203	Browse	432	116	9	1	1	1	1
AI595406	NM_001004147	136.5	1641.5	Upstream	http://genome.ucsc.edu/cgi-bin/hgTracks?org=mouse&db=mm9&position=chr11:35602245-35622800	chr11:35602245-35622800	Browse	556	180	16	1	1	1	1
1600002O04Rik	NM_001044380	21902.5	-128.5	Intragenic	http://genome.ucsc.edu/cgi-bin/hgTracks?org=mouse&db=mm9&position=chr12:109556322-109576441	chr12:109556322-109576441	Browse	120	14	2	1	1	1	1
Grb10	NM_010345	-11443	95405	Intragenic	http://genome.ucsc.edu/cgi-bin/hgTracks?org=mouse&db=mm9&position=chr11:11915671-11936159	chr11:11915671-11936159	Browse	489	125	5	1	1	1	1
Nr2e1	NM_152229	-8795	12823	Intragenic	http://genome.ucsc.edu/cgi-bin/hgTracks?org=mouse&db=mm9&position=chr10:42284378-42304820	chr10:42284378-42304820	Browse	443	135	11	1	1	1	1
Shox2	NM_013665	-7844.5	658.5	Intragenic	http://genome.ucsc.edu/cgi-bin/hgTracks?org=mouse&db=mm9&position=chr3:66767624-66788073	chr3:66767624-66788073	Browse	450	89	8	1	1	1	1
Onecut1	NM_008262	6634	-21093	Intragenic	http://genome.ucsc.edu/cgi-bin/hgTracks?org=mouse&db=mm9&position=chr9:74706115-74726607	chr9:74706115-74726607	Browse	493	120	7	1	1	1	1
Pax5	NM_008782	-5958	172977	Intragenic	http://genome.ucsc.edu/cgi-bin/hgTracks?org=mouse&db=mm9&position=chr4:44707185-44727523	chr4:44707185-44727523	Browse	339	61	1	1	1	1	1
Jph3	NM_020605	5832	-54427	Intragenic	http://genome.ucsc.edu/cgi-bin/hgTracks?org=mouse&db=mm9&position=chr8:124249985-124270603	chr8:124249985-124270603	Browse	619	241	21	1	1	1	1
Otp	NM_011021	2867	-5188	Intragenic	http://genome.ucsc.edu/cgi-bin/hgTracks?org=mouse&db=mm9&position=chr13:95638258-95658638	chr13:95638258-95658638	Browse	381	76	4	1	1	1	1
Egr4	NM_020596	-2116	305	Intragenic	http://genome.ucsc.edu/cgi-bin/hgTracks?org=mouse&db=mm9&position=chr6:85451329-85471511	chr6:85451329-85471511	Browse	183	23	3	1	1	1	1
Pcdh8	NM_001042726	-1476	3041	Intragenic	http://genome.ucsc.edu/cgi-bin/hgTracks?org=mouse&db=mm9&position=chr14:80159468-80179794	chr14:80159468-80179794	Browse	327	70	4	1	1	1	1
Ntn1	NM_008744	-1420.5	176042	Intragenic	http://genome.ucsc.edu/cgi-bin/hgTracks?org=mouse&db=mm9&position=chr11:68188839-68208976	chr11:68188839-68208976	Browse	138	18	1	1	1	1	1
Insm2	NM_020287	1418	-1683	Intragenic	http://genome.ucsc.edu/cgi-bin/hgTracks?org=mouse&db=mm9&position=chr12:56691008-56711634	chr12:56691008-56711634	Browse	627	181	8	1	1	1	1
Brunol4	NM_133195	-1206	273837	Intragenic	http://genome.ucsc.edu/cgi-bin/hgTracks?org=mouse&db=mm9&position=chr18:25901286-25921618	chr18:25901286-25921618	Browse	333	60	4	1	1	1	1
Astn2	NM_019514	-980	1022701	Intragenic	http://genome.ucsc.edu/cgi-bin/hgTracks?org=mouse&db=mm9&position=chr4:66054487-66074587	chr4:66054487-66074587	Browse	101	14	1	1	1	1	1
Prmt8	NM_201371	-709	79010	Intragenic	http://genome.ucsc.edu/cgi-bin/hgTracks?org=mouse&db=mm9&position=chr6:127707756-127728320	chr6:127707756-127728320	Browse	565	92	7	1	1	1	1
Eftud1	NM_175317	216941	87729	Downstream	http://genome.ucsc.edu/cgi-bin/hgTracks?org=mouse&db=mm9&position=chr7:90003959-90024223	chr7:90003959-90024223	Browse	265	40	4	1	1	1	1
Ttc17	NM_183106	-161081	-55157	Downstream	http://genome.ucsc.edu/cgi-bin/hgTracks?org=mouse&db=mm9&position=chr2:94075458-94096072	chr2:94075458-94096072	Browse	615	206	9	1	1	1	1
Fubp3	NM_001033389	68801.5	24098.5	Downstream	http://genome.ucsc.edu/cgi-bin/hgTracks?org=mouse&db=mm9&position=chr2:31486999-31507276	chr2:31486999-31507276	Browse	278	44	3	1	1	1	1
Rhbg	NM_021375	-33660	-21849	Downstream	http://genome.ucsc.edu/cgi-bin/hgTracks?org=mouse&db=mm9&position=chr3:88014639-88035253	chr3:88014639-88035253	Browse	615	189	16	1	1	1	1
Rabac1	NM_010261	-22220	-19241	Downstream	http://genome.ucsc.edu/cgi-bin/hgTracks?org=mouse&db=mm9&position=chr7:25725287-25745767	chr7:25725287-25745767	Browse	481	118	8	1	1	1	1
4933407H18Rik	NM_001081101	59665.5	18606.5	Downstream	http://genome.ucsc.edu/cgi-bin/hgTracks?org=mouse&db=mm9&position=chr5:33770755-33791264	chr5:33770755-33791264	Browse	510	267	11	1	1	1	1
Ythdf1	NM_173761	-26388.5	-9828.5	Downstream	http://genome.ucsc.edu/cgi-bin/hgTracks?org=mouse&db=mm9&position=chr2:180619142-180639363	chr2:180619142-180639363	Browse	222	31	2	1	1	1	1
Sox1	NM_009233	4560	3350	Downstream	http://genome.ucsc.edu/cgi-bin/hgTracks?org=mouse&db=mm9&position=chr8:12390814-12411010	chr8:12390814-12411010	Browse	197	26	2	1	1	1	1
Asb10	NM_080444	-10267	-2515	Downstream	http://genome.ucsc.edu/cgi-bin/hgTracks?org=mouse&db=mm9&position=chr5:24025942-24046056	chr5:24025942-24046056	Browse	115	14	2	1	1	1	1
Insm1	NM_016889	4594.5	1686.5	Downstream	http://genome.ucsc.edu/cgi-bin/hgTracks?org=mouse&db=mm9&position=chr2:146042155-146062726	chr2:146042155-146062726	Browse	572	143	8	1	1	1	1
Neurod2	NM_010895	-5483.5	-1254.5	Downstream	http://genome.ucsc.edu/cgi-bin/hgTracks?org=mouse&db=mm9&position=chr11:98175279-98195672	chr11:98175279-98195672	Browse	394	95	3	1	1	1	1
Pou4f3	NM_138945	1574.5	206.5	Downstream	http://genome.ucsc.edu/cgi-bin/hgTracks?org=mouse&db=mm9&position=chr18:42545611-42566130	chr18:42545611-42566130	Browse	520	151	7	1	1	1	1
1600002O04Rik	NM_001044380	22151.5	120.5	Downstream	http://genome.ucsc.edu/cgi-bin/hgTracks?org=mouse&db=mm9&position=chr12:109556486-109576775	chr12:109556486-109576775	Browse	290	43	3	1	1	1	1
Gabbr2	NM_001081141	-1163.5	326654	Intragenic	http://genome.ucsc.edu/cgi-bin/hgTracks?org=mouse&db=mm9&position=chr4:46993353-47013492	chr4:46993353-47013492	Browse	140	19	1	1	1	1	1
Nlrp6	NM_001081389	1794	-5845	Intragenic	http://genome.ucsc.edu/cgi-bin/hgTracks?org=mouse&db=mm9&position=chr7:148098496-148118692	chr7:148098496-148118692	Browse	197	26	2	1	1	1	1
Gsx1	NM_008178	-59	-2310	Upstream	http://genome.ucsc.edu/cgi-bin/hgTracks?org=mouse&db=mm9&position=chr5:147990076-148010348	chr5:147990076-148010348	Browse	273	49	0	1	1	1	1
Kcnk12	NM_199251	552.5	52726.5	Upstream	http://genome.ucsc.edu/cgi-bin/hgTracks?org=mouse&db=mm9&position=chr17:88187736-88208037	chr17:88187736-88208037	Browse	302	55	0	1	1	1	1
Gbx1	NM_015739	2858.5	25281.5	Upstream	http://genome.ucsc.edu/cgi-bin/hgTracks?org=mouse&db=mm9&position=chr5:24025385-24045664	chr5:24025385-24045664	Browse	280	43	6	1	1	1	1
Ttc17	NM_183106	-166593	-60669	Downstream	http://genome.ucsc.edu/cgi-bin/hgTracks?org=mouse&db=mm9&position=chr2:94070104-94090402	chr2:94070104-94090402	Browse	299	51	4	1	1	1	1
Six6	NM_011384	-188.5	-5143.5	Upstream	http://genome.ucsc.edu/cgi-bin/hgTracks?org=mouse&db=mm9&position=chr12:74030601-74050884	chr12:74030601-74050884	Browse	284	48	2	1	1	1	1
D11Bwg0517e	NM_001024931	-338925	80888	Intragenic	http://genome.ucsc.edu/cgi-bin/hgTracks?org=mouse&db=mm9&position=chr11:118421896-118442026	chr11:118421896-118442026	Browse	131	16	0	1	1	1	1
Car10	NM_028296	-2265	-504521	Upstream	http://genome.ucsc.edu/cgi-bin/hgTracks?org=mouse&db=mm9&position=chr11:92948283-92968711	chr11:92948283-92968711	Browse	429	122	5	1	1	1	1
Sez6	NM_021286	-63	-48163	Upstream	http://genome.ucsc.edu/cgi-bin/hgTracks?org=mouse&db=mm9&position=chr11:77734285-77754477	chr11:77734285-77754477	Browse	193	27	1	1	1	1	1
Tmem28	NM_173446	-1767.5	563246	Intragenic	http://genome.ucsc.edu/cgi-bin/hgTracks?org=mouse&db=mm9&position=chr8:9758966-9779545	chr8:9758966-9779545	Browse	580	162	9	1	1	1	1
Kcnc1	NM_001112739	332	-41876	Intragenic	http://genome.ucsc.edu/cgi-bin/hgTracks?org=mouse&db=mm9&position=chr7:53642054-53662342	chr7:53642054-53662342	Browse	289	39	2	1	1	1	1
Cryba2	NM_021541	-1436	1756	Intragenic	http://genome.ucsc.edu/cgi-bin/hgTracks?org=mouse&db=mm9&position=chr1:74928093-74948453	chr1:74928093-74948453	Browse	361	103	5	1	1	1	1
Sez6l	NM_019982	-1549	156479	Intragenic	http://genome.ucsc.edu/cgi-bin/hgTracks?org=mouse&db=mm9&position=chr5:112994473-113014839	chr5:112994473-113014839	Browse	367	93	9	1	1	1	1
Rxfp3	NM_178717	-57.5	4194.5	Intragenic	http://genome.ucsc.edu/cgi-bin/hgTracks?org=mouse&db=mm9&position=chr15:10957528-10977803	chr15:10957528-10977803	Browse	276	50	2	1	1	1	1
Ppm1l	NM_178726	-983.5	-239462	Upstream	http://genome.ucsc.edu/cgi-bin/hgTracks?org=mouse&db=mm9&position=chr3:69109762-69129949	chr3:69109762-69129949	Browse	188	23	3	1	1	1	1
Hs3st2	NM_001081327	-936.5	-110410	Upstream	http://genome.ucsc.edu/cgi-bin/hgTracks?org=mouse&db=mm9&position=chr7:128524688-128545057	chr7:128524688-128545057	Browse	370	101	3	1	1	1	1
Ovca2	NM_027136	-5216.5	-2350.5	Downstream	http://genome.ucsc.edu/cgi-bin/hgTracks?org=mouse&db=mm9&position=chr11:74976952-74997235	chr11:74976952-74997235	Browse	284	38	3	1	1	1	1
Bhlhb4	NM_080641	-2985	-742	Downstream	http://genome.ucsc.edu/cgi-bin/hgTracks?org=mouse&db=mm9&position=chr2:180498529-180518711	chr2:180498529-180518711	Browse	183	23	1	1	1	1	1
Htr1a	NM_008308	-890.5	-5331.5	Upstream	http://genome.ucsc.edu/cgi-bin/hgTracks?org=mouse&db=mm9&position=chr13:106222652-106243111	chr13:106222652-106243111	Browse	460	118	3	1	1	1	1
Gpr153	NM_178406	7415	-3561	Intragenic	http://genome.ucsc.edu/cgi-bin/hgTracks?org=mouse&db=mm9&position=chr4:151645780-151665990	chr4:151645780-151665990	Browse	211	28	4	1	1	1	1
Bsx	NM_178245	-329	-4175	Upstream	http://genome.ucsc.edu/cgi-bin/hgTracks?org=mouse&db=mm9&position=chr9:40671788-40691972	chr9:40671788-40691972	Browse	185	27	0	1	1	1	1
Lrp1	NM_008512	-84070.5	-1079.5	Downstream	http://genome.ucsc.edu/cgi-bin/hgTracks?org=mouse&db=mm9&position=chr10:126964005-126984262	chr10:126964005-126984262	Browse	258	54	7	1	1	1	1
Apaf1	NM_001042558	-255668	-162235	Downstream	http://genome.ucsc.edu/cgi-bin/hgTracks?org=mouse&db=mm9&position=chr10:90279599-90300041	chr10:90279599-90300041	Browse	443	135	7	1	1	1	1
Scrt1	NM_130893	130.5	6057.5	Upstream	http://genome.ucsc.edu/cgi-bin/hgTracks?org=mouse&db=mm9&position=chr15:76342532-76362847	chr15:76342532-76362847	Browse	316	88	0	1	1	1	1
D11Bwg0517e	NM_001024931	-2856	416957	Intragenic	http://genome.ucsc.edu/cgi-bin/hgTracks?org=mouse&db=mm9&position=chr11:118757830-118778230	chr11:118757830-118778230	Browse	401	74	4	1	1	1	1
Bcan	NM_007529	-2811.5	10014.5	Intragenic	http://genome.ucsc.edu/cgi-bin/hgTracks?org=mouse&db=mm9&position=chr3:87791257-87811676	chr3:87791257-87811676	Browse	420	57	7	1	1	1	1
Gabbr2	NM_001081141	1248.5	329066	Upstream	http://genome.ucsc.edu/cgi-bin/hgTracks?org=mouse&db=mm9&position=chr4:46995583-47016086	chr4:46995583-47016086	Browse	504	133	7	1	1	1	1
Grid1	NM_008166	-3754.5	-764734	Upstream	http://genome.ucsc.edu/cgi-bin/hgTracks?org=mouse&db=mm9&position=chr14:35619346-35639787	chr14:35619346-35639787	Browse	442	126	8	1	1	1	1
Polg	NM_017462	36027.5	52918.5	Upstream	http://genome.ucsc.edu/cgi-bin/hgTracks?org=mouse&db=mm9&position=chr7:86637016-86657357	chr7:86637016-86657357	Browse	342	59	1	1	1	1	1
Nefl	NM_010910	-3397	-7251	Upstream	http://genome.ucsc.edu/cgi-bin/hgTracks?org=mouse&db=mm9&position=chr14:68688392-68708694	chr14:68688392-68708694	Browse	303	54	5	1	1	1	1
Lhx3	NM_001039653	-1298	5047	Intragenic	http://genome.ucsc.edu/cgi-bin/hgTracks?org=mouse&db=mm9&position=chr2:26050545-26071011	chr2:26050545-26071011	Browse	467	106	6	1	1	1	1
Pcdhga9	NM_033592	2124	-102804	Intragenic	http://genome.ucsc.edu/cgi-bin/hgTracks?org=mouse&db=mm9&position=chr18:37888582-37908844	chr18:37888582-37908844	Browse	263	42	4	1	1	1	1
Corl2	NM_001109743	-3192.5	-47130.5	Upstream	http://genome.ucsc.edu/cgi-bin/hgTracks?org=mouse&db=mm9&position=chr18:77081728-77102173	chr18:77081728-77102173	Browse	446	104	7	1	1	1	1
Kif26a	NM_001097621	-4755	-40295	Upstream	http://genome.ucsc.edu/cgi-bin/hgTracks?org=mouse&db=mm9&position=chr12:113369403-113389923	chr12:113369403-113389923	Browse	521	119	7	1	1	1	1
Hes3	NM_008237	-4529.5	1161.5	Intragenic	http://genome.ucsc.edu/cgi-bin/hgTracks?org=mouse&db=mm9&position=chr4:151650981-151671502	chr4:151650981-151671502	Browse	522	105	6	1	1	1	1
Barhl2	NM_001005477	-9274	-3630	Downstream	http://genome.ucsc.edu/cgi-bin/hgTracks?org=mouse&db=mm9&position=chr5:106867817-106888005	chr5:106867817-106888005	Browse	189	25	3	1	1	1	1
Unc45b	NM_178680	15758.5	-16317.5	Intragenic	http://genome.ucsc.edu/cgi-bin/hgTracks?org=mouse&db=mm9&position=chr11:82730512-82750669	chr11:82730512-82750669	Browse	158	18	2	1	1	1	1
Epha10	NM_177671	1644.5	-4387.5	Intragenic	http://genome.ucsc.edu/cgi-bin/hgTracks?org=mouse&db=mm9&position=chr4:124549592-124569981	chr4:124549592-124569981	Browse	390	60	6	1	1	1	1
Hoxc4	NM_013553	48392	45934	Downstream	http://genome.ucsc.edu/cgi-bin/hgTracks?org=mouse&db=mm9&position=chr15:102903106-102923328	chr15:102903106-102923328	Browse	223	33	3	1	1	1	1
Rtn4rl2	NM_199223	-10688.5	4058.5	Intragenic	http://genome.ucsc.edu/cgi-bin/hgTracks?org=mouse&db=mm9&position=chr2:84706022-84726299	chr2:84706022-84726299	Browse	278	58	1	1	1	1	1
Chat	NM_009891	1889.5	59596.5	Upstream	http://genome.ucsc.edu/cgi-bin/hgTracks?org=mouse&db=mm9&position=chr14:33270822-33291147	chr14:33270822-33291147	Browse	326	82	5	1	1	1	1
Nrxn2	NM_020253	74832.5	-30369.5	Intragenic	http://genome.ucsc.edu/cgi-bin/hgTracks?org=mouse&db=mm9&position=chr19:6492548-6513147	chr19:6492548-6513147	Browse	600	171	9	1	1	1	1
Hs6st2	NM_001077202	3259	297650	Upstream	http://genome.ucsc.edu/cgi-bin/hgTracks?org=mouse&db=mm9&position=chrX:49027916-49048160	chrX:49027916-49048160	Browse	245	31	8	1	1	1	1
Pdx1	NM_008814	11325	6306	Downstream	http://genome.ucsc.edu/cgi-bin/hgTracks?org=mouse&db=mm9&position=chr5:148082953-148103109	chr5:148082953-148103109	Browse	157	19	2	1	1	1	1
Neurog3	NM_009719	5109.5	3435.5	Downstream	http://genome.ucsc.edu/cgi-bin/hgTracks?org=mouse&db=mm9&position=chr10:61590698-61611195	chr10:61590698-61611195	Browse	498	122	7	1	1	1	1
Efna5	NM_010109	-5406.5	271156	Intragenic	http://genome.ucsc.edu/cgi-bin/hgTracks?org=mouse&db=mm9&position=chr17:63215171-63235348	chr17:63215171-63235348	Browse	178	23	1	1	1	1	1
Cdh22	NM_174988	4969	128180	Upstream	http://genome.ucsc.edu/cgi-bin/hgTracks?org=mouse&db=mm9&position=chr2:165055005-165075371	chr2:165055005-165075371	Browse	367	96	3	1	1	1	1
Lhx4	NM_010712	6438	29677	Upstream	http://genome.ucsc.edu/cgi-bin/hgTracks?org=mouse&db=mm9&position=chr1:157568430-157588628	chr1:157568430-157588628	Browse	199	26	3	1	1	1	1
Onecut2	NM_194268	11393	-46732	Intragenic	http://genome.ucsc.edu/cgi-bin/hgTracks?org=mouse&db=mm9&position=chr18:64501311-64521509	chr18:64501311-64521509	Browse	199	27	2	1	1	1	1
Qsox2	NM_153559	-29180	-889	Downstream	http://genome.ucsc.edu/cgi-bin/hgTracks?org=mouse&db=mm9&position=chr2:26053490-26074030	chr2:26053490-26074030	Browse	541	125	5	1	1	1	1
Tpp1	NM_009906	9807	17168	Upstream	http://genome.ucsc.edu/cgi-bin/hgTracks?org=mouse&db=mm9&position=chr7:112900386-112920670	chr7:112900386-112920670	Browse	285	67	4	1	1	1	0
Corl2	NM_001109743	-8846.5	-52784.5	Upstream	http://genome.ucsc.edu/cgi-bin/hgTracks?org=mouse&db=mm9&position=chr18:77076098-77096495	chr18:77076098-77096495	Browse	398	85	6	1	1	1	0
Kazald1	NM_178929	-1574	-4718	Upstream	http://genome.ucsc.edu/cgi-bin/hgTracks?org=mouse&db=mm9&position=chr19:45138965-45159143	chr19:45138965-45159143	Browse	179	22	2	1	1	1	0
Smpd3	NM_021491	35	85476	Upstream	http://genome.ucsc.edu/cgi-bin/hgTracks?org=mouse&db=mm9&position=chr8:108851743-108872103	chr8:108851743-108872103	Browse	361	55	6	1	1	1	0
Centg1	NM_001033263	12036	-2227	Intragenic	http://genome.ucsc.edu/cgi-bin/hgTracks?org=mouse&db=mm9&position=chr10:126517795-126538201	chr10:126517795-126538201	Browse	407	80	5	1	1	1	0
Exoc3l	NM_177788	-5078	1097	Intragenic	http://genome.ucsc.edu/cgi-bin/hgTracks?org=mouse&db=mm9&position=chr8:107804640-107825200	chr8:107804640-107825200	Browse	561	133	11	1	1	1	0
Elfn2	NM_183141	-4911	43196	Intragenic	http://genome.ucsc.edu/cgi-bin/hgTracks?org=mouse&db=mm9&position=chr15:78533422-78553842	chr15:78533422-78553842	Browse	421	108	5	1	1	1	0
B3gnt6	NM_001081167	-4141.5	2919.5	Intragenic	http://genome.ucsc.edu/cgi-bin/hgTracks?org=mouse&db=mm9&position=chr7:105333608-105354079	chr7:105333608-105354079	Browse	472	145	10	1	1	1	0
Slc12a5	NM_020333	668	-31076	Intragenic	http://genome.ucsc.edu/cgi-bin/hgTracks?org=mouse&db=mm9&position=chr2:164783947-164804363	chr2:164783947-164804363	Browse	417	114	4	1	1	1	0
Slc26a11	NM_178743	34262.5	8742.5	Downstream	http://genome.ucsc.edu/cgi-bin/hgTracks?org=mouse&db=mm9&position=chr11:119240895-119261370	chr11:119240895-119261370	Browse	476	117	7	1	1	1	0
Acta1	NM_009606	-3269	-299	Downstream	http://genome.ucsc.edu/cgi-bin/hgTracks?org=mouse&db=mm9&position=chr8:126405060-126425674	chr8:126405060-126425674	Browse	615	125	7	1	1	1	0
Kcnb1	NM_008420	276.5	85693.5	Upstream	http://genome.ucsc.edu/cgi-bin/hgTracks?org=mouse&db=mm9&position=chr2:167004391-167024760	chr2:167004391-167024760	Browse	370	79	3	1	1	1	0
St8sia3	NM_009182	1237	-9520	Intragenic	http://genome.ucsc.edu/cgi-bin/hgTracks?org=mouse&db=mm9&position=chr18:64416106-64436450	chr18:64416106-64436450	Browse	345	57	3	1	1	1	0
Chrna3	NM_145129	-251	14966	Intragenic	http://genome.ucsc.edu/cgi-bin/hgTracks?org=mouse&db=mm9&position=chr9:54864031-54884199	chr9:54864031-54884199	Browse	169	20	1	1	1	1	0
Cbln4	NM_175631	-1228.5	5902.5	Intragenic	http://genome.ucsc.edu/cgi-bin/hgTracks?org=mouse&db=mm9&position=chr2:171857510-171877965	chr2:171857510-171877965	Browse	456	129	3	1	1	1	0
Nmnat2	NM_175460	1313	-162848	Intragenic	http://genome.ucsc.edu/cgi-bin/hgTracks?org=mouse&db=mm9&position=chr1:154793344-154813742	chr1:154793344-154813742	Browse	399	114	5	1	1	1	0
Gpr6	NM_199058	273	1365	Upstream	http://genome.ucsc.edu/cgi-bin/hgTracks?org=mouse&db=mm9&position=chr10:40781370-40801956	chr10:40781370-40801956	Browse	587	150	5	1	1	1	0
Slco5a1	NM_172841	-764	123822	Intragenic	http://genome.ucsc.edu/cgi-bin/hgTracks?org=mouse&db=mm9&position=chr1:12970290-12990614	chr1:12970290-12990614	Browse	325	56	12	1	1	1	0
Crmp1	NM_007765	-2151	-48493	Upstream	http://genome.ucsc.edu/cgi-bin/hgTracks?org=mouse&db=mm9&position=chr5:37624547-37645211	chr5:37624547-37645211	Browse	665	146	12	1	1	1	0
Gns	NM_029364	-55812.5	-87968.5	Upstream	http://genome.ucsc.edu/cgi-bin/hgTracks?org=mouse&db=mm9&position=chr10:120736172-120756493	chr10:120736172-120756493	Browse	322	63	2	1	1	1	0
Ank1	NM_001110783	520.5	-175092	Intragenic	http://genome.ucsc.edu/cgi-bin/hgTracks?org=mouse&db=mm9&position=chr8:24075715-24096032	chr8:24075715-24096032	Browse	318	47	2	1	1	1	0
Nell2	NM_016743	-2538.5	306718	Intragenic	http://genome.ucsc.edu/cgi-bin/hgTracks?org=mouse&db=mm9&position=chr15:95346398-95366799	chr15:95346398-95366799	Browse	402	113	8	1	1	1	0
Nell2	NM_016743	107	309364	Upstream	http://genome.ucsc.edu/cgi-bin/hgTracks?org=mouse&db=mm9&position=chr15:95349062-95369426	chr15:95349062-95369426	Browse	365	72	6	1	1	1	0
Crmp1	NM_007765	-5100.5	-51442.5	Upstream	http://genome.ucsc.edu/cgi-bin/hgTracks?org=mouse&db=mm9&position=chr5:37621723-37642136	chr5:37621723-37642136	Browse	414	97	6	1	1	1	0
Nefh	NM_010904	1296	10605	Upstream	http://genome.ucsc.edu/cgi-bin/hgTracks?org=mouse&db=mm9&position=chr11:4839096-4859630	chr11:4839096-4859630	Browse	535	167	13	1	1	1	0
6330527O06Rik	NM_029530	174.5	-11816.5	Intragenic	http://genome.ucsc.edu/cgi-bin/hgTracks?org=mouse&db=mm9&position=chr2:135873725-135893948	chr2:135873725-135893948	Browse	224	35	2	1	1	1	0
Tlr9	NM_031178	1795.5	-2483.5	Intragenic	http://genome.ucsc.edu/cgi-bin/hgTracks?org=mouse&db=mm9&position=chr9:106116607-106136840	chr9:106116607-106136840	Browse	234	35	5	1	1	1	0
Ank1	NM_001110783	-2247	-177860	Upstream	http://genome.ucsc.edu/cgi-bin/hgTracks?org=mouse&db=mm9&position=chr8:24073019-24093193	chr8:24073019-24093193	Browse	175	20	1	1	1	1	0
Fbxo41	NM_001001160	-20463	12846	Intragenic	http://genome.ucsc.edu/cgi-bin/hgTracks?org=mouse&db=mm9&position=chr6:85422270-85442564	chr6:85422270-85442564	Browse	295	59	1	1	1	1	0
Slc12a5	NM_020333	-1411.5	-33155.5	Upstream	http://genome.ucsc.edu/cgi-bin/hgTracks?org=mouse&db=mm9&position=chr2:164781854-164802297	chr2:164781854-164802297	Browse	444	130	8	1	1	1	0
Rgs20	NM_021374	3498.5	112910	Upstream	http://genome.ucsc.edu/cgi-bin/hgTracks?org=mouse&db=mm9&position=chr1:5002760-5023157	chr1:5002760-5023157	Browse	398	81	5	1	1	1	0
Il12rb1	NM_008353	-6499.5	-19474.5	Upstream	http://genome.ucsc.edu/cgi-bin/hgTracks?org=mouse&db=mm9&position=chr8:73315775-73335920	chr8:73315775-73335920	Browse	146	18	2	1	1	1	0
Ptf1a	NM_018809	-16505	-18335	Upstream	http://genome.ucsc.edu/cgi-bin/hgTracks?org=mouse&db=mm9&position=chr2:19340600-19360968	chr2:19340600-19360968	Browse	369	86	1	1	1	1	0
Lgr6	NM_001033409	938.5	119862	Upstream	http://genome.ucsc.edu/cgi-bin/hgTracks?org=mouse&db=mm9&position=chr1:136992610-137012973	chr1:136992610-137012973	Browse	364	74	12	1	1	1	0
Cacna1e	NM_009782	-2190	331212	Intragenic	http://genome.ucsc.edu/cgi-bin/hgTracks?org=mouse&db=mm9&position=chr1:156560635-156581085	chr1:156560635-156581085	Browse	451	92	4	1	1	1	0
Nptx2	NM_016789	-3028	-14605	Upstream	http://genome.ucsc.edu/cgi-bin/hgTracks?org=mouse&db=mm9&position=chr5:145293533-145313951	chr5:145293533-145313951	Browse	419	86	4	1	1	1	0
Jph4	NM_001003829	-5576	-1438	Downstream	http://genome.ucsc.edu/cgi-bin/hgTracks?org=mouse&db=mm9&position=chr14:55718555-55738841	chr14:55718555-55738841	Browse	287	53	5	1	1	1	0
C130022K22Rik	NM_172730	-38336	-60132	Upstream	http://genome.ucsc.edu/cgi-bin/hgTracks?org=mouse&db=mm9&position=chr6:91779478-91799942	chr6:91779478-91799942	Browse	465	126	10	1	1	1	0
Smpd3	NM_021491	-4465.5	80975.5	Intragenic	http://genome.ucsc.edu/cgi-bin/hgTracks?org=mouse&db=mm9&position=chr8:108847218-108867627	chr8:108847218-108867627	Browse	410	118	14	1	1	1	0
Barhl1	NM_019446	-240	8499	Intragenic	http://genome.ucsc.edu/cgi-bin/hgTracks?org=mouse&db=mm9&position=chr2:28761438-28781966	chr2:28761438-28781966	Browse	529	176	4	1	1	1	0
Slc10a4	NM_173403	1215	-4837	Intragenic	http://genome.ucsc.edu/cgi-bin/hgTracks?org=mouse&db=mm9&position=chr5:73389195-73409519	chr5:73389195-73409519	Browse	325	47	5	1	1	1	0
AI851790	NM_182807	-4729.5	-481634	Upstream	http://genome.ucsc.edu/cgi-bin/hgTracks?org=mouse&db=mm9&position=chr10:122686287-122706516	chr10:122686287-122706516	Browse	230	29	2	1	1	1	0
Dpyd	NM_170778	-130624	-1001365	Upstream	http://genome.ucsc.edu/cgi-bin/hgTracks?org=mouse&db=mm9&position=chr3:118124274-118144668	chr3:118124274-118144668	Browse	395	109	4	1	1	0	1
Scn8a	NM_001077499	2607	-172640	Intragenic	http://genome.ucsc.edu/cgi-bin/hgTracks?org=mouse&db=mm9&position=chr15:100693530-100713910	chr15:100693530-100713910	Browse	381	97	9	1	1	0	1
Cecr6	NM_033567	-745	4124	Intragenic	http://genome.ucsc.edu/cgi-bin/hgTracks?org=mouse&db=mm9&position=chr6:120432914-120453246	chr6:120432914-120453246	Browse	333	54	2	1	1	0	1
Slc17a6	NM_080853	-223	-49276	Upstream	http://genome.ucsc.edu/cgi-bin/hgTracks?org=mouse&db=mm9&position=chr7:58866982-58887444	chr7:58866982-58887444	Browse	463	118	5	1	1	0	1
Mapk8ip2	NM_021921	-654	-8970	Upstream	http://genome.ucsc.edu/cgi-bin/hgTracks?org=mouse&db=mm9&position=chr15:89273628-89294188	chr15:89273628-89294188	Browse	561	205	12	1	1	0	1
Adcyap1	NM_009625	-1073.5	-7141.5	Upstream	http://genome.ucsc.edu/cgi-bin/hgTracks?org=mouse&db=mm9&position=chr17:93587448-93607927	chr17:93587448-93607927	Browse	480	115	4	1	1	0	1
Rhbdl3	NM_139228	-5213.5	-60093.5	Upstream	http://genome.ucsc.edu/cgi-bin/hgTracks?org=mouse&db=mm9&position=chr11:80099276-80119451	chr11:80099276-80119451	Browse	176	22	0	1	1	0	1
Cabp1	NM_013879	7363.5	24794.5	Upstream	http://genome.ucsc.edu/cgi-bin/hgTracks?org=mouse&db=mm9&position=chr5:115633359-115653628	chr5:115633359-115653628	Browse	270	44	6	1	1	0	0
Chrm4	NM_007699	-794.5	-8435.5	Upstream	http://genome.ucsc.edu/cgi-bin/hgTracks?org=mouse&db=mm9&position=chr2:91751321-91771780	chr2:91751321-91771780	Browse	460	121	6	1	1	0	0
Npdc1	NM_008721	-577	-6989	Upstream	http://genome.ucsc.edu/cgi-bin/hgTracks?org=mouse&db=mm9&position=chr2:25247766-25268284	chr2:25247766-25268284	Browse	519	187	14	1	1	0	0
Pde4d	NM_011056	462084	-835228	Intragenic	http://genome.ucsc.edu/cgi-bin/hgTracks?org=mouse&db=mm9&position=chr13:109896223-109916686	chr13:109896223-109916686	Browse	464	111	7	1	1	0	0
Fat1	NM_001081286	26349	-75701	Intragenic	http://genome.ucsc.edu/cgi-bin/hgTracks?org=mouse&db=mm9&position=chr8:46051812-46072008	chr8:46051812-46072008	Browse	197	24	5	1	1	0	0
Grin2c	NM_010350	-8970	9105	Intragenic	http://genome.ucsc.edu/cgi-bin/hgTracks?org=mouse&db=mm9&position=chr11:115109480-115129694	chr11:115109480-115129694	Browse	215	33	1	1	1	0	0
Gnao1	NM_010308	2624	-155927	Intragenic	http://genome.ucsc.edu/cgi-bin/hgTracks?org=mouse&db=mm9&position=chr8:96327178-96347544	chr8:96327178-96347544	Browse	367	70	3	1	1	0	0
Best2	NM_145388	-2171	4218	Intragenic	http://genome.ucsc.edu/cgi-bin/hgTracks?org=mouse&db=mm9&position=chr8:87525132-87545506	chr8:87525132-87545506	Browse	375	66	5	1	1	0	0
Npas4	NM_153553	-831	4787	Intragenic	http://genome.ucsc.edu/cgi-bin/hgTracks?org=mouse&db=mm9&position=chr19:4978648-4999634	chr19:4978648-4999634	Browse	987	484	17	1	1	0	0
Gpr26	NM_173410	534.5	-18639.5	Intragenic	http://genome.ucsc.edu/cgi-bin/hgTracks?org=mouse&db=mm9&position=chr7:139148581-139168772	chr7:139148581-139168772	Browse	192	26	1	1	1	0	0
Iqsec3	NM_001033354	-413.5	100332	Intragenic	http://genome.ucsc.edu/cgi-bin/hgTracks?org=mouse&db=mm9&position=chr6:121412980-121433585	chr6:121412980-121433585	Browse	606	222	9	1	1	0	0
Ntsr2	NM_008747	215.5	-6551.5	Intragenic	http://genome.ucsc.edu/cgi-bin/hgTracks?org=mouse&db=mm9&position=chr12:16650254-16670727	chr12:16650254-16670727	Browse	474	95	7	1	1	0	0
Chrnb2	NM_009602	-124	11014	Intragenic	http://genome.ucsc.edu/cgi-bin/hgTracks?org=mouse&db=mm9&position=chr3:89558188-89578578	chr3:89558188-89578578	Browse	391	100	2	1	1	0	0
Bdnf	NM_001048139	109	-51038	Intragenic	http://genome.ucsc.edu/cgi-bin/hgTracks?org=mouse&db=mm9&position=chr2:109505924-109526400	chr2:109505924-109526400	Browse	477	125	9	1	1	0	0
Brunol6	NM_175235	88	-28868	Intragenic	http://genome.ucsc.edu/cgi-bin/hgTracks?org=mouse&db=mm9&position=chr9:59416126-59436336	chr9:59416126-59436336	Browse	211	33	0	1	1	0	0
AK122209	NM_001029876	64792	39760	Downstream	http://genome.ucsc.edu/cgi-bin/hgTracks?org=mouse&db=mm9&position=chr8:126602100-126622228	chr8:126602100-126622228	Browse	129	17	3	1	1	0	0
Rhcg	NM_019799	-61836	-37556	Downstream	http://genome.ucsc.edu/cgi-bin/hgTracks?org=mouse&db=mm9&position=chr7:86690511-86710885	chr7:86690511-86710885	Browse	375	95	9	1	1	0	0
Ccdc64	NM_001080808	-106.5	82167.5	Intragenic	http://genome.ucsc.edu/cgi-bin/hgTracks?org=mouse&db=mm9&position=chr5:116171319-116191604	chr5:116171319-116191604	Browse	286	41	0	1	1	0	0
Acsf3	NM_144932	461.5	-41915.5	Intragenic	http://genome.ucsc.edu/cgi-bin/hgTracks?org=mouse&db=mm9&position=chr8:125289814-125309917	chr8:125289814-125309917	Browse	104	13	3	1	1	0	0
Celsr3	NM_080437	-447	-27097	Upstream	http://genome.ucsc.edu/cgi-bin/hgTracks?org=mouse&db=mm9&position=chr9:108717989-108738417	chr9:108717989-108738417	Browse	429	127	9	1	1	0	0
Vgf	NM_001039385	907	-2150	Intragenic	http://genome.ucsc.edu/cgi-bin/hgTracks?org=mouse&db=mm9&position=chr5:137496896-137517246	chr5:137496896-137517246	Browse	351	95	2	1	1	0	0
Rasl10b	NM_001013386	7181.5	-3785.5	Intragenic	http://genome.ucsc.edu/cgi-bin/hgTracks?org=mouse&db=mm9&position=chr11:83220499-83241010	chr11:83220499-83241010	Browse	512	155	11	1	1	0	0
Rfxap	NM_133231	1413.5	6090.5	Upstream	http://genome.ucsc.edu/cgi-bin/hgTracks?org=mouse&db=mm9&position=chr3:54602996-54623257	chr3:54602996-54623257	Browse	262	45	5	1	1	0	0
Mapk11	NM_011161	676.5	7750.5	Upstream	http://genome.ucsc.edu/cgi-bin/hgTracks?org=mouse&db=mm9&position=chr15:88970483-88990844	chr15:88970483-88990844	Browse	362	94	4	1	1	0	0
Elavl2	NM_010486	2982.5	124272	Upstream	http://genome.ucsc.edu/cgi-bin/hgTracks?org=mouse&db=mm9&position=chr4:91031634-91051823	chr4:91031634-91051823	Browse	190	26	0	1	1	0	0
Lrrc4b	NM_198250	-12453	-33311	Upstream	http://genome.ucsc.edu/cgi-bin/hgTracks?org=mouse&db=mm9&position=chr7:51675352-51695454	chr7:51675352-51695454	Browse	103	13	2	1	1	0	0
Prlhr	NM_201615	715	2279	Upstream	http://genome.ucsc.edu/cgi-bin/hgTracks?org=mouse&db=mm9&position=chr19:60534783-60555061	chr19:60534783-60555061	Browse	279	51	3	1	1	0	0
Celsr3	NM_080437	691	-25959	Intragenic	http://genome.ucsc.edu/cgi-bin/hgTracks?org=mouse&db=mm9&position=chr9:108719022-108739660	chr9:108719022-108739660	Browse	639	273	10	1	1	0	0
Vgf	NM_001039385	-9.5	-3066.5	Upstream	http://genome.ucsc.edu/cgi-bin/hgTracks?org=mouse&db=mm9&position=chr5:137495928-137516381	chr5:137495928-137516381	Browse	454	126	6	1	1	0	0
Lypd4	NM_182785	-2106.5	2965.5	Intragenic	http://genome.ucsc.edu/cgi-bin/hgTracks?org=mouse&db=mm9&position=chr7:25642526-25662681	chr7:25642526-25662681	Browse	156	20	2	1	1	0	0
Batf2	NM_028967	17305	9287	Downstream	http://genome.ucsc.edu/cgi-bin/hgTracks?org=mouse&db=mm9&position=chr19:6171509-6192015	chr19:6171509-6192015	Browse	507	132	11	1	1	0	0
Gas2l2	NM_001013759	-7977	-423	Downstream	http://genome.ucsc.edu/cgi-bin/hgTracks?org=mouse&db=mm9&position=chr11:83224652-83245308	chr11:83224652-83245308	Browse	657	191	9	1	1	0	0
4121402D02Rik	NM_028722	-9418	-20330	Upstream	http://genome.ucsc.edu/cgi-bin/hgTracks?org=mouse&db=mm9&position=chr11:98637297-98657525	chr11:98637297-98657525	Browse	229	31	5	1	1	0	0
Flt4	NM_008029	24021.5	-18481.5	Intragenic	http://genome.ucsc.edu/cgi-bin/hgTracks?org=mouse&db=mm9&position=chr11:49437157-49457342	chr11:49437157-49457342	Browse	186	19	3	1	1	0	0
Grid2ip	NM_133355	5843	-22048	Intragenic	http://genome.ucsc.edu/cgi-bin/hgTracks?org=mouse&db=mm9&position=chr5:144121253-144141605	chr5:144121253-144141605	Browse	353	59	8	1	1	0	0
BC048355	NM_207161	-16486.5	-19316.5	Upstream	http://genome.ucsc.edu/cgi-bin/hgTracks?org=mouse&db=mm9&position=chr17:46607192-46627309	chr17:46607192-46627309	Browse	118	14	1	1	1	0	0
Npas4	NM_153553	2671.5	8289.5	Upstream	http://genome.ucsc.edu/cgi-bin/hgTracks?org=mouse&db=mm9&position=chr19:4982455-5002832	chr19:4982455-5002832	Browse	378	68	2	1	1	0	0
Lrrc4b	NM_198250	-10234	-31092	Upstream	http://genome.ucsc.edu/cgi-bin/hgTracks?org=mouse&db=mm9&position=chr7:51677481-51697763	chr7:51677481-51697763	Browse	283	46	3	1	1	0	0
Wnt1	NM_021279	9758.5	5784.5	Downstream	http://genome.ucsc.edu/cgi-bin/hgTracks?org=mouse&db=mm9&position=chr15:98619892-98640199	chr15:98619892-98640199	Browse	308	56	3	1	1	0	0
Nrxn1	NM_020252	63.5	1.05891e+06	Upstream	http://genome.ucsc.edu/cgi-bin/hgTracks?org=mouse&db=mm9&position=chr17:91481993-91502418	chr17:91481993-91502418	Browse	426	133	2	1	1	0	0
Agtpbp1	NM_023328	4095.5	111880	Upstream	http://genome.ucsc.edu/cgi-bin/hgTracks?org=mouse&db=mm9&position=chr13:59652596-59672955	chr13:59652596-59672955	Browse	360	78	8	1	1	0	0
Iqsec3	NM_001033354	4195.5	104942	Upstream	http://genome.ucsc.edu/cgi-bin/hgTracks?org=mouse&db=mm9&position=chr6:121417764-121438019	chr6:121417764-121438019	Browse	256	41	5	1	1	0	0
Unc5a	NM_153131	-3951.5	-60538.5	Upstream	http://genome.ucsc.edu/cgi-bin/hgTracks?org=mouse&db=mm9&position=chr13:55036630-55057051	chr13:55036630-55057051	Browse	422	143	7	1	1	0	0
A830091I15Rik	NM_172795	-1569.5	22843.5	Intragenic	http://genome.ucsc.edu/cgi-bin/hgTracks?org=mouse&db=mm9&position=chr11:78299365-78319906	chr11:78299365-78319906	Browse	542	152	9	1	1	0	0
Slc6a17	NM_172271	-5678.5	44792.5	Intragenic	http://genome.ucsc.edu/cgi-bin/hgTracks?org=mouse&db=mm9&position=chr3:107305094-107325421	chr3:107305094-107325421	Browse	328	75	6	1	1	0	0
Apaf1	NM_001042558	-259126	-165693	Downstream	http://genome.ucsc.edu/cgi-bin/hgTracks?org=mouse&db=mm9&position=chr10:90276198-90296526	chr10:90276198-90296526	Browse	329	71	2	1	1	0	0
Nrxn2	NM_020253	-705.5	-105908	Upstream	http://genome.ucsc.edu/cgi-bin/hgTracks?org=mouse&db=mm9&position=chr19:6416993-6437626	chr19:6416993-6437626	Browse	634	138	13	1	0	1	1
[truncated: 3,185 more rows]
