# Supplementary material for: REST–Mediated Recruitment of Polycomb Repressor Complexes in Mammalian Cells
Source: PLoS Genet. 2012 Mar 1;8(3):e1002494. doi: 10.1371/journal.pgen.1002494 (PMC3291536; doi:10.1371/journal.pgen.1002494)
Supplement: Table S3 — Ratio measurements of PcG ChIP-seq signals in Wt versus Rest−/− mES cells. Supporting material for Figure 4B. (XLS) [file pgen.1002494.s011.xls]

## Sheet: Rnf2 fold change
chr	tss/e distance	Acc#	Closest Gene (tss)	RESTposition	start	end	wt:1x peakwidth	REST:1x peakwidth	1x ratio (read norm.)	Location	Location	Link	Used in fig 3B (>threshold)			Wt control mES cells	Rest -/- mES cells											1xR1B Ctrl	1xR1B RESTko
chr9	806	NM_001083917	Scn3b	Intragenic	40077522	40077690	3.30303	11.9091	0.273833	http://genome.ucsc.edu/cgi-bin/hgTracks?org=mouse&db=mm9&position=chr9:40067522-40087690	chr9:40067522-40087690	Browse	Yes		Sample size (reads)	20998204	21268146											1	0.666667	1.2
chr7	1105.5	NM_019430	Cacng3	Upstream	129814129	129814234	3.84848	11.1515	0.340728	http://genome.ucsc.edu/cgi-bin/hgTracks?org=mouse&db=mm9&position=chr7:129804129-129824234	chr7:129804129-129824234	Browse	Yes		Threshold (reads)	9.87308	10											1.24242	4.21212	0.430233
chr2	861.5	NM_008792	Pcsk2	Intragenic	143372472	143373079	8.51515	23.3939	0.35937	http://genome.ucsc.edu/cgi-bin/hgTracks?org=mouse&db=mm9&position=chr2:143362472-143383079	chr2:143362472-143383079	Browse	Yes															1.93939	0.484848	1.97959
chr7	332	NM_001112739	Kcnc1	Intragenic	53652054	53652342	9.93939	25.0303	0.392054	http://genome.ucsc.edu/cgi-bin/hgTracks?org=mouse&db=mm9&position=chr7:53642054-53662342	chr7:53642054-53662342	Browse	Yes															2.78788	0.030303	3.67647
chr1	639.5	NM_001011874	Xkr4	Intragenic	3660721	3661158	7.57576	18.7273	0.399396	http://genome.ucsc.edu/cgi-bin/hgTracks?org=mouse&db=mm9&position=chr1:3650721-3671158	chr1:3650721-3671158	Browse	Yes															4.27273	3.57576	1.15232
chr7	1794	NM_001081389	Nlrp6	Intragenic	148108496	148108692	14.4545	35.4242	0.402862	http://genome.ucsc.edu/cgi-bin/hgTracks?org=mouse&db=mm9&position=chr7:148098496-148118692	chr7:148098496-148118692	Browse	Yes															0	1.45455	0.407407
chr2	109	NM_001048139	Bdnf	Intragenic	109515924	109516400	12.5152	30.1515	0.409807	http://genome.ucsc.edu/cgi-bin/hgTracks?org=mouse&db=mm9&position=chr2:109505924-109526400	chr2:109505924-109526400	Browse	Yes															1.42424	1.48485	0.97561
chr5	907	NM_001039385	Vgf	Intragenic	137506896	137507246	10.2424	24.2121	0.41766	http://genome.ucsc.edu/cgi-bin/hgTracks?org=mouse&db=mm9&position=chr5:137496896-137517246	chr5:137496896-137517246	Browse	Yes															3.66667	3.0303	1.15789
chr10	273	NM_199058	Gpr6	Upstream	40791370	40791956	10.8182	25.2727	0.422625	http://genome.ucsc.edu/cgi-bin/hgTracks?org=mouse&db=mm9&position=chr10:40781370-40801956	chr10:40781370-40801956	Browse	Yes															4.42424	1.78788	1.94565
chr14	2559	NM_001001796	Prrxl1	Upstream	33410335	33410771	20.9697	47.4848	0.436003	http://genome.ucsc.edu/cgi-bin/hgTracks?org=mouse&db=mm9&position=chr14:33400335-33420771	chr14:33400335-33420771	Browse	Yes															2.9697	2.87879	1.02344
chr9	329	NM_178245	Bsx	Upstream	40681788	40681972	4.60606	10.2727	0.442687	http://genome.ucsc.edu/cgi-bin/hgTracks?org=mouse&db=mm9&position=chr9:40671788-40691972	chr9:40671788-40691972	Browse	Yes															2.93939	3.81818	0.81761
chr13	32	NM_001081493	Cartpt	Intragenic	100670433	100670779	6.72727	14.3939	0.461436	http://genome.ucsc.edu/cgi-bin/hgTracks?org=mouse&db=mm9&position=chr13:100660433-100680779	chr13:100660433-100680779	Browse	Yes															3.12121	2.93939	1.04615
chr7	731.5	NM_183289	Tcerg1l	Intragenic	145588472	145588891	6.84848	14.5152	0.465828	http://genome.ucsc.edu/cgi-bin/hgTracks?org=mouse&db=mm9&position=chr7:145578472-145598891	chr7:145578472-145598891	Browse	Yes															3.69697	3.75758	0.987261
chr3	24600	NM_174868	C030011O14Rik	Intragenic	151978684	151978824	7.18182	15.0606	0.470809	http://genome.ucsc.edu/cgi-bin/hgTracks?org=mouse&db=mm9&position=chr3:151968684-151988824	chr3:151968684-151988824	Browse	Yes															2.87879	3.51515	0.85906
chr15	654	NM_021921	Mapk8ip2	Upstream	89283628	89284188	8.66667	18.1212	0.472191	http://genome.ucsc.edu/cgi-bin/hgTracks?org=mouse&db=mm9&position=chr15:89273628-89294188	chr15:89273628-89294188	Browse	Yes															1.90909	0.939394	1.5
chr12	291	NM_011867	Slc26a4	Intragenic	32244340	32244746	11.2424	23.4848	0.472634	http://genome.ucsc.edu/cgi-bin/hgTracks?org=mouse&db=mm9&position=chr12:32234340-32254746	chr12:32234340-32254746	Browse	Yes															3.06061	2.33333	1.21818
chr10	12036	NM_001033263	Centg1	Intragenic	126527795	126528201	16.0303	32.9091	0.480926	http://genome.ucsc.edu/cgi-bin/hgTracks?org=mouse&db=mm9&position=chr10:126517795-126538201	chr10:126517795-126538201	Browse	Yes															2.78788	0.818182	2.08333
chr5	37356	NM_011908	Ubl3	Downstream	149278796	149278904	11.0909	21.697	0.504685	http://genome.ucsc.edu/cgi-bin/hgTracks?org=mouse&db=mm9&position=chr5:149268796-149288904	chr5:149268796-149288904	Browse	Yes															2.24242	1.27273	1.42667
chr11	10807.5	NM_139228	Rhbdl3	Upstream	80103585	80103954	6.15152	11.9697	0.507401	http://genome.ucsc.edu/cgi-bin/hgTracks?org=mouse&db=mm9&position=chr11:80093585-80113954	chr11:80093585-80113954	Browse	Yes															2.93939	1.75758	1.42857
chr7	427.5	NM_001039645	Asphd1	Upstream	134093308	134093737	8.24242	16.0303	0.507652	http://genome.ucsc.edu/cgi-bin/hgTracks?org=mouse&db=mm9&position=chr7:134083308-134103737	chr7:134083308-134103737	Browse	Yes															1.78788	1.39394	1.16456
chr4	347	NM_008072	Gabrd	Intragenic	154771581	154772081	6.09091	11.6061	0.518143	http://genome.ucsc.edu/cgi-bin/hgTracks?org=mouse&db=mm9&position=chr4:154761581-154782081	chr4:154761581-154782081	Browse	Yes															3.54545	2.60606	1.2605
chr2	1238	NM_001004761	Gpr158	Intragenic	21290338	21290524	6.09091	11.5152	0.522234	http://genome.ucsc.edu/cgi-bin/hgTracks?org=mouse&db=mm9&position=chr2:21280338-21300524	chr2:21280338-21300524	Browse	Yes															2.15152	1.18182	1.44444
chr5	9.5	NM_001039385	Vgf	Upstream	137505928	137506381	10.1818	19.0606	0.527401	http://genome.ucsc.edu/cgi-bin/hgTracks?org=mouse&db=mm9&position=chr5:137495928-137516381	chr5:137495928-137516381	Browse	Yes															3.15152	1.06061	2.01471
chr6	413.5	NM_001033354	Iqsec3	Intragenic	121422980	121423585	17.2121	32	0.531052	http://genome.ucsc.edu/cgi-bin/hgTracks?org=mouse&db=mm9&position=chr6:121412980-121433585	chr6:121412980-121433585	Browse	Yes															0	2	0.333333
chr2	36.5	NM_008169	Grin1	Upstream	25174263	25174808	9.93939	18.2727	0.537043	http://genome.ucsc.edu/cgi-bin/hgTracks?org=mouse&db=mm9&position=chr2:25164263-25184808	chr2:25164263-25184808	Browse	Yes															4.21212	3.36364	1.19444
chr6	745	NM_033567	Cecr6	Intragenic	120442914	120443246	10.6061	18.6667	0.56097	http://genome.ucsc.edu/cgi-bin/hgTracks?org=mouse&db=mm9&position=chr6:120432914-120453246	chr6:120432914-120453246	Browse	Yes															2.18182	1.45455	1.2963
chr2	1228.5	NM_175631	Cbln4	Intragenic	171867510	171867965	16.4545	28.8788	0.562548	http://genome.ucsc.edu/cgi-bin/hgTracks?org=mouse&db=mm9&position=chr2:171857510-171877965	chr2:171857510-171877965	Browse	Yes															1.63636	1.72727	0.966667
chr13	978.5	NM_010317	Gng4	Intragenic	13877711	13877856	8.33333	14.5455	0.565645	http://genome.ucsc.edu/cgi-bin/hgTracks?org=mouse&db=mm9&position=chr13:13867711-13887856	chr13:13867711-13887856	Browse	Yes															2.27273	3.30303	0.760563
chr12	1418	NM_020287	Insm2	Intragenic	56701008	56701634	19.7576	33.5152	0.582029	http://genome.ucsc.edu/cgi-bin/hgTracks?org=mouse&db=mm9&position=chr12:56691008-56711634	chr12:56691008-56711634	Browse	Yes															3.33333	1.27273	1.90667
chr3	229	NM_001083806	Gria2	Upstream	80606748	80607136	8.42424	14.2727	0.582742	http://genome.ucsc.edu/cgi-bin/hgTracks?org=mouse&db=mm9&position=chr3:80596748-80617136	chr3:80596748-80617136	Browse	Yes															2.09091	0.242424	2.4878
chr13	327.5	NM_033610	Sncb	Downstream	54859709	54860076	13.8788	23.4848	0.583467	http://genome.ucsc.edu/cgi-bin/hgTracks?org=mouse&db=mm9&position=chr13:54849709-54870076	chr13:54849709-54870076	Browse	Yes															4.15152	1.72727	1.88889
chr4	1644.5	NM_177671	Epha10	Intragenic	124559592	124559981	10.303	17.3939	0.584816	http://genome.ucsc.edu/cgi-bin/hgTracks?org=mouse&db=mm9&position=chr4:124549592-124569981	chr4:124549592-124569981	Browse	Yes															1.39394	2.12121	0.76699
chr17	2822	NM_001033178	Tmem181	Upstream	6267572	6267732	21.4848	35.5152	0.597271	http://genome.ucsc.edu/cgi-bin/hgTracks?org=mouse&db=mm9&position=chr17:6257572-6277732	chr17:6257572-6277732	Browse	Yes															3.24242	2.12121	1.35922
chr18	1206	NM_133195	Brunol4	Intragenic	25911286	25911618	15.9091	26.0909	0.602017	http://genome.ucsc.edu/cgi-bin/hgTracks?org=mouse&db=mm9&position=chr18:25901286-25921618	chr18:25901286-25921618	Browse	Yes															2.9697	2.30303	1.20183
chr19	831	NM_153553	Npas4	Intragenic	4988648	4989634	9.66667	15.8485	0.602201	http://genome.ucsc.edu/cgi-bin/hgTracks?org=mouse&db=mm9&position=chr19:4978648-4999634	chr19:4978648-4999634	Browse	Yes															3.45455	3	1.11364
chr2	137.5	NM_001004761	Gpr158	Upstream	21288855	21289256	8.72727	14.2424	0.604989	http://genome.ucsc.edu/cgi-bin/hgTracks?org=mouse&db=mm9&position=chr2:21278855-21299256	chr2:21278855-21299256	Browse	Yes															1.60606	0.575758	1.65385
chr6	2116	NM_020596	Egr4	Intragenic	85461329	85461511	19.2727	31.1212	0.611419	http://genome.ucsc.edu/cgi-bin/hgTracks?org=mouse&db=mm9&position=chr6:85451329-85471511	chr6:85451329-85471511	Browse	Yes															3.42424	4.36364	0.824859
chr5	3630	NM_001005477	Barhl2	Downstream	106877817	106878005	9.12121	14.4242	0.624327	http://genome.ucsc.edu/cgi-bin/hgTracks?org=mouse&db=mm9&position=chr5:106867817-106888005	chr5:106867817-106888005	Browse	Yes															2.33333	4.09091	0.654762
chr12	188.5	NM_011384	Six6	Upstream	74040601	74040884	10.3939	16.1515	0.635359	http://genome.ucsc.edu/cgi-bin/hgTracks?org=mouse&db=mm9&position=chr12:74030601-74050884	chr12:74030601-74050884	Browse	Yes															3.12121	0.545455	2.66667
chrX	3259	NM_001077202	Hs6st2	Upstream	49037916	49038160	13.5758	21.0303	0.63734	http://genome.ucsc.edu/cgi-bin/hgTracks?org=mouse&db=mm9&position=chrX:49027916-49048160	chrX:49027916-49048160	Browse	Yes															0.666667	5.18182	0.269608
chr12	380.5	NM_001110202	Trim9	Intragenic	71448100	71448341	7.18182	11.1212	0.63758	http://genome.ucsc.edu/cgi-bin/hgTracks?org=mouse&db=mm9&position=chr12:71438100-71458341	chr12:71438100-71458341	Browse	Yes															1.72727	0.939394	1.40625
chr2	174.5	NM_029530	6330527O06Rik	Intragenic	135883725	135883948	7.87879	12.1515	0.64015	http://genome.ucsc.edu/cgi-bin/hgTracks?org=mouse&db=mm9&position=chr2:135873725-135893948	chr2:135873725-135893948	Browse	Yes															6.33333	4	1.46667
chr9	1982.5	NM_001013373	Tmprss13	Downstream	45157594	45157697	11.0303	16.9697	0.64175	http://genome.ucsc.edu/cgi-bin/hgTracks?org=mouse&db=mm9&position=chr9:45147594-45167697	chr9:45147594-45167697	Browse	Yes															1.54545	1.33333	1.09091
chr10	55812.5	NM_029364	Gns	Upstream	120746172	120746493	6.75758	10.3333	0.645659	http://genome.ucsc.edu/cgi-bin/hgTracks?org=mouse&db=mm9&position=chr10:120736172-120756493	chr10:120736172-120756493	Browse	Yes															1.42424	3.66667	0.519481
chr1	31224	NM_001033636	C030045D06Rik	Downstream	11320058	11320302	6.9697	10.6364	0.646954	http://genome.ucsc.edu/cgi-bin/hgTracks?org=mouse&db=mm9&position=chr1:11310058-11330302	chr1:11310058-11330302	Browse	Yes															1.66667	1.9697	0.897959
chr6	709	NM_201371	Prmt8	Intragenic	127717756	127718320	19.2424	29.1515	0.651705	http://genome.ucsc.edu/cgi-bin/hgTracks?org=mouse&db=mm9&position=chr6:127707756-127728320	chr6:127707756-127728320	Browse	Yes															1	3.30303	0.464789
chr4	1163.5	NM_001081141	Gabbr2	Intragenic	47003353	47003492	14.7879	22.3939	0.65197	http://genome.ucsc.edu/cgi-bin/hgTracks?org=mouse&db=mm9&position=chr4:46993353-47013492	chr4:46993353-47013492	Browse	Yes															1.57576	1.72727	0.944444
chr6	1376	NM_008751	Nxph1	Upstream	8898485	8898799	17.8788	26.9091	0.655981	http://genome.ucsc.edu/cgi-bin/hgTracks?org=mouse&db=mm9&position=chr6:8888485-8908799	chr6:8888485-8908799	Browse	Yes															0.818182	0.363636	1.33333
chr11	27816.5	NM_054043	Msi2	Intragenic	88551674	88551779	10.1515	15.2727	0.656246	http://genome.ucsc.edu/cgi-bin/hgTracks?org=mouse&db=mm9&position=chr11:88541674-88561779	chr11:88541674-88561779	Browse	Yes															1.69697	5.21212	0.434146
chr15	647	NM_007583	Cacng2	Upstream	77950046	77950668	8.15152	12.2424	0.657391	http://genome.ucsc.edu/cgi-bin/hgTracks?org=mouse&db=mm9&position=chr15:77940046-77960668	chr15:77940046-77960668	Browse	Yes															1.69697	0.757576	1.53448
chr9	510	NM_001083917	Scn3b	Intragenic	40077125	40077495	13.7879	20.5455	0.662574	http://genome.ucsc.edu/cgi-bin/hgTracks?org=mouse&db=mm9&position=chr9:40067125-40087495	chr9:40067125-40087495	Browse	Yes															6.48485	4.27273	1.41954
chr18	2174	NM_007664	Cdh2	Intragenic	16965262	16965506	7.45455	11.0909	0.6636	http://genome.ucsc.edu/cgi-bin/hgTracks?org=mouse&db=mm9&position=chr18:16955262-16975506	chr18:16955262-16975506	Browse	Yes															1.39394	1	1.19697
chr13	137318	NM_025585	1700029F12Rik	Downstream	97654407	97654593	7.12121	10.4545	0.672514	http://genome.ucsc.edu/cgi-bin/hgTracks?org=mouse&db=mm9&position=chr13:97644407-97664593	chr13:97644407-97664593	Browse	Yes															2.12121	2.63636	0.858333
chr5	11272	NM_021403	2900083I11Rik	Upstream	136282464	136282942	7.69697	11.2424	0.675947	http://genome.ucsc.edu/cgi-bin/hgTracks?org=mouse&db=mm9&position=chr5:136272464-136292942	chr5:136272464-136292942	Browse	Yes															1.93939	1.30303	1.27632
chr18	1233.5	NM_007766	Pcdha4	Intragenic	37113490	37113661	12.2121	17.6667	0.682479	http://genome.ucsc.edu/cgi-bin/hgTracks?org=mouse&db=mm9&position=chr18:37103490-37123661	chr18:37103490-37123661	Browse	Yes															3.12121	2.78788	1.088
chr1	558.5	NM_001045533	40241	Upstream	72583512	72583881	10.2424	14.2121	0.711535	http://genome.ucsc.edu/cgi-bin/hgTracks?org=mouse&db=mm9&position=chr1:72573512-72593881	chr1:72573512-72593881	Browse	Yes															5.57576	3.15152	1.58394
chr9	691	NM_080437	Celsr3	Intragenic	108729022	108729660	7.69697	10.5758	0.718556	http://genome.ucsc.edu/cgi-bin/hgTracks?org=mouse&db=mm9&position=chr9:108719022-108739660	chr9:108719022-108739660	Browse	Yes															4.45455	1.24242	2.43243
chr11	63	NM_021286	Sez6	Upstream	77744285	77744477	10.2424	14.0606	0.719203	http://genome.ucsc.edu/cgi-bin/hgTracks?org=mouse&db=mm9&position=chr11:77734285-77754477	chr11:77734285-77754477	Browse	Yes															4.18182	1.87879	1.8
chr12	5014.5	NM_001080943	Zdhhc22	Intragenic	88324311	88324912	8.12121	11.0909	0.722947	http://genome.ucsc.edu/cgi-bin/hgTracks?org=mouse&db=mm9&position=chr12:88314311-88334912	chr12:88314311-88334912	Browse	Yes															3.15152	2.42424	1.21239
chr17	48819	NM_009547	Zfp161	Downstream	69788516	69788890	9.90909	13.4848	0.725505	http://genome.ucsc.edu/cgi-bin/hgTracks?org=mouse&db=mm9&position=chr17:69778516-69798890	chr17:69778516-69798890	Browse	Yes															6.06061	2.75758	1.87903
chr4	64.5	NM_025962	Mmachc	Upstream	116380956	116381153	9.12121	12.3939	0.726601	http://genome.ucsc.edu/cgi-bin/hgTracks?org=mouse&db=mm9&position=chr4:116370956-116391153	chr4:116370956-116391153	Browse	Yes															3.27273	1.48485	1.71951
chr6	91198	NM_027868	Slc41a3	Downstream	90687530	90687678	8.75758	11.8182	0.73162	http://genome.ucsc.edu/cgi-bin/hgTracks?org=mouse&db=mm9&position=chr6:90677530-90697678	chr6:90677530-90697678	Browse	Yes															3.81818	3.75758	1.01274
chr4	355.5	NM_008236	Hes2	Upstream	151532444	151532795	12.5758	16.9394	0.732974	http://genome.ucsc.edu/cgi-bin/hgTracks?org=mouse&db=mm9&position=chr4:151522444-151542795	chr4:151522444-151542795	Browse	Yes															0.363636	1.81818	0.483871
chr9	532	NM_010077	Drd2	Intragenic	49149012	49149584	10.1212	13.5758	0.736073	http://genome.ucsc.edu/cgi-bin/hgTracks?org=mouse&db=mm9&position=chr9:49139012-49159584	chr9:49139012-49159584	Browse	Yes															2.54545	1.69697	1.31461
chr17	14746	NM_010192	Fem1a	Upstream	56381064	56381932	10.7879	14.4242	0.738407	http://genome.ucsc.edu/cgi-bin/hgTracks?org=mouse&db=mm9&position=chr17:56371064-56391932	chr17:56371064-56391932	Browse	Yes															0.545455	0.787879	0.864407
chr18	3192.5	NM_001109743	Corl2	Upstream	77091728	77092173	10.3939	13.8788	0.739403	http://genome.ucsc.edu/cgi-bin/hgTracks?org=mouse&db=mm9&position=chr18:77081728-77102173	chr18:77081728-77102173	Browse	Yes															2.69697	2.21212	1.15094
chr8	520.5	NM_001110783	Ank1	Intragenic	24085715	24086032	11.1212	14.7879	0.742504	http://genome.ucsc.edu/cgi-bin/hgTracks?org=mouse&db=mm9&position=chr8:24075715-24096032	chr8:24075715-24096032	Browse	Yes															3.39394	1.48485	1.76829
chr7	223	NM_080853	Slc17a6	Upstream	58876982	58877444	9.09091	11.9697	0.749854	http://genome.ucsc.edu/cgi-bin/hgTracks?org=mouse&db=mm9&position=chr7:58866982-58887444	chr7:58866982-58887444	Browse	Yes															2.21212	3.12121	0.779412
chr15	57.5	NM_178717	Rxfp3	Intragenic	10967528	10967803	10.3636	13.5758	0.753704	http://genome.ucsc.edu/cgi-bin/hgTracks?org=mouse&db=mm9&position=chr15:10957528-10977803	chr15:10957528-10977803	Browse	Yes															2.72727	2.57576	1.04237
chr2	2314	NM_010894	Neurod1	Intragenic	79294295	79294663	17.0606	22.303	0.755237	http://genome.ucsc.edu/cgi-bin/hgTracks?org=mouse&db=mm9&position=chr2:79284295-79304663	chr2:79284295-79304663	Browse	Yes															4.72727	1.48485	2.30488
chr11	71	NM_020492	Glra1	Upstream	55421090	55421636	9.69697	12.6667	0.755834	http://genome.ucsc.edu/cgi-bin/hgTracks?org=mouse&db=mm9&position=chr11:55411090-55431636	chr11:55411090-55431636	Browse	Yes															3.63636	3.90909	0.944444
chr14	700.5	NM_008691	Nefm	Upstream	68743565	68743958	8.12121	10.5455	0.76034	http://genome.ucsc.edu/cgi-bin/hgTracks?org=mouse&db=mm9&position=chr14:68733565-68753958	chr14:68733565-68753958	Browse	Yes															2.57576	2.0303	1.18
chr2	456	NM_133849	Hrh3	Upstream	179839161	179839605	8.27273	10.7273	0.761398	http://genome.ucsc.edu/cgi-bin/hgTracks?org=mouse&db=mm9&position=chr2:179829161-179849605	chr2:179829161-179849605	Browse	Yes															1.90909	0.606061	1.81132
chr18	206.5	NM_138945	Pou4f3	Downstream	42555611	42556130	30.5152	39.3939	0.764784	http://genome.ucsc.edu/cgi-bin/hgTracks?org=mouse&db=mm9&position=chr18:42545611-42566130	chr18:42545611-42566130	Browse	Yes															4.81818	2.66667	1.58678
chr11	136.5	NM_001004147	AI595406	Upstream	35612245	35612800	11.4848	14.6667	0.773119	http://genome.ucsc.edu/cgi-bin/hgTracks?org=mouse&db=mm9&position=chr11:35602245-35622800	chr11:35602245-35622800	Browse	Yes															1.63636	3.72727	0.557692
chr5	243.5	NM_007756	Cplx1	Intragenic	108978483	108978932	8.63636	10.9394	0.779453	http://genome.ucsc.edu/cgi-bin/hgTracks?org=mouse&db=mm9&position=chr5:108968483-108988932	chr5:108968483-108988932	Browse	Yes															3.09091	2.60606	1.13445
chr12	19322	NM_026102	Daam1	Downstream	73112617	73112735	8.15152	10.2727	0.783439	http://genome.ucsc.edu/cgi-bin/hgTracks?org=mouse&db=mm9&position=chr12:73102617-73122735	chr12:73102617-73122735	Browse	Yes															2.87879	1.45455	1.58025
chr5	93	NM_011286	Rph3a	Upstream	121459372	121459868	9.57576	12	0.787852	http://genome.ucsc.edu/cgi-bin/hgTracks?org=mouse&db=mm9&position=chr5:121449372-121469868	chr5:121449372-121469868	Browse	Yes															3.42424	3.93939	0.895706
chr13	376	NM_009946	Cplx2	Intragenic	54472933	54473243	8.69697	10.8182	0.793718	http://genome.ucsc.edu/cgi-bin/hgTracks?org=mouse&db=mm9&position=chr13:54462933-54483243	chr13:54462933-54483243	Browse	Yes															6.42424	2.33333	2.22727
chr5	15478	NM_198621	Gm443	Downstream	25039261	25039385	9.45455	11.7576	0.793918	http://genome.ucsc.edu/cgi-bin/hgTracks?org=mouse&db=mm9&position=chr5:25029261-25049385	chr5:25029261-25049385	Browse	Yes															0.878788	1.36364	0.794872
chr11	2194	NM_025346	Rmnd5b	Upstream	51451504	51451680	10.2121	12.697	0.794088	http://genome.ucsc.edu/cgi-bin/hgTracks?org=mouse&db=mm9&position=chr11:51441504-51461680	chr11:51441504-51461680	Browse	Yes															2.81818	0.69697	2.25
chr7	9807	NM_009906	Tpp1	Upstream	112910386	112910670	26.6061	33.0606	0.794552	http://genome.ucsc.edu/cgi-bin/hgTracks?org=mouse&db=mm9&position=chr7:112900386-112920670	chr7:112900386-112920670	Browse	Yes															4.12121	1.12121	2.41429
chr16	23.5	NM_010199	Fgf12	Intragenic	28753112	28753417	8.69697	10.7879	0.795947	http://genome.ucsc.edu/cgi-bin/hgTracks?org=mouse&db=mm9&position=chr16:28743112-28763417	chr16:28743112-28763417	Browse	Yes															3.42424	3.09091	1.08148
chr14	326	NM_013768	Prmt5	Upstream	55136506	55136634	13.7576	17.0303	0.797576	http://genome.ucsc.edu/cgi-bin/hgTracks?org=mouse&db=mm9&position=chr14:55126506-55146634	chr14:55126506-55146634	Browse	Yes															2.0303	2.36364	0.900901
chr15	107	NM_016743	Nell2	Upstream	95359062	95359426	8.69697	10.7576	0.79819	http://genome.ucsc.edu/cgi-bin/hgTracks?org=mouse&db=mm9&position=chr15:95349062-95369426	chr15:95349062-95369426	Browse	Yes															1.27273	0.909091	1.19048
chr2	60669	NM_183106	Ttc17	Downstream	94080104	94080402	10.3333	12.697	0.803513	http://genome.ucsc.edu/cgi-bin/hgTracks?org=mouse&db=mm9&position=chr2:94070104-94090402	chr2:94070104-94090402	Browse	Yes															0.969697	1	0.984848
chr5	265.5	NM_021290	Ucn	Upstream	31441293	31441774	11.7273	14.3636	0.806093	http://genome.ucsc.edu/cgi-bin/hgTracks?org=mouse&db=mm9&position=chr5:31431293-31451774	chr5:31431293-31451774	Browse	Yes															1	0.757576	1.13793
chr18	8846.5	NM_001109743	Corl2	Upstream	77086098	77086495	16.3939	20.0606	0.806848	http://genome.ucsc.edu/cgi-bin/hgTracks?org=mouse&db=mm9&position=chr18:77076098-77096495	chr18:77076098-77096495	Browse	Yes															1.69697	1.69697	1
chr18	1631	NM_007702	Cidea	Upstream	67501282	67501890	9.06061	11.0606	0.808781	http://genome.ucsc.edu/cgi-bin/hgTracks?org=mouse&db=mm9&position=chr18:67491282-67511890	chr18:67491282-67511890	Browse	Yes															2	0	3
chr15	798	NM_177597	40248	Intragenic	26239401	26239799	8.66667	10.4242	0.820843	http://genome.ucsc.edu/cgi-bin/hgTracks?org=mouse&db=mm9&position=chr15:26229401-26249799	chr15:26229401-26249799	Browse	Yes															4.06061	3.39394	1.15172
chr3	638.5	NM_205769	Crh	Intragenic	19594408	19594973	10.9697	13.1818	0.821622	http://genome.ucsc.edu/cgi-bin/hgTracks?org=mouse&db=mm9&position=chr3:19584408-19604973	chr3:19584408-19604973	Browse	Yes															3.66667	2.63636	1.28333
chr2	240	NM_019446	Barhl1	Intragenic	28771438	28771966	11.7576	14.1212	0.82205	http://genome.ucsc.edu/cgi-bin/hgTracks?org=mouse&db=mm9&position=chr2:28761438-28781966	chr2:28761438-28781966	Browse	Yes															2.69697	2.24242	1.14019
chr13	46	NM_015787	Hist1h1e	Upstream	23714419	23714527	9.54545	11.3939	0.827133	http://genome.ucsc.edu/cgi-bin/hgTracks?org=mouse&db=mm9&position=chr13:23704419-23724527	chr13:23704419-23724527	Browse	Yes															2.33333	0.848485	1.80328
chr4	980	NM_019514	Astn2	Intragenic	66064487	66064587	23.9091	28.4545	0.829591	http://genome.ucsc.edu/cgi-bin/hgTracks?org=mouse&db=mm9&position=chr4:66054487-66074587	chr4:66054487-66074587	Browse	Yes															2.9697	3.06061	0.977612
chr6	61205	NM_001010930	Mrps33	Upstream	39822046	39822234	25.1212	29.8485	0.830942	http://genome.ucsc.edu/cgi-bin/hgTracks?org=mouse&db=mm9&position=chr6:39812046-39832234	chr6:39812046-39832234	Browse	Yes															4.54545	2.9697	1.39695
chr18	26973	NM_133687	Cxxc5	Downstream	36048252	36048378	14.697	17.4242	0.832773	http://genome.ucsc.edu/cgi-bin/hgTracks?org=mouse&db=mm9&position=chr18:36038252-36058378	chr18:36038252-36058378	Browse	Yes															1.63636	3.36364	0.604167
chr1	764	NM_172841	Slco5a1	Intragenic	12980290	12980614	14.3939	17.0303	0.834468	http://genome.ucsc.edu/cgi-bin/hgTracks?org=mouse&db=mm9&position=chr1:12970290-12990614	chr1:12970290-12990614	Browse	Yes															1.87879	2.39394	0.848214
chr3	1248	NM_172861	Slc7a14	Intragenic	31207721	31208217	10.1818	11.9697	0.839836	http://genome.ucsc.edu/cgi-bin/hgTracks?org=mouse&db=mm9&position=chr3:31197721-31218217	chr3:31197721-31218217	Browse	Yes															2.66667	3.63636	0.79085
chr3	1356	NM_018800	Syt6	Upstream	103377611	103378083	15.5758	18.2424	0.842984	http://genome.ucsc.edu/cgi-bin/hgTracks?org=mouse&db=mm9&position=chr3:103367611-103388083	chr3:103367611-103388083	Browse	Yes															0	3.45455	0.22449
chr5	312.5	NM_026886	1500001A10Rik	Intragenic	117041329	117041698	8.57576	10.0303	0.844133	http://genome.ucsc.edu/cgi-bin/hgTracks?org=mouse&db=mm9&position=chr5:117031329-117051698	chr5:117031329-117051698	Browse	Yes															3.45455	3.06061	1.09701
chr5	30995	NM_019636	Tbc1d1	Downstream	64773649	64773791	9.27273	10.697	0.855853	http://genome.ucsc.edu/cgi-bin/hgTracks?org=mouse&db=mm9&position=chr5:64763649-64783791	chr5:64763649-64783791	Browse	Yes															3.42424	3.09091	1.08148
chr3	7844.5	NM_013665	Shox2	Intragenic	66777624	66778073	18.1818	20.7273	0.866059	http://genome.ucsc.edu/cgi-bin/hgTracks?org=mouse&db=mm9&position=chr3:66767624-66788073	chr3:66767624-66788073	Browse	Yes															4.90909	2.69697	1.59836
chr10	25945.5	NM_008688	Nfic	Upstream	80915781	80915946	9.51515	10.8182	0.868388	http://genome.ucsc.edu/cgi-bin/hgTracks?org=mouse&db=mm9&position=chr10:80905781-80925946	chr10:80905781-80925946	Browse	Yes															4.90909	4.18182	1.14035
chr11	9627	NM_172050	Cd300e	Intragenic	114913358	114914092	8.93939	10.0909	0.874642	http://genome.ucsc.edu/cgi-bin/hgTracks?org=mouse&db=mm9&position=chr11:114903358-114924092	chr11:114903358-114924092	Browse	Yes															6.60606	4.36364	1.41808
chr3	2811.5	NM_007529	Bcan	Intragenic	87801257	87801676	13.3636	15.0303	0.877828	http://genome.ucsc.edu/cgi-bin/hgTracks?org=mouse&db=mm9&position=chr3:87791257-87811676	chr3:87791257-87811676	Browse	Yes															3.21212	0.666667	2.52727
chr7	33168.5	NM_017462	Polg	Upstream	86644118	86644537	37.1212	41.6667	0.879601	http://genome.ucsc.edu/cgi-bin/hgTracks?org=mouse&db=mm9&position=chr7:86634118-86654537	chr7:86634118-86654537	Browse	Yes															0.818182	2.51515	0.517241
chr2	668	NM_020333	Slc12a5	Intragenic	164793947	164794363	14.6061	16.3333	0.882899	http://genome.ucsc.edu/cgi-bin/hgTracks?org=mouse&db=mm9&position=chr2:164783947-164804363	chr2:164783947-164804363	Browse	Yes															0	2.42424	0.292035
chr13	462084	NM_011056	Pde4d	Intragenic	109906223	109906686	12.6364	14.0909	0.885392	http://genome.ucsc.edu/cgi-bin/hgTracks?org=mouse&db=mm9&position=chr13:109896223-109916686	chr13:109896223-109916686	Browse	Yes															2.51515	1.39394	1.46835
chr1	1291	NM_001081023	Cacna1s	Upstream	137948127	137948245	13.8182	15.1818	0.898627	http://genome.ucsc.edu/cgi-bin/hgTracks?org=mouse&db=mm9&position=chr1:137938127-137958245	chr1:137938127-137958245	Browse	Yes															0.575758	0	1.57576
chr2	190.5	NM_008078	Gad2	Upstream	22477471	22477840	37.6667	41.3333	0.899724	http://genome.ucsc.edu/cgi-bin/hgTracks?org=mouse&db=mm9&position=chr2:22467471-22487840	chr2:22467471-22487840	Browse	Yes															1.63636	4.15152	0.511765
chr11	138288	NM_001029936	Specc1	Intragenic	62028808	62028964	12.6061	13.7576	0.90467	http://genome.ucsc.edu/cgi-bin/hgTracks?org=mouse&db=mm9&position=chr11:62018808-62038964	chr11:62018808-62038964	Browse	Yes															1.9697	1.84848	1.04255
chr11	2265	NM_028296	Car10	Upstream	92958283	92958711	10.4242	11.3636	0.90569	http://genome.ucsc.edu/cgi-bin/hgTracks?org=mouse&db=mm9&position=chr11:92948283-92968711	chr11:92948283-92968711	Browse	Yes															6.30303	3.24242	1.72143
chr17	8892	NM_010137	Epas1	Upstream	87144298	87144400	12.4242	13.5152	0.907615	http://genome.ucsc.edu/cgi-bin/hgTracks?org=mouse&db=mm9&position=chr17:87134298-87154400	chr17:87134298-87154400	Browse	Yes															4.21212	2.9697	1.31298
chr5	59	NM_008178	Gsx1	Upstream	148000076	148000348	35.1818	37.9091	0.916278	http://genome.ucsc.edu/cgi-bin/hgTracks?org=mouse&db=mm9&position=chr5:147990076-148010348	chr5:147990076-148010348	Browse	Yes															4.15152	0.181818	4.35897
chr2	674.5	NM_001042528	Cacna1b	Intragenic	24617819	24617966	34.0909	36.7273	0.916437	http://genome.ucsc.edu/cgi-bin/hgTracks?org=mouse&db=mm9&position=chr2:24607819-24627966	chr2:24607819-24627966	Browse	Yes															6.51515	6.54545	0.995984
chr5	14846.5	NM_011107	Pla2g1b	Downstream	115939517	115939628	15.3333	16.4545	0.920033	http://genome.ucsc.edu/cgi-bin/hgTracks?org=mouse&db=mm9&position=chr5:115929517-115949628	chr5:115929517-115949628	Browse	Yes															3	1.24242	1.78378
chr2	24098.5	NM_001033389	Fubp3	Downstream	31496999	31497276	30.5758	32.6364	0.924971	http://genome.ucsc.edu/cgi-bin/hgTracks?org=mouse&db=mm9&position=chr2:31486999-31507276	chr2:31486999-31507276	Browse	Yes															1.54545	1.72727	0.933333
chr17	552.5	NM_199251	Kcnk12	Upstream	88197736	88198037	13.697	14.6061	0.925857	http://genome.ucsc.edu/cgi-bin/hgTracks?org=mouse&db=mm9&position=chr17:88187736-88208037	chr17:88187736-88208037	Browse	Yes															6.48485	3.0303	1.85714
chr11	338925	NM_001024931	D11Bwg0517e	Intragenic	118431896	118432026	17	18.0909	0.927772	http://genome.ucsc.edu/cgi-bin/hgTracks?org=mouse&db=mm9&position=chr11:118421896-118442026	chr11:118421896-118442026	Browse	Yes															1.78788	2.54545	0.786325
chr9	251	NM_145129	Chrna3	Intragenic	54874031	54874199	10.4545	11.0606	0.933209	http://genome.ucsc.edu/cgi-bin/hgTracks?org=mouse&db=mm9&position=chr9:54864031-54884199	chr9:54864031-54884199	Browse	Yes															2.30303	1.60606	1.26744
chr17	1019	NM_007439	Alk	Intragenic	72952422	72952834	18.0303	18.9091	0.941423	http://genome.ucsc.edu/cgi-bin/hgTracks?org=mouse&db=mm9&position=chr17:72942422-72962834	chr17:72942422-72962834	Browse	Yes															2.93939	1.45455	1.60494
chr7	150.5	NM_148931	Slc6a5	Upstream	57165772	57166203	16.9697	17.5455	0.954909	http://genome.ucsc.edu/cgi-bin/hgTracks?org=mouse&db=mm9&position=chr7:57155772-57176203	chr7:57155772-57176203	Browse	Yes															3.27273	2.90909	1.09302
chr11	13720.5	NM_007607	Car4	Upstream	84757402	84757845	11.6667	12.0606	0.955059	http://genome.ucsc.edu/cgi-bin/hgTracks?org=mouse&db=mm9&position=chr11:84747402-84767845	chr11:84747402-84767845	Browse	Yes															2.75758	1.87879	1.30526
chr11	24683	NM_028672	4930430E16Rik	Downstream	22948166	22948662	9.90909	10.2424	0.955176	http://genome.ucsc.edu/cgi-bin/hgTracks?org=mouse&db=mm9&position=chr11:22938166-22958662	chr11:22938166-22958662	Browse	Yes															2.78788	3.72727	0.801282
chr4	4529.5	NM_008237	Hes3	Intragenic	151660981	151661502	12.5152	12.8485	0.961694	http://genome.ucsc.edu/cgi-bin/hgTracks?org=mouse&db=mm9&position=chr4:151650981-151671502	chr4:151650981-151671502	Browse	Yes															1.72727	1	1.36364
chr19	624	NM_026373	Cdk2ap2	Upstream	4096643	4096809	10.2727	10.5152	0.964546	http://genome.ucsc.edu/cgi-bin/hgTracks?org=mouse&db=mm9&position=chr19:4086643-4106809	chr19:4086643-4106809	Browse	Yes															1.30303	0.484848	1.55102
chr6	543.5	NM_172492	Lrtm2	Upstream	119281137	119281452	16.5152	16.8788	0.966037	http://genome.ucsc.edu/cgi-bin/hgTracks?org=mouse&db=mm9&position=chr6:119271137-119291452	chr6:119271137-119291452	Browse	Yes															5.27273	1.45455	2.55556
chr3	130624	NM_170778	Dpyd	Upstream	118134274	118134668	12.7879	13	0.971198	http://genome.ucsc.edu/cgi-bin/hgTracks?org=mouse&db=mm9&position=chr3:118124274-118144668	chr3:118124274-118144668	Browse	Yes															2.18182	3.21212	0.755396
chr2	23620	NM_133673	Tor1b	Upstream	30784767	30785033	10.3333	10.4545	0.975861	http://genome.ucsc.edu/cgi-bin/hgTracks?org=mouse&db=mm9&position=chr2:30774767-30795033	chr2:30774767-30795033	Browse	Yes															3.21212	3.09091	1.02963
chr14	1476	NM_001042726	Pcdh8	Intragenic	80169468	80169794	30.303	30.4545	0.982396	http://genome.ucsc.edu/cgi-bin/hgTracks?org=mouse&db=mm9&position=chr14:80159468-80179794	chr14:80159468-80179794	Browse	Yes															0.939394	0.545455	1.2549
chr4	7415	NM_178406	Gpr153	Intragenic	151655780	151655990	11.0909	11	0.995467	http://genome.ucsc.edu/cgi-bin/hgTracks?org=mouse&db=mm9&position=chr4:151645780-151665990	chr4:151645780-151665990	Browse	Yes															3.09091	3.42424	0.924658
chr1	529	NM_009872	Cdk5r2	Downstream	74904592	74905078	19.4545	19.2727	0.996622	http://genome.ucsc.edu/cgi-bin/hgTracks?org=mouse&db=mm9&position=chr1:74894592-74915078	chr1:74894592-74915078	Browse	Yes															2.51515	2.36364	1.04505
chr5	9408	NM_025652	Gtf3a	Upstream	147750825	147750931	11.5455	11.3939	1.00044	http://genome.ucsc.edu/cgi-bin/hgTracks?org=mouse&db=mm9&position=chr5:147740825-147760931	chr5:147740825-147760931	Browse	Yes															4.27273	4.87879	0.896907
chr14	5483	NM_175498	Pnma2	Upstream	67528527	67528989	16	15.7879	1.00057	http://genome.ucsc.edu/cgi-bin/hgTracks?org=mouse&db=mm9&position=chr14:67518527-67538989	chr14:67518527-67538989	Browse	Yes															3.42424	0.181818	3.74359
chr4	51849	NM_023672	Ssbp3	Upstream	106532175	106532275	11.303	11.1212	1.00345	http://genome.ucsc.edu/cgi-bin/hgTracks?org=mouse&db=mm9&position=chr4:106522175-106542275	chr4:106522175-106542275	Browse	Yes															0.909091	1.63636	0.724138
chr2	1002.5	NM_001042528	Cacna1b	Intragenic	24617325	24617804	15.9091	15.5455	1.0104	http://genome.ucsc.edu/cgi-bin/hgTracks?org=mouse&db=mm9&position=chr2:24607325-24627804	chr2:24607325-24627804	Browse	Yes															1	2	0.666667
chr8	38971.5	NM_177742	Triml1	Upstream	44265756	44265867	11.1212	10.8485	1.01213	http://genome.ucsc.edu/cgi-bin/hgTracks?org=mouse&db=mm9&position=chr8:44255756-44275867	chr8:44255756-44275867	Browse	Yes															3.12121	5.42424	0.641509
chr7	117	NM_001024707	Lrp3	Upstream	36000325	36000637	16	15.6061	1.01223	http://genome.ucsc.edu/cgi-bin/hgTracks?org=mouse&db=mm9&position=chr7:35990325-36010637	chr7:35990325-36010637	Browse	Yes															1.72727	2.09091	0.882353
chr13	2867	NM_011021	Otp	Intragenic	95648258	95648638	17.2121	16.7879	1.01226	http://genome.ucsc.edu/cgi-bin/hgTracks?org=mouse&db=mm9&position=chr13:95638258-95658638	chr13:95638258-95658638	Browse	Yes															3.54545	1.36364	1.92308
chr1	357.5	NM_011880	Rgs7	Intragenic	177422086	177422241	14.5455	14.1515	1.01479	http://genome.ucsc.edu/cgi-bin/hgTracks?org=mouse&db=mm9&position=chr1:177412086-177432241	chr1:177412086-177432241	Browse	Yes															4	2.06061	1.63366
chr6	41849.5	NM_054073	Tsga13	Upstream	30907265	30907580	13.2424	12.8788	1.01518	http://genome.ucsc.edu/cgi-bin/hgTracks?org=mouse&db=mm9&position=chr6:30897265-30917580	chr6:30897265-30917580	Browse	Yes															3.09091	1.81818	1.45161
chr18	1237	NM_009182	St8sia3	Intragenic	64426106	64426450	10.3939	10.0606	1.02002	http://genome.ucsc.edu/cgi-bin/hgTracks?org=mouse&db=mm9&position=chr18:64416106-64436450	chr18:64416106-64436450	Browse	Yes															2.42424	3.45455	0.768707
chr11	11443	NM_010345	Grb10	Intragenic	11925671	11926159	27.9091	26.8485	1.02631	http://genome.ucsc.edu/cgi-bin/hgTracks?org=mouse&db=mm9&position=chr11:11915671-11936159	chr11:11915671-11936159	Browse	Yes															1.69697	1.63636	1.02299
chr1	3498.5	NM_021374	Rgs20	Upstream	5012760	5013157	15.2727	14.5152	1.03884	http://genome.ucsc.edu/cgi-bin/hgTracks?org=mouse&db=mm9&position=chr1:5002760-5023157	chr1:5002760-5023157	Browse	Yes															1	2.60606	0.554622
chr17	10229.5	NM_001033496	Zfp213	Downstream	23683452	23683561	13.9394	13.2121	1.04165	http://genome.ucsc.edu/cgi-bin/hgTracks?org=mouse&db=mm9&position=chr17:23673452-23693561	chr17:23673452-23693561	Browse	Yes															2.06061	1.78788	1.09783
chr5	37879	NM_001081342	Gpr133	Downstream	129748268	129748438	22.7273	21.4545	1.04588	http://genome.ucsc.edu/cgi-bin/hgTracks?org=mouse&db=mm9&position=chr5:129738268-129758438	chr5:129738268-129758438	Browse	Yes															3.45455	3.09091	1.08889
chr5	2151	NM_007765	Crmp1	Upstream	37634547	37635211	11.3333	10.697	1.04604	http://genome.ucsc.edu/cgi-bin/hgTracks?org=mouse&db=mm9&position=chr5:37624547-37645211	chr5:37624547-37645211	Browse	Yes															2.63636	1.87879	1.26316
chr3	16229	NM_019937	Ccnl1	Upstream	65778209	65778543	10.7879	10.1515	1.0492	http://genome.ucsc.edu/cgi-bin/hgTracks?org=mouse&db=mm9&position=chr3:65768209-65788543	chr3:65768209-65788543	Browse	Yes															2.21212	4.0303	0.638554
chr8	2624	NM_010308	Gnao1	Intragenic	96337178	96337544	21.5455	20.1818	1.05402	http://genome.ucsc.edu/cgi-bin/hgTracks?org=mouse&db=mm9&position=chr8:96327178-96347544	chr8:96327178-96347544	Browse	Yes															2.0303	4.15152	0.588235
chr7	76614.5	NM_178641	Inpp5f	Intragenic	135831299	135831686	13.4545	12.5758	1.0563	http://genome.ucsc.edu/cgi-bin/hgTracks?org=mouse&db=mm9&position=chr7:135821299-135841686	chr7:135821299-135841686	Browse	Yes															1	3.42424	0.452055
chr2	9828.5	NM_173761	Ythdf1	Downstream	180629142	180629363	19.1818	17.8182	1.06287	http://genome.ucsc.edu/cgi-bin/hgTracks?org=mouse&db=mm9&position=chr2:180619142-180639363	chr2:180619142-180639363	Browse	Yes															5.45455	2.06061	2.10891
chr17	5449.5	NM_010395	H2-T10	Downstream	36248505	36248660	13.5455	12.5152	1.06859	http://genome.ucsc.edu/cgi-bin/hgTracks?org=mouse&db=mm9&position=chr17:36238505-36258660	chr17:36238505-36258660	Browse	Yes															0.151515	1.78788	0.413043
chr4	66660	NM_027238	1810054D07Rik	Intragenic	82903342	82903524	13.3939	12.3636	1.06958	http://genome.ucsc.edu/cgi-bin/hgTracks?org=mouse&db=mm9&position=chr4:82893342-82913524	chr4:82893342-82913524	Browse	Yes															4.48485	2.78788	1.448
chr13	700	NM_001097979	LOC665596	Intragenic	21926261	21926361	18.4545	17	1.07178	http://genome.ucsc.edu/cgi-bin/hgTracks?org=mouse&db=mm9&position=chr13:21916261-21936361	chr13:21916261-21936361	Browse	Yes															4.72727	1.9697	1.92857
chr10	334	NM_010195	Lgr5	Intragenic	115024452	115024552	19.7879	18.2121	1.07273	http://genome.ucsc.edu/cgi-bin/hgTracks?org=mouse&db=mm9&position=chr10:115014452-115034552	chr10:115014452-115034552	Browse	Yes															3.60606	1.0303	2.26866
chr11	1420.5	NM_008744	Ntn1	Intragenic	68198839	68198976	47.9394	44	1.0757	http://genome.ucsc.edu/cgi-bin/hgTracks?org=mouse&db=mm9&position=chr11:68188839-68208976	chr11:68188839-68208976	Browse	Yes															1.81818	0.606061	1.75472
chr8	41623	NM_001081120	2310031A18Rik	Upstream	127317115	127317549	24.8788	22.8182	1.07647	http://genome.ucsc.edu/cgi-bin/hgTracks?org=mouse&db=mm9&position=chr8:127307115-127327549	chr8:127307115-127327549	Browse	Yes															3.33333	4.81818	0.744792
chr9	6634	NM_008262	Onecut1	Intragenic	74716115	74716607	14.1515	12.8788	1.08488	http://genome.ucsc.edu/cgi-bin/hgTracks?org=mouse&db=mm9&position=chr9:74706115-74726607	chr9:74706115-74726607	Browse	Yes															0.939394	1.78788	0.695652
chr2	641.5	NM_025598	2700038C09Rik	Upstream	180921269	180921542	10.0606	9.06061	1.09627	http://genome.ucsc.edu/cgi-bin/hgTracks?org=mouse&db=mm9&position=chr2:180911269-180931542	chr2:180911269-180931542	Browse	Yes															4.18182	3.45455	1.16327
chr4	103	NM_025919	Rpl11	Upstream	135609339	135609439	10.303	9.21212	1.10423	http://genome.ucsc.edu/cgi-bin/hgTracks?org=mouse&db=mm9&position=chr4:135599339-135619439	chr4:135599339-135619439	Browse	Yes															3.21212	0.515152	2.78
chr2	559	NM_007694	Chgb	Intragenic	132607290	132607854	11.1212	9.93939	1.1047	http://genome.ucsc.edu/cgi-bin/hgTracks?org=mouse&db=mm9&position=chr2:132597290-132617854	chr2:132597290-132617854	Browse	Yes															2.66667	2.15152	1.16346
chr11	455	NM_027773	2310047D13Rik	Intragenic	76015954	76016070	10.9091	9.72727	1.10726	http://genome.ucsc.edu/cgi-bin/hgTracks?org=mouse&db=mm9&position=chr11:76005954-76026070	chr11:76005954-76026070	Browse	Yes															3.21212	2	1.40404
chr5	7363.5	NM_013879	Cabp1	Upstream	115643359	115643628	13.7273	12.2121	1.1098	http://genome.ucsc.edu/cgi-bin/hgTracks?org=mouse&db=mm9&position=chr5:115633359-115653628	chr5:115633359-115653628	Browse	Yes															4.15152	3.0303	1.2782
chr7	1316.5	NM_030728	9930013L23Rik	Intragenic	91233430	91233961	10.8788	9.66667	1.11111	http://genome.ucsc.edu/cgi-bin/hgTracks?org=mouse&db=mm9&position=chr7:91223430-91243961	chr7:91223430-91243961	Browse	Yes															3	2.81818	1.04762
chr15	4911	NM_183141	Elfn2	Intragenic	78543422	78543842	12.2424	10.7879	1.12043	http://genome.ucsc.edu/cgi-bin/hgTracks?org=mouse&db=mm9&position=chr15:78533422-78553842	chr15:78533422-78553842	Browse	Yes															2.36364	3.87879	0.689441
chr5	2515	NM_080444	Asb10	Downstream	24035942	24036056	20.1818	17.7576	1.12209	http://genome.ucsc.edu/cgi-bin/hgTracks?org=mouse&db=mm9&position=chr5:24025942-24046056	chr5:24025942-24046056	Browse	Yes															4.57576	1.63636	2.11494
chr2	794.5	NM_007699	Chrm4	Upstream	91761321	91761780	10.3939	9.09091	1.12882	http://genome.ucsc.edu/cgi-bin/hgTracks?org=mouse&db=mm9&position=chr2:91751321-91771780	chr2:91751321-91771780	Browse	Yes															2.15152	3.72727	0.666667
chr13	685.5	NM_010317	Gng4	Intragenic	13877281	13877700	11.7576	10.2424	1.13336	http://genome.ucsc.edu/cgi-bin/hgTracks?org=mouse&db=mm9&position=chr13:13867281-13887700	chr13:13867281-13887700	Browse	Yes															0.393939	0.636364	0.851852
chr5	12473.5	NM_172714	Lin54	Downstream	100858678	100858811	10.0606	8.72727	1.13815	http://genome.ucsc.edu/cgi-bin/hgTracks?org=mouse&db=mm9&position=chr5:100848678-100868811	chr5:100848678-100868811	Browse	Yes															2.9697	4.33333	0.744318
chr12	21902.5	NM_001044380	1600002O04Rik	Intragenic	109566322	109566441	40.8788	35.2121	1.14619	http://genome.ucsc.edu/cgi-bin/hgTracks?org=mouse&db=mm9&position=chr12:109556322-109576441	chr12:109556322-109576441	Browse	Yes															1.27273	1.63636	0.862069
chr16	5723	NM_026700	Dopey2	Intragenic	93717702	93718046	12.5455	10.7879	1.14816	http://genome.ucsc.edu/cgi-bin/hgTracks?org=mouse&db=mm9&position=chr16:93707702-93728046	chr16:93707702-93728046	Browse	Yes															5.33333	4.36364	1.18079
chr10	3841.5	NM_019725	Tle2	Upstream	81034379	81034490	10.1212	8.66667	1.15301	http://genome.ucsc.edu/cgi-bin/hgTracks?org=mouse&db=mm9&position=chr10:81024379-81044490	chr10:81024379-81044490	Browse	Yes															2.21212	1.48485	1.29268
chr16	118893	NM_183064	Fgf12	Upstream	28564041	28564371	15.4545	13.1818	1.15753	http://genome.ucsc.edu/cgi-bin/hgTracks?org=mouse&db=mm9&position=chr16:28554041-28574371	chr16:28554041-28574371	Browse	Yes															3.0303	0.666667	2.41818
chr2	55157	NM_183106	Ttc17	Downstream	94085458	94086072	14.6364	12.4242	1.1631	http://genome.ucsc.edu/cgi-bin/hgTracks?org=mouse&db=mm9&position=chr2:94075458-94096072	chr2:94075458-94096072	Browse	Yes															4.33333	1.72727	1.95556
chr7	77079	NM_146415	Olfr291	Upstream	91927706	91927884	13.3636	11.3333	1.16418	http://genome.ucsc.edu/cgi-bin/hgTracks?org=mouse&db=mm9&position=chr7:91917706-91937884	chr7:91917706-91937884	Browse	Yes															2.93939	1.06061	1.91176
chr1	5246.5	NM_023141	Tor3a	Intragenic	158598975	158599408	13.8485	11.6667	1.17195	http://genome.ucsc.edu/cgi-bin/hgTracks?org=mouse&db=mm9&position=chr1:158588975-158609408	chr1:158588975-158609408	Browse	Yes															3.75758	1.87879	1.65263
chr12	197428	NM_001033436	Atxn7l1	Intragenic	34029931	34030040	15.0606	12.6364	1.17672	http://genome.ucsc.edu/cgi-bin/hgTracks?org=mouse&db=mm9&position=chr12:34019931-34040040	chr12:34019931-34040040	Browse	Yes															3	0.787879	2.23729
chr8	25473.5	NM_172491	D130040H23Rik	Downstream	71852690	71852805	9.87879	8.21212	1.18768	http://genome.ucsc.edu/cgi-bin/hgTracks?org=mouse&db=mm9&position=chr8:71842690-71862805	chr8:71842690-71862805	Browse	Yes															4.0303	3.27273	1.1773
chr12	120.5	NM_001044380	1600002O04Rik	Downstream	109566486	109566775	19.4848	16.1818	1.18884	http://genome.ucsc.edu/cgi-bin/hgTracks?org=mouse&db=mm9&position=chr12:109556486-109576775	chr12:109556486-109576775	Browse	Yes															3.36364	1.39394	1.82278
chr2	2495	NM_008077	Gad1	Upstream	70397512	70397938	13.0303	10.8182	1.18919	http://genome.ucsc.edu/cgi-bin/hgTracks?org=mouse&db=mm9&position=chr2:70387512-70407938	chr2:70387512-70407938	Browse	Yes															4.42424	3.75758	1.14013
chr5	7659.5	NM_008499	Lhx5	Upstream	120873981	120874488	33.5152	27.7879	1.1908	http://genome.ucsc.edu/cgi-bin/hgTracks?org=mouse&db=mm9&position=chr5:120863981-120884488	chr5:120863981-120884488	Browse	Yes															4.30303	3.39394	1.2069
chr4	27402.5	NM_013883	Scmh1	Intragenic	120105353	120105478	12.5758	10.4242	1.19108	http://genome.ucsc.edu/cgi-bin/hgTracks?org=mouse&db=mm9&position=chr4:120095353-120115478	chr4:120095353-120115478	Browse	Yes															4.48485	1.81818	1.94624
chr8	17450	NM_015802	Dlc1	Downstream	37613262	37613434	11.0909	9.12121	1.20051	http://genome.ucsc.edu/cgi-bin/hgTracks?org=mouse&db=mm9&position=chr8:37603262-37623434	chr8:37603262-37623434	Browse	Yes															4.0303	2.0303	1.66
chr16	6.5	NM_008235	Hes1	Upstream	30065294	30065577	15.4848	12.7273	1.20122	http://genome.ucsc.edu/cgi-bin/hgTracks?org=mouse&db=mm9&position=chr16:30055294-30075577	chr16:30055294-30075577	Browse	Yes															2.75758	1.93939	1.27835
chr18	235.5	NM_009308	Syt4	Intragenic	31606533	31607134	10.0909	8.15152	1.22221	http://genome.ucsc.edu/cgi-bin/hgTracks?org=mouse&db=mm9&position=chr18:31596533-31617134	chr18:31596533-31617134	Browse	Yes															3.09091	4.30303	0.771429
chr7	534.5	NM_173410	Gpr26	Intragenic	139158581	139158772	19.8485	15.4242	1.2705	http://genome.ucsc.edu/cgi-bin/hgTracks?org=mouse&db=mm9&position=chr7:139148581-139168772	chr7:139148581-139168772	Browse	Yes															1.27273	1.21212	1.0274
chr11	26266.5	NM_177182	A830053O21Rik	Upstream	76459500	76459909	10.4545	8.09091	1.27573	http://genome.ucsc.edu/cgi-bin/hgTracks?org=mouse&db=mm9&position=chr11:76449500-76469909	chr11:76449500-76469909	Browse	Yes															3.57576	1.75758	1.65934
chr11	9557.5	NM_025654	Rdm1	Downstream	101506903	101507002	20.8182	16.0909	1.27736	http://genome.ucsc.edu/cgi-bin/hgTracks?org=mouse&db=mm9&position=chr11:101496903-101517002	chr11:101496903-101517002	Browse	Yes															2.9697	2.21212	1.23585
chr4	69054.5	NM_011642	Trp73	Intragenic	153445034	153445491	11.303	8.72727	1.2787	http://genome.ucsc.edu/cgi-bin/hgTracks?org=mouse&db=mm9&position=chr4:153435034-153455491	chr4:153435034-153455491	Browse	Yes															2.81818	3.24242	0.9
chr19	550	NM_026553	Yif1a	Upstream	5087757	5088247	10.2121	7.87879	1.2797	http://genome.ucsc.edu/cgi-bin/hgTracks?org=mouse&db=mm9&position=chr19:5077757-5098247	chr19:5077757-5098247	Browse	Yes															5.48485	2.30303	1.9633
chr19	16903	NM_015826	Dmrt1	Upstream	25563156	25563428	12.8485	9.90909	1.28018	http://genome.ucsc.edu/cgi-bin/hgTracks?org=mouse&db=mm9&position=chr19:25553156-25573428	chr19:25553156-25573428	Browse	Yes															2.9697	1.78788	1.42391
chr1	37801.5	NM_026234	Pigm	Downstream	174348406	174348525	14.6364	11.2424	1.28536	http://genome.ucsc.edu/cgi-bin/hgTracks?org=mouse&db=mm9&position=chr1:174338406-174358525	chr1:174338406-174358525	Browse	Yes															1.75758	2.9697	0.694656
chr12	96	NM_178915	Tmem179	Upstream	113749274	113749660	21.9394	16.7879	1.29027	http://genome.ucsc.edu/cgi-bin/hgTracks?org=mouse&db=mm9&position=chr12:113739274-113759660	chr12:113739274-113759660	Browse	Yes															3.9697	2.0303	1.64
chr8	299	NM_009606	Acta1	Downstream	126415060	126415674	10.9091	8.30303	1.29719	http://genome.ucsc.edu/cgi-bin/hgTracks?org=mouse&db=mm9&position=chr8:126405060-126425674	chr8:126405060-126425674	Browse	Yes															7.36364	1.9697	2.81633
chr5	411.5	NM_026106	Dr1	Upstream	108697399	108697608	10.7273	8.09091	1.30901	http://genome.ucsc.edu/cgi-bin/hgTracks?org=mouse&db=mm9&position=chr5:108687399-108707608	chr5:108687399-108707608	Browse	Yes															0.969697	1.93939	0.670103
chr2	13844.5	NM_175462	Kcnt1	Upstream	25719392	25719679	13.697	10.2424	1.3203	http://genome.ucsc.edu/cgi-bin/hgTracks?org=mouse&db=mm9&position=chr2:25709392-25729679	chr2:25709392-25729679	Browse	Yes															3.45455	1.93939	1.51546
chr11	306279	NM_001024931	D11Bwg0517e	Intragenic	118464311	118464903	10.2424	7.51515	1.3456	http://genome.ucsc.edu/cgi-bin/hgTracks?org=mouse&db=mm9&position=chr11:118454311-118474903	chr11:118454311-118474903	Browse	Yes															4.30303	3.24242	1.25
chr8	29284	NM_015802	Dlc1	Intragenic	37647558	37647730	13.9697	10.2121	1.35059	http://genome.ucsc.edu/cgi-bin/hgTracks?org=mouse&db=mm9&position=chr8:37637558-37657730	chr8:37637558-37657730	Browse	Yes															4.87879	1.69697	2.17978
chr6	10107.5	NM_013534	Leprel2	Intragenic	124797486	124797709	10.7879	7.84848	1.35707	http://genome.ucsc.edu/cgi-bin/hgTracks?org=mouse&db=mm9&position=chr6:124787486-124807709	chr6:124787486-124807709	Browse	Yes															0.848485	0.424242	1.29787
chr8	82844.5	NM_176940	Nwd1	Intragenic	75178563	75179118	22.8788	16.4848	1.37025	http://genome.ucsc.edu/cgi-bin/hgTracks?org=mouse&db=mm9&position=chr8:75168563-75189118	chr8:75168563-75189118	Browse	Yes															1.78788	0.818182	1.53333
chr8	5078	NM_177788	Exoc3l	Intragenic	107814640	107815200	22.7576	16.3636	1.37309	http://genome.ucsc.edu/cgi-bin/hgTracks?org=mouse&db=mm9&position=chr8:107804640-107825200	chr8:107804640-107825200	Browse	Yes															4.81818	2.54545	1.64103
chr11	161.5	NM_019444	Ramp2	Upstream	101107388	101107583	12.3939	8.90909	1.3735	http://genome.ucsc.edu/cgi-bin/hgTracks?org=mouse&db=mm9&position=chr11:101097388-101117583	chr11:101097388-101117583	Browse	Yes															3.12121	1.15152	1.91549
chr4	4515	NM_028788	1300002K09Rik	Upstream	45857148	45857484	10.1212	7.27273	1.374	http://genome.ucsc.edu/cgi-bin/hgTracks?org=mouse&db=mm9&position=chr4:45847148-45867484	chr4:45847148-45867484	Browse	Yes															1.24242	1.06061	1.08824
chr2	1298	NM_001039653	Lhx3	Intragenic	26060545	26061011	12	8.60606	1.37667	http://genome.ucsc.edu/cgi-bin/hgTracks?org=mouse&db=mm9&position=chr2:26050545-26071011	chr2:26050545-26071011	Browse	Yes															5.63636	2.45455	1.92105
chr8	12	NM_029297	Dynlrb2	Intragenic	119028847	119029005	11.4545	8.21212	1.37713	http://genome.ucsc.edu/cgi-bin/hgTracks?org=mouse&db=mm9&position=chr8:119018847-119039005	chr8:119018847-119039005	Browse	Yes															4.27273	1.36364	2.23077
chr7	794.5	NM_019430	Cacng3	Upstream	129814235	129814750	15.7879	11.2424	1.38649	http://genome.ucsc.edu/cgi-bin/hgTracks?org=mouse&db=mm9&position=chr7:129804235-129824750	chr7:129804235-129824750	Browse	Yes															1.69697	1.60606	1.03488
chr11	1197.5	NM_008005	Fgf18	Upstream	33048431	33048764	11.1515	7.93939	1.38675	http://genome.ucsc.edu/cgi-bin/hgTracks?org=mouse&db=mm9&position=chr11:33038431-33058764	chr11:33038431-33058764	Browse	Yes															2.75758	5.51515	0.576744
chr4	496.5	NM_175308	Mobkl2c	Intragenic	115501135	115501250	9.93939	7.0303	1.39585	http://genome.ucsc.edu/cgi-bin/hgTracks?org=mouse&db=mm9&position=chr4:115491135-115511250	chr4:115491135-115511250	Browse	Yes															1.27273	3.54545	0.5
chr7	37556	NM_019799	Rhcg	Downstream	86700511	86700885	13.4242	9.48485	1.39737	http://genome.ucsc.edu/cgi-bin/hgTracks?org=mouse&db=mm9&position=chr7:86690511-86710885	chr7:86690511-86710885	Browse	Yes															7.06061	0.606061	5.01887
chr4	431	NM_008726	Nppb	Upstream	147359246	147359686	11	7.75758	1.39997	http://genome.ucsc.edu/cgi-bin/hgTracks?org=mouse&db=mm9&position=chr4:147349246-147369686	chr4:147349246-147369686	Browse	Yes															2.72727	5.0303	0.61809
chr5	18606.5	NM_001081101	4933407H18Rik	Downstream	33780755	33781264	18	12.6364	1.40638	http://genome.ucsc.edu/cgi-bin/hgTracks?org=mouse&db=mm9&position=chr5:33770755-33791264	chr5:33770755-33791264	Browse	Yes															4.48485	1.39394	2.29114
chr15	5784.5	NM_021279	Wnt1	Downstream	98629892	98630199	11.7879	8.27273	1.40682	http://genome.ucsc.edu/cgi-bin/hgTracks?org=mouse&db=mm9&position=chr15:98619892-98640199	chr15:98619892-98640199	Browse	Yes															4.90909	1.45455	2.40741
chr11	8742.5	NM_178743	Slc26a11	Downstream	119250895	119251370	27.2424	19.0909	1.40887	http://genome.ucsc.edu/cgi-bin/hgTracks?org=mouse&db=mm9&position=chr11:119240895-119261370	chr11:119240895-119261370	Browse	Yes															4.57576	1.54545	2.19048
chr2	91031	NM_174988	Cdh22	Intragenic	164969103	164969273	11.5455	8.06061	1.41415	http://genome.ucsc.edu/cgi-bin/hgTracks?org=mouse&db=mm9&position=chr2:164959103-164979273	chr2:164959103-164979273	Browse	Yes															3.42424	3.30303	1.02817
chr2	339	NM_009133	Stmn3	Intragenic	181048688	181049044	11.4848	8	1.41738	http://genome.ucsc.edu/cgi-bin/hgTracks?org=mouse&db=mm9&position=chr2:181038688-181059044	chr2:181038688-181059044	Browse	Yes															1	1.39394	0.835443
chr8	3350	NM_009233	Sox1	Downstream	12400814	12401010	45.3636	31.5455	1.41979	http://genome.ucsc.edu/cgi-bin/hgTracks?org=mouse&db=mm9&position=chr8:12390814-12411010	chr8:12390814-12411010	Browse	Yes															3.66667	2.0303	1.54
chr10	3608	NM_134135	Slc39a3	Upstream	80500006	80500524	10.9394	7.60606	1.41999	http://genome.ucsc.edu/cgi-bin/hgTracks?org=mouse&db=mm9&position=chr10:80490006-80510524	chr10:80490006-80510524	Browse	Yes															5.57576	2.45455	1.90351
chr5	3107.5	NM_183000	Accn3	Intragenic	23922053	23922698	10.7273	7.45455	1.42076	http://genome.ucsc.edu/cgi-bin/hgTracks?org=mouse&db=mm9&position=chr5:23912053-23932698	chr5:23912053-23932698	Browse	Yes															3	1.72727	1.46667
chr8	39760	NM_001029876	AK122209	Downstream	126612100	126612228	30.5758	21.1212	1.42926	http://genome.ucsc.edu/cgi-bin/hgTracks?org=mouse&db=mm9&position=chr8:126602100-126622228	chr8:126602100-126622228	Browse	Yes															1.87879	3.09091	0.703704
chr8	11523.5	NM_021390	Sall1	Downstream	91539487	91539750	23.7576	16.3939	1.43077	http://genome.ucsc.edu/cgi-bin/hgTracks?org=mouse&db=mm9&position=chr8:91529487-91549750	chr8:91529487-91549750	Browse	Yes															0.969697	1.33333	0.844156
chr8	103.5	NM_080438	Glra3	Upstream	58419244	58419791	12.303	8.48485	1.4316	http://genome.ucsc.edu/cgi-bin/hgTracks?org=mouse&db=mm9&position=chr8:58409244-58429791	chr8:58409244-58429791	Browse	Yes															2.54545	4.69697	0.62234
chr17	343	NM_023824	Paqr4	Upstream	23877519	23877761	18.6667	12.7576	1.44461	http://genome.ucsc.edu/cgi-bin/hgTracks?org=mouse&db=mm9&position=chr17:23867519-23887761	chr17:23867519-23887761	Browse	Yes															2	2.45455	0.868421
chr19	705.5	NM_020253	Nrxn2	Upstream	6426993	6427626	13.9697	9.48485	1.45415	http://genome.ucsc.edu/cgi-bin/hgTracks?org=mouse&db=mm9&position=chr19:6416993-6437626	chr19:6416993-6437626	Browse	Yes															2.45455	0.969697	1.75385
chr16	23069	NM_009893	Chrd	Downstream	20765307	20765745	11.0909	7.45455	1.46892	http://genome.ucsc.edu/cgi-bin/hgTracks?org=mouse&db=mm9&position=chr16:20755307-20775745	chr16:20755307-20775745	Browse	Yes															4.54545	2.75758	1.47581
chr14	107648	NM_023045	Xpo7	Intragenic	71058505	71059068	19.0303	12.7879	1.46926	http://genome.ucsc.edu/cgi-bin/hgTracks?org=mouse&db=mm9&position=chr14:71048505-71069068	chr14:71048505-71069068	Browse	Yes															5.06061	2.93939	1.53846
chr5	64.5	NM_019836	2610024G14Rik	Upstream	77738980	77739315	12.4242	8.30303	1.47736	http://genome.ucsc.edu/cgi-bin/hgTracks?org=mouse&db=mm9&position=chr5:77728980-77749315	chr5:77728980-77749315	Browse	Yes															1.30303	3.12121	0.558824
chr8	4170.5	NM_172911	D8Ertd82e	Downstream	37214836	37215187	12.9697	8.66667	1.47751	http://genome.ucsc.edu/cgi-bin/hgTracks?org=mouse&db=mm9&position=chr8:37204836-37225187	chr8:37204836-37225187	Browse	Yes															3	1	2
chr12	2295	NM_153776	Tmem121	Intragenic	114426171	114426645	18.7273	12.4848	1.48096	http://genome.ucsc.edu/cgi-bin/hgTracks?org=mouse&db=mm9&position=chr12:114416171-114436645	chr12:114416171-114436645	Browse	Yes															4.54545	0.666667	3.32727
chr2	132912	NM_009564	Zfp64	Upstream	168913786	168914213	14.5455	9.69697	1.48096	http://genome.ucsc.edu/cgi-bin/hgTracks?org=mouse&db=mm9&position=chr2:168903786-168924213	chr2:168903786-168924213	Browse	Yes															4.78788	2.30303	1.75229
chr4	11.5	NM_009788	Calb1	Upstream	15808225	15808572	17.8182	11.8485	1.48475	http://genome.ucsc.edu/cgi-bin/hgTracks?org=mouse&db=mm9&position=chr4:15798225-15818572	chr4:15798225-15818572	Browse	Yes															3.24242	2.93939	1.07692
chr7	12453	NM_198250	Lrrc4b	Upstream	51685352	51685454	11.5152	7.60606	1.49473	http://genome.ucsc.edu/cgi-bin/hgTracks?org=mouse&db=mm9&position=chr7:51675352-51695454	chr7:51675352-51695454	Browse	Yes															3.18182	1.9697	1.40816
chr9	46	NM_009130	Scg3	Intragenic	75531536	75532020	19.2727	12.7273	1.49507	http://genome.ucsc.edu/cgi-bin/hgTracks?org=mouse&db=mm9&position=chr9:75521536-75542020	chr9:75521536-75542020	Browse	Yes															3.33333	2.24242	1.33645
chr2	1686.5	NM_016889	Insm1	Downstream	146052155	146052726	15.2424	10.0606	1.49583	http://genome.ucsc.edu/cgi-bin/hgTracks?org=mouse&db=mm9&position=chr2:146042155-146062726	chr2:146042155-146062726	Browse	Yes															2.27273	2.75758	0.870968
chr3	1055	NM_177330	Ghsr	Upstream	27268969	27269465	14.8485	9.78788	1.49777	http://genome.ucsc.edu/cgi-bin/hgTracks?org=mouse&db=mm9&position=chr3:27258969-27279465	chr3:27258969-27279465	Browse	Yes															3.69697	3.36364	1.07639
chr6	38079	NM_001010930	Mrps33	Upstream	39798776	39799252	10.1515	6.66667	1.5034	http://genome.ucsc.edu/cgi-bin/hgTracks?org=mouse&db=mm9&position=chr6:39788776-39809252	chr6:39788776-39809252	Browse	Yes															3.69697	0.212121	3.875
chr4	7611.5	NM_010486	Elavl2	Upstream	91046136	91046579	10	6.54545	1.50839	http://genome.ucsc.edu/cgi-bin/hgTracks?org=mouse&db=mm9&position=chr4:91036136-91056579	chr4:91036136-91056579	Browse	Yes															0.787879	0.878788	0.951613
chr2	577	NM_008721	Npdc1	Upstream	25257766	25258284	12	7.84848	1.50955	http://genome.ucsc.edu/cgi-bin/hgTracks?org=mouse&db=mm9&position=chr2:25247766-25268284	chr2:25247766-25268284	Browse	Yes															2.09091	1.69697	1.14607
chr8	2268	NM_133962	Arhgef18	Intragenic	3395074	3395476	15.0606	9.81818	1.51448	http://genome.ucsc.edu/cgi-bin/hgTracks?org=mouse&db=mm9&position=chr8:3385074-3405476	chr8:3385074-3405476	Browse	Yes															3.51515	0.393939	3.23913
chr1	488.5	NM_181546	Syt14	Upstream	194862177	194862584	13.4848	8.72727	1.52553	http://genome.ucsc.edu/cgi-bin/hgTracks?org=mouse&db=mm9&position=chr1:194852177-194872584	chr1:194852177-194872584	Browse	Yes															0.848485	2.9697	0.465649
chr19	2662.5	NM_133352	Tm9sf3	Upstream	41340920	41341393	12.5455	8.06061	1.53664	http://genome.ucsc.edu/cgi-bin/hgTracks?org=mouse&db=mm9&position=chr19:41330920-41351393	chr19:41330920-41351393	Browse	Yes															1.45455	1.9697	0.826531
chr8	391.5	NM_173012	Letm2	Intragenic	26707491	26707662	15.5758	10	1.53781	http://genome.ucsc.edu/cgi-bin/hgTracks?org=mouse&db=mm9&position=chr8:26697491-26717662	chr8:26697491-26717662	Browse	Yes															2.27273	2.57576	0.915254
chr12	215.5	NM_008747	Ntsr2	Intragenic	16660254	16660727	28.3636	18.1212	1.54535	http://genome.ucsc.edu/cgi-bin/hgTracks?org=mouse&db=mm9&position=chr12:16650254-16670727	chr12:16650254-16670727	Browse	Yes															3.54545	2.18182	1.42857
chr15	19259.5	NM_013873	Sult4a1	Intragenic	83916616	83917233	10.7576	6.78788	1.56471	http://genome.ucsc.edu/cgi-bin/hgTracks?org=mouse&db=mm9&position=chr15:83906616-83927233	chr15:83906616-83927233	Browse	Yes															3.42424	1.36364	1.87179
chr2	146.5	NM_028141	Zfp661	Upstream	127410285	127410834	14.3636	9.0303	1.57042	http://genome.ucsc.edu/cgi-bin/hgTracks?org=mouse&db=mm9&position=chr2:127400285-127420834	chr2:127400285-127420834	Browse	Yes															2.81818	2.39394	1.125
chr19	2019	NM_031396	Cnnm1	Intragenic	43516770	43517118	10.7576	6.75758	1.57172	http://genome.ucsc.edu/cgi-bin/hgTracks?org=mouse&db=mm9&position=chr19:43506770-43527118	chr19:43506770-43527118	Browse	Yes															2.78788	0.212121	3.125
chr1	2275	NM_009872	Cdk5r2	Intragenic	74903748	74904006	14.1818	8.87879	1.577	http://genome.ucsc.edu/cgi-bin/hgTracks?org=mouse&db=mm9&position=chr1:74893748-74914006	chr1:74893748-74914006	Browse	Yes															1.66667	4.27273	0.505747
chr2	23104.5	NM_008679	Ncoa3	Upstream	165794976	165795087	14.8788	9.27273	1.58421	http://genome.ucsc.edu/cgi-bin/hgTracks?org=mouse&db=mm9&position=chr2:165784976-165805087	chr2:165784976-165805087	Browse	Yes															1.12121	0.757576	1.2069
chr13	11407.5	NM_198600	Pols	Upstream	69683908	69684341	10.3636	6.45455	1.58525	http://genome.ucsc.edu/cgi-bin/hgTracks?org=mouse&db=mm9&position=chr13:69673908-69694341	chr13:69673908-69694341	Browse	Yes															4.54545	1.21212	2.50685
chr7	36027.5	NM_017462	Polg	Upstream	86647016	86647357	15.7879	9.81818	1.58762	http://genome.ucsc.edu/cgi-bin/hgTracks?org=mouse&db=mm9&position=chr7:86637016-86657357	chr7:86637016-86657357	Browse	Yes															2.66667	2.09091	1.18627
chr5	5100.5	NM_007765	Crmp1	Upstream	37631723	37632136	10.6061	6.54545	1.5998	http://genome.ucsc.edu/cgi-bin/hgTracks?org=mouse&db=mm9&position=chr5:37621723-37642136	chr5:37621723-37642136	Browse	Yes															1.33333	0.939394	1.20312
chr8	16488.5	NM_198625	BC060632	Intragenic	113261735	113262008	10.1212	6.24242	1.60078	http://genome.ucsc.edu/cgi-bin/hgTracks?org=mouse&db=mm9&position=chr8:113251735-113272008	chr8:113251735-113272008	Browse	Yes															1.66667	5.36364	0.419048
chr8	81399.5	NM_001110100	Banp	Downstream	124634496	124634619	10.2424	6.30303	1.60437	http://genome.ucsc.edu/cgi-bin/hgTracks?org=mouse&db=mm9&position=chr8:124624496-124644619	chr8:124624496-124644619	Browse	Yes															4.60606	1.63636	2.12644
chr14	2530.5	NM_145837	Il17d	Downstream	58164483	58164584	11.9697	7.33333	1.61151	http://genome.ucsc.edu/cgi-bin/hgTracks?org=mouse&db=mm9&position=chr14:58154483-58174584	chr14:58154483-58174584	Browse	Yes															2.0303	3.51515	0.671141
chr13	179	NM_033268	Actn2	Upstream	12433035	12433321	11.2424	6.87879	1.61362	http://genome.ucsc.edu/cgi-bin/hgTracks?org=mouse&db=mm9&position=chr13:12423035-12443321	chr13:12423035-12443321	Browse	Yes															2.39394	0.454545	2.33333
chr7	87729	NM_175317	Eftud1	Downstream	90013959	90014223	16.9697	10.303	1.62615	http://genome.ucsc.edu/cgi-bin/hgTracks?org=mouse&db=mm9&position=chr7:90003959-90024223	chr7:90003959-90024223	Browse	Yes															2.09091	1.33333	1.32468
chr4	2982.5	NM_010486	Elavl2	Upstream	91041634	91041823	19.0909	11.4545	1.64551	http://genome.ucsc.edu/cgi-bin/hgTracks?org=mouse&db=mm9&position=chr4:91031634-91051823	chr4:91031634-91051823	Browse	Yes															3.57576	2.06061	1.49505
chr8	35	NM_021491	Smpd3	Upstream	108861743	108862103	15.1515	9.09091	1.64551	http://genome.ucsc.edu/cgi-bin/hgTracks?org=mouse&db=mm9&position=chr8:108851743-108872103	chr8:108851743-108872103	Browse	Yes															1.21212	3.51515	0.489933
chr13	199	NM_145399	Scgn	Intragenic	24082675	24083093	10.1515	6.06061	1.65374	http://genome.ucsc.edu/cgi-bin/hgTracks?org=mouse&db=mm9&position=chr13:24072675-24093093	chr13:24072675-24093093	Browse	Yes															2	3.87879	0.614907
chr17	10011	NM_173741	Wdr24	Upstream	25950425	25950873	10.8485	6.45455	1.65942	http://genome.ucsc.edu/cgi-bin/hgTracks?org=mouse&db=mm9&position=chr17:25940425-25960873	chr17:25940425-25960873	Browse	Yes															2.27273	0.69697	1.92857
chr19	1574	NM_178929	Kazald1	Upstream	45148965	45149143	14.4545	8.45455	1.68798	http://genome.ucsc.edu/cgi-bin/hgTracks?org=mouse&db=mm9&position=chr19:45138965-45159143	chr19:45138965-45159143	Browse	Yes															1.54545	1.48485	1.02439
chr8	142124	NM_009172	Siah1a	Upstream	89411894	89412021	12.7879	7.42424	1.70059	http://genome.ucsc.edu/cgi-bin/hgTracks?org=mouse&db=mm9&position=chr8:89401894-89422021	chr8:89401894-89422021	Browse	Yes															1.9697	2.39394	0.875
chr11	525	NM_029557	Tsen54	Upstream	115675308	115675746	17.303	10.0303	1.70318	http://genome.ucsc.edu/cgi-bin/hgTracks?org=mouse&db=mm9&position=chr11:115665308-115685746	chr11:115665308-115685746	Browse	Yes															3	2.93939	1.01538
chr16	9800	NM_001025590	Kcnj6	Downstream	95034288	95034388	13.697	7.93939	1.70329	http://genome.ucsc.edu/cgi-bin/hgTracks?org=mouse&db=mm9&position=chr16:95024288-95044388	chr16:95024288-95044388	Browse	Yes															4.81818	4.42424	1.07263
chr6	82817	NM_198884	B4galnt3	Intragenic	120161676	120161844	13.4242	7.66667	1.72876	http://genome.ucsc.edu/cgi-bin/hgTracks?org=mouse&db=mm9&position=chr6:120151676-120171844	chr6:120151676-120171844	Browse	Yes															1.51515	0.787879	1.40678
chr2	135.5	NM_170593	Disp2	Upstream	118605316	118605719	21.6667	12.303	1.73873	http://genome.ucsc.edu/cgi-bin/hgTracks?org=mouse&db=mm9&position=chr2:118595316-118615719	chr2:118595316-118615719	Browse	Yes															5.12121	2.48485	1.75652
chr15	2538.5	NM_016743	Nell2	Intragenic	95356398	95356799	11.7576	6.63636	1.7492	http://genome.ucsc.edu/cgi-bin/hgTracks?org=mouse&db=mm9&position=chr15:95346398-95366799	chr15:95346398-95366799	Browse	Yes															1.75758	2.78788	0.728
chr7	77682	NM_001013368	E2f8	Upstream	56213956	56214148	15.3636	8.63636	1.75637	http://genome.ucsc.edu/cgi-bin/hgTracks?org=mouse&db=mm9&position=chr7:56203956-56224148	chr7:56203956-56224148	Browse	Yes															1.18182	1.93939	0.742268
chr9	4272.5	NM_172446	Lbxcor1	Upstream	62998888	62999231	16.0909	9.0303	1.75926	http://genome.ucsc.edu/cgi-bin/hgTracks?org=mouse&db=mm9&position=chr9:62988888-63009231	chr9:62988888-63009231	Browse	Yes															4.30303	2.33333	1.59091
chr15	676.5	NM_011161	Mapk11	Upstream	88980483	88980844	9.93939	5.54545	1.7696	http://genome.ucsc.edu/cgi-bin/hgTracks?org=mouse&db=mm9&position=chr15:88970483-88990844	chr15:88970483-88990844	Browse	Yes															0.636364	5.15152	0.26601
chr18	7435	NM_029357	Pcdh1	Upstream	38376577	38377125	10.3333	5.75758	1.77196	http://genome.ucsc.edu/cgi-bin/hgTracks?org=mouse&db=mm9&position=chr18:38366577-38387125	chr18:38366577-38387125	Browse	Yes															1.87879	1.09091	1.37681
chr11	9971.5	NM_139228	Rhbdl3	Upstream	80104364	80104847	10.3333	5.72727	1.78133	http://genome.ucsc.edu/cgi-bin/hgTracks?org=mouse&db=mm9&position=chr11:80094364-80114847	chr11:80094364-80114847	Browse	Yes															1.33333	1	1.16667
chr15	76	NM_133726	St13	Upstream	81230141	81230259	18.5152	10.2121	1.79004	http://genome.ucsc.edu/cgi-bin/hgTracks?org=mouse&db=mm9&position=chr15:81220141-81240259	chr15:81220141-81240259	Browse	Yes															5	2.90909	1.53488
chr12	190.5	NM_028377	2900006K08Rik	Intragenic	85750178	85750329	11.7273	6.45455	1.79384	http://genome.ucsc.edu/cgi-bin/hgTracks?org=mouse&db=mm9&position=chr12:85740178-85760329	chr12:85740178-85760329	Browse	Yes															2.09091	2.24242	0.953271
chr9	45967	NM_021424	Pvrl1	Upstream	43506424	43506958	12.4545	6.84848	1.7955	http://genome.ucsc.edu/cgi-bin/hgTracks?org=mouse&db=mm9&position=chr9:43496424-43516958	chr9:43496424-43516958	Browse	Yes															3.75758	3.81818	0.987421
chr8	4047.5	NM_032544	Gtpbp3	Upstream	74007656	74008251	31.6364	17.3636	1.79886	http://genome.ucsc.edu/cgi-bin/hgTracks?org=mouse&db=mm9&position=chr8:73997656-74018251	chr8:73997656-74018251	Browse	Yes															2.75758	1.06061	1.82353
chr11	1254.5	NM_010895	Neurod2	Downstream	98185279	98185672	20.8485	11.3636	1.81138	http://genome.ucsc.edu/cgi-bin/hgTracks?org=mouse&db=mm9&position=chr11:98175279-98195672	chr11:98175279-98195672	Browse	Yes															0	1	0.5
chr8	42.5	NM_001029873	Unc13a	Upstream	74195279	74195898	19.3333	10.3939	1.83645	http://genome.ucsc.edu/cgi-bin/hgTracks?org=mouse&db=mm9&position=chr8:74185279-74205898	chr8:74185279-74205898	Browse	Yes															3.90909	2.06061	1.60396
chr8	26349	NM_001081286	Fat1	Intragenic	46061812	46062008	13.697	7.36364	1.83647	http://genome.ucsc.edu/cgi-bin/hgTracks?org=mouse&db=mm9&position=chr8:46051812-46072008	chr8:46051812-46072008	Browse	Yes															6	4.60606	1.24865
chr1	318.5	NM_023732	Abcb6	Intragenic	75176428	75176649	14	7.45455	1.85421	http://genome.ucsc.edu/cgi-bin/hgTracks?org=mouse&db=mm9&position=chr1:75166428-75186649	chr1:75166428-75186649	Browse	Yes															3.51515	0.181818	3.82051
chr4	113485	NM_172868	Palm2	Intragenic	57694579	57694697	12.0303	6.36364	1.86648	http://genome.ucsc.edu/cgi-bin/hgTracks?org=mouse&db=mm9&position=chr4:57684579-57704697	chr4:57684579-57704697	Browse	Yes															4.57576	1.9697	1.87755
chr5	8354.5	NM_001033312	Fbxl18	Intragenic	143648341	143648784	23.1515	12.2424	1.86709	http://genome.ucsc.edu/cgi-bin/hgTracks?org=mouse&db=mm9&position=chr5:143638341-143658784	chr5:143638341-143658784	Browse	Yes															2.39394	1.63636	1.28736
chr1	57685.5	NM_182716	Nfasc	Upstream	134695732	134696323	13.5758	7.09091	1.89023	http://genome.ucsc.edu/cgi-bin/hgTracks?org=mouse&db=mm9&position=chr1:134685732-134706323	chr1:134685732-134706323	Browse	Yes															3.45455	3.39394	1.01379
chr18	3566	NM_008989	Pura	Intragenic	36444229	36444533	11.6061	6.06061	1.89069	http://genome.ucsc.edu/cgi-bin/hgTracks?org=mouse&db=mm9&position=chr18:36434229-36454533	chr18:36434229-36454533	Browse	Yes															4.69697	4.66667	1.00535
chr17	13984.5	NM_001033178	Tmem181	Upstream	6256226	6256753	21.4242	11.1818	1.89167	http://genome.ucsc.edu/cgi-bin/hgTracks?org=mouse&db=mm9&position=chr17:6246226-6266753	chr17:6246226-6266753	Browse	Yes															2.9697	0.878788	2.1129
chr19	64839.5	NM_011037	Pax2	Upstream	44766809	44767278	11.2424	5.84848	1.89788	http://genome.ucsc.edu/cgi-bin/hgTracks?org=mouse&db=mm9&position=chr19:44756809-44777278	chr19:44756809-44777278	Browse	Yes															1.9697	2.48485	0.852174
chr14	25916.5	NM_177814	Erc2	Upstream	28409473	28409948	11.2727	5.81818	1.91291	http://genome.ucsc.edu/cgi-bin/hgTracks?org=mouse&db=mm9&position=chr14:28399473-28419948	chr14:28399473-28419948	Browse	Yes															1.09091	1.57576	0.811765
chr13	26933.5	NM_010343	Gpx5	Downstream	21351314	21351421	10.3333	5.33333	1.91291	http://genome.ucsc.edu/cgi-bin/hgTracks?org=mouse&db=mm9&position=chr13:21341314-21361421	chr13:21341314-21361421	Browse	Yes															2.06061	0.909091	1.60317
chr17	192463	NM_013811	Dnahc8	Intragenic	30956291	30956395	11.1515	5.72727	1.92238	http://genome.ucsc.edu/cgi-bin/hgTracks?org=mouse&db=mm9&position=chr17:30946291-30966395	chr17:30946291-30966395	Browse	Yes															3.66667	1.75758	1.69231
chr8	5944	NM_172755	Sfrs14	Upstream	72751954	72752420	9.93939	5.09091	1.9276	http://genome.ucsc.edu/cgi-bin/hgTracks?org=mouse&db=mm9&position=chr8:72741954-72762420	chr8:72741954-72762420	Browse	Yes															1.72727	0.454545	1.875
chrX	1436	NM_001081283	EG620592	Upstream	97014801	97015141	12.7273	6.51515	1.92869	http://genome.ucsc.edu/cgi-bin/hgTracks?org=mouse&db=mm9&position=chrX:97004801-97025141	chrX:97004801-97025141	Browse	Yes															4.21212	1.42424	2.15
chr2	75466	NM_174988	Cdh22	Intragenic	164984460	164985046	11.0303	5.60606	1.94259	http://genome.ucsc.edu/cgi-bin/hgTracks?org=mouse&db=mm9&position=chr2:164974460-164995046	chr2:164974460-164995046	Browse	Yes															1.90909	1.27273	1.28
chr11	2553	NM_198100	Tbkbp1	Upstream	97013336	97013822	10.0909	5.12121	1.94541	http://genome.ucsc.edu/cgi-bin/hgTracks?org=mouse&db=mm9&position=chr11:97003336-97023822	chr11:97003336-97023822	Browse	Yes															1.78788	1.87879	0.968421
chr8	87.5	NM_173015	Mon1b	Intragenic	116159698	116159873	17.5152	8.75758	1.97462	http://genome.ucsc.edu/cgi-bin/hgTracks?org=mouse&db=mm9&position=chr8:116149698-116169873	chr8:116149698-116169873	Browse	Yes															2.39394	1.48485	1.36585
chr7	14635	NM_016663	Syt3	Intragenic	51654727	51654923	11.1515	5.57576	1.97462	http://genome.ucsc.edu/cgi-bin/hgTracks?org=mouse&db=mm9&position=chr7:51644727-51664923	chr7:51644727-51664923	Browse	Yes															5.69697	2.15152	2.125
chr1	1124	NM_027671	Sntg1	Intragenic	9288437	9288937	10.1818	5.06061	1.98644	http://genome.ucsc.edu/cgi-bin/hgTracks?org=mouse&db=mm9&position=chr1:9278437-9298937	chr1:9278437-9298937	Browse	Yes															3.57576	2.84848	1.18898
chr7	19241	NM_010261	Rabac1	Downstream	25735287	25735767	20.6667	10.2121	1.99805	http://genome.ucsc.edu/cgi-bin/hgTracks?org=mouse&db=mm9&position=chr7:25725287-25745767	chr7:25725287-25745767	Browse	Yes															2.06061	1.9697	1.03061
chr15	7912.5	NM_011994	Abcd2	Upstream	91030030	91030271	9.93939	4.87879	2.01141	http://genome.ucsc.edu/cgi-bin/hgTracks?org=mouse&db=mm9&position=chr15:91020030-91040271	chr15:91020030-91040271	Browse	Yes															1.27273	1.12121	1.07143
chr18	30631	NM_054072	Pcdha1	Downstream	37377700	37378184	10.1515	4.93939	2.02913	http://genome.ucsc.edu/cgi-bin/hgTracks?org=mouse&db=mm9&position=chr18:37367700-37388184	chr18:37367700-37388184	Browse	Yes															2.78788	0.363636	2.77778
chr19	302	NM_144871	Suv420h1	Intragenic	3767642	3767802	16.5152	7.9697	2.04594	http://genome.ucsc.edu/cgi-bin/hgTracks?org=mouse&db=mm9&position=chr19:3757642-3777802	chr19:3757642-3777802	Browse	Yes															3	2.24242	1.23364
chr11	8970	NM_010350	Grin2c	Intragenic	115119480	115119694	41.303	19.8788	2.05137	http://genome.ucsc.edu/cgi-bin/hgTracks?org=mouse&db=mm9&position=chr11:115109480-115129694	chr11:115109480-115129694	Browse	Yes															2.45455	3.42424	0.780822
chr8	34948	NM_054044	Gpr124	Intragenic	28231185	28231335	22.5152	10.7879	2.06059	http://genome.ucsc.edu/cgi-bin/hgTracks?org=mouse&db=mm9&position=chr8:28221185-28241335	chr8:28221185-28241335	Browse	Yes															1.42424	1.69697	0.898876
chr16	1952	NM_001025584	Kcnj6	Intragenic	95217093	95217609	9.9697	4.75758	2.06894	http://genome.ucsc.edu/cgi-bin/hgTracks?org=mouse&db=mm9&position=chr16:95207093-95227609	chr16:95207093-95227609	Browse	Yes															3.12121	1.90909	1.41667
chr2	88586.5	NM_001039086	Rapgef1	Intragenic	29563612	29564039	11.3939	5.39394	2.08555	http://genome.ucsc.edu/cgi-bin/hgTracks?org=mouse&db=mm9&position=chr2:29553612-29574039	chr2:29553612-29574039	Browse	Yes															2.39394	5.84848	0.495575
chr8	12303	NM_009233	Sox1	Upstream	12383909	12384189	49.7273	23.4545	2.09325	http://genome.ucsc.edu/cgi-bin/hgTracks?org=mouse&db=mm9&position=chr8:12373909-12394189	chr8:12373909-12394189	Browse	Yes															3.72727	2.12121	1.51456
chr8	2532.5	NM_001013379	D10627	Upstream	71730358	71730465	16.9394	7.93939	2.10651	http://genome.ucsc.edu/cgi-bin/hgTracks?org=mouse&db=mm9&position=chr8:71720358-71740465	chr8:71720358-71740465	Browse	Yes															2.21212	2.63636	0.883333
chr17	5007.5	NM_011691	Vav1	Upstream	57413477	57413582	14.4848	6.78788	2.10684	http://genome.ucsc.edu/cgi-bin/hgTracks?org=mouse&db=mm9&position=chr17:57403477-57423582	chr17:57403477-57423582	Browse	Yes															1.27273	2.87879	0.585937
chr17	46631	NM_015830	Solh	Upstream	26148767	26149395	16.9394	7.90909	2.11458	http://genome.ucsc.edu/cgi-bin/hgTracks?org=mouse&db=mm9&position=chr17:26138767-26159395	chr17:26138767-26159395	Browse	Yes															2.48485	1.48485	1.40244
chr8	226	NM_001004062	Crtc1	Upstream	72963566	72963830	43.7879	20.0909	2.15182	http://genome.ucsc.edu/cgi-bin/hgTracks?org=mouse&db=mm9&position=chr8:72953566-72973830	chr8:72953566-72973830	Browse	Yes															1.72727	1.42424	1.125
chr13	14864	NM_011390	Slc12a7	Upstream	73886146	73886414	10.7879	4.87879	2.18312	http://genome.ucsc.edu/cgi-bin/hgTracks?org=mouse&db=mm9&position=chr13:73876146-73896414	chr13:73876146-73896414	Browse	Yes															1.90909	1.93939	0.989691
chr8	2906.5	NM_001033320	D130029J02Rik	Intragenic	108217451	108217972	10.9394	4.93939	2.18661	http://genome.ucsc.edu/cgi-bin/hgTracks?org=mouse&db=mm9&position=chr8:108207451-108227972	chr8:108207451-108227972	Browse	Yes															0.787879	2.09091	0.578431
chr7	4141.5	NM_001081167	B3gnt6	Intragenic	105343608	105344079	14.5152	6.45455	2.22028	http://genome.ucsc.edu/cgi-bin/hgTracks?org=mouse&db=mm9&position=chr7:105333608-105354079	chr7:105333608-105354079	Browse	Yes															3.72727	2.27273	1.44444
chr1	48753	NM_133810	Stk17b	Downstream	53763510	53763694	11.5455	5.12121	2.22582	http://genome.ucsc.edu/cgi-bin/hgTracks?org=mouse&db=mm9&position=chr1:53753510-53773694	chr1:53753510-53773694	Browse	Yes															3.0303	1.18182	1.84722
chr3	1413.5	NM_133231	Rfxap	Upstream	54612996	54613257	12.2121	5.39394	2.23531	http://genome.ucsc.edu/cgi-bin/hgTracks?org=mouse&db=mm9&position=chr3:54602996-54623257	chr3:54602996-54623257	Browse	Yes															2.60606	0.0909091	3.30556
chr8	50952.5	NM_178267	D630040G17Rik	Intragenic	81603205	81603370	18.0909	7.81818	2.28458	http://genome.ucsc.edu/cgi-bin/hgTracks?org=mouse&db=mm9&position=chr8:81593205-81613370	chr8:81593205-81613370	Browse	Yes															1.81818	1.72727	1.03333
chr8	2826	NM_001081379	Ankrd11	Upstream	125568530	125568916	10.2727	4.42424	2.29245	http://genome.ucsc.edu/cgi-bin/hgTracks?org=mouse&db=mm9&position=chr8:125558530-125578916	chr8:125558530-125578916	Browse	Yes															0.757576	1.75758	0.637363
chr5	40050	NM_029440	4930434E21Rik	Upstream	150290939	150291467	9.87879	4.21212	2.31556	http://genome.ucsc.edu/cgi-bin/hgTracks?org=mouse&db=mm9&position=chr5:150280939-150301467	chr5:150280939-150301467	Browse	Yes															3.36364	0.939394	2.25
chr15	2607	NM_001077499	Scn8a	Intragenic	100703530	100703910	13.9697	5.90909	2.3341	http://genome.ucsc.edu/cgi-bin/hgTracks?org=mouse&db=mm9&position=chr15:100693530-100713910	chr15:100693530-100713910	Browse	Yes															2.66667	1.87879	1.27368
chr15	183.5	NM_198119	Lrrc24	Upstream	76552583	76552990	11.2424	4.72727	2.34802	http://genome.ucsc.edu/cgi-bin/hgTracks?org=mouse&db=mm9&position=chr15:76542583-76562990	chr15:76542583-76562990	Browse	Yes															1.15152	5.63636	0.324201
chr5	384.5	NM_023232	Diablo	Upstream	123974505	123974610	20.9697	8.72727	2.37228	http://genome.ucsc.edu/cgi-bin/hgTracks?org=mouse&db=mm9&position=chr5:123964505-123984610	chr5:123964505-123984610	Browse	Yes															3.33333	2.78788	1.144
chr12	28862	NM_001081169	A530050D06Rik	Upstream	113315929	113316133	10.2727	4.27273	2.37374	http://genome.ucsc.edu/cgi-bin/hgTracks?org=mouse&db=mm9&position=chr12:113305929-113326133	chr12:113305929-113326133	Browse	Yes															2.45455	1.45455	1.40741
chr13	899	NM_145713	Hist1h1d	Intragenic	23647746	23647856	30.4848	12.6364	2.38185	http://genome.ucsc.edu/cgi-bin/hgTracks?org=mouse&db=mm9&position=chr13:23637746-23657856	chr13:23637746-23657856	Browse	Yes															1.30303	0.878788	1.22581
chr6	26427	NM_201356	Gm839	Upstream	89192227	89192773	10.6667	4.36364	2.41342	http://genome.ucsc.edu/cgi-bin/hgTracks?org=mouse&db=mm9&position=chr6:89182227-89202773	chr6:89182227-89202773	Browse	Yes															5.12121	4.06061	1.20958
chr6	77666	NM_008493	Lep	Upstream	28932326	28932782	13.3636	5.24242	2.51678	http://genome.ucsc.edu/cgi-bin/hgTracks?org=mouse&db=mm9&position=chr6:28922326-28942782	chr6:28922326-28942782	Browse	Yes															2.18182	2.63636	0.875
chr18	27626.5	NM_028707	Psd2	Upstream	36096812	36096911	12.9697	5.0303	2.54559	http://genome.ucsc.edu/cgi-bin/hgTracks?org=mouse&db=mm9&position=chr18:36086812-36106911	chr18:36086812-36106911	Browse	Yes															0.363636	2.18182	0.428571
chr5	9627.5	NM_026448	Klhl7	Intragenic	23615751	23616362	11.6364	4.33333	2.65123	http://genome.ucsc.edu/cgi-bin/hgTracks?org=mouse&db=mm9&position=chr5:23605751-23626362	chr5:23605751-23626362	Browse	Yes															2.69697	2.87879	0.953125
chr14	25656.5	NM_177753	Sox21	Downstream	118606677	118606926	12.2121	4.54545	2.65257	http://genome.ucsc.edu/cgi-bin/hgTracks?org=mouse&db=mm9&position=chr14:118596677-118616926	chr14:118596677-118616926	Browse	Yes															3.87879	3.39394	1.11034
chr13	102229	NM_031166	Id4	Upstream	48254450	48254682	15.6061	5.75758	2.67612	http://genome.ucsc.edu/cgi-bin/hgTracks?org=mouse&db=mm9&position=chr13:48244450-48264682	chr13:48244450-48264682	Browse	Yes															5.39394	2.75758	1.70161
chr13	4595.5	NM_183290	4921517D22Rik	Downstream	59784030	59784303	20.8788	7.69697	2.67817	http://genome.ucsc.edu/cgi-bin/hgTracks?org=mouse&db=mm9&position=chr13:59774030-59794303	chr13:59774030-59794303	Browse	Yes															2.51515	1.15152	1.6338
chr11	31753.5	NM_010927	Nos2	Intragenic	78765917	78766310	10.8182	3.90909	2.73232	http://genome.ucsc.edu/cgi-bin/hgTracks?org=mouse&db=mm9&position=chr11:78755917-78776310	chr11:78755917-78776310	Browse	Yes															1.57576	0.030303	2.5
chr12	5917.5	NM_021353	Slc26a3	Intragenic	32128951	32129214	10.6667	3.81818	2.75819	http://genome.ucsc.edu/cgi-bin/hgTracks?org=mouse&db=mm9&position=chr12:32118951-32139214	chr12:32118951-32139214	Browse	Yes															3.24242	0.393939	3.04348
chr5	498	NM_026504	Coq5	Intragenic	115730136	115730280	10.2727	3.63636	2.78914	http://genome.ucsc.edu/cgi-bin/hgTracks?org=mouse&db=mm9&position=chr5:115720136-115740280	chr5:115720136-115740280	Browse	Yes															5.12121	1.72727	2.24444
chr8	325	NM_026792	Agpat5	Intragenic	18846456	18846750	11.4545	4.0303	2.80603	http://genome.ucsc.edu/cgi-bin/hgTracks?org=mouse&db=mm9&position=chr8:18836456-18856750	chr8:18836456-18856750	Browse	Yes															1.60606	2.51515	0.741379
chr6	137625	NM_054073	Tsga13	Upstream	31002961	31003435	10.5152	3.69697	2.80816	http://genome.ucsc.edu/cgi-bin/hgTracks?org=mouse&db=mm9&position=chr6:30992961-31013435	chr6:30992961-31013435	Browse	Yes															2.42424	4.21212	0.656977
chr9	31741.5	NM_001033209	Xylb	Intragenic	119298001	119298478	11.8485	4.15152	2.81779	http://genome.ucsc.edu/cgi-bin/hgTracks?org=mouse&db=mm9&position=chr9:119288001-119308478	chr9:119288001-119308478	Browse	Yes															1.45455	2.21212	0.764151
chr1	36790.5	NM_175461	C030014K22Rik	Upstream	168894549	168895080	11.303	3.93939	2.83281	http://genome.ucsc.edu/cgi-bin/hgTracks?org=mouse&db=mm9&position=chr1:168884549-168905080	chr1:168884549-168905080	Browse	Yes															2.93939	1.84848	1.38298
chr11	25733	NM_011489	Stat5b	Intragenic	100657965	100658231	13.0303	4.51515	2.84928	http://genome.ucsc.edu/cgi-bin/hgTracks?org=mouse&db=mm9&position=chr11:100647965-100668231	chr11:100647965-100668231	Browse	Yes															4.57576	2.60606	1.54622
chr4	111454	NM_198610	Igsf21	Upstream	139913837	139914469	11.5455	3.75758	3.03358	http://genome.ucsc.edu/cgi-bin/hgTracks?org=mouse&db=mm9&position=chr4:139903837-139924469	chr4:139903837-139924469	Browse	Yes															2.15152	3.30303	0.732394
chr18	72195.5	NM_133249	Ppargc1b	Intragenic	61487738	61488041	10.0909	3.24242	3.07265	http://genome.ucsc.edu/cgi-bin/hgTracks?org=mouse&db=mm9&position=chr18:61477738-61498041	chr18:61477738-61498041	Browse	Yes															5.06061	1.75758	2.1978
chr4	15413.5	NM_016746	Ccnc	Upstream	21639104	21639821	11.9697	3.78788	3.11989	http://genome.ucsc.edu/cgi-bin/hgTracks?org=mouse&db=mm9&position=chr4:21629104-21649821	chr4:21629104-21649821	Browse	Yes															7.24242	6.51515	1.09677
chr5	170.5	NM_026805	Svop	Intragenic	114541051	114541386	12.9697	4.09091	3.13013	http://genome.ucsc.edu/cgi-bin/hgTracks?org=mouse&db=mm9&position=chr5:114531051-114551386	chr5:114531051-114551386	Browse	Yes															2.87879	3.06061	0.955224
chr8	54427	NM_009233	Sox1	Downstream	12451767	12452211	11.5455	3.60606	3.16104	http://genome.ucsc.edu/cgi-bin/hgTracks?org=mouse&db=mm9&position=chr8:12441767-12462211	chr8:12441767-12462211	Browse	Yes															4.72727	3	1.43182
chr6	153725	NM_013723	Podxl	Upstream	31667469	31667855	11.0606	3.45455	3.16112	http://genome.ucsc.edu/cgi-bin/hgTracks?org=mouse&db=mm9&position=chr6:31657469-31677855	chr6:31657469-31677855	Browse	Yes															2.66667	1.60606	1.40698
chr17	9108.5	NM_027185	Def6	Intragenic	28353699	28354066	14.2424	4.42424	3.17832	http://genome.ucsc.edu/cgi-bin/hgTracks?org=mouse&db=mm9&position=chr17:28343699-28364066	chr17:28343699-28364066	Browse	Yes															5.90909	5.18182	1.11765
chr8	1050	NM_172503	Zswim4	Upstream	86761835	86762147	10.0606	3.12121	3.18239	http://genome.ucsc.edu/cgi-bin/hgTracks?org=mouse&db=mm9&position=chr8:86751835-86772147	chr8:86751835-86772147	Browse	Yes															4.33333	2.78788	1.408
chr7	1159	NM_008071	Gabrb3	Intragenic	64847476	64847926	10.2424	3.12121	3.2399	http://genome.ucsc.edu/cgi-bin/hgTracks?org=mouse&db=mm9&position=chr7:64837476-64857926	chr7:64837476-64857926	Browse	Yes															2.78788	1.21212	1.71233
chr17	282	NM_175440	Prss27	Downstream	24182977	24183419	15.1818	4.60606	3.25422	http://genome.ucsc.edu/cgi-bin/hgTracks?org=mouse&db=mm9&position=chr17:24172977-24193419	chr17:24172977-24193419	Browse	Yes															5.72727	1.72727	2.46667
chr9	1513	NM_001081049	Mll1	Upstream	44690728	44691012	14.3939	4.36364	3.25674	http://genome.ucsc.edu/cgi-bin/hgTracks?org=mouse&db=mm9&position=chr9:44680728-44701012	chr9:44680728-44701012	Browse	Yes															4.81818	4.42424	1.07263
chr8	2171	NM_145388	Best2	Intragenic	87535132	87535506	27.7879	8.36364	3.28029	http://genome.ucsc.edu/cgi-bin/hgTracks?org=mouse&db=mm9&position=chr8:87525132-87545506	chr8:87525132-87545506	Browse	Yes															7.0303	3	2.00758
chr4	183536	NM_001099299	Ajap1	Downstream	152563484	152564102	10.5152	3.15152	3.29419	http://genome.ucsc.edu/cgi-bin/hgTracks?org=mouse&db=mm9&position=chr4:152553484-152574102	chr4:152553484-152574102	Browse	Yes															2.48485	2.54545	0.982906
chr11	475	NM_153056	Sirt7	Intragenic	120485742	120485870	10.8485	3.21212	3.33449	http://genome.ucsc.edu/cgi-bin/hgTracks?org=mouse&db=mm9&position=chr11:120475742-120495870	chr11:120475742-120495870	Browse	Yes															3.09091	0.575758	2.59615
chr19	82006	NM_008023	Foxb2	Upstream	17030196	17030456	13.8485	4.0303	3.39248	http://genome.ucsc.edu/cgi-bin/hgTracks?org=mouse&db=mm9&position=chr19:17020196-17040456	chr19:17020196-17040456	Browse	Yes															3.75758	2.51515	1.35345
chr17	4791	NM_026571	Tmhs	Intragenic	28717262	28717646	11.3939	3.27273	3.43729	http://genome.ucsc.edu/cgi-bin/hgTracks?org=mouse&db=mm9&position=chr17:28707262-28727646	chr17:28707262-28727646	Browse	Yes															3.39394	3.60606	0.953947
chr4	5958	NM_008782	Pax5	Intragenic	44717185	44717523	27.3636	7.78788	3.46902	http://genome.ucsc.edu/cgi-bin/hgTracks?org=mouse&db=mm9&position=chr4:44707185-44727523	chr4:44707185-44727523	Browse	Yes															2.66667	0.121212	3.27027
chr1	6836.5	NM_153154	Tcfap2d	Intragenic	19099806	19100071	11.1818	3.12121	3.53705	http://genome.ucsc.edu/cgi-bin/hgTracks?org=mouse&db=mm9&position=chr1:19089806-19110071	chr1:19089806-19110071	Browse	Yes															1.39394	0.30303	1.83721
chr3	124	NM_009602	Chrnb2	Intragenic	89568188	89568578	19.9394	5.51515	3.5695	http://genome.ucsc.edu/cgi-bin/hgTracks?org=mouse&db=mm9&position=chr3:89558188-89578578	chr3:89558188-89578578	Browse	Yes															2.9697	1.48485	1.59756
chr3	21849	NM_021375	Rhbg	Downstream	88024639	88025253	13.4848	3.51515	3.78752	http://genome.ucsc.edu/cgi-bin/hgTracks?org=mouse&db=mm9&position=chr3:88014639-88035253	chr3:88014639-88035253	Browse	Yes															4	2.0303	1.65
chr15	15499.5	NM_145132	Mchr1	Upstream	81050618	81050789	10.2424	2.63636	3.83575	http://genome.ucsc.edu/cgi-bin/hgTracks?org=mouse&db=mm9&position=chr15:81040618-81060789	chr15:81040618-81060789	Browse	Yes															2.12121	2.45455	0.903509
chr11	17972	NM_007762	Crhr1	Upstream	103975978	103976468	13.2121	3.39394	3.84345	http://genome.ucsc.edu/cgi-bin/hgTracks?org=mouse&db=mm9&position=chr11:103965978-103986468	chr11:103965978-103986468	Browse	Yes															1.84848	1.75758	1.03297
chr8	2247	NM_001110783	Ank1	Upstream	24083019	24083193	10.5152	2.69697	3.84939	http://genome.ucsc.edu/cgi-bin/hgTracks?org=mouse&db=mm9&position=chr8:24073019-24093193	chr8:24073019-24093193	Browse	Yes															1.57576	2.42424	0.752212
chr18	2681.5	NM_029485	5133400G04Rik	Upstream	35824311	35824732	12.8485	3.27273	3.8761	http://genome.ucsc.edu/cgi-bin/hgTracks?org=mouse&db=mm9&position=chr18:35814311-35834732	chr18:35814311-35834732	Browse	Yes															4.0303	2.45455	1.45614
chr8	90190	NM_198671	Gse1	Upstream	122922418	122922732	10.6667	2.60606	4.04107	http://genome.ucsc.edu/cgi-bin/hgTracks?org=mouse&db=mm9&position=chr8:122912418-122932732	chr8:122912418-122932732	Browse	Yes															3.33333	3.36364	0.993056
chr8	4014.5	NM_176923	Wdr59	Downstream	113969956	113970229	18.7273	4.51515	4.09501	http://genome.ucsc.edu/cgi-bin/hgTracks?org=mouse&db=mm9&position=chr8:113959956-113980229	chr8:113959956-113980229	Browse	Yes															1.60606	1.51515	1.03614
chr15	26453	NM_001081166	Phf21b	Intragenic	84659657	84660395	10.303	2.33333	4.35954	http://genome.ucsc.edu/cgi-bin/hgTracks?org=mouse&db=mm9&position=chr15:84649657-84670395	chr15:84649657-84670395	Browse	Yes															4.75758	2.12121	1.84466
chr10	8795	NM_152229	Nr2e1	Intragenic	42294378	42294820	27.1212	6.09091	4.39622	http://genome.ucsc.edu/cgi-bin/hgTracks?org=mouse&db=mm9&position=chr10:42284378-42304820	chr10:42284378-42304820	Browse	Yes															3.21212	1.06061	2.04412
chr12	398661	NM_058212	Dpf3	Intragenic	84429891	84430103	23.7879	5.33333	4.40362	http://genome.ucsc.edu/cgi-bin/hgTracks?org=mouse&db=mm9&position=chr12:84419891-84440103	chr12:84419891-84440103	Browse	Yes															2.9697	2.39394	1.16964
chr2	4969	NM_174988	Cdh22	Upstream	165065005	165065371	12	2.63636	4.49395	http://genome.ucsc.edu/cgi-bin/hgTracks?org=mouse&db=mm9&position=chr2:165055005-165075371	chr2:165055005-165075371	Browse	Yes															2.51515	1.0303	1.73134
chr3	160809	NM_012028	St6galnac5	Intragenic	152484093	152484631	10.8182	2.36364	4.51883	http://genome.ucsc.edu/cgi-bin/hgTracks?org=mouse&db=mm9&position=chr3:152474093-152494631	chr3:152474093-152494631	Browse	Yes															3.81818	1.75758	1.74725
chr16	137697	NM_001025615	Ccdc50	Downstream	27586497	27586715	10.7273	2.30303	4.59878	http://genome.ucsc.edu/cgi-bin/hgTracks?org=mouse&db=mm9&position=chr16:27576497-27596715	chr16:27576497-27596715	Browse	Yes															6.39394	2.9697	1.8626
chr8	8770.5	NM_175434	Slc35f3	Downstream	128928467	128928828	11.1212	2.33333	4.70574	http://genome.ucsc.edu/cgi-bin/hgTracks?org=mouse&db=mm9&position=chr8:128918467-128938828	chr8:128918467-128938828	Browse	Yes															5	4.78788	1.03665
chr18	85944.5	NM_133195	Brunol4	Intragenic	25826297	25827130	13.3939	2.66667	4.95898	http://genome.ucsc.edu/cgi-bin/hgTracks?org=mouse&db=mm9&position=chr18:25816297-25837130	chr18:25816297-25837130	Browse	Yes															2	3.24242	0.707143
chr13	77481.5	NM_012015	H2afy	Downstream	56097906	56098201	16.0606	3.18182	4.98355	http://genome.ucsc.edu/cgi-bin/hgTracks?org=mouse&db=mm9&position=chr13:56087906-56108201	chr13:56087906-56108201	Browse	Yes															3.09091	2.66667	1.1157
chr6	38818	NM_001036684	Atp2b2	Intragenic	113802138	113802966	10.5758	2.09091	4.99377	http://genome.ucsc.edu/cgi-bin/hgTracks?org=mouse&db=mm9&position=chr6:113792138-113812966	chr6:113792138-113812966	Browse	Yes															3.75758	1.21212	2.15068
chr4	24192	NM_011141	Pou3f1	Upstream	124310446	124310946	13.4545	2.63636	5.03867	http://genome.ucsc.edu/cgi-bin/hgTracks?org=mouse&db=mm9&position=chr4:124300446-124320946	chr4:124300446-124320946	Browse	Yes															1.51515	0.757576	1.43103
chr4	41865.5	NM_178671	Ubxd3	Downstream	138232389	138232784	10.0303	1.93939	5.10623	http://genome.ucsc.edu/cgi-bin/hgTracks?org=mouse&db=mm9&position=chr4:138222389-138242784	chr4:138222389-138242784	Browse	Yes															4.09091	3.42424	1.15068
chr13	31437	NM_023852	Rab3c	Intragenic	111038684	111039158	10.7576	2.0303	5.23126	http://genome.ucsc.edu/cgi-bin/hgTracks?org=mouse&db=mm9&position=chr13:111028684-111049158	chr13:111028684-111049158	Browse	Yes															2.15152	2.09091	1.01961
chr12	4755	NM_001097621	Kif26a	Upstream	113379403	113379923	10.303	1.87879	5.41427	http://genome.ucsc.edu/cgi-bin/hgTracks?org=mouse&db=mm9&position=chr12:113369403-113389923	chr12:113369403-113389923	Browse	Yes															2.39394	2.39394	1
chr11	429	NM_024480	Sh3bp5l	Intragenic	58144519	58144841	10.8788	1.93939	5.53818	http://genome.ucsc.edu/cgi-bin/hgTracks?org=mouse&db=mm9&position=chr11:58134519-58154841	chr11:58134519-58154841	Browse	Yes															1.84848	0.757576	1.62069
chr2	130066	NM_009408	Top1	Upstream	160341339	160341794	10.6061	1.87879	5.57351	http://genome.ucsc.edu/cgi-bin/hgTracks?org=mouse&db=mm9&position=chr2:160331339-160351794	chr2:160331339-160351794	Browse	Yes															3.42424	1.81818	1.56989
chr8	1928.5	NM_080855	Zcchc14	Upstream	124177581	124177942	10.303	1.78788	5.68957	http://genome.ucsc.edu/cgi-bin/hgTracks?org=mouse&db=mm9&position=chr8:124167581-124187942	chr8:124167581-124187942	Browse	Yes															3.60606	4.18182	0.888889
chr8	17643	NM_001034862	Erich1	Intragenic	14072204	14073164	13.1818	2.27273	5.72638	http://genome.ucsc.edu/cgi-bin/hgTracks?org=mouse&db=mm9&position=chr8:14062204-14083164	chr8:14062204-14083164	Browse	Yes															1.63636	1	1.31818
chr8	91085	NM_010325	Got2	Upstream	98503092	98503608	14.1515	2.39394	5.83636	http://genome.ucsc.edu/cgi-bin/hgTracks?org=mouse&db=mm9&position=chr8:98493092-98513608	chr8:98493092-98513608	Browse	Yes															2.09091	0	3.09091
chr8	5832	NM_020605	Jph3	Intragenic	124259985	124260603	16.1515	2.72727	5.84706	http://genome.ucsc.edu/cgi-bin/hgTracks?org=mouse&db=mm9&position=chr8:124249985-124270603	chr8:124249985-124270603	Browse	Yes															2.48485	1.09091	1.66667
chr8	16318.5	NM_010631	Kifc3	Upstream	97682557	97682960	10.7576	1.69697	6.25883	http://genome.ucsc.edu/cgi-bin/hgTracks?org=mouse&db=mm9&position=chr8:97672557-97692960	chr8:97672557-97692960	Browse	Yes															4.48485	1.90909	1.88542
chr1	82212	NM_010607	Kcnk2	Downstream	190949502	190949696	10.8788	1.63636	6.56377	http://genome.ucsc.edu/cgi-bin/hgTracks?org=mouse&db=mm9&position=chr1:190939502-190959696	chr1:190939502-190959696	Browse	Yes															3.78788	1.24242	2.13514
chr10	41661.5	NM_001034858	Armc2	Intragenic	41654780	41654997	11.2121	1.63636	6.76489	http://genome.ucsc.edu/cgi-bin/hgTracks?org=mouse&db=mm9&position=chr10:41644780-41664997	chr10:41644780-41664997	Browse	Yes															5.06061	1.33333	2.5974
chr8	466182	NM_019707	Cdh13	Intragenic	121273742	121273931	11.4545	1.66667	6.7855	http://genome.ucsc.edu/cgi-bin/hgTracks?org=mouse&db=mm9&position=chr8:121263742-121283931	chr8:121263742-121283931	Browse	Yes															5.93939	6.15152	0.970339
chr8	108458	NM_020584	Terf2ip	Downstream	114652529	114653243	20.4848	2.84848	7.10021	http://genome.ucsc.edu/cgi-bin/hgTracks?org=mouse&db=mm9&position=chr8:114642529-114663243	chr8:114642529-114663243	Browse	Yes															3	2.24242	1.23364
chr2	48387.5	NM_001099328	Rp23-45p4.1	Upstream	174420483	174420810	16.9091	2.09091	7.98431	http://genome.ucsc.edu/cgi-bin/hgTracks?org=mouse&db=mm9&position=chr2:174410483-174430810	chr2:174410483-174430810	Browse	Yes															1.36364	2.30303	0.715596
chr7	298226	NM_145707	Obox3	Intragenic	15914886	15915084	10.303	1.27273	7.99249	http://genome.ucsc.edu/cgi-bin/hgTracks?org=mouse&db=mm9&position=chr7:15904886-15925084	chr7:15904886-15925084	Browse	Yes															3.42424	3.0303	1.09774
chr16	93203	NM_177142	Lipi	Downstream	75447463	75447707	10.3333	1.24242	8.21151	http://genome.ucsc.edu/cgi-bin/hgTracks?org=mouse&db=mm9&position=chr16:75437463-75457707	chr16:75437463-75457707	Browse	Yes															3.30303	1	2.15152
chr11	41123	NM_007384	Accn1	Upstream	81007315	81007741	15.8485	1.84848	8.46495	http://genome.ucsc.edu/cgi-bin/hgTracks?org=mouse&db=mm9&position=chr11:80997315-81017741	chr11:80997315-81017741	Browse	Yes															0.939394	1.0303	0.955224
chr4	36830	NM_198610	Igsf21	Upstream	139839210	139839848	11.4242	1.21212	9.30537	http://genome.ucsc.edu/cgi-bin/hgTracks?org=mouse&db=mm9&position=chr4:139829210-139849848	chr4:139829210-139849848	Browse	Yes															1.84848	3.15152	0.686131
chr9	88	NM_175235	Brunol6	Intragenic	59426126	59426336	25.5455	2.09091	12.0623	http://genome.ucsc.edu/cgi-bin/hgTracks?org=mouse&db=mm9&position=chr9:59416126-59436336	chr9:59416126-59436336	Browse	Yes															1.75758	1.90909	0.947917
chr9	287904	NM_173447	Ephb1	Intragenic	101968917	101969201	20.7879	1.66667	12.3144	http://genome.ucsc.edu/cgi-bin/hgTracks?org=mouse&db=mm9&position=chr9:101958917-101979201	chr9:101958917-101979201	Browse	Yes															2.27273	2.24242	1.00935
chr14	38646	NM_172813	Enox1	Intragenic	77595025	77595511	10.0606	0.636364	15.6089	http://genome.ucsc.edu/cgi-bin/hgTracks?org=mouse&db=mm9&position=chr14:77585025-77605511	chr14:77585025-77605511	Browse	Yes															2.45455	1.90909	1.1875
chr1	1436	NM_021541	Cryba2	Intragenic	74938093	74938453	7.27273	9.12121	0.787222	http://genome.ucsc.edu/cgi-bin/hgTracks?org=mouse&db=mm9&position=chr1:74928093-74948453	chr1:74928093-74948453	Browse	No															1.66667	2	0.888889
chr9	2229.5	NM_001013373	Tmprss13	Downstream	45157725	45158060	6.81818	9.0303	0.74545	http://genome.ucsc.edu/cgi-bin/hgTracks?org=mouse&db=mm9&position=chr9:45147725-45168060	chr9:45147725-45168060	Browse	No															3.57576	2.33333	1.37273
chr7	936.5	NM_001081327	Hs3st2	Upstream	128534688	128535057	5.45455	5.66667	0.95035	http://genome.ucsc.edu/cgi-bin/hgTracks?org=mouse&db=mm9&position=chr7:128524688-128545057	chr7:128524688-128545057	Browse	No															4.33333	1.63636	2.02299
chr9	399	NM_023292	Pus3	Upstream	35366462	35366840	6.90909	9.27273	0.735641	http://genome.ucsc.edu/cgi-bin/hgTracks?org=mouse&db=mm9&position=chr9:35356462-35376840	chr9:35356462-35376840	Browse	No															3.66667	2.60606	1.29412
chr2	276.5	NM_008420	Kcnb1	Upstream	167014391	167014760	6.78788	7.15152	0.937106	http://genome.ucsc.edu/cgi-bin/hgTracks?org=mouse&db=mm9&position=chr2:167004391-167024760	chr2:167004391-167024760	Browse	No															0.818182	1.90909	0.625
chr5	79	NM_019747	Zfp113	Intragenic	138596836	138596950	8.81818	4.48485	1.94126	http://genome.ucsc.edu/cgi-bin/hgTracks?org=mouse&db=mm9&position=chr5:138586836-138606950	chr5:138586836-138606950	Browse	No															0.666667	2.51515	0.474138
chr15	14.5	NM_134093	Letmd1	Intragenic	100299413	100299664	9.33333	4.42424	2.08281	http://genome.ucsc.edu/cgi-bin/hgTracks?org=mouse&db=mm9&position=chr15:100289413-100309664	chr15:100289413-100309664	Browse	No															3.81818	0.787879	2.69492
chr7	3696	NM_023750	Zfp84	Upstream	30549631	30550117	9.84848	0.606061	16.0437	http://genome.ucsc.edu/cgi-bin/hgTracks?org=mouse&db=mm9&position=chr7:30539631-30560117	chr7:30539631-30560117	Browse	No															5.24242	3.60606	1.35526
chr18	35368.5	NM_001004061	Gm93	Upstream	50402490	50402817	9.84848	0.69697	13.9511	http://genome.ucsc.edu/cgi-bin/hgTracks?org=mouse&db=mm9&position=chr18:50392490-50412817	chr18:50392490-50412817	Browse	No															2.90909	3.33333	0.902098
chr9	13447	NM_177909	Slc9a9	Upstream	94556717	94557043	9.84848	1	9.72348	http://genome.ucsc.edu/cgi-bin/hgTracks?org=mouse&db=mm9&position=chr9:94546717-94567043	chr9:94546717-94567043	Browse	No															4.33333	3.18182	1.27536
chr1	2190	NM_009782	Cacna1e	Intragenic	156570635	156571085	9.81818	2.90909	3.33216	http://genome.ucsc.edu/cgi-bin/hgTracks?org=mouse&db=mm9&position=chr1:156560635-156581085	chr1:156560635-156581085	Browse	No															3.69697	3.12121	1.13971
chr8	2017.5	NM_010687	Large	Intragenic	75874354	75874521	9.81818	5.84848	1.65745	http://genome.ucsc.edu/cgi-bin/hgTracks?org=mouse&db=mm9&position=chr8:75864354-75884521	chr8:75864354-75884521	Browse	No															4.06061	2.69697	1.36885
chr1	2812	NM_001033250	Lemd1	Upstream	134084947	134085443	9.78788	4.84848	1.99313	http://genome.ucsc.edu/cgi-bin/hgTracks?org=mouse&db=mm9&position=chr1:134074947-134095443	chr1:134074947-134095443	Browse	No															5.90909	1.69697	2.5618
chr8	776	NM_171824	Pgbd5	Upstream	126958374	126958850	9.78788	6.57576	1.46959	http://genome.ucsc.edu/cgi-bin/hgTracks?org=mouse&db=mm9&position=chr8:126948374-126968850	chr8:126948374-126968850	Browse	No															3.42424	3.15152	1.06569
chr5	996.5	NM_001024147	EG545758	Intragenic	72977685	72977900	9.75758	3.87879	2.4837	http://genome.ucsc.edu/cgi-bin/hgTracks?org=mouse&db=mm9&position=chr5:72967685-72987900	chr5:72967685-72987900	Browse	No															2.42424	3.18182	0.818841
chr8	39153	NM_026840	Pdgfrl	Intragenic	42050614	42050880	9.72727	5.09091	1.88646	http://genome.ucsc.edu/cgi-bin/hgTracks?org=mouse&db=mm9&position=chr8:42040614-42060880	chr8:42040614-42060880	Browse	No															3.09091	4.21212	0.784884
chr16	79503.5	NM_008148	Gp5	Upstream	30390311	30390426	9.69697	5.66667	1.68951	http://genome.ucsc.edu/cgi-bin/hgTracks?org=mouse&db=mm9&position=chr16:30380311-30400426	chr16:30380311-30400426	Browse	No															2.12121	3.48485	0.695946
chr5	1549	NM_019982	Sez6l	Intragenic	113004473	113004839	9.69697	6.81818	1.40417	http://genome.ucsc.edu/cgi-bin/hgTracks?org=mouse&db=mm9&position=chr5:112994473-113014839	chr5:112994473-113014839	Browse	No															3.84848	3.63636	1.04575
chr15	5774.5	NM_008595	Mfng	Downstream	78580292	78580783	9.66667	0.909091	10.4984	http://genome.ucsc.edu/cgi-bin/hgTracks?org=mouse&db=mm9&position=chr15:78570292-78590783	chr15:78570292-78590783	Browse	No															4.69697	2.12121	1.82524
chr8	3152	NM_181274	1200003I07Rik	Downstream	72225679	72226089	9.66667	1.36364	6.99891	http://genome.ucsc.edu/cgi-bin/hgTracks?org=mouse&db=mm9&position=chr8:72215679-72236089	chr8:72215679-72236089	Browse	No															1.66667	3.0303	0.661654
chr6	458.5	NM_028016	Nanog	Upstream	122657007	122657246	9.66667	4.84848	1.96844	http://genome.ucsc.edu/cgi-bin/hgTracks?org=mouse&db=mm9&position=chr6:122647007-122667246	chr6:122647007-122667246	Browse	No															3.15152	3.81818	0.861635
chr11	10869.5	NM_178379	Cox10	Downstream	63766354	63766681	9.66667	7.60606	1.25479	http://genome.ucsc.edu/cgi-bin/hgTracks?org=mouse&db=mm9&position=chr11:63756354-63776681	chr11:63756354-63776681	Browse	No															4.0303	0.878788	2.67742
chr5	83006.5	NM_001081342	Gpr133	Downstream	129793212	129793749	9.63636	2.9697	3.20371	http://genome.ucsc.edu/cgi-bin/hgTracks?org=mouse&db=mm9&position=chr5:129783212-129803749	chr5:129783212-129803749	Browse	No															1.9697	0.878788	1.58065
chr11	1296	NM_010904	Nefh	Upstream	4849096	4849630	9.63636	4.87879	1.95009	http://genome.ucsc.edu/cgi-bin/hgTracks?org=mouse&db=mm9&position=chr11:4839096-4859630	chr11:4839096-4859630	Browse	No															1.15152	2.72727	0.577236
chr11	1133	NM_016920	Atp6v0a1	Intragenic	100871723	100872079	9.63636	5.60606	1.6971	http://genome.ucsc.edu/cgi-bin/hgTracks?org=mouse&db=mm9&position=chr11:100861723-100882079	chr11:100861723-100882079	Browse	No															1.72727	0.212121	2.25
chr7	420	NM_021492	Ap3b2	Intragenic	88638110	88638672	9.63636	9.0303	1.05357	http://genome.ucsc.edu/cgi-bin/hgTracks?org=mouse&db=mm9&position=chr7:88628110-88648672	chr7:88628110-88648672	Browse	No															3.33333	2.21212	1.34906
chr8	204926	NM_153097	Trim60	Upstream	67747297	67747506	9.60606	1.48485	6.38728	http://genome.ucsc.edu/cgi-bin/hgTracks?org=mouse&db=mm9&position=chr8:67737297-67757506	chr8:67737297-67757506	Browse	No															2.81818	3.69697	0.812903
chr10	6387	NM_199322	Dot1l	Upstream	80211349	80211777	9.60606	1.51515	6.25953	http://genome.ucsc.edu/cgi-bin/hgTracks?org=mouse&db=mm9&position=chr10:80201349-80221777	chr10:80201349-80221777	Browse	No															2.54545	3.42424	0.80137
chr2	569	NM_001011732	Xkr7	Intragenic	152857844	152858468	9.60606	4.42424	2.14367	http://genome.ucsc.edu/cgi-bin/hgTracks?org=mouse&db=mm9&position=chr2:152847844-152868468	chr2:152847844-152868468	Browse	No															5.21212	1.78788	2.22826
chr6	194	NM_170673	Cpne9	Upstream	113231902	113232310	9.60606	4.78788	1.98086	http://genome.ucsc.edu/cgi-bin/hgTracks?org=mouse&db=mm9&position=chr6:113221902-113242310	chr6:113221902-113242310	Browse	No															4.36364	5.45455	0.830986
chr2	100	NM_008114	Gfi1b	Intragenic	28477273	28477457	9.54545	2.09091	4.50727	http://genome.ucsc.edu/cgi-bin/hgTracks?org=mouse&db=mm9&position=chr2:28467273-28487457	chr2:28467273-28487457	Browse	No															3	1.27273	1.76
chr2	3470.5	NM_144891	Gdap1l1	Downstream	163284397	163284664	9.54545	2.21212	4.2603	http://genome.ucsc.edu/cgi-bin/hgTracks?org=mouse&db=mm9&position=chr2:163274397-163294664	chr2:163274397-163294664	Browse	No															5.21212	2.36364	1.84685
chr5	8867	NM_025562	Fis1	Upstream	137428991	137429189	9.54545	6.51515	1.44652	http://genome.ucsc.edu/cgi-bin/hgTracks?org=mouse&db=mm9&position=chr5:137418991-137439189	chr5:137418991-137439189	Browse	No															1.42424	0.575758	1.53846
chr6	65748	NM_001081237	Klhdc5	Downstream	147126977	147127119	9.51515	3.06061	3.06945	http://genome.ucsc.edu/cgi-bin/hgTracks?org=mouse&db=mm9&position=chr6:147116977-147137119	chr6:147116977-147137119	Browse	No															2.69697	0.545455	2.39216
chr17	2720	NM_025674	Tcf19	Intragenic	35650875	35651083	9.51515	8.90909	1.05447	http://genome.ucsc.edu/cgi-bin/hgTracks?org=mouse&db=mm9&position=chr17:35640875-35661083	chr17:35640875-35661083	Browse	No															2.30303	3.66667	0.707792
chr7	32066	NM_001039243	EG632778	Downstream	26367326	26367820	9.48485	4.78788	1.95587	http://genome.ucsc.edu/cgi-bin/hgTracks?org=mouse&db=mm9&position=chr7:26357326-26377820	chr7:26357326-26377820	Browse	No															2.06061	1.72727	1.12222
chr17	14462	NM_010831	Snf1lk	Upstream	32007041	32007357	9.45455	3.30303	2.82606	http://genome.ucsc.edu/cgi-bin/hgTracks?org=mouse&db=mm9&position=chr17:31997041-32017357	chr17:31997041-32017357	Browse	No															4.21212	2.21212	1.62264
chr19	715	NM_201615	Prlhr	Upstream	60544783	60545061	9.45455	3.51515	2.65552	http://genome.ucsc.edu/cgi-bin/hgTracks?org=mouse&db=mm9&position=chr19:60534783-60555061	chr19:60534783-60555061	Browse	No															5.42424	2.60606	1.78151
chr14	292736	NM_001042617	Cadps	Intragenic	13362622	13363091	9.45455	6.36364	1.46686	http://genome.ucsc.edu/cgi-bin/hgTracks?org=mouse&db=mm9&position=chr14:13352622-13373091	chr14:13352622-13373091	Browse	No															0.151515	3.57576	0.251656
chr2	742	NM_080641	Bhlhb4	Downstream	180508529	180508711	9.45455	8.9697	1.04068	http://genome.ucsc.edu/cgi-bin/hgTracks?org=mouse&db=mm9&position=chr2:180498529-180518711	chr2:180498529-180518711	Browse	No															2.06061	3.60606	0.664474
chr5	10872	NM_007393	Actb	Upstream	143679176	143679374	9.42424	0.545455	17.0585	http://genome.ucsc.edu/cgi-bin/hgTracks?org=mouse&db=mm9&position=chr5:143669176-143689374	chr5:143669176-143689374	Browse	No															4.63636	1.72727	2.06667
chr11	1319	NM_177394	A730011L01Rik	Intragenic	119354002	119354662	9.42424	1.63636	5.68616	http://genome.ucsc.edu/cgi-bin/hgTracks?org=mouse&db=mm9&position=chr11:119344002-119364662	chr11:119344002-119364662	Browse	No															1.27273	2.69697	0.614754
chr7	41629.5	NM_028021	Myh14	Intragenic	51878991	51879496	9.42424	2.60606	3.57038	http://genome.ucsc.edu/cgi-bin/hgTracks?org=mouse&db=mm9&position=chr7:51868991-51889496	chr7:51868991-51889496	Browse	No															1.72727	2	0.909091
chr10	1079.5	NM_008512	Lrp1	Downstream	126974005	126974262	9.42424	3.84848	2.41774	http://genome.ucsc.edu/cgi-bin/hgTracks?org=mouse&db=mm9&position=chr10:126964005-126984262	chr10:126964005-126984262	Browse	No															2.30303	1.06061	1.60294
chr9	447	NM_080437	Celsr3	Upstream	108727989	108728417	9.39394	6.39394	1.45055	http://genome.ucsc.edu/cgi-bin/hgTracks?org=mouse&db=mm9&position=chr9:108717989-108738417	chr9:108717989-108738417	Browse	No															3.09091	1.30303	1.77632
chr3	1159	NM_198192	Gpr103	Upstream	36122257	36122455	9.39394	7.9697	1.16375	http://genome.ucsc.edu/cgi-bin/hgTracks?org=mouse&db=mm9&position=chr3:36112257-36132455	chr3:36112257-36132455	Browse	No															5.27273	3.06061	1.54478
chr14	548.5	NM_029238	Slc35f4	Intragenic	50144739	50145188	9.39394	9.12121	1.01683	http://genome.ucsc.edu/cgi-bin/hgTracks?org=mouse&db=mm9&position=chr14:50134739-50155188	chr14:50134739-50155188	Browse	No															3.30303	0.848485	2.32787
chr7	5958	NM_175163	Zfp689	Upstream	134598278	134598908	9.36364	2.39394	3.86175	http://genome.ucsc.edu/cgi-bin/hgTracks?org=mouse&db=mm9&position=chr7:134588278-134608908	chr7:134588278-134608908	Browse	No															1.72727	1.21212	1.23288
chr8	297451	NM_172910	Dlgap2	Intragenic	14393066	14393584	9.36364	2.57576	3.58915	http://genome.ucsc.edu/cgi-bin/hgTracks?org=mouse&db=mm9&position=chr8:14383066-14403584	chr8:14383066-14403584	Browse	No															1.09091	1.18182	0.958333
chr7	174446	NM_183289	Tcerg1l	Downstream	145275471	145276176	9.36364	2.90909	3.1779	http://genome.ucsc.edu/cgi-bin/hgTracks?org=mouse&db=mm9&position=chr7:145265471-145286176	chr7:145265471-145286176	Browse	No															2.15152	1.06061	1.52941
chr11	138478	NM_198298	Helz	Intragenic	107547605	107547897	9.36364	3.84848	2.40219	http://genome.ucsc.edu/cgi-bin/hgTracks?org=mouse&db=mm9&position=chr11:107537605-107557897	chr11:107537605-107557897	Browse	No															1.0303	0.969697	1.03077
chr13	10	NM_023852	Rab3c	Upstream	111070184	111070552	9.36364	8.39394	1.10136	http://genome.ucsc.edu/cgi-bin/hgTracks?org=mouse&db=mm9&position=chr13:111060184-111080552	chr13:111060184-111080552	Browse	No															4.39394	0.969697	2.73846
chr5	5384	NM_008453	Klf3	Intragenic	65200063	65200227	9.33333	4.66667	1.97462	http://genome.ucsc.edu/cgi-bin/hgTracks?org=mouse&db=mm9&position=chr5:65190063-65210227	chr5:65190063-65210227	Browse	No															2.84848	2.72727	1.03252
chr4	172806	NM_153159	Zc3h12a	Upstream	124977595	124978184	9.33333	5.87879	1.56748	http://genome.ucsc.edu/cgi-bin/hgTracks?org=mouse&db=mm9&position=chr4:124967595-124988184	chr4:124967595-124988184	Browse	No															3.78788	3	1.19697
chr4	70099.5	NM_010790	Melk	Downstream	44447444	44447849	9.30303	2.18182	4.20977	http://genome.ucsc.edu/cgi-bin/hgTracks?org=mouse&db=mm9&position=chr4:44437444-44457849	chr4:44437444-44457849	Browse	No															1.81818	2.21212	0.877358
chr4	6992	NM_001083342	Ptchd2	Downstream	147603671	147604275	9.30303	4.12121	2.2287	http://genome.ucsc.edu/cgi-bin/hgTracks?org=mouse&db=mm9&position=chr4:147593671-147614275	chr4:147593671-147614275	Browse	No															4	1.39394	2.08861
chr8	5056.5	NM_133765	Fbxo31	Upstream	124107613	124107912	9.27273	1.54545	5.92385	http://genome.ucsc.edu/cgi-bin/hgTracks?org=mouse&db=mm9&position=chr8:124097613-124117912	chr8:124097613-124117912	Browse	No															3.0303	1.36364	1.70513
chr2	59	NM_175427	C630035N08Rik	Upstream	26997909	26998197	9.27273	3.81818	2.39775	http://genome.ucsc.edu/cgi-bin/hgTracks?org=mouse&db=mm9&position=chr2:26987909-27008197	chr2:26987909-27008197	Browse	No															1.15152	2.42424	0.628319
chr9	138	NM_175562	Rab39	Intragenic	53514054	53514344	9.27273	4.33333	2.1127	http://genome.ucsc.edu/cgi-bin/hgTracks?org=mouse&db=mm9&position=chr9:53504054-53524344	chr9:53504054-53524344	Browse	No															2.54545	1	1.77273
chr12	119414	NM_009706	Arhgap5	Upstream	53497550	53497748	9.27273	5.78788	1.58176	http://genome.ucsc.edu/cgi-bin/hgTracks?org=mouse&db=mm9&position=chr12:53487550-53507748	chr12:53487550-53507748	Browse	No															2.12121	2.24242	0.962617
chr1	40	NM_177056	Tmem198	Upstream	75475935	75476293	9.24242	4.39394	2.07675	http://genome.ucsc.edu/cgi-bin/hgTracks?org=mouse&db=mm9&position=chr1:75465935-75486293	chr1:75465935-75486293	Browse	No															2.0303	1.84848	1.06383
chr12	11780	NM_009790	Calm1	Downstream	101459635	101459957	9.24242	5.63636	1.61897	http://genome.ucsc.edu/cgi-bin/hgTracks?org=mouse&db=mm9&position=chr12:101449635-101469957	chr12:101449635-101469957	Browse	No															4.57576	0.484848	3.7551
chr2	46015	NM_001039086	Rapgef1	Upstream	29428944	29429504	9.21212	3.18182	2.85849	http://genome.ucsc.edu/cgi-bin/hgTracks?org=mouse&db=mm9&position=chr2:29418944-29439504	chr2:29418944-29439504	Browse	No															2.06061	2.51515	0.87069
chr1	2616	NM_010712	Lhx4	Intragenic	157569280	157569670	9.21212	4.15152	2.19081	http://genome.ucsc.edu/cgi-bin/hgTracks?org=mouse&db=mm9&position=chr1:157559280-157579670	chr1:157559280-157579670	Browse	No															2.45455	5.15152	0.561576
chr13	14219.5	NM_134062	Dapk1	Intragenic	60717608	60717973	9.21212	5.45455	1.66745	http://genome.ucsc.edu/cgi-bin/hgTracks?org=mouse&db=mm9&position=chr13:60707608-60727973	chr13:60707608-60727973	Browse	No															3.69697	1.30303	2.03947
chr10	817.5	NM_178621	Phyhipl	Intragenic	70060951	70061460	9.21212	6.66667	1.36428	http://genome.ucsc.edu/cgi-bin/hgTracks?org=mouse&db=mm9&position=chr10:70050951-70071460	chr10:70050951-70071460	Browse	No															2.9697	3.93939	0.803681
chr18	2124	NM_033592	Pcdhga9	Intragenic	37898582	37898844	9.21212	9.66667	0.940883	http://genome.ucsc.edu/cgi-bin/hgTracks?org=mouse&db=mm9&position=chr18:37888582-37908844	chr18:37888582-37908844	Browse	No															2.9697	1.30303	1.72368
chr11	223	NM_001037712	Kcnh6	Upstream	105869167	105869419	9.18182	3.51515	2.57892	http://genome.ucsc.edu/cgi-bin/hgTracks?org=mouse&db=mm9&position=chr11:105859167-105879419	chr11:105859167-105879419	Browse	No															0.121212	7.0303	0.139623
chr3	8	NM_007606	Car3	Intragenic	14863341	14863749	9.18182	4.9697	1.82411	http://genome.ucsc.edu/cgi-bin/hgTracks?org=mouse&db=mm9&position=chr3:14853341-14873749	chr3:14853341-14873749	Browse	No															2.48485	2.09091	1.12745
chr19	221.5	NM_001035239	Trpm3	Intragenic	22213606	22214049	9.18182	5.57576	1.62584	http://genome.ucsc.edu/cgi-bin/hgTracks?org=mouse&db=mm9&position=chr19:22203606-22224049	chr19:22203606-22224049	Browse	No															3.81818	3	1.20455
chr3	805	NM_008227	Hcn3	Intragenic	88963020	88963528	9.18182	8.12121	1.11625	http://genome.ucsc.edu/cgi-bin/hgTracks?org=mouse&db=mm9&position=chr3:88953020-88973528	chr3:88953020-88973528	Browse	No															2.12121	3.57576	0.682119
chrX	160	NM_001110780	Syn1	Upstream	20498069	20498339	9.15152	5.21212	1.73353	http://genome.ucsc.edu/cgi-bin/hgTracks?org=mouse&db=mm9&position=chrX:20488069-20508339	chrX:20488069-20508339	Browse	No															1.72727	2.54545	0.769231
chr9	1105	NM_001101483	Tmem22	Intragenic	100470300	100470498	9.15152	5.48485	1.64733	http://genome.ucsc.edu/cgi-bin/hgTracks?org=mouse&db=mm9&position=chr9:100460300-100480498	chr9:100460300-100480498	Browse	No															1.87879	2.60606	0.798319
chr16	6820	NM_199309	Zdhhc19	Intragenic	32503131	32503241	9.15152	5.84848	1.54491	http://genome.ucsc.edu/cgi-bin/hgTracks?org=mouse&db=mm9&position=chr16:32493131-32513241	chr16:32493131-32513241	Browse	No															2.33333	1.69697	1.23596
chr5	234	NM_008314	Htr5a	Upstream	28167991	28168513	9.15152	6.90909	1.30775	http://genome.ucsc.edu/cgi-bin/hgTracks?org=mouse&db=mm9&position=chr5:28157991-28178513	chr5:28157991-28178513	Browse	No															3.63636	2.45455	1.34211
chr10	217733	NM_001042558	Apaf1	Downstream	90234126	90234518	9.15152	7.69697	1.17389	http://genome.ucsc.edu/cgi-bin/hgTracks?org=mouse&db=mm9&position=chr10:90224126-90244518	chr10:90224126-90244518	Browse	No															2.09091	4.45455	0.566667
chr8	30473.5	NM_198031	Tubgcp3	Upstream	12702332	12702815	9.12121	2.63636	3.41586	http://genome.ucsc.edu/cgi-bin/hgTracks?org=mouse&db=mm9&position=chr8:12692332-12712815	chr8:12692332-12712815	Browse	No															2.45455	2.87879	0.890625
chr19	1977.5	NM_146100	Ina	Intragenic	47090994	47091335	9.12121	4.24242	2.12271	http://genome.ucsc.edu/cgi-bin/hgTracks?org=mouse&db=mm9&position=chr19:47080994-47101335	chr19:47080994-47101335	Browse	No															3.42424	3.09091	1.08148
chr7	3286.5	NM_025460	Tmem126a	Upstream	97608782	97609227	9.12121	5.9697	1.50853	http://genome.ucsc.edu/cgi-bin/hgTracks?org=mouse&db=mm9&position=chr7:97598782-97619227	chr7:97598782-97619227	Browse	No															2.36364	2.63636	0.925
chr19	21374	NM_010638	Klf9	Intragenic	23236830	23237348	9.12121	7.69697	1.17	http://genome.ucsc.edu/cgi-bin/hgTracks?org=mouse&db=mm9&position=chr19:23226830-23247348	chr19:23226830-23247348	Browse	No															4.36364	1.15152	2.49296
chr15	29835.5	NM_010795	Mgat3	Intragenic	80033782	80034189	9.09091	1.30303	6.88819	http://genome.ucsc.edu/cgi-bin/hgTracks?org=mouse&db=mm9&position=chr15:80023782-80044189	chr15:80023782-80044189	Browse	No															3.12121	1.18182	1.88889
chr5	141596	NM_019982	Sez6l	Upstream	113147456	113148147	9.06061	1.54545	5.78833	http://genome.ucsc.edu/cgi-bin/hgTracks?org=mouse&db=mm9&position=chr5:113137456-113158147	chr5:113137456-113158147	Browse	No															4.39394	2.33333	1.61818
chr15	82630	NM_029946	Efcab3	Intragenic	83812935	83813363	9.06061	2.48485	3.60006	http://genome.ucsc.edu/cgi-bin/hgTracks?org=mouse&db=mm9&position=chr15:83802935-83823363	chr15:83802935-83823363	Browse	No															1.63636	1.75758	0.956044
chr5	27614	NM_001081204	B3galtl	Downstream	150592589	150592987	9.06061	5.39394	1.65846	http://genome.ucsc.edu/cgi-bin/hgTracks?org=mouse&db=mm9&position=chr5:150582589-150602987	chr5:150582589-150602987	Browse	No															5.48485	3.12121	1.57353
chr6	1150	NM_011216	Ptpro	Intragenic	137201987	137202283	9.06061	5.60606	1.5957	http://genome.ucsc.edu/cgi-bin/hgTracks?org=mouse&db=mm9&position=chr6:137191987-137212283	chr6:137191987-137212283	Browse	No															2.75758	1.48485	1.5122
chr2	31895.5	NM_177649	Hmcn2	Intragenic	31201597	31202062	9	1.87879	4.72952	http://genome.ucsc.edu/cgi-bin/hgTracks?org=mouse&db=mm9&position=chr2:31191597-31212062	chr2:31191597-31212062	Browse	No															1.12121	0.484848	1.42857
chr4	1696	NM_008860	Prkcz	Intragenic	154733698	154733910	9	3.72727	2.38399	http://genome.ucsc.edu/cgi-bin/hgTracks?org=mouse&db=mm9&position=chr4:154723698-154743910	chr4:154723698-154743910	Browse	No															1.54545	1.57576	0.988235
chr9	972.5	NM_207260	Ankrd34c	Intragenic	89632091	89632590	9	6.57576	1.35129	http://genome.ucsc.edu/cgi-bin/hgTracks?org=mouse&db=mm9&position=chr9:89622091-89642590	chr9:89622091-89642590	Browse	No															2.42424	2.42424	1
chr11	5021	NM_001015046	Garnl4	Intragenic	74398436	74398842	8.9697	3.21212	2.75701	http://genome.ucsc.edu/cgi-bin/hgTracks?org=mouse&db=mm9&position=chr11:74388436-74408842	chr11:74388436-74408842	Browse	No															5.60606	1.72727	2.42222
chr8	206272	NM_033327	Zfp423	Intragenic	90277158	90277285	8.9697	3.90909	2.26545	http://genome.ucsc.edu/cgi-bin/hgTracks?org=mouse&db=mm9&position=chr8:90267158-90287285	chr8:90267158-90287285	Browse	No															3.45455	3.30303	1.03521
chr8	1767.5	NM_173446	Tmem28	Intragenic	9768966	9769545	8.9697	3.90909	2.26545	http://genome.ucsc.edu/cgi-bin/hgTracks?org=mouse&db=mm9&position=chr8:9758966-9779545	chr8:9758966-9779545	Browse	No															4.78788	2.06061	1.89109
chr2	6898.5	NM_030137	Cstad	Intragenic	30457376	30457547	8.9697	4	2.21396	http://genome.ucsc.edu/cgi-bin/hgTracks?org=mouse&db=mm9&position=chr2:30447376-30467547	chr2:30447376-30467547	Browse	No															2.57576	2.69697	0.967213
chr4	66511.5	NM_027238	1810054D07Rik	Intragenic	82903530	82903633	8.9697	5.75758	1.53812	http://genome.ucsc.edu/cgi-bin/hgTracks?org=mouse&db=mm9&position=chr4:82893530-82913633	chr4:82893530-82913633	Browse	No															2.69697	0.636364	2.25926
chr18	19095	NM_153124	St8sia5	Downstream	77512961	77513347	8.93939	0.545455	16.1809	http://genome.ucsc.edu/cgi-bin/hgTracks?org=mouse&db=mm9&position=chr18:77502961-77523347	chr18:77502961-77523347	Browse	No															2.75758	4.24242	0.716763
chr14	113256	NM_173393	Xkr6	Upstream	64300302	64300897	8.93939	1.51515	5.82512	http://genome.ucsc.edu/cgi-bin/hgTracks?org=mouse&db=mm9&position=chr14:64290302-64310897	chr14:64290302-64310897	Browse	No															1.81818	0.393939	2.02174
chr4	8042	NM_025334	Txndc12	Downstream	108542581	108542951	8.93939	5.75758	1.53293	http://genome.ucsc.edu/cgi-bin/hgTracks?org=mouse&db=mm9&position=chr4:108532581-108552951	chr4:108532581-108552951	Browse	No															0	2.90909	0.255814
chr15	237	NM_181317	Kcns2	Intragenic	34767321	34767423	8.93939	6.66667	1.32389	http://genome.ucsc.edu/cgi-bin/hgTracks?org=mouse&db=mm9&position=chr15:34757321-34777423	chr15:34757321-34777423	Browse	No															1.63636	2.18182	0.828571
chr17	2706.5	NM_010380	H2-D1	Downstream	35406824	35407473	8.90909	1.87879	4.68175	http://genome.ucsc.edu/cgi-bin/hgTracks?org=mouse&db=mm9&position=chr17:35396824-35417473	chr17:35396824-35417473	Browse	No															3.30303	1.54545	1.69048
chr11	5657.5	NM_001081652	AB182283	Intragenic	6500299	6500500	8.90909	2.18182	4.03151	http://genome.ucsc.edu/cgi-bin/hgTracks?org=mouse&db=mm9&position=chr11:6490299-6510500	chr11:6490299-6510500	Browse	No															3.42424	4.45455	0.811111
chr7	1823.5	NM_010908	Nfkbib	Downstream	29541309	29541582	8.90909	3.15152	2.79104	http://genome.ucsc.edu/cgi-bin/hgTracks?org=mouse&db=mm9&position=chr7:29531309-29551582	chr7:29531309-29551582	Browse	No															6.66667	5.09091	1.25871
chr9	10752	NM_153540	C85492	Upstream	121915652	121916040	8.87879	1.36364	6.42847	http://genome.ucsc.edu/cgi-bin/hgTracks?org=mouse&db=mm9&position=chr9:121905652-121926040	chr9:121905652-121926040	Browse	No															3.18182	3.12121	1.01471
chr7	531928	NM_001081329	Zkscan2	Upstream	131175652	131176129	8.87879	2.36364	3.70873	http://genome.ucsc.edu/cgi-bin/hgTracks?org=mouse&db=mm9&position=chr7:131165652-131186129	chr7:131165652-131186129	Browse	No															4.84848	2.60606	1.62185
chr1	600958	NM_175642	Bai3	Intragenic	25285377	25285812	8.87879	6.93939	1.26324	http://genome.ucsc.edu/cgi-bin/hgTracks?org=mouse&db=mm9&position=chr1:25275377-25295812	chr1:25275377-25295812	Browse	No															4.12121	1.81818	1.8172
chr8	38720	NM_177224	Chd9	Intragenic	93391343	93391567	8.84848	3.12121	2.79897	http://genome.ucsc.edu/cgi-bin/hgTracks?org=mouse&db=mm9&position=chr8:93381343-93401567	chr8:93381343-93401567	Browse	No															1.72727	1.93939	0.927835
chr1	6438	NM_010712	Lhx4	Upstream	157578430	157578628	8.84848	3.69697	2.36306	http://genome.ucsc.edu/cgi-bin/hgTracks?org=mouse&db=mm9&position=chr1:157568430-157588628	chr1:157568430-157588628	Browse	No															1.48485	4.09091	0.488095
chr3	734930	NM_021560	Bhlhb5	Upstream	17219341	17219601	8.84848	4.21212	2.07406	http://genome.ucsc.edu/cgi-bin/hgTracks?org=mouse&db=mm9&position=chr3:17209341-17229601	chr3:17209341-17229601	Browse	No															4.54545	2.51515	1.57759
chr12	1532	NM_001080943	Zdhhc22	Upstream	88331059	88331257	8.84848	6.63636	1.31641	http://genome.ucsc.edu/cgi-bin/hgTracks?org=mouse&db=mm9&position=chr12:88321059-88341257	chr12:88321059-88341257	Browse	No															0	4.36364	0.186441
chr4	98669	NM_001033414	Gm833	Downstream	152173292	152174108	8.81818	1.39394	6.24579	http://genome.ucsc.edu/cgi-bin/hgTracks?org=mouse&db=mm9&position=chr4:152163292-152184108	chr4:152163292-152184108	Browse	No															0	1.48485	0.402439
chr13	1589.5	NM_010408	Hcn1	Intragenic	118392874	118393317	8.81818	2.54545	3.42032	http://genome.ucsc.edu/cgi-bin/hgTracks?org=mouse&db=mm9&position=chr13:118382874-118403317	chr13:118382874-118403317	Browse	No															7.90909	3.60606	1.93421
chr11	2462.5	NM_175543	Rab11fip4	Intragenic	79406927	79407424	8.81818	2.93939	2.96192	http://genome.ucsc.edu/cgi-bin/hgTracks?org=mouse&db=mm9&position=chr11:79396927-79417424	chr11:79396927-79417424	Browse	No															0.545455	0	1.54545
chr4	16662	NM_009097	Rps6ka1	Upstream	133460251	133460501	8.81818	3.48485	2.49832	http://genome.ucsc.edu/cgi-bin/hgTracks?org=mouse&db=mm9&position=chr4:133450251-133470501	chr4:133450251-133470501	Browse	No															1.66667	1.12121	1.25714
chr8	4909	NM_020560	Mrps31	Intragenic	23526678	23526922	8.81818	5.30303	1.64175	http://genome.ucsc.edu/cgi-bin/hgTracks?org=mouse&db=mm9&position=chr8:23516678-23536922	chr8:23516678-23536922	Browse	No															1.78788	6.27273	0.383333
chr9	41215	NM_029212	Ccdc33	Intragenic	57908536	57909098	8.81818	5.87879	1.48096	http://genome.ucsc.edu/cgi-bin/hgTracks?org=mouse&db=mm9&position=chr9:57898536-57919098	chr9:57898536-57919098	Browse	No															5.87879	2.12121	2.20388
chr17	20631	NM_001081335	Parc	Intragenic	46662603	46662809	8.81818	7.51515	1.15849	http://genome.ucsc.edu/cgi-bin/hgTracks?org=mouse&db=mm9&position=chr17:46652603-46672809	chr17:46652603-46672809	Browse	No															2.36364	2.30303	1.01835
chr11	324574	NM_001024931	D11Bwg0517e	Intragenic	118445960	118446663	8.78788	1.27273	6.81712	http://genome.ucsc.edu/cgi-bin/hgTracks?org=mouse&db=mm9&position=chr11:118435960-118456663	chr11:118435960-118456663	Browse	No															1.51515	2.21212	0.783019
chr9	11326	NM_175687	A230050P20Rik	Upstream	20661399	20662119	8.78788	1.90909	4.54475	http://genome.ucsc.edu/cgi-bin/hgTracks?org=mouse&db=mm9&position=chr9:20651399-20672119	chr9:20651399-20672119	Browse	No															2.63636	1.27273	1.6
chr11	52602.5	NM_017380	40057	Downstream	117276100	117276349	8.78788	5.48485	1.58187	http://genome.ucsc.edu/cgi-bin/hgTracks?org=mouse&db=mm9&position=chr11:117266100-117286349	chr11:117266100-117286349	Browse	No															2.54545	2.84848	0.92126
chr4	223	NM_198412	Dnajc6	Intragenic	101223213	101223629	8.78788	7.15152	1.21322	http://genome.ucsc.edu/cgi-bin/hgTracks?org=mouse&db=mm9&position=chr4:101213213-101233629	chr4:101213213-101233629	Browse	No															4.18182	2.66667	1.41322
chr4	22614.5	NM_147221	Glis1	Downstream	107330222	107330335	8.75758	1.18182	7.3162	http://genome.ucsc.edu/cgi-bin/hgTracks?org=mouse&db=mm9&position=chr4:107320222-107340335	chr4:107320222-107340335	Browse	No															2.72727	1.48485	1.5
chr9	35295	NM_010019	Dapk2	Downstream	66155036	66155652	8.75758	3.48485	2.48115	http://genome.ucsc.edu/cgi-bin/hgTracks?org=mouse&db=mm9&position=chr9:66145036-66165652	chr9:66145036-66165652	Browse	No															3.63636	3.0303	1.15038
chr2	3309.5	NM_027478	5730494N06Rik	Downstream	132061841	132061998	8.75758	4.81818	1.79454	http://genome.ucsc.edu/cgi-bin/hgTracks?org=mouse&db=mm9&position=chr2:132051841-132071998	chr2:132051841-132071998	Browse	No															2.63636	1.51515	1.44578
chr6	64869	NM_010586	Itpr2	Intragenic	146385390	146385740	8.72727	2.39394	3.5993	http://genome.ucsc.edu/cgi-bin/hgTracks?org=mouse&db=mm9&position=chr6:146375390-146395740	chr6:146375390-146395740	Browse	No															2.33333	2.54545	0.940171
chr15	23905.5	NM_023475	Serhl	Upstream	82906641	82906816	8.72727	2.42424	3.55431	http://genome.ucsc.edu/cgi-bin/hgTracks?org=mouse&db=mm9&position=chr15:82896641-82916816	chr15:82896641-82916816	Browse	No															0.787879	3.09091	0.437037
chr12	1131.5	NM_001099792	6720458F09Rik	Intragenic	112917209	112917684	8.72727	4.42424	1.94757	http://genome.ucsc.edu/cgi-bin/hgTracks?org=mouse&db=mm9&position=chr12:112907209-112927684	chr12:112907209-112927684	Browse	No															3.60606	3.72727	0.974359
chr11	423.5	NM_027919	Tha1	Intragenic	117734167	117734576	8.72727	4.45455	1.93432	http://genome.ucsc.edu/cgi-bin/hgTracks?org=mouse&db=mm9&position=chr11:117724167-117744576	chr11:117724167-117744576	Browse	No															4.18182	1.63636	1.96552
chr8	12280	NM_009569	Zfpm1	Intragenic	124818252	124818388	8.72727	5	1.7233	http://genome.ucsc.edu/cgi-bin/hgTracks?org=mouse&db=mm9&position=chr8:124808252-124828388	chr8:124808252-124828388	Browse	No															5.69697	2.33333	2.00909
chr14	194076	NM_001030294	Olfm4	Downstream	80615561	80616064	8.72727	5.06061	1.70266	http://genome.ucsc.edu/cgi-bin/hgTracks?org=mouse&db=mm9&position=chr14:80605561-80626064	chr14:80605561-80626064	Browse	No															4.72727	3.72727	1.21154
chr4	1248.5	NM_001081141	Gabbr2	Upstream	47005583	47006086	8.72727	5.60606	1.537	http://genome.ucsc.edu/cgi-bin/hgTracks?org=mouse&db=mm9&position=chr4:46995583-47016086	chr4:46995583-47016086	Browse	No															5.0303	2.90909	1.54264
chr8	6104.5	NM_028877	4432412L15Rik	Intragenic	86551289	86551664	8.72727	6.15152	1.40071	http://genome.ucsc.edu/cgi-bin/hgTracks?org=mouse&db=mm9&position=chr8:86541289-86561664	chr8:86541289-86561664	Browse	No															4.27273	2.87879	1.35938
chr15	618	NM_134093	Letmd1	Upstream	100298813	100298999	8.69697	3.42424	2.50759	http://genome.ucsc.edu/cgi-bin/hgTracks?org=mouse&db=mm9&position=chr15:100288813-100308999	chr15:100288813-100308999	Browse	No															5.0303	2.48485	1.73043
chr5	6169	NM_153107	Cpz	Upstream	35874248	35874640	8.66667	2.48485	3.44354	http://genome.ucsc.edu/cgi-bin/hgTracks?org=mouse&db=mm9&position=chr5:35864248-35884640	chr5:35864248-35884640	Browse	No															1.51515	4.48485	0.458564
chr18	598	NM_153793	Rell2	Intragenic	38115745	38116009	8.66667	3.51515	2.43422	http://genome.ucsc.edu/cgi-bin/hgTracks?org=mouse&db=mm9&position=chr18:38105745-38126009	chr18:38105745-38126009	Browse	No															0.969697	1.87879	0.684211
chr8	46933	NM_139272	Galnt2	Intragenic	126802087	126802365	8.66667	4.87879	1.75385	http://genome.ucsc.edu/cgi-bin/hgTracks?org=mouse&db=mm9&position=chr8:126792087-126812365	chr8:126792087-126812365	Browse	No															1.69697	1.81818	0.956989
chr7	1335.5	NM_030566	Rabep2	Upstream	133570669	133571220	8.66667	5.90909	1.44805	http://genome.ucsc.edu/cgi-bin/hgTracks?org=mouse&db=mm9&position=chr7:133560669-133581220	chr7:133560669-133581220	Browse	No															3.0303	3	1.00758
chr7	5850.5	NM_182927	Spred3	Intragenic	29947631	29948000	8.66667	8.75758	0.977059	http://genome.ucsc.edu/cgi-bin/hgTracks?org=mouse&db=mm9&position=chr7:29937631-29958000	chr7:29937631-29958000	Browse	No															6.48485	1.9697	2.52041
chr11	83657	NM_145433	Mrm1	Downstream	84542673	84543137	8.63636	2.30303	3.7024	http://genome.ucsc.edu/cgi-bin/hgTracks?org=mouse&db=mm9&position=chr11:84532673-84553137	chr11:84532673-84553137	Browse	No															4	2.21212	1.5566
chr18	38353.5	NM_172631	D18Ertd653e	Upstream	68054491	68054622	8.63636	3.66667	2.32548	http://genome.ucsc.edu/cgi-bin/hgTracks?org=mouse&db=mm9&position=chr18:68044491-68064622	chr18:68044491-68064622	Browse	No															3.87879	3.36364	1.11806
chr7	740	NM_148946	Slc8a2	Upstream	16714707	16715109	8.63636	4.48485	1.90123	http://genome.ucsc.edu/cgi-bin/hgTracks?org=mouse&db=mm9&position=chr7:16704707-16725109	chr7:16704707-16725109	Browse	No															4.27273	2.42424	1.53982
chr10	10599	NM_001001489	BC021785	Intragenic	39695755	39695951	8.60606	5.12121	1.65914	http://genome.ucsc.edu/cgi-bin/hgTracks?org=mouse&db=mm9&position=chr10:39685755-39705951	chr10:39685755-39705951	Browse	No															3	1.51515	1.59036
chr15	5095	NM_029946	Efcab3	Upstream	83900656	83901092	8.60606	6.90909	1.2298	http://genome.ucsc.edu/cgi-bin/hgTracks?org=mouse&db=mm9&position=chr15:83890656-83911092	chr15:83890656-83911092	Browse	No															3.9697	1.30303	2.15789
chr19	14154	NM_173068	Syt7	Intragenic	10477339	10478127	8.60606	7.72727	1.09959	http://genome.ucsc.edu/cgi-bin/hgTracks?org=mouse&db=mm9&position=chr19:10467339-10488127	chr19:10467339-10488127	Browse	No															4.09091	2.51515	1.44828
chr11	104610	NM_177167	Ppm1e	Intragenic	87067647	87068124	8.57576	1.60606	5.27185	http://genome.ucsc.edu/cgi-bin/hgTracks?org=mouse&db=mm9&position=chr11:87057647-87078124	chr11:87057647-87078124	Browse	No															4.72727	1	2.86364
chr7	2549	NM_177001	9130023H24Rik	Downstream	135375096	135375734	8.57576	2.57576	3.28715	http://genome.ucsc.edu/cgi-bin/hgTracks?org=mouse&db=mm9&position=chr7:135365096-135385734	chr7:135365096-135385734	Browse	No															1.57576	2.57576	0.720339
chr10	722.5	NM_016976	Grm1	Intragenic	10801262	10801601	8.57576	3.48485	2.42964	http://genome.ucsc.edu/cgi-bin/hgTracks?org=mouse&db=mm9&position=chr10:10791262-10811601	chr10:10791262-10811601	Browse	No															4.87879	1.15152	2.73239
chr2	32804	NM_001025395	Src	Intragenic	157282734	157282930	8.57576	4.18182	2.0247	http://genome.ucsc.edu/cgi-bin/hgTracks?org=mouse&db=mm9&position=chr2:157272734-157292930	chr2:157272734-157292930	Browse	No															4.15152	2.36364	1.53153
chr5	156	NM_025480	Tmem128	Intragenic	38651605	38651933	8.57576	6.84848	1.23632	http://genome.ucsc.edu/cgi-bin/hgTracks?org=mouse&db=mm9&position=chr5:38641605-38661933	chr5:38641605-38661933	Browse	No															5.84848	1.84848	2.40426
chr1	4509	NM_008381	Inhbb	Intragenic	121314166	121314466	8.57576	8.72727	0.970167	http://genome.ucsc.edu/cgi-bin/hgTracks?org=mouse&db=mm9&position=chr1:121304166-121324466	chr1:121304166-121324466	Browse	No															2.66667	2.18182	1.15238
chr16	60019.5	NM_001025584	Kcnj6	Upstream	95279092	95279553	8.54545	1.66667	5.0622	http://genome.ucsc.edu/cgi-bin/hgTracks?org=mouse&db=mm9&position=chr16:95269092-95289553	chr16:95269092-95289553	Browse	No															6.45455	2.33333	2.23636
chr4	256864	NM_001081557	Camta1	Intragenic	150978376	150979607	8.54545	2.21212	3.81398	http://genome.ucsc.edu/cgi-bin/hgTracks?org=mouse&db=mm9&position=chr4:150968376-150989607	chr4:150968376-150989607	Browse	No															4.57576	1.81818	1.97849
chr15	52647	NM_007583	Cacng2	Intragenic	77896845	77897281	8.54545	3.39394	2.4859	http://genome.ucsc.edu/cgi-bin/hgTracks?org=mouse&db=mm9&position=chr15:77886845-77907281	chr15:77886845-77907281	Browse	No															3.24242	0.939394	2.1875
chr8	1146.5	NM_153535	BC035537	Intragenic	46466372	46466625	8.54545	6.81818	1.23743	http://genome.ucsc.edu/cgi-bin/hgTracks?org=mouse&db=mm9&position=chr8:46456372-46476625	chr8:46456372-46476625	Browse	No															3.60606	2.51515	1.31034
chr1	1313	NM_175460	Nmnat2	Intragenic	154803344	154803742	8.54545	8.39394	1.00513	http://genome.ucsc.edu/cgi-bin/hgTracks?org=mouse&db=mm9&position=chr1:154793344-154813742	chr1:154793344-154813742	Browse	No															3.06061	2.90909	1.03876
chr17	31685.5	NM_016795	Srpk1	Intragenic	28727567	28727860	8.54545	9.45455	0.892374	http://genome.ucsc.edu/cgi-bin/hgTracks?org=mouse&db=mm9&position=chr17:28717567-28737860	chr17:28717567-28737860	Browse	No															2.54545	1.06061	1.72059
chr14	132366	NM_001004158	EG380907	Downstream	59644909	59645037	8.51515	1.12121	7.4982	http://genome.ucsc.edu/cgi-bin/hgTracks?org=mouse&db=mm9&position=chr14:59634909-59655037	chr14:59634909-59655037	Browse	No															1.81818	3.84848	0.58125
chr9	35673.5	NM_177701	EG235327	Upstream	49022757	49023166	8.51515	1.36364	6.16519	http://genome.ucsc.edu/cgi-bin/hgTracks?org=mouse&db=mm9&position=chr9:49012757-49033166	chr9:49012757-49033166	Browse	No															2.45455	6.51515	0.459677
chr17	14789	NM_027452	Lrfn2	Upstream	49056718	49057110	8.51515	2.60606	3.22597	http://genome.ucsc.edu/cgi-bin/hgTracks?org=mouse&db=mm9&position=chr17:49046718-49067110	chr17:49046718-49067110	Browse	No															0.818182	1.18182	0.833333
chr4	159968	NM_010769	Matn1	Downstream	130671041	130671674	8.51515	3	2.80236	http://genome.ucsc.edu/cgi-bin/hgTracks?org=mouse&db=mm9&position=chr4:130661041-130681674	chr4:130661041-130681674	Browse	No															2.15152	2.36364	0.936937
chr3	5026	NM_133862	Fgg	Intragenic	82816691	82816995	8.51515	4.48485	1.87455	http://genome.ucsc.edu/cgi-bin/hgTracks?org=mouse&db=mm9&position=chr3:82806691-82826995	chr3:82806691-82826995	Browse	No															4.36364	1.9697	1.80612
chr6	5186	NM_008970	Pthlh	Upstream	147216902	147217296	8.51515	6.15152	1.36667	http://genome.ucsc.edu/cgi-bin/hgTracks?org=mouse&db=mm9&position=chr6:147206902-147227296	chr6:147206902-147227296	Browse	No															2.21212	0	3.21212
chr8	336.5	NM_144929	Rtbdn	Intragenic	87470822	87471629	8.51515	6.84848	1.22758	http://genome.ucsc.edu/cgi-bin/hgTracks?org=mouse&db=mm9&position=chr8:87460822-87481629	chr8:87460822-87481629	Browse	No															2.75758	1.84848	1.31915
chr5	7470	NM_001039162	Clip2	Intragenic	135020598	135021070	8.48485	2.84848	2.94092	http://genome.ucsc.edu/cgi-bin/hgTracks?org=mouse&db=mm9&position=chr5:135010598-135031070	chr5:135010598-135031070	Browse	No															3.18182	2.45455	1.21053
chr2	1884	NM_001003824	Kcnq2	Upstream	180871651	180871977	8.48485	3.75758	2.2294	http://genome.ucsc.edu/cgi-bin/hgTracks?org=mouse&db=mm9&position=chr2:180861651-180881977	chr2:180861651-180881977	Browse	No															4.60606	4.45455	1.02778
chr19	16702.5	NM_009199	Slc1a1	Upstream	28892684	28893221	8.48485	3.78788	2.21157	http://genome.ucsc.edu/cgi-bin/hgTracks?org=mouse&db=mm9&position=chr19:28882684-28903221	chr19:28882684-28903221	Browse	No															2.78788	2.36364	1.12613
chr2	81084.5	NM_023266	Zfp120	Upstream	150043419	150043578	8.48485	8.63636	0.969986	http://genome.ucsc.edu/cgi-bin/hgTracks?org=mouse&db=mm9&position=chr2:150033419-150053578	chr2:150033419-150053578	Browse	No															2.45455	2.45455	1
chr9	5345	NM_207560	Olfr924	Upstream	38650262	38650448	8.42424	3.27273	2.5414	http://genome.ucsc.edu/cgi-bin/hgTracks?org=mouse&db=mm9&position=chr9:38640262-38660448	chr9:38640262-38660448	Browse	No															3.45455	3.06061	1.09701
chr10	9436.5	NM_011589	Timeless	Intragenic	127684325	127684788	8.42424	5.45455	1.52484	http://genome.ucsc.edu/cgi-bin/hgTracks?org=mouse&db=mm9&position=chr10:127674325-127694788	chr10:127674325-127694788	Browse	No															3.30303	2.18182	1.35238
chr2	24557.5	NM_025912	2010011I20Rik	Upstream	172146293	172146820	8.39394	2.42424	3.41855	http://genome.ucsc.edu/cgi-bin/hgTracks?org=mouse&db=mm9&position=chr2:172136293-172156820	chr2:172136293-172156820	Browse	No															2.48485	4.18182	0.672515
chr12	19559	NM_178745	6330442E10Rik	Intragenic	80088558	80088852	8.39394	4.30303	1.92595	http://genome.ucsc.edu/cgi-bin/hgTracks?org=mouse&db=mm9&position=chr12:80078558-80098852	chr12:80078558-80098852	Browse	No															1.21212	3.21212	0.52518
chr16	96239.5	NM_001025584	Kcnj6	Upstream	95315293	95315792	8.36364	1.24242	6.64627	http://genome.ucsc.edu/cgi-bin/hgTracks?org=mouse&db=mm9&position=chr16:95305293-95325792	chr16:95305293-95325792	Browse	No															4.57576	1	2.78788
chr18	12201.5	NM_008082	Galr1	Upstream	82588076	82588665	8.36364	2.51515	3.2831	http://genome.ucsc.edu/cgi-bin/hgTracks?org=mouse&db=mm9&position=chr18:82578076-82598665	chr18:82578076-82598665	Browse	No															3.06061	3.09091	0.992593
chr19	74832.5	NM_020253	Nrxn2	Intragenic	6502548	6503147	8.36364	6.84848	1.20574	http://genome.ucsc.edu/cgi-bin/hgTracks?org=mouse&db=mm9&position=chr19:6492548-6513147	chr19:6492548-6513147	Browse	No															4.75758	1.18182	2.63889
chr2	71258	NM_009564	Zfp64	Downstream	168679535	168679669	8.36364	6.87879	1.20043	http://genome.ucsc.edu/cgi-bin/hgTracks?org=mouse&db=mm9&position=chr2:168669535-168689669	chr2:168669535-168689669	Browse	No															3.48485	3.42424	1.0137
chr10	46818.5	NM_018797	Plxnc1	Upstream	94453941	94454120	8.36364	7.45455	1.10771	http://genome.ucsc.edu/cgi-bin/hgTracks?org=mouse&db=mm9&position=chr10:94443941-94464120	chr10:94443941-94464120	Browse	No															4	2.72727	1.34146
chr7	670	NM_001009929	Brsk2	Intragenic	149136573	149136747	8.36364	8.75758	0.942896	http://genome.ucsc.edu/cgi-bin/hgTracks?org=mouse&db=mm9&position=chr7:149126573-149146747	chr7:149126573-149146747	Browse	No															1.51515	1.72727	0.922222
chr1	407.5	NM_001077425	Cntnap5a	Upstream	117581094	117581517	8.33333	3.18182	2.58581	http://genome.ucsc.edu/cgi-bin/hgTracks?org=mouse&db=mm9&position=chr1:117571094-117591517	chr1:117571094-117591517	Browse	No															4.12121	4.78788	0.884817
chr6	1723	NM_001110160	Lrrc61	Upstream	48502749	48503399	8.33333	4.12121	1.99639	http://genome.ucsc.edu/cgi-bin/hgTracks?org=mouse&db=mm9&position=chr6:48492749-48513399	chr6:48492749-48513399	Browse	No															5.75758	3.90909	1.37654
chr14	132616	NM_001004158	EG380907	Downstream	59644621	59644825	8.33333	4.36364	1.88548	http://genome.ucsc.edu/cgi-bin/hgTracks?org=mouse&db=mm9&position=chr14:59634621-59654825	chr14:59634621-59654825	Browse	No															1.24242	0.030303	2.17647
chr4	177.5	NM_028940	Rlbp1l1	Intragenic	9196466	9196905	8.33333	5.66667	1.45192	http://genome.ucsc.edu/cgi-bin/hgTracks?org=mouse&db=mm9&position=chr4:9186466-9206905	chr4:9186466-9206905	Browse	No															2.0303	2.81818	0.793651
chr11	32909.5	NM_130454	Recql5	Intragenic	115761239	115761582	8.33333	7.72727	1.06474	http://genome.ucsc.edu/cgi-bin/hgTracks?org=mouse&db=mm9&position=chr11:115751239-115771582	chr11:115751239-115771582	Browse	No															4.75758	3	1.43939
chr15	36.5	NM_181317	Kcns2	Intragenic	34767039	34767304	8.33333	8.09091	1.01689	http://genome.ucsc.edu/cgi-bin/hgTracks?org=mouse&db=mm9&position=chr15:34757039-34777304	chr15:34757039-34777304	Browse	No															0.151515	1.18182	0.527778
chr3	275902	NM_028456	Rwdd3	Downstream	120582367	120582467	8.33333	8.21212	1.00188	http://genome.ucsc.edu/cgi-bin/hgTracks?org=mouse&db=mm9&position=chr3:120572367-120592467	chr3:120572367-120592467	Browse	No															4.51515	1.51515	2.19277
chr8	673	NM_146539	Olfr373	Intragenic	74624237	74624429	8.30303	0.969697	8.45382	http://genome.ucsc.edu/cgi-bin/hgTracks?org=mouse&db=mm9&position=chr8:74614237-74634429	chr8:74614237-74634429	Browse	No															2.84848	1.15152	1.78873
chr5	238144	NM_026886	1500001A10Rik	Upstream	117279704	117280236	8.30303	2	4.09882	http://genome.ucsc.edu/cgi-bin/hgTracks?org=mouse&db=mm9&position=chr5:117269704-117290236	chr5:117269704-117290236	Browse	No															3.9697	2.54545	1.40171
chr7	536	NM_013648	Rtn2	Intragenic	19868355	19868747	8.30303	4.24242	1.9323	http://genome.ucsc.edu/cgi-bin/hgTracks?org=mouse&db=mm9&position=chr7:19858355-19878747	chr7:19858355-19878747	Browse	No															1.30303	0.212121	1.9
chr11	74794	NM_020492	Glra1	Upstream	55495813	55496359	8.30303	5.27273	1.55473	http://genome.ucsc.edu/cgi-bin/hgTracks?org=mouse&db=mm9&position=chr11:55485813-55506359	chr11:55485813-55506359	Browse	No															3.42424	1.63636	1.67816
chr5	123826	NM_013748	Clnk	Intragenic	39143977	39144236	8.30303	9.06061	0.904757	http://genome.ucsc.edu/cgi-bin/hgTracks?org=mouse&db=mm9&position=chr5:39133977-39154236	chr5:39133977-39154236	Browse	No															1.30303	2.33333	0.690909
chr11	72292	NM_177364	Sh3pxd2b	Intragenic	32319884	32320320	8.27273	1.0303	7.9275	http://genome.ucsc.edu/cgi-bin/hgTracks?org=mouse&db=mm9&position=chr11:32309884-32330320	chr11:32309884-32330320	Browse	No															2.60606	2.36364	1.07207
chr8	974986	NM_019707	Cdh13	Intragenic	121782225	121783054	8.27273	1.48485	5.50071	http://genome.ucsc.edu/cgi-bin/hgTracks?org=mouse&db=mm9&position=chr8:121772225-121793054	chr8:121772225-121793054	Browse	No															3.60606	1.78788	1.65217
chr10	8103	NM_010565	Inhbc	Upstream	126815508	126815672	8.27273	2.63636	3.0981	http://genome.ucsc.edu/cgi-bin/hgTracks?org=mouse&db=mm9&position=chr10:126805508-126825672	chr10:126805508-126825672	Browse	No															0.848485	3.12121	0.448529
chr19	50084	NM_145123	Crtac1	Intragenic	42456018	42456360	8.27273	4.45455	1.83357	http://genome.ucsc.edu/cgi-bin/hgTracks?org=mouse&db=mm9&position=chr19:42446018-42466360	chr19:42446018-42466360	Browse	No															1.12121	0.636364	1.2963
chr16	2564	NM_139145	Hlcs	Upstream	94511861	94512193	8.27273	5.36364	1.5228	http://genome.ucsc.edu/cgi-bin/hgTracks?org=mouse&db=mm9&position=chr16:94501861-94522193	chr16:94501861-94522193	Browse	No															1.06061	0.636364	1.25926
chr2	40385	NM_001025395	Src	Intragenic	157290329	157290497	8.27273	5.9697	1.3682	http://genome.ucsc.edu/cgi-bin/hgTracks?org=mouse&db=mm9&position=chr2:157280329-157300497	chr2:157280329-157300497	Browse	No															3.48485	2.87879	1.15625
chr2	66826	NM_152993	Ebf4	Intragenic	130188382	130188618	8.27273	7.42424	1.10014	http://genome.ucsc.edu/cgi-bin/hgTracks?org=mouse&db=mm9&position=chr2:130178382-130198618	chr2:130178382-130198618	Browse	No															2.72727	1.33333	1.5974
chr2	843	NM_144891	Gdap1l1	Intragenic	163264807	163265283	8.27273	8.18182	0.998278	http://genome.ucsc.edu/cgi-bin/hgTracks?org=mouse&db=mm9&position=chr2:163254807-163275283	chr2:163254807-163275283	Browse	No															4.45455	1.33333	2.33766
chr13	132182	NM_009124	Atxn1	Upstream	46192317	46192738	8.24242	1.06061	7.67279	http://genome.ucsc.edu/cgi-bin/hgTracks?org=mouse&db=mm9&position=chr13:46182317-46202738	chr13:46182317-46202738	Browse	No															2.33333	0	3.33333
chr8	74.5	NM_021788	Sap30	Intragenic	59966503	59966656	8.24242	1.90909	4.26266	http://genome.ucsc.edu/cgi-bin/hgTracks?org=mouse&db=mm9&position=chr8:59956503-59976656	chr8:59956503-59976656	Browse	No															4.72727	3.09091	1.4
chr3	235496	NM_177066	Tnni3k	Intragenic	154482619	154483132	8.24242	2.21212	3.67874	http://genome.ucsc.edu/cgi-bin/hgTracks?org=mouse&db=mm9&position=chr3:154472619-154493132	chr3:154472619-154493132	Browse	No															4.75758	2.75758	1.53226
chr2	74047.5	NM_174988	Cdh22	Intragenic	164985995	164986348	8.24242	3.0303	2.68548	http://genome.ucsc.edu/cgi-bin/hgTracks?org=mouse&db=mm9&position=chr2:164975995-164996348	chr2:164975995-164996348	Browse	No															2.39394	1.33333	1.45455
chr2	256098	NM_177110	C130023O10Rik	Upstream	106401940	106402291	8.24242	4.54545	1.79032	http://genome.ucsc.edu/cgi-bin/hgTracks?org=mouse&db=mm9&position=chr2:106391940-106412291	chr2:106391940-106412291	Browse	No															1.57576	1.48485	1.03659
chr19	125784	NM_183046	Mphosph1	Downstream	35175895	35176116	8.24242	5.27273	1.54338	http://genome.ucsc.edu/cgi-bin/hgTracks?org=mouse&db=mm9&position=chr19:35165895-35186116	chr19:35165895-35186116	Browse	No															4.21212	4.75758	0.905263
chr5	5843	NM_133355	Grid2ip	Intragenic	144131253	144131605	8.24242	6.15152	1.3229	http://genome.ucsc.edu/cgi-bin/hgTracks?org=mouse&db=mm9&position=chr5:144121253-144141605	chr5:144121253-144141605	Browse	No															2.06061	2.42424	0.893805
chr5	51830.5	NM_001109992	Ptpn11	Downstream	121528367	121529054	8.21212	2.12121	3.82229	http://genome.ucsc.edu/cgi-bin/hgTracks?org=mouse&db=mm9&position=chr5:121518367-121539054	chr5:121518367-121539054	Browse	No															2.54545	1.63636	1.34483
chr6	3998.5	NM_001081237	Klhdc5	Downstream	147065150	147065447	8.21212	2.63636	3.07541	http://genome.ucsc.edu/cgi-bin/hgTracks?org=mouse&db=mm9&position=chr6:147055150-147075447	chr6:147055150-147075447	Browse	No															5.66667	4.9697	1.11675
chr6	16170	NM_001083320	Magi1	Downstream	93609226	93609330	8.21212	5.30303	1.52892	http://genome.ucsc.edu/cgi-bin/hgTracks?org=mouse&db=mm9&position=chr6:93599226-93619330	chr6:93599226-93619330	Browse	No															4.24242	2.06061	1.71287
chr2	5083.5	NM_145538	Tmem189	Downstream	167463520	167463761	8.18182	1.57576	5.12641	http://genome.ucsc.edu/cgi-bin/hgTracks?org=mouse&db=mm9&position=chr2:167453520-167473761	chr2:167453520-167473761	Browse	No															3.39394	1.81818	1.55914
chr1	8392	NM_144810	Klhdc8a	Intragenic	134203386	134203802	8.18182	1.81818	4.44288	http://genome.ucsc.edu/cgi-bin/hgTracks?org=mouse&db=mm9&position=chr1:134193386-134213802	chr1:134193386-134213802	Browse	No															2.12121	1.21212	1.41096
chr10	2084	NM_001001489	BC021785	Downstream	39687223	39687857	8.18182	1.9697	4.10112	http://genome.ucsc.edu/cgi-bin/hgTracks?org=mouse&db=mm9&position=chr10:39677223-39697857	chr10:39677223-39697857	Browse	No															2.06061	2.66667	0.834711
chr8	17073.5	NM_019521	Gas6	Downstream	13448091	13448508	8.18182	2.24242	3.60234	http://genome.ucsc.edu/cgi-bin/hgTracks?org=mouse&db=mm9&position=chr8:13438091-13458508	chr8:13438091-13458508	Browse	No															1.84848	2.90909	0.728682
chr8	16608	NM_029686	Pkd1l2	Intragenic	119589631	119589851	8.18182	2.90909	2.7768	http://genome.ucsc.edu/cgi-bin/hgTracks?org=mouse&db=mm9&position=chr8:119579631-119599851	chr8:119579631-119599851	Browse	No															3.33333	4.33333	0.8125
chr2	83	NM_175692	A930034L06Rik	Downstream	158211753	158212175	8.18182	3.42424	2.35905	http://genome.ucsc.edu/cgi-bin/hgTracks?org=mouse&db=mm9&position=chr2:158201753-158222175	chr2:158201753-158222175	Browse	No															3.45455	1.48485	1.79268
chr2	7288.5	NM_008561	Mc3r	Upstream	172066424	172066981	8.18182	3.45455	2.33836	http://genome.ucsc.edu/cgi-bin/hgTracks?org=mouse&db=mm9&position=chr2:172056424-172076981	chr2:172056424-172076981	Browse	No															3.12121	2	1.37374
chr9	2421.5	NM_011573	Tex264	Downstream	106558502	106558807	8.18182	3.57576	2.25909	http://genome.ucsc.edu/cgi-bin/hgTracks?org=mouse&db=mm9&position=chr9:106548502-106568807	chr9:106548502-106568807	Browse	No															2.27273	1.87879	1.13684
chr8	461.5	NM_144932	Acsf3	Intragenic	125299814	125299917	8.18182	4.72727	1.7088	http://genome.ucsc.edu/cgi-bin/hgTracks?org=mouse&db=mm9&position=chr8:125289814-125309917	chr8:125289814-125309917	Browse	No															3.06061	2.93939	1.03077
chr12	1657	NM_001043336	Eml1	Downstream	109779332	109779530	8.18182	9.0303	0.894541	http://genome.ucsc.edu/cgi-bin/hgTracks?org=mouse&db=mm9&position=chr12:109769332-109789530	chr12:109769332-109789530	Browse	No															0.30303	1	0.651515
chr2	248575	NM_009867	Cdh4	Upstream	178928332	178928882	8.18182	9.12121	0.885625	http://genome.ucsc.edu/cgi-bin/hgTracks?org=mouse&db=mm9&position=chr2:178918332-178938882	chr2:178918332-178938882	Browse	No															1.45455	2.78788	0.648
chr11	4059	NM_175332	E130012A19Rik	Downstream	97484529	97484753	8.15152	0.212121	37.9408	http://genome.ucsc.edu/cgi-bin/hgTracks?org=mouse&db=mm9&position=chr11:97474529-97494753	chr11:97474529-97494753	Browse	No															1.63636	1	1.31818
chr4	443744	NM_010014	Dab1	Upstream	103596281	103596560	8.15152	0.333333	24.1442	http://genome.ucsc.edu/cgi-bin/hgTracks?org=mouse&db=mm9&position=chr4:103586281-103606560	chr4:103586281-103606560	Browse	No															3.69697	4.27273	0.890805
chr2	40265	NM_009508	Slc32a1	Upstream	158395958	158396498	8.15152	1.72727	4.6594	http://genome.ucsc.edu/cgi-bin/hgTracks?org=mouse&db=mm9&position=chr2:158385958-158406498	chr2:158385958-158406498	Browse	No															6.87879	1.81818	2.7957
chr6	20463	NM_001001160	Fbxo41	Intragenic	85432270	85432564	8.15152	1.84848	4.35387	http://genome.ucsc.edu/cgi-bin/hgTracks?org=mouse&db=mm9&position=chr6:85422270-85442564	chr6:85422270-85442564	Browse	No															2.66667	1.69697	1.35955
chr5	1215	NM_173403	Slc10a4	Intragenic	73399195	73399519	8.15152	2.21212	3.63816	http://genome.ucsc.edu/cgi-bin/hgTracks?org=mouse&db=mm9&position=chr5:73389195-73409519	chr5:73389195-73409519	Browse	No															2.33333	2.51515	0.948276
chr17	327366	NM_007439	Alk	Intragenic	72626102	72626460	8.15152	3.15152	2.55371	http://genome.ucsc.edu/cgi-bin/hgTracks?org=mouse&db=mm9&position=chr17:72616102-72636460	chr17:72616102-72636460	Browse	No															4.39394	3.21212	1.28058
chr13	177255	NM_007930	Enc1	Downstream	98200009	98200479	8.15152	3.93939	2.04297	http://genome.ucsc.edu/cgi-bin/hgTracks?org=mouse&db=mm9&position=chr13:98190009-98210479	chr13:98190009-98210479	Browse	No															3.15152	2.78788	1.096
chr8	70522.5	NM_026350	Ccdc130	Upstream	86864620	86864943	8.12121	3.21212	2.49621	http://genome.ucsc.edu/cgi-bin/hgTracks?org=mouse&db=mm9&position=chr8:86854620-86874943	chr8:86854620-86874943	Browse	No															2.51515	0.69697	2.07143
chr4	74491	NM_001112723	Arhgef10l	Downstream	139995627	139996189	8.09091	0.727273	10.9838	http://genome.ucsc.edu/cgi-bin/hgTracks?org=mouse&db=mm9&position=chr4:139985627-140006189	chr4:139985627-140006189	Browse	No															0.969697	2.06061	0.643564
chr4	124898	NM_001081097	Grik3	Downstream	125516174	125516457	8.09091	5.21212	1.53262	http://genome.ucsc.edu/cgi-bin/hgTracks?org=mouse&db=mm9&position=chr4:125506174-125526457	chr4:125506174-125526457	Browse	No															1.93939	1.15152	1.3662
chr10	3258	NM_178278	Caps2	Upstream	111597353	111597483	8.09091	8.27273	0.965609	http://genome.ucsc.edu/cgi-bin/hgTracks?org=mouse&db=mm9&position=chr10:111587353-111607483	chr10:111587353-111607483	Browse	No															0.484848	2.21212	0.462264
chr12	7769	NM_011899	Srp54a	Downstream	56373244	56373656	8.06061	0.515152	15.4485	http://genome.ucsc.edu/cgi-bin/hgTracks?org=mouse&db=mm9&position=chr12:56363244-56383656	chr12:56363244-56383656	Browse	No															2.87879	1.54545	1.52381
chr12	96245	NM_176930	Nrcam	Intragenic	45526023	45526415	8.06061	1.60606	4.95517	http://genome.ucsc.edu/cgi-bin/hgTracks?org=mouse&db=mm9&position=chr12:45516023-45536415	chr12:45516023-45536415	Browse	No															1	1.12121	0.942857
chr8	59918	NM_009229	Sntb2	Intragenic	109519486	109519648	8.06061	3.12121	2.54975	http://genome.ucsc.edu/cgi-bin/hgTracks?org=mouse&db=mm9&position=chr8:109509486-109529648	chr8:109509486-109529648	Browse	No															3.27273	2	1.42424
chr9	8119.5	NM_028944	4933406E20Rik	Intragenic	108491648	108491975	8.06061	3.21212	2.47758	http://genome.ucsc.edu/cgi-bin/hgTracks?org=mouse&db=mm9&position=chr9:108481648-108501975	chr9:108481648-108501975	Browse	No															1.12121	2.18182	0.666667
chr18	58941	NM_139206	Centd3	Upstream	38216012	38216326	8.06061	3.84848	2.0679	http://genome.ucsc.edu/cgi-bin/hgTracks?org=mouse&db=mm9&position=chr18:38206012-38226326	chr18:38206012-38226326	Browse	No															4.87879	2.48485	1.68696
chr10	575	NM_028832	Mterfd3	Upstream	84591064	84591578	8.06061	5.15152	1.54485	http://genome.ucsc.edu/cgi-bin/hgTracks?org=mouse&db=mm9&position=chr10:84581064-84601578	chr10:84581064-84601578	Browse	No															1.87879	0.69697	1.69643
chr5	122640	NM_026886	1500001A10Rik	Upstream	117164194	117164739	8.0303	1.81818	4.36061	http://genome.ucsc.edu/cgi-bin/hgTracks?org=mouse&db=mm9&position=chr5:117154194-117174739	chr5:117154194-117174739	Browse	No															4.63636	2.57576	1.57627
chr8	68922.5	NM_029736	Slc10a7	Intragenic	81101898	81102413	8.0303	2	3.96419	http://genome.ucsc.edu/cgi-bin/hgTracks?org=mouse&db=mm9&position=chr8:81091898-81112413	chr8:81091898-81112413	Browse	No															4.06061	3.39394	1.15172
chr11	104551	NM_001039234	Nlrp1c	Upstream	71203100	71203470	8.0303	2.21212	3.58406	http://genome.ucsc.edu/cgi-bin/hgTracks?org=mouse&db=mm9&position=chr11:71193100-71213470	chr11:71193100-71213470	Browse	No															3.9697	3.15152	1.19708
chr17	281569	NM_028576	1700106N22Rik	Intragenic	85771415	85771801	8.0303	2.57576	3.07808	http://genome.ucsc.edu/cgi-bin/hgTracks?org=mouse&db=mm9&position=chr17:85761415-85781801	chr17:85761415-85781801	Browse	No															1.45455	2.09091	0.794118
chr11	1569.5	NM_172795	A830091I15Rik	Intragenic	78309365	78309906	8.0303	3.0303	2.61637	http://genome.ucsc.edu/cgi-bin/hgTracks?org=mouse&db=mm9&position=chr11:78299365-78319906	chr11:78299365-78319906	Browse	No															5.24242	1.78788	2.23913
chr6	235	NM_001004357	Cntnap2	Intragenic	45010187	45010455	8.0303	3.48485	2.2751	http://genome.ucsc.edu/cgi-bin/hgTracks?org=mouse&db=mm9&position=chr6:45000187-45020455	chr6:45000187-45020455	Browse	No															4.24242	5.15152	0.852217
chr8	26284.5	NM_019938	Pmfbp1	Upstream	111991473	111991810	8.0303	3.75758	2.10997	http://genome.ucsc.edu/cgi-bin/hgTracks?org=mouse&db=mm9&position=chr8:111981473-112001810	chr8:111981473-112001810	Browse	No															2.21212	1.33333	1.37662
chr7	7396	NM_001010836	Ppp1r13l	Intragenic	19953683	19954237	8.0303	4.51515	1.75595	http://genome.ucsc.edu/cgi-bin/hgTracks?org=mouse&db=mm9&position=chr7:19943683-19964237	chr7:19943683-19964237	Browse	No															1.36364	0.606061	1.4717
chr7	3611	NM_001081114	Clip3	Intragenic	31080183	31080581	8.0303	5.21212	1.52114	http://genome.ucsc.edu/cgi-bin/hgTracks?org=mouse&db=mm9&position=chr7:31070183-31090581	chr7:31070183-31090581	Browse	No															3.42424	0.515152	2.92
chr4	36671	NM_010329	Pdpn	Upstream	142925955	142926207	8.0303	7.78788	1.01804	http://genome.ucsc.edu/cgi-bin/hgTracks?org=mouse&db=mm9&position=chr4:142915955-142936207	chr4:142915955-142936207	Browse	No															2.24242	2.27273	0.990741
chr18	41926.5	NM_172967	4930503L19Rik	Downstream	70570692	70571041	8	0.878788	8.9879	http://genome.ucsc.edu/cgi-bin/hgTracks?org=mouse&db=mm9&position=chr18:70560692-70581041	chr18:70560692-70581041	Browse	No															3.72727	3.33333	1.09091
chr18	39997	NM_028707	Psd2	Intragenic	36164205	36164765	8	1.72727	4.57279	http://genome.ucsc.edu/cgi-bin/hgTracks?org=mouse&db=mm9&position=chr18:36154205-36174765	chr18:36154205-36174765	Browse	No															2.57576	1.9697	1.20408
chr5	19090.5	NM_001010825	Ficd	Upstream	114166511	114166930	8	3.12121	2.53058	http://genome.ucsc.edu/cgi-bin/hgTracks?org=mouse&db=mm9&position=chr5:114156511-114176930	chr5:114156511-114176930	Browse	No															3.75758	3.81818	0.987421
chr19	3443	NM_019588	Plce1	Intragenic	38601927	38602331	8	4.48485	1.76114	http://genome.ucsc.edu/cgi-bin/hgTracks?org=mouse&db=mm9&position=chr19:38591927-38612331	chr19:38591927-38612331	Browse	No															3.0303	1.54545	1.58333
chr8	47445	NM_177224	Chd9	Intragenic	93400081	93400279	8	5.12121	1.5423	http://genome.ucsc.edu/cgi-bin/hgTracks?org=mouse&db=mm9&position=chr8:93390081-93410279	chr8:93390081-93410279	Browse	No															5.66667	2.33333	2
chr5	1918.5	NM_001077595	Shroom3	Intragenic	93240271	93240392	8	6.09091	1.29676	http://genome.ucsc.edu/cgi-bin/hgTracks?org=mouse&db=mm9&position=chr5:93230271-93250392	chr5:93230271-93250392	Browse	No															3.21212	1.09091	2.01449
chr12	7447	NM_130887	Papln	Intragenic	85111940	85112134	8	6.30303	1.25312	http://genome.ucsc.edu/cgi-bin/hgTracks?org=mouse&db=mm9&position=chr12:85101940-85122134	chr12:85101940-85122134	Browse	No															1.90909	3.51515	0.644295
chr11	824	NM_172945	Ankrd13b	Intragenic	77302189	77302523	8	9.57576	0.824839	http://genome.ucsc.edu/cgi-bin/hgTracks?org=mouse&db=mm9&position=chr11:77292189-77312523	chr11:77292189-77312523	Browse	No															2.84848	5.36364	0.604762
chr1	7823	NM_182716	Nfasc	Intragenic	134630288	134630750	7.9697	1.60606	4.89928	http://genome.ucsc.edu/cgi-bin/hgTracks?org=mouse&db=mm9&position=chr1:134620288-134640750	chr1:134620288-134640750	Browse	No															4.27273	2.81818	1.38095
chr13	125944	NM_023328	Agtpbp1	Downstream	59424725	59425176	7.9697	2.42424	3.24577	http://genome.ucsc.edu/cgi-bin/hgTracks?org=mouse&db=mm9&position=chr13:59414725-59435176	chr13:59414725-59435176	Browse	No															2.63636	3.06061	0.895522
chr19	72655.5	NM_001102471	Cnnm2	Intragenic	46908653	46908854	7.9697	3.39394	2.31841	http://genome.ucsc.edu/cgi-bin/hgTracks?org=mouse&db=mm9&position=chr19:46898653-46918854	chr19:46898653-46918854	Browse	No															1.87879	3.42424	0.650685
chr18	28506.5	NM_001081365	0610010O12Rik	Upstream	36479711	36479830	7.9697	6.42424	1.22482	http://genome.ucsc.edu/cgi-bin/hgTracks?org=mouse&db=mm9&position=chr18:36469711-36489830	chr18:36469711-36489830	Browse	No															1.57576	1.9697	0.867347
chr11	546	NM_001081194	Kcnh4	Intragenic	100620141	100620605	7.9697	6.72727	1.16965	http://genome.ucsc.edu/cgi-bin/hgTracks?org=mouse&db=mm9&position=chr11:100610141-100630605	chr11:100610141-100630605	Browse	No															5.15152	2.63636	1.69167
chr17	455684	NM_177639	Dlgap1	Upstream	70318334	70318559	7.9697	7.36364	1.06857	http://genome.ucsc.edu/cgi-bin/hgTracks?org=mouse&db=mm9&position=chr17:70308334-70328559	chr17:70308334-70328559	Browse	No															1.66667	0.787879	1.49153
chr14	53956.5	NM_009769	Klf5	Downstream	99766528	99766641	7.9697	9.72727	0.808916	http://genome.ucsc.edu/cgi-bin/hgTracks?org=mouse&db=mm9&position=chr14:99756528-99776641	chr14:99756528-99776641	Browse	No															4.81818	3.27273	1.3617
chr2	10937.5	NM_029282	2610036D13Rik	Downstream	157796359	157796842	7.93939	1.12121	6.99121	http://genome.ucsc.edu/cgi-bin/hgTracks?org=mouse&db=mm9&position=chr2:157786359-157806842	chr2:157786359-157806842	Browse	No															1.54545	1.93939	0.865979
chr2	8470.5	NM_174988	Cdh22	Downstream	164928445	164928630	7.93939	3.15152	2.48726	http://genome.ucsc.edu/cgi-bin/hgTracks?org=mouse&db=mm9&position=chr2:164918445-164938630	chr2:164918445-164938630	Browse	No															3.15152	3.06061	1.02239
chr4	29334.5	NM_025286	Slc31a2	Upstream	61917900	61918387	7.93939	3.54545	2.21089	http://genome.ucsc.edu/cgi-bin/hgTracks?org=mouse&db=mm9&position=chr4:61907900-61928387	chr4:61907900-61928387	Browse	No															0.454545	1.93939	0.494845
chr4	162019	NM_001004025	Ppp3r2	Upstream	49856726	49857022	7.93939	5.0303	1.55828	http://genome.ucsc.edu/cgi-bin/hgTracks?org=mouse&db=mm9&position=chr4:49846726-49867022	chr4:49846726-49867022	Browse	No															1.36364	1.84848	0.829787
chr7	12359	NM_026531	Isg20l1	Upstream	86028292	86028614	7.93939	5.18182	1.51272	http://genome.ucsc.edu/cgi-bin/hgTracks?org=mouse&db=mm9&position=chr7:86018292-86038614	chr7:86018292-86038614	Browse	No															3.33333	2.12121	1.38835
chr4	13469.5	NM_001081376	Chd5	Intragenic	151725950	151726507	7.93939	6.0303	1.29987	http://genome.ucsc.edu/cgi-bin/hgTracks?org=mouse&db=mm9&position=chr4:151715950-151736507	chr4:151715950-151736507	Browse	No															1.54545	0.424242	1.78723
chr2	66.5	NM_009162	Scg5	Intragenic	113668998	113669365	7.93939	6.57576	1.19205	http://genome.ucsc.edu/cgi-bin/hgTracks?org=mouse&db=mm9&position=chr2:113658998-113679365	chr2:113658998-113679365	Browse	No															5.15152	2.45455	1.7807
chr10	23951.5	NM_198164	Cdc2l6	Downstream	40225824	40225981	7.90909	1.06061	7.36249	http://genome.ucsc.edu/cgi-bin/hgTracks?org=mouse&db=mm9&position=chr10:40215824-40235981	chr10:40215824-40235981	Browse	No															4.12121	3.45455	1.14966
chr15	428.5	NM_010667	Krt86	Upstream	101303237	101303722	7.90909	1.42424	5.48271	http://genome.ucsc.edu/cgi-bin/hgTracks?org=mouse&db=mm9&position=chr15:101293237-101313722	chr15:101293237-101313722	Browse	No															2.81818	4	0.763636
chr15	32641.5	NM_134094	Ncald	Intragenic	37689434	37689607	7.90909	1.90909	4.09027	http://genome.ucsc.edu/cgi-bin/hgTracks?org=mouse&db=mm9&position=chr15:37679434-37699607	chr15:37679434-37699607	Browse	No															2.0303	1	1.51515
chr10	98.5	NM_007501	Neurod4	Intragenic	129716919	129717476	7.90909	2.21212	3.52996	http://genome.ucsc.edu/cgi-bin/hgTracks?org=mouse&db=mm9&position=chr10:129706919-129727476	chr10:129706919-129727476	Browse	No															3.30303	3.93939	0.871166
chr11	8002	NM_177801	4933400C05Rik	Intragenic	103071526	103071962	7.90909	3.18182	2.45416	http://genome.ucsc.edu/cgi-bin/hgTracks?org=mouse&db=mm9&position=chr11:103061526-103081962	chr11:103061526-103081962	Browse	No															2.60606	1.24242	1.60811
chr7	957	NM_008168	Grik5	Downstream	25793697	25794127	7.90909	5.84848	1.33517	http://genome.ucsc.edu/cgi-bin/hgTracks?org=mouse&db=mm9&position=chr7:25783697-25804127	chr7:25783697-25804127	Browse	No															2.33333	2.18182	1.04762
chr9	66401.5	NM_175481	Grik4	Intragenic	42685857	42686248	7.90909	6.30303	1.23888	http://genome.ucsc.edu/cgi-bin/hgTracks?org=mouse&db=mm9&position=chr9:42675857-42696248	chr9:42675857-42696248	Browse	No															2.42424	2.81818	0.896825
chr1	5847	NM_053199	Cadm3	Intragenic	175291650	175292308	7.87879	0.545455	14.2611	http://genome.ucsc.edu/cgi-bin/hgTracks?org=mouse&db=mm9&position=chr1:175281650-175302308	chr1:175281650-175302308	Browse	No															3.42424	2.51515	1.25862
chr19	38923.5	NM_011037	Pax2	Downstream	44949289	44949592	7.87879	2.30303	3.37763	http://genome.ucsc.edu/cgi-bin/hgTracks?org=mouse&db=mm9&position=chr19:44939289-44959592	chr19:44939289-44959592	Browse	No															3.78788	1.81818	1.69892
chr4	22711	NM_153423	Wasf2	Upstream	132663735	132663937	7.87879	7.27273	1.06958	http://genome.ucsc.edu/cgi-bin/hgTracks?org=mouse&db=mm9&position=chr4:132653735-132673937	chr4:132653735-132673937	Browse	No															1.48485	1.39394	1.03797
chr3	378685	NM_138666	Nlgn1	Downstream	24952013	24952141	7.84848	2	3.87443	http://genome.ucsc.edu/cgi-bin/hgTracks?org=mouse&db=mm9&position=chr3:24942013-24962141	chr3:24942013-24962141	Browse	No															5.90909	2.90909	1.76744
chr18	11393	NM_194268	Onecut2	Intragenic	64511311	64511509	7.84848	2.0303	3.81661	http://genome.ucsc.edu/cgi-bin/hgTracks?org=mouse&db=mm9&position=chr18:64501311-64521509	chr18:64501311-64521509	Browse	No															4.90909	2.39394	1.74107
chr8	21061.5	NM_146215	BC025546	Upstream	112720551	112721102	7.84848	2.75758	2.81003	http://genome.ucsc.edu/cgi-bin/hgTracks?org=mouse&db=mm9&position=chr8:112710551-112731102	chr8:112710551-112731102	Browse	No															2.54545	1.78788	1.27174
chr9	282064	NM_172522	Megf11	Intragenic	64515276	64515843	7.84848	6	1.29148	http://genome.ucsc.edu/cgi-bin/hgTracks?org=mouse&db=mm9&position=chr9:64505276-64525843	chr9:64505276-64525843	Browse	No															8	5.12121	1.4703
chr10	152388	NM_001025581	Kcnc2	Intragenic	111860325	111860807	7.81818	1.90909	4.04326	http://genome.ucsc.edu/cgi-bin/hgTracks?org=mouse&db=mm9&position=chr10:111850325-111870807	chr10:111850325-111870807	Browse	No															3.78788	2.45455	1.38596
chr16	28222	NM_178925	Nsun3	Intragenic	62757993	62758647	7.81818	2.54545	3.03245	http://genome.ucsc.edu/cgi-bin/hgTracks?org=mouse&db=mm9&position=chr16:62747993-62768647	chr16:62747993-62768647	Browse	No															5.48485	5.75758	0.959641
chr18	288159	NM_026240	Gramd3	Upstream	56303528	56303724	7.81818	2.57576	2.99677	http://genome.ucsc.edu/cgi-bin/hgTracks?org=mouse&db=mm9&position=chr18:56293528-56313724	chr18:56293528-56313724	Browse	No															3.18182	1.87879	1.45263
chr7	3662.5	NM_027883	Dhx34	Upstream	16810864	16811223	7.81818	3.42424	2.25421	http://genome.ucsc.edu/cgi-bin/hgTracks?org=mouse&db=mm9&position=chr7:16800864-16821223	chr7:16800864-16821223	Browse	No															1.66667	0.939394	1.375
chr5	3359	NM_018878	Paxip1	Downstream	28063550	28064140	7.81818	3.93939	1.95943	http://genome.ucsc.edu/cgi-bin/hgTracks?org=mouse&db=mm9&position=chr5:28053550-28074140	chr5:28053550-28074140	Browse	No															1.21212	2.27273	0.675926
chr15	1405	NM_009612	Acvrl1	Downstream	100977013	100977331	7.81818	5.69697	1.35492	http://genome.ucsc.edu/cgi-bin/hgTracks?org=mouse&db=mm9&position=chr15:100967013-100987331	chr15:100967013-100987331	Browse	No															4.0303	0	5.0303
chr6	7677.5	NM_008751	Nxph1	Intragenic	8907514	8907877	7.81818	6.09091	1.26729	http://genome.ucsc.edu/cgi-bin/hgTracks?org=mouse&db=mm9&position=chr6:8897514-8917877	chr6:8897514-8917877	Browse	No															0	0.848485	0.540984
chr4	49491.5	NM_175287	A430005L14Rik	Upstream	153281571	153282136	7.78788	0.727273	10.5724	http://genome.ucsc.edu/cgi-bin/hgTracks?org=mouse&db=mm9&position=chr4:153271571-153292136	chr4:153271571-153292136	Browse	No															2.54545	3.81818	0.735849
chr16	183930	NM_021477	A2bp1	Upstream	5700978	5701341	7.78788	1	7.68903	http://genome.ucsc.edu/cgi-bin/hgTracks?org=mouse&db=mm9&position=chr16:5690978-5711341	chr16:5690978-5711341	Browse	No															0	0.393939	0.717391
chr1	13658.5	NM_182716	Nfasc	Upstream	134651793	134652208	7.78788	1.87879	4.09255	http://genome.ucsc.edu/cgi-bin/hgTracks?org=mouse&db=mm9&position=chr1:134641793-134662208	chr1:134641793-134662208	Browse	No															1.42424	0.0606061	2.28571
chr15	753333	NM_008729	Ctnnd2	Intragenic	30855405	30855955	7.75758	0.757576	10.11	http://genome.ucsc.edu/cgi-bin/hgTracks?org=mouse&db=mm9&position=chr15:30845405-30865955	chr15:30845405-30865955	Browse	No															3.9697	3.9697	1
chr12	886558	NM_001029843	Vrk1	Downstream	108202009	108202347	7.75758	1.66667	4.59547	http://genome.ucsc.edu/cgi-bin/hgTracks?org=mouse&db=mm9&position=chr12:108192009-108212347	chr12:108192009-108212347	Browse	No															1.75758	0.969697	1.4
chr11	142635	NM_134015	Fbxw11	Downstream	32789240	32789658	7.75758	2	3.82956	http://genome.ucsc.edu/cgi-bin/hgTracks?org=mouse&db=mm9&position=chr11:32779240-32799658	chr11:32779240-32799658	Browse	No															3.09091	2.60606	1.13445
chr8	56110.5	NM_007578	Cacna1a	Intragenic	86995080	86995665	7.75758	4.36364	1.75521	http://genome.ucsc.edu/cgi-bin/hgTracks?org=mouse&db=mm9&position=chr8:86985080-87005665	chr8:86985080-87005665	Browse	No															1.33333	1	1.16667
chr6	26365.5	NM_013764	Dguok	Downstream	83403748	83403941	7.75758	4.72727	1.6202	http://genome.ucsc.edu/cgi-bin/hgTracks?org=mouse&db=mm9&position=chr6:83393748-83413941	chr6:83393748-83413941	Browse	No															2.30303	0.878788	1.75806
chr2	35660.5	NM_029761	Dok5	Upstream	170521698	170521859	7.75758	4.93939	1.55062	http://genome.ucsc.edu/cgi-bin/hgTracks?org=mouse&db=mm9&position=chr2:170511698-170531859	chr2:170511698-170531859	Browse	No															2.51515	2.27273	1.07407
chr19	402.5	NM_198634	Tigd3	Upstream	5894343	5894676	7.75758	4.9697	1.54116	http://genome.ucsc.edu/cgi-bin/hgTracks?org=mouse&db=mm9&position=chr19:5884343-5904676	chr19:5884343-5904676	Browse	No															6.0303	1.93939	2.39175
chr7	10080.5	NM_010194	Fes	Intragenic	87522463	87523040	7.75758	5.15152	1.48677	http://genome.ucsc.edu/cgi-bin/hgTracks?org=mouse&db=mm9&position=chr7:87512463-87533040	chr7:87512463-87533040	Browse	No															5.33333	3.81818	1.31447
chr17	771281	NM_146807	Olfr136	Downstream	39243946	39244700	7.72727	0.969697	7.86761	http://genome.ucsc.edu/cgi-bin/hgTracks?org=mouse&db=mm9&position=chr17:39233946-39254700	chr17:39233946-39254700	Browse	No															2.72727	1.90909	1.28125
chr6	1470.5	NM_010938	Nrf1	Downstream	30104797	30105060	7.72727	2.09091	3.64875	http://genome.ucsc.edu/cgi-bin/hgTracks?org=mouse&db=mm9&position=chr6:30094797-30115060	chr6:30094797-30115060	Browse	No															5.12121	6.42424	0.82449
chr19	73.5	NM_028627	Psd	Intragenic	46401452	46401693	7.72727	6.24242	1.22215	http://genome.ucsc.edu/cgi-bin/hgTracks?org=mouse&db=mm9&position=chr19:46391452-46411693	chr19:46391452-46411693	Browse	No															3.78788	3.39394	1.08966
chr2	23660.5	NM_029688	Srxn1	Upstream	151907722	151907887	7.72727	8.09091	0.942934	http://genome.ucsc.edu/cgi-bin/hgTracks?org=mouse&db=mm9&position=chr2:151897722-151917887	chr2:151897722-151917887	Browse	No															2.27273	3.54545	0.72
chr4	13808	NM_008049	Ftl2	Downstream	125196003	125196103	7.69697	1.33333	5.69946	http://genome.ucsc.edu/cgi-bin/hgTracks?org=mouse&db=mm9&position=chr4:125186003-125206103	chr4:125186003-125206103	Browse	No															1.81818	2.87879	0.726562
chr15	3597	NM_172612	Rnd1	Intragenic	98504190	98504400	7.69697	1.72727	4.39958	http://genome.ucsc.edu/cgi-bin/hgTracks?org=mouse&db=mm9&position=chr15:98494190-98514400	chr15:98494190-98514400	Browse	No															2.06061	1.90909	1.05208
chr9	238994	NM_172522	Megf11	Intragenic	64472253	64472728	7.69697	1.81818	4.1796	http://genome.ucsc.edu/cgi-bin/hgTracks?org=mouse&db=mm9&position=chr9:64462253-64482728	chr9:64462253-64482728	Browse	No															3.69697	1.90909	1.61458
chr7	29680.5	NM_021492	Ap3b2	Intragenic	88608877	88609384	7.69697	2.06061	3.68788	http://genome.ucsc.edu/cgi-bin/hgTracks?org=mouse&db=mm9&position=chr7:88598877-88619384	chr7:88598877-88619384	Browse	No															1.12121	3.63636	0.457516
chr11	9435.5	NM_019877	Copz2	Upstream	96701634	96701873	7.69697	2.51515	3.0214	http://genome.ucsc.edu/cgi-bin/hgTracks?org=mouse&db=mm9&position=chr11:96691634-96711873	chr11:96691634-96711873	Browse	No															4.12121	1.72727	1.87778
chr6	91653.5	NM_013791	Mkln1	Upstream	31256939	31257408	7.69697	2.66667	2.84973	http://genome.ucsc.edu/cgi-bin/hgTracks?org=mouse&db=mm9&position=chr6:31246939-31267408	chr6:31246939-31267408	Browse	No															1.87879	0.212121	2.375
chr5	35881.5	NM_001081388	Rimbp2	Intragenic	129423109	129423602	7.69697	3.06061	2.48293	http://genome.ucsc.edu/cgi-bin/hgTracks?org=mouse&db=mm9&position=chr5:129413109-129433602	chr5:129413109-129433602	Browse	No															3.93939	0.363636	3.62222
chr16	9936.5	NM_001025590	Kcnj6	Upstream	95088054	95088413	7.69697	5.15152	1.47515	http://genome.ucsc.edu/cgi-bin/hgTracks?org=mouse&db=mm9&position=chr16:95078054-95098413	chr16:95078054-95098413	Browse	No															1.54545	0.666667	1.52727
chr6	59765	NM_027881	Osbpl3	Intragenic	50272962	50273180	7.69697	6.39394	1.18851	http://genome.ucsc.edu/cgi-bin/hgTracks?org=mouse&db=mm9&position=chr6:50262962-50283180	chr6:50262962-50283180	Browse	No															2.18182	2.45455	0.921053
chr13	1001.5	NM_010870	Naip5	Downstream	100980409	100980976	7.66667	1.09091	6.93858	http://genome.ucsc.edu/cgi-bin/hgTracks?org=mouse&db=mm9&position=chr13:100970409-100990976	chr13:100970409-100990976	Browse	No															4.18182	2.39394	1.52679
chr6	81914.5	NM_025336	Chchd3	Downstream	32660074	32660549	7.66667	1.66667	4.54162	http://genome.ucsc.edu/cgi-bin/hgTracks?org=mouse&db=mm9&position=chr6:32650074-32670549	chr6:32650074-32670549	Browse	No															2.63636	2.51515	1.03448
chr7	8714.5	NM_175478	Lrfn3	Downstream	31131577	31132058	7.66667	2.12121	3.56841	http://genome.ucsc.edu/cgi-bin/hgTracks?org=mouse&db=mm9&position=chr7:31121577-31142058	chr7:31121577-31142058	Browse	No															4.84848	1.06061	2.83824
chr6	154004	NM_013723	Podxl	Upstream	31667871	31668010	7.66667	2.42424	3.12236	http://genome.ucsc.edu/cgi-bin/hgTracks?org=mouse&db=mm9&position=chr6:31657871-31678010	chr6:31657871-31678010	Browse	No															2.57576	3.15152	0.861314
chr9	33458	NM_010295	Gclc	Intragenic	77635938	77636210	7.66667	3.69697	2.04745	http://genome.ucsc.edu/cgi-bin/hgTracks?org=mouse&db=mm9&position=chr9:77625938-77646210	chr9:77625938-77646210	Browse	No															1.69697	3.90909	0.549383
chr15	462032	NM_053271	Rims2	Intragenic	39491757	39492061	7.66667	5.45455	1.38772	http://genome.ucsc.edu/cgi-bin/hgTracks?org=mouse&db=mm9&position=chr15:39481757-39502061	chr15:39481757-39502061	Browse	No															2.0303	3.33333	0.699301
chr15	965.5	NM_053271	Rims2	Intragenic	39030609	39031076	7.66667	7.51515	1.00721	http://genome.ucsc.edu/cgi-bin/hgTracks?org=mouse&db=mm9&position=chr15:39020609-39041076	chr15:39020609-39041076	Browse	No															1.81818	1.93939	0.958763
chr15	3296	NM_029427	Pnpla5	Downstream	83939699	83939809	7.63636	2.27273	3.31735	http://genome.ucsc.edu/cgi-bin/hgTracks?org=mouse&db=mm9&position=chr15:83929699-83949809	chr15:83929699-83949809	Browse	No															0.515152	1.87879	0.526316
chr11	29369.5	NM_010791	Meox1	Upstream	101784956	101785119	7.63636	2.45455	3.07162	http://genome.ucsc.edu/cgi-bin/hgTracks?org=mouse&db=mm9&position=chr11:101774956-101795119	chr11:101774956-101795119	Browse	No															2.69697	1.27273	1.62667
chr9	186.5	NM_019727	Snx1	Intragenic	65972346	65972667	7.63636	5.06061	1.48983	http://genome.ucsc.edu/cgi-bin/hgTracks?org=mouse&db=mm9&position=chr9:65962346-65982667	chr9:65962346-65982667	Browse	No															5.57576	1.75758	2.38462
chr2	251.5	NM_009897	Ckmt1	Upstream	121183912	121184337	7.63636	5.57576	1.35218	http://genome.ucsc.edu/cgi-bin/hgTracks?org=mouse&db=mm9&position=chr2:121173912-121194337	chr2:121173912-121194337	Browse	No															2.81818	1.24242	1.7027
chr11	8923.5	NM_080644	Cacng5	Upstream	107781426	107781773	7.60606	1.90909	3.93356	http://genome.ucsc.edu/cgi-bin/hgTracks?org=mouse&db=mm9&position=chr11:107771426-107791773	chr11:107771426-107791773	Browse	No															6.57576	1.63636	2.87356
chr11	172293	NM_028898	4932417H02Rik	Intragenic	119636397	119636805	7.60606	1.93939	3.8721	http://genome.ucsc.edu/cgi-bin/hgTracks?org=mouse&db=mm9&position=chr11:119626397-119646805	chr11:119626397-119646805	Browse	No															2.63636	3.33333	0.839161
chr19	41257.5	NM_145123	Crtac1	Upstream	42547326	42547735	7.60606	2	3.75476	http://genome.ucsc.edu/cgi-bin/hgTracks?org=mouse&db=mm9&position=chr19:42537326-42557735	chr19:42537326-42557735	Browse	No															1.39394	1.42424	0.9875
chr2	69010.5	NM_178888	Garnl3	Intragenic	32873383	32874044	7.60606	2.09091	3.59151	http://genome.ucsc.edu/cgi-bin/hgTracks?org=mouse&db=mm9&position=chr2:32863383-32884044	chr2:32863383-32884044	Browse	No															1.69697	2.60606	0.747899
chr19	9287	NM_028967	Batf2	Downstream	6181509	6182015	7.60606	2.48485	3.02212	http://genome.ucsc.edu/cgi-bin/hgTracks?org=mouse&db=mm9&position=chr19:6171509-6192015	chr19:6171509-6192015	Browse	No															1.54545	2.78788	0.672
chr3	3851.5	NM_027315	Ube2q1	Upstream	89573447	89573924	7.60606	2.57576	2.91546	http://genome.ucsc.edu/cgi-bin/hgTracks?org=mouse&db=mm9&position=chr3:89563447-89583924	chr3:89563447-89583924	Browse	No															4.06061	2.42424	1.47788
chr15	3663.5	NM_025622	Lgals2	Downstream	78677548	78677707	7.60606	2.57576	2.91546	http://genome.ucsc.edu/cgi-bin/hgTracks?org=mouse&db=mm9&position=chr15:78667548-78687707	chr15:78667548-78687707	Browse	No															4.06061	1	2.5303
chr2	1411.5	NM_020333	Slc12a5	Upstream	164791854	164792297	7.60606	3.12121	2.40596	http://genome.ucsc.edu/cgi-bin/hgTracks?org=mouse&db=mm9&position=chr2:164781854-164802297	chr2:164781854-164802297	Browse	No															6.33333	1.48485	2.95122
chr8	21168.5	NM_027837	Isx	Upstream	77375586	77376221	7.60606	3.51515	2.13633	http://genome.ucsc.edu/cgi-bin/hgTracks?org=mouse&db=mm9&position=chr8:77365586-77386221	chr8:77365586-77386221	Browse	No															3.27273	4.57576	0.766304
chr3	43419	NM_001079830	Trim33	Upstream	103039683	103039909	7.60606	4.06061	1.84936	http://genome.ucsc.edu/cgi-bin/hgTracks?org=mouse&db=mm9&position=chr3:103029683-103049909	chr3:103029683-103049909	Browse	No															3.63636	2.39394	1.36607
chr5	43491.5	NM_028561	Speer4b	Upstream	27871156	27871783	7.60606	4.06061	1.84936	http://genome.ucsc.edu/cgi-bin/hgTracks?org=mouse&db=mm9&position=chr5:27861156-27881783	chr5:27861156-27881783	Browse	No															0.878788	3.69697	0.4
chr3	21341	NM_008619	Mov10	Intragenic	104599655	104599983	7.60606	4.18182	1.79576	http://genome.ucsc.edu/cgi-bin/hgTracks?org=mouse&db=mm9&position=chr3:104589655-104609983	chr3:104589655-104609983	Browse	No															1.06061	1.93939	0.701031
chr18	12038.5	NM_010197	Fgf1	Intragenic	39066260	39066369	7.60606	4.33333	1.73297	http://genome.ucsc.edu/cgi-bin/hgTracks?org=mouse&db=mm9&position=chr18:39056260-39076369	chr18:39056260-39076369	Browse	No															5.54545	3.33333	1.51049
chr6	1457	NM_177763	Lhfpl4	Intragenic	113143637	113144205	7.60606	5.54545	1.35418	http://genome.ucsc.edu/cgi-bin/hgTracks?org=mouse&db=mm9&position=chr6:113133637-113154205	chr6:113133637-113154205	Browse	No															3.54545	4.0303	0.903614
chr11	388	NM_019726	Gps2	Intragenic	69727879	69728283	7.60606	5.72727	1.31119	http://genome.ucsc.edu/cgi-bin/hgTracks?org=mouse&db=mm9&position=chr11:69717879-69738283	chr11:69717879-69738283	Browse	No															4.90909	0.818182	3.25
chr16	28303	NM_007470	Apod	Upstream	31342880	31343090	7.60606	8.93939	0.840048	http://genome.ucsc.edu/cgi-bin/hgTracks?org=mouse&db=mm9&position=chr16:31332880-31353090	chr16:31332880-31353090	Browse	No															3.81818	2.60606	1.33613
chr8	4465.5	NM_021491	Smpd3	Intragenic	108857218	108857627	7.57576	1.93939	3.85667	http://genome.ucsc.edu/cgi-bin/hgTracks?org=mouse&db=mm9&position=chr8:108847218-108867627	chr8:108847218-108867627	Browse	No															5.87879	3	1.7197
chr5	23758	NM_001039162	Clip2	Intragenic	135004341	135004751	7.57576	3.69697	2.02317	http://genome.ucsc.edu/cgi-bin/hgTracks?org=mouse&db=mm9&position=chr5:134994341-135014751	chr5:134994341-135014751	Browse	No															1.45455	1	1.22727
chr14	4745	NM_080728	Myh7	Intragenic	55608496	55608786	7.57576	4.06061	1.84199	http://genome.ucsc.edu/cgi-bin/hgTracks?org=mouse&db=mm9&position=chr14:55598496-55618786	chr14:55598496-55618786	Browse	No															5.69697	5.21212	1.07805
chr7	3853.5	NM_198425	Eid2	Upstream	29048795	29049296	7.57576	4.24242	1.76305	http://genome.ucsc.edu/cgi-bin/hgTracks?org=mouse&db=mm9&position=chr7:29038795-29059296	chr7:29038795-29059296	Browse	No															2.63636	2.84848	0.944882
chr8	729.5	NM_026693	Gabarapl2	Intragenic	114465109	114465584	7.57576	5.51515	1.35619	http://genome.ucsc.edu/cgi-bin/hgTracks?org=mouse&db=mm9&position=chr8:114455109-114475584	chr8:114455109-114475584	Browse	No															5.24242	3.30303	1.4507
chr19	18793.5	NM_178929	Kazald1	Downstream	45172329	45172802	7.57576	5.54545	1.34878	http://genome.ucsc.edu/cgi-bin/hgTracks?org=mouse&db=mm9&position=chr19:45162329-45182802	chr19:45162329-45182802	Browse	No															2.51515	2.72727	0.943089
chr4	8188.5	NM_153423	Wasf2	Upstream	132678296	132678421	7.57576	7.69697	0.97176	http://genome.ucsc.edu/cgi-bin/hgTracks?org=mouse&db=mm9&position=chr4:132668296-132688421	chr4:132668296-132688421	Browse	No															5.09091	2.78788	1.608
chr15	1576.5	NM_009597	Accn2	Upstream	99499369	99499774	7.57576	8.72727	0.857038	http://genome.ucsc.edu/cgi-bin/hgTracks?org=mouse&db=mm9&position=chr15:99489369-99509774	chr15:99489369-99509774	Browse	No															4.09091	1.18182	2.33333
chr13	38793	NM_145354	Nsun2	Downstream	69813108	69813548	7.54545	1	7.44969	http://genome.ucsc.edu/cgi-bin/hgTracks?org=mouse&db=mm9&position=chr13:69803108-69823548	chr13:69803108-69823548	Browse	No															5.24242	2.72727	1.6748
chr1	15371.5	NM_138314	Nme7	Intragenic	166253403	166253746	7.54545	1.54545	4.82038	http://genome.ucsc.edu/cgi-bin/hgTracks?org=mouse&db=mm9&position=chr1:166243403-166263746	chr1:166243403-166263746	Browse	No															2.57576	2.39394	1.05357
chr16	25033	NM_001025584	Kcnj6	Intragenic	95194069	95194471	7.54545	3.30303	2.25541	http://genome.ucsc.edu/cgi-bin/hgTracks?org=mouse&db=mm9&position=chr16:95184069-95204471	chr16:95184069-95204471	Browse	No															3.06061	2.27273	1.24074
chr4	85682	NM_008049	Ftl2	Downstream	125267725	125268129	7.54545	3.60606	2.06588	http://genome.ucsc.edu/cgi-bin/hgTracks?org=mouse&db=mm9&position=chr4:125257725-125278129	chr4:125257725-125278129	Browse	No															1.51515	0.484848	1.69388
chr7	8695	NM_028737	4931406B18Rik	Downstream	50738470	50738966	7.51515	1.81818	4.08087	http://genome.ucsc.edu/cgi-bin/hgTracks?org=mouse&db=mm9&position=chr7:50728470-50748966	chr7:50728470-50748966	Browse	No															5.30303	1.78788	2.26087
chr12	28639.5	NM_027405	1700020O03Rik	Upstream	87553953	87554422	7.51515	2.33333	3.1799	http://genome.ucsc.edu/cgi-bin/hgTracks?org=mouse&db=mm9&position=chr12:87543953-87564422	chr12:87543953-87564422	Browse	No															1.48485	0.484848	1.67347
chr5	222171	NM_021351	Cryba4	Downstream	112453230	112453532	7.51515	2.45455	3.02287	http://genome.ucsc.edu/cgi-bin/hgTracks?org=mouse&db=mm9&position=chr5:112443230-112463532	chr5:112443230-112463532	Browse	No															4.12121	1.93939	1.74227
chr2	4085	NM_011234	Rad51	Upstream	118934133	118934801	7.51515	3.36364	2.20588	http://genome.ucsc.edu/cgi-bin/hgTracks?org=mouse&db=mm9&position=chr2:118924133-118944801	chr2:118924133-118944801	Browse	No															1.60606	1	1.30303
chr7	399	NM_183311	Tmem145	Intragenic	26091323	26091727	7.51515	5.45455	1.36029	http://genome.ucsc.edu/cgi-bin/hgTracks?org=mouse&db=mm9&position=chr7:26081323-26101727	chr7:26081323-26101727	Browse	No															2.84848	2.60606	1.06723
chr2	10012.5	NM_133673	Tor1b	Upstream	30798246	30798769	7.51515	5.9697	1.24291	http://genome.ucsc.edu/cgi-bin/hgTracks?org=mouse&db=mm9&position=chr2:30788246-30808769	chr2:30788246-30808769	Browse	No															3.66667	1.15152	2.16901
chr14	22546	NM_026083	Zc3h13	Downstream	75766526	75767032	7.48485	1.60606	4.60123	http://genome.ucsc.edu/cgi-bin/hgTracks?org=mouse&db=mm9&position=chr14:75756526-75777032	chr14:75756526-75777032	Browse	No															2.90909	0.969697	1.98462
chr17	423	NM_021337	Skiv2l	Intragenic	34986601	34986851	7.48485	2.57576	2.869	http://genome.ucsc.edu/cgi-bin/hgTracks?org=mouse&db=mm9&position=chr17:34976601-34996851	chr17:34976601-34996851	Browse	No															3.63636	1.54545	1.82143
chr11	250132	NM_001024931	D11Bwg0517e	Intragenic	118520481	118521028	7.48485	3.27273	2.25801	http://genome.ucsc.edu/cgi-bin/hgTracks?org=mouse&db=mm9&position=chr11:118510481-118531028	chr11:118510481-118531028	Browse	No															4.33333	2.21212	1.66038
chr5	103468	NM_010752	Mad1l1	Intragenic	140693783	140694292	7.48485	3.39394	2.17737	http://genome.ucsc.edu/cgi-bin/hgTracks?org=mouse&db=mm9&position=chr5:140683783-140704292	chr5:140683783-140704292	Browse	No															4	2.33333	1.5
chr12	208	NM_007693	Chga	Intragenic	103793117	103793655	7.48485	3.78788	1.95092	http://genome.ucsc.edu/cgi-bin/hgTracks?org=mouse&db=mm9&position=chr12:103783117-103803655	chr12:103783117-103803655	Browse	No															1.33333	2.60606	0.647059
chr12	687	NM_008895	Pomc	Intragenic	3955432	3955842	7.48485	3.81818	1.93544	http://genome.ucsc.edu/cgi-bin/hgTracks?org=mouse&db=mm9&position=chr12:3945432-3965842	chr12:3945432-3965842	Browse	No															2.81818	1.72727	1.4
chr6	307296	NM_175750	Plxna4	Intragenic	32230649	32231143	7.48485	4	1.84746	http://genome.ucsc.edu/cgi-bin/hgTracks?org=mouse&db=mm9&position=chr6:32220649-32241143	chr6:32220649-32241143	Browse	No															2.9697	1.54545	1.55952
chr19	104.5	NM_146094	Fads1	Upstream	10257299	10257416	7.48485	4.39394	1.68183	http://genome.ucsc.edu/cgi-bin/hgTracks?org=mouse&db=mm9&position=chr19:10247299-10267416	chr19:10247299-10267416	Browse	No															3.63636	3.81818	0.962264
chr13	72728.5	NM_153131	Unc5a	Upstream	54977802	54978325	7.48485	4.42424	1.67031	http://genome.ucsc.edu/cgi-bin/hgTracks?org=mouse&db=mm9&position=chr13:54967802-54988325	chr13:54967802-54988325	Browse	No															2.90909	1.84848	1.37234
chr2	1244.5	NM_198627	Vstm2l	Upstream	157738671	157739616	7.48485	7.66667	0.963893	http://genome.ucsc.edu/cgi-bin/hgTracks?org=mouse&db=mm9&position=chr2:157728671-157749616	chr2:157728671-157749616	Browse	No															3.69697	0.909091	2.46032
chr16	29089.5	NM_007834	Dscr3	Upstream	94777028	94777251	7.45455	0.727273	10.1199	http://genome.ucsc.edu/cgi-bin/hgTracks?org=mouse&db=mm9&position=chr16:94767028-94787251	chr16:94767028-94787251	Browse	No															5.60606	3.15152	1.59124
chr6	24477	NM_009953	Crhr2	Intragenic	55058181	55058797	7.45455	1.36364	5.39728	http://genome.ucsc.edu/cgi-bin/hgTracks?org=mouse&db=mm9&position=chr6:55048181-55068797	chr6:55048181-55068797	Browse	No															2.24242	1.48485	1.30488
chr11	23612.5	NM_008819	Pemt	Intragenic	59826630	59826827	7.45455	1.87879	3.91738	http://genome.ucsc.edu/cgi-bin/hgTracks?org=mouse&db=mm9&position=chr11:59816630-59836827	chr11:59816630-59836827	Browse	No															4.21212	1	2.60606
chr7	14855	NM_019981	Tex101	Upstream	25471633	25472215	7.45455	3.63636	2.02398	http://genome.ucsc.edu/cgi-bin/hgTracks?org=mouse&db=mm9&position=chr7:25461633-25482215	chr7:25461633-25482215	Browse	No															1.51515	1.0303	1.23881
chr6	100776	NM_026585	D6Wsu116e	Upstream	116057191	116057406	7.45455	6.84848	1.07468	http://genome.ucsc.edu/cgi-bin/hgTracks?org=mouse&db=mm9&position=chr6:116047191-116067406	chr6:116047191-116067406	Browse	No															3.21212	1.48485	1.69512
chr4	2271.5	NM_010471	Hpca	Upstream	128798087	128798460	7.45455	7.78788	0.945049	http://genome.ucsc.edu/cgi-bin/hgTracks?org=mouse&db=mm9&position=chr4:128788087-128808460	chr4:128788087-128808460	Browse	No															2.60606	3.15152	0.868613
chr2	49825	NM_148933	Slco4a1	Upstream	180145635	180146079	7.42424	2.06061	3.55721	http://genome.ucsc.edu/cgi-bin/hgTracks?org=mouse&db=mm9&position=chr2:180135635-180156079	chr2:180135635-180156079	Browse	No															1.75758	2.09091	0.892157
chr9	24999	NM_023873	Cep70	Upstream	99118541	99119233	7.42424	4	1.8325	http://genome.ucsc.edu/cgi-bin/hgTracks?org=mouse&db=mm9&position=chr9:99108541-99129233	chr9:99108541-99129233	Browse	No															2.54545	2.33333	1.06364
chr17	565354	NM_008650	Mut	Downstream	41663073	41663330	7.42424	4.0303	1.81872	http://genome.ucsc.edu/cgi-bin/hgTracks?org=mouse&db=mm9&position=chr17:41653073-41673330	chr17:41653073-41673330	Browse	No															1.21212	1.81818	0.784946
chr7	70771.5	NM_175166	5430419D17Rik	Intragenic	138388530	138388843	7.42424	4.24242	1.72779	http://genome.ucsc.edu/cgi-bin/hgTracks?org=mouse&db=mm9&position=chr7:138378530-138398843	chr7:138378530-138398843	Browse	No															2.21212	2.66667	0.876033
chr13	890.5	NM_008308	Htr1a	Upstream	106232652	106233111	7.42424	4.42424	1.65678	http://genome.ucsc.edu/cgi-bin/hgTracks?org=mouse&db=mm9&position=chr13:106222652-106243111	chr13:106222652-106243111	Browse	No															3.90909	1.60606	1.88372
chr5	128456	NM_177879	Sdk1	Intragenic	142460904	142461487	7.39394	1.21212	6.02258	http://genome.ucsc.edu/cgi-bin/hgTracks?org=mouse&db=mm9&position=chr5:142450904-142471487	chr5:142450904-142471487	Browse	No															3.9697	1.0303	2.44776
chr3	186218	NM_133187	1110032E23Rik	Downstream	79933467	79933583	7.39394	1.57576	4.63275	http://genome.ucsc.edu/cgi-bin/hgTracks?org=mouse&db=mm9&position=chr3:79923467-79943583	chr3:79923467-79943583	Browse	No															3.48485	2.57576	1.25424
chr12	99662	NM_009337	Tcl1	Upstream	106560156	106561000	7.39394	1.66667	4.38006	http://genome.ucsc.edu/cgi-bin/hgTracks?org=mouse&db=mm9&position=chr12:106550156-106571000	chr12:106550156-106571000	Browse	No															5.30303	1	3.15152
chr11	3027	NM_001099635	Myh3	Intragenic	66894688	66894968	7.39394	3.39394	2.15092	http://genome.ucsc.edu/cgi-bin/hgTracks?org=mouse&db=mm9&position=chr11:66884688-66904968	chr11:66884688-66904968	Browse	No															0.515152	3.18182	0.362319
chr5	3028	NM_016789	Nptx2	Upstream	145303533	145303951	7.39394	4.66667	1.56431	http://genome.ucsc.edu/cgi-bin/hgTracks?org=mouse&db=mm9&position=chr5:145293533-145313951	chr5:145293533-145313951	Browse	No															4.9697	1.66667	2.23864
chr6	21073	NM_146173	Tspan33	Upstream	29623061	29623303	7.39394	5.51515	1.32364	http://genome.ucsc.edu/cgi-bin/hgTracks?org=mouse&db=mm9&position=chr6:29613061-29633303	chr6:29613061-29633303	Browse	No															4.0303	1.12121	2.37143
chr12	4304	NM_001081458	Ppp2r5c	Intragenic	111728095	111728409	7.39394	5.84848	1.2482	http://genome.ucsc.edu/cgi-bin/hgTracks?org=mouse&db=mm9&position=chr12:111718095-111738409	chr12:111718095-111738409	Browse	No															4.60606	2.87879	1.44531
chr2	889	NM_153559	Qsox2	Downstream	26063490	26064030	7.39394	6.45455	1.131	http://genome.ucsc.edu/cgi-bin/hgTracks?org=mouse&db=mm9&position=chr2:26053490-26074030	chr2:26053490-26074030	Browse	No															2.27273	1.27273	1.44
chr7	21639	NM_133945	Vrk3	Intragenic	52025213	52026061	7.36364	2.48485	2.9258	http://genome.ucsc.edu/cgi-bin/hgTracks?org=mouse&db=mm9&position=chr7:52015213-52036061	chr7:52015213-52036061	Browse	No															3.90909	2.42424	1.43363
chr3	28498	NM_019931	Kcnd3	Intragenic	105290036	105290426	7.36364	3.27273	2.22144	http://genome.ucsc.edu/cgi-bin/hgTracks?org=mouse&db=mm9&position=chr3:105280036-105300426	chr3:105280036-105300426	Browse	No															4.39394	2.54545	1.52137
chr7	25619.5	NM_183144	Inpp5a	Upstream	146549306	146549471	7.36364	3.27273	2.22144	http://genome.ucsc.edu/cgi-bin/hgTracks?org=mouse&db=mm9&position=chr7:146539306-146559471	chr7:146539306-146559471	Browse	No															4.09091	2.78788	1.344
chr7	3527	NM_177593	EG210155	Upstream	25512548	25513124	7.36364	3.84848	1.8891	http://genome.ucsc.edu/cgi-bin/hgTracks?org=mouse&db=mm9&position=chr7:25502548-25523124	chr7:25502548-25523124	Browse	No															2	1.72727	1.1
chr1	61600	NM_001012330	Zfp238	Upstream	179312966	179313416	7.36364	4.54545	1.59944	http://genome.ucsc.edu/cgi-bin/hgTracks?org=mouse&db=mm9&position=chr1:179302966-179323416	chr1:179302966-179323416	Browse	No															2.24242	4.15152	0.629412
chr2	799.5	NM_019690	Gnas	Upstream	174108876	174109165	7.36364	5.84848	1.24309	http://genome.ucsc.edu/cgi-bin/hgTracks?org=mouse&db=mm9&position=chr2:174098876-174119165	chr2:174098876-174119165	Browse	No															2.57576	3.06061	0.880597
chr11	3876	NM_016958	Krt14	Intragenic	100064642	100065254	7.33333	2.33333	3.10297	http://genome.ucsc.edu/cgi-bin/hgTracks?org=mouse&db=mm9&position=chr11:100054642-100075254	chr11:100054642-100075254	Browse	No															4.30303	0.363636	3.88889
chr7	8340.5	NM_145587	Sbk1	Intragenic	133424303	133424642	7.33333	3.84848	1.88133	http://genome.ucsc.edu/cgi-bin/hgTracks?org=mouse&db=mm9&position=chr7:133414303-133434642	chr7:133414303-133434642	Browse	No															4.06061	3.9697	1.01829
chr1	969.5	NM_009049	Resp18	Intragenic	75273694	75274277	7.33333	5.81818	1.24442	http://genome.ucsc.edu/cgi-bin/hgTracks?org=mouse&db=mm9&position=chr1:75263694-75284277	chr1:75263694-75284277	Browse	No															3.63636	2.39394	1.36607
chr12	599	NM_007872	Dnmt3a	Upstream	3806278	3806482	7.33333	9.09091	0.796428	http://genome.ucsc.edu/cgi-bin/hgTracks?org=mouse&db=mm9&position=chr12:3796278-3816482	chr12:3796278-3816482	Browse	No															4.66667	3.24242	1.33571
chr6	21052	NM_007697	Chl1	Downstream	103703771	103704391	7.30303	0.727273	9.91421	http://genome.ucsc.edu/cgi-bin/hgTracks?org=mouse&db=mm9&position=chr6:103693771-103714391	chr6:103693771-103714391	Browse	No															3.21212	1.27273	1.85333
chr10	6818.5	NM_001039000	Kif5a	Intragenic	126693121	126693496	7.30303	3.75758	1.91888	http://genome.ucsc.edu/cgi-bin/hgTracks?org=mouse&db=mm9&position=chr10:126683121-126703496	chr10:126683121-126703496	Browse	No															5.0303	2.0303	1.99
chr12	18048.5	NM_183154	Zfyve1	Intragenic	84919967	84920130	7.30303	3.78788	1.90353	http://genome.ucsc.edu/cgi-bin/hgTracks?org=mouse&db=mm9&position=chr12:84909967-84930130	chr12:84909967-84930130	Browse	No															1.93939	2.06061	0.960396
chr2	104	NM_001004174	AA467197	Upstream	122463395	122463641	7.30303	4	1.80258	http://genome.ucsc.edu/cgi-bin/hgTracks?org=mouse&db=mm9&position=chr2:122453395-122473641	chr2:122453395-122473641	Browse	No															3.09091	2.87879	1.05469
chr9	134073	NM_001102607	E330026B02Rik	Intragenic	105596137	105596547	7.30303	4.87879	1.4779	http://genome.ucsc.edu/cgi-bin/hgTracks?org=mouse&db=mm9&position=chr9:105586137-105606547	chr9:105586137-105606547	Browse	No															0.454545	1	0.727273
chr12	45175.5	NM_030750	Sgpp1	Downstream	76770028	76770127	7.30303	5.81818	1.23928	http://genome.ucsc.edu/cgi-bin/hgTracks?org=mouse&db=mm9&position=chr12:76760028-76780127	chr12:76760028-76780127	Browse	No															1.87879	1.42424	1.1875
chr7	5592	NM_029806	Lypd5	Downstream	25144081	25144807	7.27273	1.18182	6.07574	http://genome.ucsc.edu/cgi-bin/hgTracks?org=mouse&db=mm9&position=chr7:25134081-25154807	chr7:25134081-25154807	Browse	No															3.78788	3.15152	1.15328
chr9	20838	NM_181074	Lingo1	Intragenic	56512017	56512427	7.27273	2.21212	3.24594	http://genome.ucsc.edu/cgi-bin/hgTracks?org=mouse&db=mm9&position=chr9:56502017-56522427	chr9:56502017-56522427	Browse	No															2.48485	2.69697	0.942623
chr9	1528	NM_010851	Myd88	Downstream	119243421	119243733	7.27273	3.42424	2.09694	http://genome.ucsc.edu/cgi-bin/hgTracks?org=mouse&db=mm9&position=chr9:119233421-119253733	chr9:119233421-119253733	Browse	No															4.06061	1.63636	1.91954
chr1	938.5	NM_001033409	Lgr6	Upstream	137002610	137002973	7.27273	9.36364	0.766841	http://genome.ucsc.edu/cgi-bin/hgTracks?org=mouse&db=mm9&position=chr1:136992610-137012973	chr1:136992610-137012973	Browse	No															3.57576	3.30303	1.06338
chr9	18906.5	NM_009544	Zfp105	Upstream	122813145	122813432	7.24242	0.454545	15.7311	http://genome.ucsc.edu/cgi-bin/hgTracks?org=mouse&db=mm9&position=chr9:122803145-122823432	chr9:122803145-122823432	Browse	No															1.36364	1	1.18182
chr7	96673	NM_001101488	Gsg1l	Intragenic	133129066	133129438	7.24242	0.878788	8.13678	http://genome.ucsc.edu/cgi-bin/hgTracks?org=mouse&db=mm9&position=chr7:133119066-133139438	chr7:133119066-133139438	Browse	No															3.84848	3.42424	1.09589
chr4	23427	NM_027993	2310028H24Rik	Intragenic	41492866	41493364	7.24242	1.30303	5.48759	http://genome.ucsc.edu/cgi-bin/hgTracks?org=mouse&db=mm9&position=chr4:41482866-41503364	chr4:41482866-41503364	Browse	No															1.48485	3.09091	0.607407
chr1	367	NM_172851	C230078M14Rik	Upstream	101668808	101669140	7.24242	1.84848	3.8683	http://genome.ucsc.edu/cgi-bin/hgTracks?org=mouse&db=mm9&position=chr1:101658808-101679140	chr1:101658808-101679140	Browse	No															1.69697	1.66667	1.01136
chr11	24550	NM_145634	Cd300lf	Downstream	114952821	114953141	7.24242	2.93939	2.43264	http://genome.ucsc.edu/cgi-bin/hgTracks?org=mouse&db=mm9&position=chr11:114942821-114963141	chr11:114942821-114963141	Browse	No															2.78788	3.39394	0.862069
chr4	195.5	NM_010091	Dvl1	Downstream	155233241	155233974	7.24242	4.33333	1.65012	http://genome.ucsc.edu/cgi-bin/hgTracks?org=mouse&db=mm9&position=chr4:155223241-155243974	chr4:155223241-155243974	Browse	No															3.18182	1.18182	1.91667
chr10	558430	NM_029166	Uhrf1bp1l	Downstream	89839373	89839776	7.21212	1.30303	5.46463	http://genome.ucsc.edu/cgi-bin/hgTracks?org=mouse&db=mm9&position=chr10:89829373-89849776	chr10:89829373-89849776	Browse	No															1.66667	1.48485	1.07317
chr7	255896	NM_175645	Xylt1	Intragenic	124780065	124780712	7.21212	2.9697	2.39775	http://genome.ucsc.edu/cgi-bin/hgTracks?org=mouse&db=mm9&position=chr7:124770065-124790712	chr7:124770065-124790712	Browse	No															0.787879	1.69697	0.662921
chr4	8395	NM_007572	C1qa	Upstream	136462851	136463457	7.21212	3.21212	2.21679	http://genome.ucsc.edu/cgi-bin/hgTracks?org=mouse&db=mm9&position=chr4:136452851-136473457	chr4:136452851-136473457	Browse	No															2.60606	2.84848	0.937008
chr3	1924	NM_001040461	Dear1	Downstream	84766890	84767216	7.21212	3.36364	2.11693	http://genome.ucsc.edu/cgi-bin/hgTracks?org=mouse&db=mm9&position=chr3:84756890-84777216	chr3:84756890-84777216	Browse	No															2.9697	1	1.98485
chr12	47455	NM_001039049	Cox8c	Downstream	104186022	104186376	7.21212	4.66667	1.52584	http://genome.ucsc.edu/cgi-bin/hgTracks?org=mouse&db=mm9&position=chr12:104176022-104196376	chr12:104176022-104196376	Browse	No															5.66667	2.42424	1.9469
chr12	12150	NM_001081297	EG622339	Downstream	71008978	71009238	7.21212	4.9697	1.4328	http://genome.ucsc.edu/cgi-bin/hgTracks?org=mouse&db=mm9&position=chr12:70998978-71019238	chr12:70998978-71019238	Browse	No															1.63636	2.78788	0.696
chr10	29988.5	NM_031185	Akap12	Intragenic	6050118	6050231	7.18182	1.60606	4.41494	http://genome.ucsc.edu/cgi-bin/hgTracks?org=mouse&db=mm9&position=chr10:6040118-6060231	chr10:6040118-6060231	Browse	No															4.93939	3.21212	1.41007
chr5	77380	NM_018759	Zfp326	Downstream	106422068	106422354	7.18182	2.81818	2.51604	http://genome.ucsc.edu/cgi-bin/hgTracks?org=mouse&db=mm9&position=chr5:106412068-106432354	chr5:106412068-106432354	Browse	No															6.69697	2.33333	2.30909
chr16	7618	NM_008148	Gp5	Downstream	30299996	30300324	7.18182	4.0303	1.75934	http://genome.ucsc.edu/cgi-bin/hgTracks?org=mouse&db=mm9&position=chr16:30289996-30310324	chr16:30289996-30310324	Browse	No															1.57576	1.69697	0.955056
chr5	278	NM_019747	Zfp113	Intragenic	138596555	138596833	7.18182	6.27273	1.1304	http://genome.ucsc.edu/cgi-bin/hgTracks?org=mouse&db=mm9&position=chr5:138586555-138606833	chr5:138586555-138606833	Browse	No															4.18182	5.81818	0.76
chr3	49256.5	NM_007901	Edg1	Downstream	115364037	115364162	7.18182	7.36364	0.96293	http://genome.ucsc.edu/cgi-bin/hgTracks?org=mouse&db=mm9&position=chr3:115354037-115374162	chr3:115354037-115374162	Browse	No															2.63636	1.81818	1.29032
chr11	2615.5	NM_007911	Efnb3	Intragenic	69370910	69371219	7.18182	7.39394	0.958983	http://genome.ucsc.edu/cgi-bin/hgTracks?org=mouse&db=mm9&position=chr11:69360910-69381219	chr11:69360910-69381219	Browse	No															2.45455	2.54545	0.974359
chr19	300.5	NM_027694	4933417O08Rik	Intragenic	42330248	42330897	7.18182	8.81818	0.804096	http://genome.ucsc.edu/cgi-bin/hgTracks?org=mouse&db=mm9&position=chr19:42320248-42340897	chr19:42320248-42340897	Browse	No															3.33333	2.12121	1.38835
chr5	25761.5	NM_133697	1110003E01Rik	Intragenic	65858033	65858592	7.15152	1.69697	4.1608	http://genome.ucsc.edu/cgi-bin/hgTracks?org=mouse&db=mm9&position=chr5:65848033-65868592	chr5:65848033-65868592	Browse	No															3.87879	1.84848	1.71277
chr13	3951.5	NM_153131	Unc5a	Upstream	55046630	55047051	7.15152	2.60606	2.70936	http://genome.ucsc.edu/cgi-bin/hgTracks?org=mouse&db=mm9&position=chr13:55036630-55057051	chr13:55036630-55057051	Browse	No															3.69697	4.24242	0.895954
chr19	6346	NM_145123	Crtac1	Intragenic	42499696	42500158	7.15152	2.81818	2.50543	http://genome.ucsc.edu/cgi-bin/hgTracks?org=mouse&db=mm9&position=chr19:42489696-42510158	chr19:42489696-42510158	Browse	No															2.60606	1.36364	1.52564
chr4	1982.5	NM_145833	Lin28	Upstream	133576390	133577037	7.15152	3.36364	2.09914	http://genome.ucsc.edu/cgi-bin/hgTracks?org=mouse&db=mm9&position=chr4:133566390-133587037	chr4:133566390-133587037	Browse	No															2.75758	1.78788	1.34783
chr11	1624	NM_027132	Otop3	Intragenic	115197408	115197934	7.15152	3.39394	2.0804	http://genome.ucsc.edu/cgi-bin/hgTracks?org=mouse&db=mm9&position=chr11:115187408-115207934	chr11:115187408-115207934	Browse	No															1.72727	1.54545	1.07143
chr9	14877.5	NM_133741	Snrk	Upstream	122026003	122026280	7.15152	3.63636	1.94171	http://genome.ucsc.edu/cgi-bin/hgTracks?org=mouse&db=mm9&position=chr9:122016003-122036280	chr9:122016003-122036280	Browse	No															3.39394	0.484848	2.95918
chr18	6052	NM_183033	Zfp516	Upstream	83118791	83119125	7.15152	4.30303	1.64088	http://genome.ucsc.edu/cgi-bin/hgTracks?org=mouse&db=mm9&position=chr18:83108791-83129125	chr18:83108791-83129125	Browse	No															1.78788	2.93939	0.707692
chr7	78337	NM_001080963	Ppapdc1a	Downstream	136612920	136613396	7.12121	0.575758	12.2114	http://genome.ucsc.edu/cgi-bin/hgTracks?org=mouse&db=mm9&position=chr7:136602920-136623396	chr7:136602920-136623396	Browse	No															6.81818	5.36364	1.22857
chr5	18938.5	NM_201373	Trim56	Upstream	137610800	137611231	7.12121	1.48485	4.73505	http://genome.ucsc.edu/cgi-bin/hgTracks?org=mouse&db=mm9&position=chr5:137600800-137621231	chr5:137600800-137621231	Browse	No															2.63636	2.27273	1.11111
chr7	6335	NM_177469	Gpr123	Upstream	147013566	147013908	7.12121	1.9697	3.5695	http://genome.ucsc.edu/cgi-bin/hgTracks?org=mouse&db=mm9&position=chr7:147003566-147023908	chr7:147003566-147023908	Browse	No															1.84848	3.12121	0.691176
chr10	7341.5	NM_009630	Adora2a	Downstream	74804654	74805095	7.12121	3.15152	2.23094	http://genome.ucsc.edu/cgi-bin/hgTracks?org=mouse&db=mm9&position=chr10:74794654-74815095	chr10:74794654-74815095	Browse	No															8.09091	9.90909	0.833333
chr11	223945	NM_001024931	D11Bwg0517e	Intragenic	118546747	118547135	7.12121	3.27273	2.14831	http://genome.ucsc.edu/cgi-bin/hgTracks?org=mouse&db=mm9&position=chr11:118536747-118557135	chr11:118536747-118557135	Browse	No															4.36364	0.727273	3.10526
chr14	2838.5	NM_021480	Tdh	Downstream	64108104	64108585	7.12121	4.18182	1.68128	http://genome.ucsc.edu/cgi-bin/hgTracks?org=mouse&db=mm9&position=chr14:64098104-64118585	chr14:64098104-64118585	Browse	No															5.09091	1.33333	2.61039
chr2	293.5	NM_153559	Qsox2	Intragenic	26092595	26092698	7.12121	5.84848	1.20216	http://genome.ucsc.edu/cgi-bin/hgTracks?org=mouse&db=mm9&position=chr2:26082595-26102698	chr2:26082595-26102698	Browse	No															2	0.939394	1.54688
chr10	162235	NM_001042558	Apaf1	Downstream	90289599	90290041	7.09091	1.39394	5.02239	http://genome.ucsc.edu/cgi-bin/hgTracks?org=mouse&db=mm9&position=chr10:90279599-90300041	chr10:90279599-90300041	Browse	No															2.36364	0.727273	1.94737
chr4	22085	NM_011970	Psmb2	Upstream	126332549	126333099	7.09091	1.93939	3.60984	http://genome.ucsc.edu/cgi-bin/hgTracks?org=mouse&db=mm9&position=chr4:126322549-126343099	chr4:126322549-126343099	Browse	No															3.18182	3.15152	1.0073
chr3	42636.5	NM_009517	Zmat3	Downstream	32190948	32191209	7.09091	2.09091	3.34826	http://genome.ucsc.edu/cgi-bin/hgTracks?org=mouse&db=mm9&position=chr3:32180948-32201209	chr3:32180948-32201209	Browse	No															3.54545	1.84848	1.59574
chr11	88744	NM_145433	Mrm1	Downstream	84537643	84537993	7.09091	2.33333	3.00039	http://genome.ucsc.edu/cgi-bin/hgTracks?org=mouse&db=mm9&position=chr11:84527643-84547993	chr11:84527643-84547993	Browse	No															2	2.57576	0.838983
chr2	73705.5	NM_025680	Ctnnbl1	Upstream	157489260	157489723	7.09091	2.45455	2.85222	http://genome.ucsc.edu/cgi-bin/hgTracks?org=mouse&db=mm9&position=chr2:157479260-157499723	chr2:157479260-157499723	Browse	No															4.12121	2.12121	1.64078
chr10	201.5	NM_011835	Katna1	Upstream	7445479	7445756	7.09091	3.57576	1.95788	http://genome.ucsc.edu/cgi-bin/hgTracks?org=mouse&db=mm9&position=chr10:7435479-7455756	chr10:7435479-7455756	Browse	No															3.09091	3.45455	0.918367
chr9	2354	NM_146815	Olfr926	Upstream	38682302	38682514	7.09091	6.24242	1.1215	http://genome.ucsc.edu/cgi-bin/hgTracks?org=mouse&db=mm9&position=chr9:38672302-38692514	chr9:38672302-38692514	Browse	No															4.78788	1.72727	2.12222
chr6	10613.5	NM_007657	Cd9	Upstream	125455306	125455467	7.09091	6.27273	1.11609	http://genome.ucsc.edu/cgi-bin/hgTracks?org=mouse&db=mm9&position=chr6:125445306-125465467	chr6:125445306-125465467	Browse	No															2.18182	1	1.59091
chr1	135772	NM_026719	Lmbrd1	Downstream	24958824	24959011	7.06061	0.333333	20.913	http://genome.ucsc.edu/cgi-bin/hgTracks?org=mouse&db=mm9&position=chr1:24948824-24969011	chr1:24948824-24969011	Browse	No															2.60606	1.66667	1.35227
chr11	31869.5	NM_139228	Rhbdl3	Intragenic	80146215	80146678	7.06061	1.0303	6.76596	http://genome.ucsc.edu/cgi-bin/hgTracks?org=mouse&db=mm9&position=chr11:80136215-80156678	chr11:80136215-80156678	Browse	No															1.39394	2.45455	0.692982
chr9	7278	NM_146230	Acaa1b	Intragenic	119058692	119059174	7.06061	1.66667	4.18259	http://genome.ucsc.edu/cgi-bin/hgTracks?org=mouse&db=mm9&position=chr9:119048692-119069174	chr9:119048692-119069174	Browse	No															4.30303	2.42424	1.54867
chr11	11655.5	NM_139228	Rhbdl3	Intragenic	80126068	80126397	7.06061	3.78788	1.84034	http://genome.ucsc.edu/cgi-bin/hgTracks?org=mouse&db=mm9&position=chr11:80116068-80136397	chr11:80116068-80136397	Browse	No															1.12121	1.48485	0.853659
chr18	118998	NM_152809	Csnk1g3	Downstream	54234276	54234397	7.06061	4.09091	1.70402	http://genome.ucsc.edu/cgi-bin/hgTracks?org=mouse&db=mm9&position=chr18:54224276-54244397	chr18:54224276-54244397	Browse	No															3.09091	0.454545	2.8125
chr13	328630	NM_010573	Irx1	Upstream	72429748	72429855	7.06061	5.21212	1.33746	http://genome.ucsc.edu/cgi-bin/hgTracks?org=mouse&db=mm9&position=chr13:72419748-72439855	chr13:72419748-72439855	Browse	No															1.51515	2.84848	0.653543
chr8	1824	NM_009698	Aprt	Intragenic	125098857	125099109	7.06061	7.06061	0.987308	http://genome.ucsc.edu/cgi-bin/hgTracks?org=mouse&db=mm9&position=chr8:125088857-125109109	chr8:125088857-125109109	Browse	No															2.51515	2.42424	1.02655
chr11	2856	NM_001024931	D11Bwg0517e	Intragenic	118767830	118768230	7.06061	7.60606	0.916505	http://genome.ucsc.edu/cgi-bin/hgTracks?org=mouse&db=mm9&position=chr11:118757830-118778230	chr11:118757830-118778230	Browse	No															2.66667	1.18182	1.68056
chr5	26798.5	NM_011716	Wfs1	Upstream	37406838	37407201	7.0303	7.66667	0.905357	http://genome.ucsc.edu/cgi-bin/hgTracks?org=mouse&db=mm9&position=chr5:37396838-37417201	chr5:37396838-37417201	Browse	No															2.0303	1.21212	1.36986
chr2	17674.5	NM_010710	Lhx2	Intragenic	38224451	38224552	7.0303	8.30303	0.835969	http://genome.ucsc.edu/cgi-bin/hgTracks?org=mouse&db=mm9&position=chr2:38214451-38234552	chr2:38214451-38234552	Browse	No															2.48485	1.9697	1.17347
chr10	1530	NM_008226	Hcn2	Intragenic	79180627	79181189	7	4.69697	1.47141	http://genome.ucsc.edu/cgi-bin/hgTracks?org=mouse&db=mm9&position=chr10:79170627-79191189	chr10:79170627-79191189	Browse	No															3.33333	1.63636	1.64368
chr16	180.5	NM_010954	Ncam2	Intragenic	81201070	81201173	7	4.93939	1.39919	http://genome.ucsc.edu/cgi-bin/hgTracks?org=mouse&db=mm9&position=chr16:81191070-81211173	chr16:81191070-81211173	Browse	No															2.84848	1.36364	1.62821
chr8	198.5	NM_172503	Zswim4	Upstream	86761000	86761279	7	6.36364	1.08604	http://genome.ucsc.edu/cgi-bin/hgTracks?org=mouse&db=mm9&position=chr8:86751000-86771279	chr8:86751000-86771279	Browse	No															0.424242	0.787879	0.79661
chr3	521.5	NM_028946	Nhedc1	Intragenic	135011492	135011593	7	6.72727	1.02733	http://genome.ucsc.edu/cgi-bin/hgTracks?org=mouse&db=mm9&position=chr3:135001492-135021593	chr3:135001492-135021593	Browse	No															3.30303	3.27273	1.00709
chr7	373	NM_023363	2810426N06Rik	Intragenic	48889217	48889329	6.9697	0.545455	12.6156	http://genome.ucsc.edu/cgi-bin/hgTracks?org=mouse&db=mm9&position=chr7:48879217-48899329	chr7:48879217-48899329	Browse	No															3.0303	5.72727	0.599099
chr7	12095.5	NM_007489	Arntl	Intragenic	120362850	120363297	6.9697	0.878788	7.83037	http://genome.ucsc.edu/cgi-bin/hgTracks?org=mouse&db=mm9&position=chr7:120352850-120373297	chr7:120352850-120373297	Browse	No															4.87879	1.69697	2.17978
chr13	4604.5	NM_023328	Agtpbp1	Upstream	59663151	59663418	6.9697	1.39394	4.93654	http://genome.ucsc.edu/cgi-bin/hgTracks?org=mouse&db=mm9&position=chr13:59653151-59673418	chr13:59653151-59673418	Browse	No															2.57576	1	1.78788
chr8	5314	NM_031158	Ank1	Intragenic	24173986	24174134	6.9697	1.93939	3.54814	http://genome.ucsc.edu/cgi-bin/hgTracks?org=mouse&db=mm9&position=chr8:24163986-24184134	chr8:24163986-24184134	Browse	No															3.48485	3.27273	1.04965
chr7	32835.5	NM_021302	Stk32c	Intragenic	146341349	146341724	6.9697	2.33333	2.9491	http://genome.ucsc.edu/cgi-bin/hgTracks?org=mouse&db=mm9&position=chr7:146331349-146351724	chr7:146331349-146351724	Browse	No															4.57576	1.72727	2.04444
chr10	26	NM_173391	Tph2	Intragenic	114621769	114622317	6.9697	2.51515	2.73591	http://genome.ucsc.edu/cgi-bin/hgTracks?org=mouse&db=mm9&position=chr10:114611769-114632317	chr10:114611769-114632317	Browse	No															2.24242	2.90909	0.829457
chr8	42428.5	NM_001083906	Nr3c2	Upstream	79383918	79384037	6.9697	3.06061	2.24832	http://genome.ucsc.edu/cgi-bin/hgTracks?org=mouse&db=mm9&position=chr8:79373918-79394037	chr8:79373918-79394037	Browse	No															3.60606	2.75758	1.22581
chr11	990	NM_026556	Dynll2	Intragenic	87799840	87800194	6.9697	3.09091	2.22628	http://genome.ucsc.edu/cgi-bin/hgTracks?org=mouse&db=mm9&position=chr11:87789840-87810194	chr11:87789840-87810194	Browse	No															1	1	1
chr15	9959.5	NM_018790	Arc	Downstream	74489271	74489834	6.9697	3.39394	2.02751	http://genome.ucsc.edu/cgi-bin/hgTracks?org=mouse&db=mm9&position=chr15:74479271-74499834	chr15:74479271-74499834	Browse	No															5.60606	3.75758	1.38854
chr7	561	NM_007467	Aplp1	Downstream	31219258	31219620	6.9697	5.06061	1.35977	http://genome.ucsc.edu/cgi-bin/hgTracks?org=mouse&db=mm9&position=chr7:31209258-31229620	chr7:31209258-31229620	Browse	No															2.81818	2.66667	1.04132
chr15	591229	NM_001081391	Csmd3	Intragenic	48032132	48032480	6.93939	1.87879	3.64667	http://genome.ucsc.edu/cgi-bin/hgTracks?org=mouse&db=mm9&position=chr15:48022132-48042480	chr15:48022132-48042480	Browse	No															5.18182	2.42424	1.80531
chr8	4014.5	NM_183096	Ttc29	Intragenic	80741049	80741460	6.93939	2.09091	3.27672	http://genome.ucsc.edu/cgi-bin/hgTracks?org=mouse&db=mm9&position=chr8:80731049-80751460	chr8:80731049-80751460	Browse	No															2.60606	3.45455	0.809524
chr3	346005	NM_009472	Unc5c	Intragenic	141474334	141474730	6.93939	2.42424	2.82617	http://genome.ucsc.edu/cgi-bin/hgTracks?org=mouse&db=mm9&position=chr3:141464334-141484730	chr3:141464334-141484730	Browse	No															2.21212	2.06061	1.0495
chr8	94377	NM_001081286	Fat1	Intragenic	46129864	46130012	6.93939	2.66667	2.56924	http://genome.ucsc.edu/cgi-bin/hgTracks?org=mouse&db=mm9&position=chr8:46119864-46140012	chr8:46119864-46140012	Browse	No															8.06061	3.0303	2.24812
chr13	21694	NM_172585	Larp5	Downstream	9193925	9194135	6.93939	2.9697	2.30708	http://genome.ucsc.edu/cgi-bin/hgTracks?org=mouse&db=mm9&position=chr13:9183925-9204135	chr13:9183925-9204135	Browse	No															3.36364	2.81818	1.14286
chr5	2858.5	NM_015739	Gbx1	Upstream	24035385	24035664	6.93939	4.33333	1.58107	http://genome.ucsc.edu/cgi-bin/hgTracks?org=mouse&db=mm9&position=chr5:24025385-24045664	chr5:24025385-24045664	Browse	No															4.36364	2.09091	1.73529
chr14	4417	NM_019820	Cbln3	Downstream	56493286	56493392	6.93939	5.57576	1.22877	http://genome.ucsc.edu/cgi-bin/hgTracks?org=mouse&db=mm9&position=chr14:56483286-56503392	chr14:56483286-56503392	Browse	No															4.69697	1.69697	2.11236
chr1	996	NM_008985	Ptprn	Intragenic	75259591	75259983	6.93939	6.24242	1.09754	http://genome.ucsc.edu/cgi-bin/hgTracks?org=mouse&db=mm9&position=chr1:75249591-75269983	chr1:75249591-75269983	Browse	No															1.51515	1.24242	1.12162
chr5	403614	NM_133895	Slc15a4	Downstream	127672205	127672636	6.90909	1.21212	5.62765	http://genome.ucsc.edu/cgi-bin/hgTracks?org=mouse&db=mm9&position=chr5:127662205-127682636	chr5:127662205-127682636	Browse	No															1.36364	1.33333	1.01299
chr8	2089	NM_001033320	D130029J02Rik	Intragenic	108216773	108217015	6.90909	2.12121	3.2158	http://genome.ucsc.edu/cgi-bin/hgTracks?org=mouse&db=mm9&position=chr8:108206773-108227015	chr8:108206773-108227015	Browse	No															3.9697	4.48485	0.906077
chr12	1.21244e+06	NM_053122	Immp2l	Intragenic	42962989	42963234	6.90909	2.39394	2.84944	http://genome.ucsc.edu/cgi-bin/hgTracks?org=mouse&db=mm9&position=chr12:42952989-42973234	chr12:42952989-42973234	Browse	No															3.27273	5.09091	0.701493
chr2	10208	NM_011201	Ptpn1	Intragenic	167767958	167768110	6.90909	3.12121	2.1855	http://genome.ucsc.edu/cgi-bin/hgTracks?org=mouse&db=mm9&position=chr2:167757958-167778110	chr2:167757958-167778110	Browse	No															3.30303	0.151515	3.73684
chr7	3323.5	NM_177764	Vmn2r57	Upstream	48707249	48707420	6.90909	4.33333	1.57417	http://genome.ucsc.edu/cgi-bin/hgTracks?org=mouse&db=mm9&position=chr7:48697249-48717420	chr7:48697249-48717420	Browse	No															2.63636	1.33333	1.55844
chr8	5714.5	NM_172914	Ccdc113	Intragenic	98063578	98063849	6.90909	5.18182	1.31641	http://genome.ucsc.edu/cgi-bin/hgTracks?org=mouse&db=mm9&position=chr8:98053578-98073849	chr8:98053578-98073849	Browse	No															2.21212	1.48485	1.29268
chr6	17610	NM_001025573	2010107G12Rik	Upstream	34945424	34945794	6.90909	6.42424	1.06182	http://genome.ucsc.edu/cgi-bin/hgTracks?org=mouse&db=mm9&position=chr6:34935424-34955794	chr6:34935424-34955794	Browse	No															1.39394	4	0.478788
chr18	2756.5	NM_144865	Reep2	Downstream	35009703	35010028	6.90909	8.09091	0.843094	http://genome.ucsc.edu/cgi-bin/hgTracks?org=mouse&db=mm9&position=chr18:34999703-35020028	chr18:34999703-35020028	Browse	No															2.27273	1.9697	1.10204
chr12	99237.5	NM_016893	Fut8	Downstream	78676097	78676326	6.87879	0.424242	16.0085	http://genome.ucsc.edu/cgi-bin/hgTracks?org=mouse&db=mm9&position=chr12:78666097-78686326	chr12:78666097-78686326	Browse	No															5.36364	0.878788	3.3871
chr7	3830.5	NM_001002894	Nlrp14	Downstream	114345234	114345659	6.87879	1.81818	3.73531	http://genome.ucsc.edu/cgi-bin/hgTracks?org=mouse&db=mm9&position=chr7:114335234-114355659	chr7:114335234-114355659	Browse	No															1.54545	2.09091	0.823529
chr8	15747	NM_001081151	Gan	Intragenic	119697522	119698040	6.87879	1.93939	3.50186	http://genome.ucsc.edu/cgi-bin/hgTracks?org=mouse&db=mm9&position=chr8:119687522-119708040	chr8:119687522-119708040	Browse	No															2.30303	1.24242	1.47297
chr8	7033.5	NM_019945	Mast1	Intragenic	87454046	87454391	6.87879	2.81818	2.40988	http://genome.ucsc.edu/cgi-bin/hgTracks?org=mouse&db=mm9&position=chr8:87444046-87464391	chr8:87444046-87464391	Browse	No															6.57576	5.21212	1.21951
chr13	1531	NM_025585	1700029F12Rik	Downstream	97790116	97790458	6.87879	3	2.26383	http://genome.ucsc.edu/cgi-bin/hgTracks?org=mouse&db=mm9&position=chr13:97780116-97800458	chr13:97780116-97800458	Browse	No															3.84848	2.21212	1.50943
chr17	15835	NM_028065	Cnpy3	Intragenic	46873231	46873397	6.87879	3.12121	2.17591	http://genome.ucsc.edu/cgi-bin/hgTracks?org=mouse&db=mm9&position=chr17:46863231-46883397	chr17:46863231-46883397	Browse	No															3.42424	3.39394	1.0069
chr14	46347	NM_021542	Kcnk5	Downstream	20912690	20913174	6.87879	4.72727	1.43666	http://genome.ucsc.edu/cgi-bin/hgTracks?org=mouse&db=mm9&position=chr14:20902690-20923174	chr14:20902690-20923174	Browse	No															3.57576	2.42424	1.33628
chr4	59849.5	NM_001099309	LOC666927	Upstream	121354527	121354632	6.84848	1.75758	3.8471	http://genome.ucsc.edu/cgi-bin/hgTracks?org=mouse&db=mm9&position=chr4:121344527-121364632	chr4:121344527-121364632	Browse	No															3.06061	2.0303	1.34
chrX	94	NM_001081667	Klhl34	Upstream	154256179	154256365	6.84848	4.72727	1.43033	http://genome.ucsc.edu/cgi-bin/hgTracks?org=mouse&db=mm9&position=chrX:154246179-154266365	chrX:154246179-154266365	Browse	No															3.57576	1.21212	2.06849
chr5	59917	NM_001005477	Barhl2	Downstream	106821479	106821769	6.81818	1.54545	4.35577	http://genome.ucsc.edu/cgi-bin/hgTracks?org=mouse&db=mm9&position=chr5:106811479-106831769	chr5:106811479-106831769	Browse	No															4.75758	3.87879	1.18012
chr11	4364	NM_146429	Olfr223	Downstream	59398043	59398487	6.81818	2.51515	2.67644	http://genome.ucsc.edu/cgi-bin/hgTracks?org=mouse&db=mm9&position=chr11:59388043-59408487	chr11:59388043-59408487	Browse	No															4.78788	1.21212	2.61644
chr14	21783	NM_028407	Gcap14	Downstream	37666173	37666503	6.81818	2.72727	2.46827	http://genome.ucsc.edu/cgi-bin/hgTracks?org=mouse&db=mm9&position=chr14:37656173-37676503	chr14:37656173-37676503	Browse	No															5.60606	1.06061	3.20588
chr14	22322	NM_019670	Diap3	Downstream	87033616	87033998	6.81818	2.78788	2.41461	http://genome.ucsc.edu/cgi-bin/hgTracks?org=mouse&db=mm9&position=chr14:87023616-87043998	chr14:87023616-87043998	Browse	No															1.54545	1.39394	1.06329
chr11	11784.5	NM_008081	B4galnt2	Upstream	95787856	95788083	6.81818	2.87879	2.33836	http://genome.ucsc.edu/cgi-bin/hgTracks?org=mouse&db=mm9&position=chr11:95777856-95798083	chr11:95777856-95798083	Browse	No															1.12121	3.06061	0.522388
chr11	1435	NM_010117	Rhbdf1	Intragenic	32120658	32120948	6.81818	3.54545	1.89867	http://genome.ucsc.edu/cgi-bin/hgTracks?org=mouse&db=mm9&position=chr11:32110658-32130948	chr11:32110658-32130948	Browse	No															1	3.78788	0.417722
chr17	9124.5	NM_010380	H2-D1	Downstream	35413444	35413689	6.81818	6.18182	1.08894	http://genome.ucsc.edu/cgi-bin/hgTracks?org=mouse&db=mm9&position=chr17:35403444-35423689	chr17:35403444-35423689	Browse	No															1.78788	0.969697	1.41538
chr11	299156	NM_172800	Sdk2	Upstream	114226240	114226603	6.78788	1.78788	3.74842	http://genome.ucsc.edu/cgi-bin/hgTracks?org=mouse&db=mm9&position=chr11:114216240-114236603	chr11:114216240-114236603	Browse	No															2.87879	1.75758	1.40659
chr8	75677	NM_173369	Cyld	Downstream	91347677	91348381	6.78788	2.27273	2.94876	http://genome.ucsc.edu/cgi-bin/hgTracks?org=mouse&db=mm9&position=chr8:91337677-91358381	chr8:91337677-91358381	Browse	No															2.87879	2.93939	0.984615
chr4	4344.5	NM_146304	Olfr1340	Upstream	118394257	118394760	6.78788	2.51515	2.66454	http://genome.ucsc.edu/cgi-bin/hgTracks?org=mouse&db=mm9&position=chr4:118384257-118404760	chr4:118384257-118404760	Browse	No															6.51515	3.63636	1.62092
chr9	38734.5	NM_024291	Ky	Intragenic	102447100	102447303	6.78788	2.75758	2.4303	http://genome.ucsc.edu/cgi-bin/hgTracks?org=mouse&db=mm9&position=chr9:102437100-102457303	chr9:102437100-102457303	Browse	No															4.39394	2.60606	1.4958
chr5	59466.5	NM_001010941	Gpr12	Upstream	147456032	147456531	6.78788	3.39394	1.97462	http://genome.ucsc.edu/cgi-bin/hgTracks?org=mouse&db=mm9&position=chr5:147446032-147466531	chr5:147446032-147466531	Browse	No															3.15152	0.939394	2.14062
chr17	53669	NM_001013385	Grm4	Intragenic	27586412	27586748	6.78788	3.57576	1.87421	http://genome.ucsc.edu/cgi-bin/hgTracks?org=mouse&db=mm9&position=chr17:27576412-27596748	chr17:27576412-27596748	Browse	No															4.18182	0.69697	3.05357
chr1	181090	NM_028135	Tmem163	Intragenic	129393281	129393735	6.78788	4.9697	1.34852	http://genome.ucsc.edu/cgi-bin/hgTracks?org=mouse&db=mm9&position=chr1:129383281-129403735	chr1:129383281-129403735	Browse	No															2.54545	1.0303	1.74627
chr17	24041	NM_177465	Umodl1	Intragenic	31115492	31115844	6.75758	1.21212	5.50424	http://genome.ucsc.edu/cgi-bin/hgTracks?org=mouse&db=mm9&position=chr17:31105492-31125844	chr17:31105492-31125844	Browse	No															5.54545	2.60606	1.81513
chr8	692285	NM_053171	Csmd1	Intragenic	16842954	16843246	6.75758	1.36364	4.89266	http://genome.ucsc.edu/cgi-bin/hgTracks?org=mouse&db=mm9&position=chr8:16832954-16853246	chr8:16832954-16853246	Browse	No															3.06061	3.9697	0.817073
chr11	24021.5	NM_008029	Flt4	Intragenic	49447157	49447342	6.75758	3.30303	2.0199	http://genome.ucsc.edu/cgi-bin/hgTracks?org=mouse&db=mm9&position=chr11:49437157-49457342	chr11:49437157-49457342	Browse	No															4.12121	2.51515	1.4569
chr11	2070	NM_010898	Nf2	Downstream	4663566	4663994	6.75758	4.18182	1.59543	http://genome.ucsc.edu/cgi-bin/hgTracks?org=mouse&db=mm9&position=chr11:4653566-4673994	chr11:4653566-4673994	Browse	No															3.0303	0	4.0303
chr19	45427	NM_009289	Slk	Intragenic	47699763	47700107	6.75758	8.69697	0.767142	http://genome.ucsc.edu/cgi-bin/hgTracks?org=mouse&db=mm9&position=chr19:47689763-47710107	chr19:47689763-47710107	Browse	No															2.9697	2.75758	1.05645
chr1	36430.5	NM_001099637	Cep170	Downstream	178627090	178627615	6.72727	2.21212	3.0025	http://genome.ucsc.edu/cgi-bin/hgTracks?org=mouse&db=mm9&position=chr1:178617090-178637615	chr1:178617090-178637615	Browse	No															6.30303	2.69697	1.97541
chr15	208082	NM_134096	AW049604	Upstream	87247443	87247710	6.72727	3.57576	1.85748	http://genome.ucsc.edu/cgi-bin/hgTracks?org=mouse&db=mm9&position=chr15:87237443-87257710	chr15:87237443-87257710	Browse	No															5.78788	6.09091	0.957265
chr13	5581.5	NM_010617	Kif13a	Upstream	47030573	47030764	6.72727	3.57576	1.85748	http://genome.ucsc.edu/cgi-bin/hgTracks?org=mouse&db=mm9&position=chr13:47020573-47040764	chr13:47020573-47040764	Browse	No															1.84848	1.27273	1.25333
chr10	46532.5	NM_172786	Il20ra	Intragenic	19478827	19479022	6.72727	3.93939	1.68602	http://genome.ucsc.edu/cgi-bin/hgTracks?org=mouse&db=mm9&position=chr10:19468827-19489022	chr10:19468827-19489022	Browse	No															2.06061	0.515152	2.02
chr8	47450	NM_009569	Zfpm1	Intragenic	124853431	124853549	6.72727	5.09091	1.30466	http://genome.ucsc.edu/cgi-bin/hgTracks?org=mouse&db=mm9&position=chr8:124843431-124863549	chr8:124843431-124863549	Browse	No															3.57576	2.81818	1.19841
chr3	6802	NM_001109758	Bcan	Intragenic	87797283	87797669	6.72727	7	0.948841	http://genome.ucsc.edu/cgi-bin/hgTracks?org=mouse&db=mm9&position=chr3:87787283-87807669	chr3:87787283-87807669	Browse	No															2.48485	0.666667	2.09091
chr4	18017	NM_011039	Pax7	Upstream	139406774	139407026	6.72727	8.18182	0.811786	http://genome.ucsc.edu/cgi-bin/hgTracks?org=mouse&db=mm9&position=chr4:139396774-139417026	chr4:139396774-139417026	Browse	No															2.42424	0	3.42424
chr14	25243	NM_172810	Gucy1b2	Upstream	63100203	63100535	6.69697	2.39394	2.76196	http://genome.ucsc.edu/cgi-bin/hgTracks?org=mouse&db=mm9&position=chr14:63090203-63110535	chr14:63090203-63110535	Browse	No															2.9697	2.27273	1.21296
chr4	4744	NM_153403	Eif2c1	Upstream	126150215	126150603	6.69697	3.27273	2.02032	http://genome.ucsc.edu/cgi-bin/hgTracks?org=mouse&db=mm9&position=chr4:126140215-126160603	chr4:126140215-126160603	Browse	No															1	2.57576	0.559322
chr1	49196	NM_173437	Nav1	Upstream	137531234	137531730	6.69697	4.69697	1.40771	http://genome.ucsc.edu/cgi-bin/hgTracks?org=mouse&db=mm9&position=chr1:137521234-137541730	chr1:137521234-137541730	Browse	No															3.06061	2.0303	1.34
chr15	311053	NM_001033876	Kcnk9	Downstream	72031298	72031692	6.66667	0.121212	54.3019	http://genome.ucsc.edu/cgi-bin/hgTracks?org=mouse&db=mm9&position=chr15:72021298-72041692	chr15:72021298-72041692	Browse	No															1.21212	2.48485	0.634783
chr4	178289	NM_011141	Pou3f1	Upstream	124156529	124156669	6.66667	0.969697	6.78774	http://genome.ucsc.edu/cgi-bin/hgTracks?org=mouse&db=mm9&position=chr4:124146529-124166669	chr4:124146529-124166669	Browse	No															3	1	2
chr15	1820	NM_178869	Ttll1	Upstream	83342842	83343412	6.66667	1.0303	6.38846	http://genome.ucsc.edu/cgi-bin/hgTracks?org=mouse&db=mm9&position=chr15:83332842-83353412	chr15:83332842-83353412	Browse	No															3.54545	3.57576	0.993377
chr11	107302	NM_001048057	Rpl38	Upstream	114422462	114422646	6.66667	3.06061	2.15057	http://genome.ucsc.edu/cgi-bin/hgTracks?org=mouse&db=mm9&position=chr11:114412462-114432646	chr11:114412462-114432646	Browse	No															2	1.33333	1.28571
chr7	856	NM_001038624	Ric3	Intragenic	116225796	116226168	6.66667	3.66667	1.7951	http://genome.ucsc.edu/cgi-bin/hgTracks?org=mouse&db=mm9&position=chr7:116215796-116236168	chr7:116215796-116236168	Browse	No															1.36364	3.84848	0.4875
chr4	1472	NM_001007573	Gm50	Intragenic	124537674	124538212	6.66667	4.09091	1.60895	http://genome.ucsc.edu/cgi-bin/hgTracks?org=mouse&db=mm9&position=chr4:124527674-124548212	chr4:124527674-124548212	Browse	No															0	0.393939	0.717391
chr4	52357	NM_011039	Pax7	Upstream	139441005	139441475	6.66667	4.15152	1.58546	http://genome.ucsc.edu/cgi-bin/hgTracks?org=mouse&db=mm9&position=chr4:139431005-139451475	chr4:139431005-139451475	Browse	No															2.75758	1.66667	1.40909
chr16	14461	NM_008909	Ppl	Upstream	5146959	5147111	6.66667	4.93939	1.33256	http://genome.ucsc.edu/cgi-bin/hgTracks?org=mouse&db=mm9&position=chr16:5136959-5157111	chr16:5136959-5157111	Browse	No															3.69697	2.33333	1.40909
chr12	49156	NM_029880	Zadh1	Upstream	85577005	85577209	6.66667	5.15152	1.27769	http://genome.ucsc.edu/cgi-bin/hgTracks?org=mouse&db=mm9&position=chr12:85567005-85587209	chr12:85567005-85587209	Browse	No															2.36364	1.15152	1.56338
chr11	7181.5	NM_001013386	Rasl10b	Intragenic	83230499	83231010	6.63636	1.45455	4.50459	http://genome.ucsc.edu/cgi-bin/hgTracks?org=mouse&db=mm9&position=chr11:83220499-83241010	chr11:83220499-83241010	Browse	No															3.42424	4.33333	0.829545
chr3	57613	NM_133218	Zfp704	Intragenic	9552300	9552644	6.63636	1.84848	3.5446	http://genome.ucsc.edu/cgi-bin/hgTracks?org=mouse&db=mm9&position=chr3:9542300-9562644	chr3:9542300-9562644	Browse	No															2.51515	2.54545	0.991453
chr15	185307	NM_029946	Efcab3	Intragenic	83710220	83710724	6.63636	2.12121	3.08886	http://genome.ucsc.edu/cgi-bin/hgTracks?org=mouse&db=mm9&position=chr15:83700220-83720724	chr15:83700220-83720724	Browse	No															4.15152	1.15152	2.39437
chr9	18052.5	NM_020263	Cacna2d2	Upstream	107283904	107284411	6.63636	2.45455	2.66939	http://genome.ucsc.edu/cgi-bin/hgTracks?org=mouse&db=mm9&position=chr9:107273904-107294411	chr9:107273904-107294411	Browse	No															2.45455	3.33333	0.797203
chr5	73524	NM_026886	1500001A10Rik	Intragenic	116968070	116968534	6.63636	2.66667	2.45705	http://genome.ucsc.edu/cgi-bin/hgTracks?org=mouse&db=mm9&position=chr5:116958070-116978534	chr5:116958070-116978534	Browse	No															3.63636	3.9697	0.932927
chr10	876.5	NM_027257	Obfc2b	Intragenic	127845889	127846062	6.63636	3.36364	1.94793	http://genome.ucsc.edu/cgi-bin/hgTracks?org=mouse&db=mm9&position=chr10:127835889-127856062	chr10:127835889-127856062	Browse	No															2.0303	1.90909	1.04167
chr11	163305	NM_027398	Kcnip1	Intragenic	33579965	33580479	6.63636	3.60606	1.81698	http://genome.ucsc.edu/cgi-bin/hgTracks?org=mouse&db=mm9&position=chr11:33569965-33590479	chr11:33569965-33590479	Browse	No															2.27273	2.33333	0.981818
chr12	5719.5	NM_001080943	Zdhhc22	Upstream	88335097	88335594	6.63636	3.63636	1.80184	http://genome.ucsc.edu/cgi-bin/hgTracks?org=mouse&db=mm9&position=chr12:88325097-88345594	chr12:88325097-88345594	Browse	No															2.9697	0.848485	2.14754
chr2	23693.5	NM_001081090	Esf1	Downstream	139921691	139922154	6.63636	4.27273	1.53348	http://genome.ucsc.edu/cgi-bin/hgTracks?org=mouse&db=mm9&position=chr2:139911691-139932154	chr2:139911691-139932154	Browse	No															2.18182	1.78788	1.1413
chr5	5505	NM_008550	Man2b2	Upstream	37227102	37227640	6.63636	4.9697	1.31842	http://genome.ucsc.edu/cgi-bin/hgTracks?org=mouse&db=mm9&position=chr5:37217102-37237640	chr5:37217102-37237640	Browse	No															2.69697	2	1.23232
chr7	311224	NM_145707	Obox3	Downstream	15567641	15567812	6.60606	1	6.52221	http://genome.ucsc.edu/cgi-bin/hgTracks?org=mouse&db=mm9&position=chr7:15557641-15577812	chr7:15557641-15577812	Browse	No															3.45455	2.09091	1.44118
chr2	379896	NM_198656	Cdh26	Downstream	178601792	178602143	6.60606	1.06061	6.14952	http://genome.ucsc.edu/cgi-bin/hgTracks?org=mouse&db=mm9&position=chr2:178591792-178612143	chr2:178591792-178612143	Browse	No															5.36364	3.51515	1.4094
chr8	99946	NM_199446	Phkb	Downstream	88684326	88684648	6.60606	1.54545	4.22026	http://genome.ucsc.edu/cgi-bin/hgTracks?org=mouse&db=mm9&position=chr8:88674326-88694648	chr8:88674326-88694648	Browse	No															1.69697	1.45455	1.09877
chr1	36843	NM_172463	Sned1	Intragenic	95169165	95169467	6.60606	1.9697	3.31128	http://genome.ucsc.edu/cgi-bin/hgTracks?org=mouse&db=mm9&position=chr1:95159165-95179467	chr1:95159165-95179467	Browse	No															3.9697	3.84848	1.025
chr18	162338	NM_153124	St8sia5	Downstream	77656158	77656637	6.60606	2.21212	2.9484	http://genome.ucsc.edu/cgi-bin/hgTracks?org=mouse&db=mm9&position=chr18:77646158-77666637	chr18:77646158-77666637	Browse	No															3.36364	3.06061	1.07463
chr16	10404.5	NM_025693	Tmem41a	Intragenic	21937016	21937409	6.60606	2.54545	2.5623	http://genome.ucsc.edu/cgi-bin/hgTracks?org=mouse&db=mm9&position=chr16:21927016-21947409	chr16:21927016-21947409	Browse	No															2.87879	1.21212	1.75342
chr15	6117	NM_025931	Rabl4	Downstream	77983563	77983987	6.60606	3.69697	1.76421	http://genome.ucsc.edu/cgi-bin/hgTracks?org=mouse&db=mm9&position=chr15:77973563-77993987	chr15:77973563-77993987	Browse	No															5.30303	2.93939	1.6
chr18	796.5	NM_023311	Yipf5	Downstream	40363624	40363819	6.60606	4.75758	1.37091	http://genome.ucsc.edu/cgi-bin/hgTracks?org=mouse&db=mm9&position=chr18:40353624-40373819	chr18:40353624-40373819	Browse	No															3.24242	2.06061	1.38614
chr1	1365	NM_177129	Cntn2	Intragenic	134438063	134438241	6.60606	6.27273	1.03977	http://genome.ucsc.edu/cgi-bin/hgTracks?org=mouse&db=mm9&position=chr1:134428063-134448241	chr1:134428063-134448241	Browse	No															3.75758	1.75758	1.72527
chr8	321	NM_007509	Atp6v1b2	Upstream	71612173	71612549	6.60606	7.39394	0.882103	http://genome.ucsc.edu/cgi-bin/hgTracks?org=mouse&db=mm9&position=chr8:71602173-71622549	chr8:71602173-71622549	Browse	No															2.36364	4.24242	0.641618
chr4	38304.5	NM_001008232	Ddefl1	Intragenic	135800560	135800725	6.57576	0.606061	10.7123	http://genome.ucsc.edu/cgi-bin/hgTracks?org=mouse&db=mm9&position=chr4:135790560-135810725	chr4:135790560-135810725	Browse	No															3.06061	1.12121	1.91429
chr17	16486.5	NM_207161	BC048355	Upstream	46617192	46617309	6.57576	3.51515	1.84695	http://genome.ucsc.edu/cgi-bin/hgTracks?org=mouse&db=mm9&position=chr17:46607192-46627309	chr17:46607192-46627309	Browse	No															5.87879	4.39394	1.27528
chr18	216481	NM_178280	Sall3	Upstream	81399701	81399895	6.57576	4.0303	1.61087	http://genome.ucsc.edu/cgi-bin/hgTracks?org=mouse&db=mm9&position=chr18:81389701-81409895	chr18:81389701-81409895	Browse	No															1.69697	1.21212	1.21918
chr16	544	NM_009215	Sst	Intragenic	23890125	23890647	6.57576	4.42424	1.46744	http://genome.ucsc.edu/cgi-bin/hgTracks?org=mouse&db=mm9&position=chr16:23880125-23900647	chr16:23880125-23900647	Browse	No															4.69697	2.63636	1.56667
chr5	83676.5	NM_177292	Wscd2	Intragenic	114003199	114003696	6.57576	4.90909	1.3225	http://genome.ucsc.edu/cgi-bin/hgTracks?org=mouse&db=mm9&position=chr5:113993199-114013696	chr5:113993199-114013696	Browse	No															4.15152	0.818182	2.83333
chr11	291	NM_001013784	E130309D14Rik	Upstream	74432618	74433012	6.57576	5.06061	1.28291	http://genome.ucsc.edu/cgi-bin/hgTracks?org=mouse&db=mm9&position=chr11:74422618-74443012	chr11:74422618-74443012	Browse	No															0.454545	2.30303	0.440367
chr12	27363.5	NM_029601	1700019E19Rik	Downstream	87530586	87530953	6.57576	6.12121	1.06062	http://genome.ucsc.edu/cgi-bin/hgTracks?org=mouse&db=mm9&position=chr12:87520586-87540953	chr12:87520586-87540953	Browse	No															2.87879	1.18182	1.77778
chr15	2157	NM_001080981	Ddx23	Intragenic	98491113	98491213	6.54545	0.30303	21.3258	http://genome.ucsc.edu/cgi-bin/hgTracks?org=mouse&db=mm9&position=chr15:98481113-98501213	chr15:98481113-98501213	Browse	No															1.57576	2.0303	0.85
chr8	834767	NM_053171	Csmd1	Intragenic	16700414	16700822	6.54545	1.27273	5.07758	http://genome.ucsc.edu/cgi-bin/hgTracks?org=mouse&db=mm9&position=chr8:16690414-16710822	chr8:16690414-16710822	Browse	No															5.51515	1.06061	3.16176
chr7	9553	NM_011138	Pou2f2	Upstream	25926757	25927307	6.54545	1.48485	4.35221	http://genome.ucsc.edu/cgi-bin/hgTracks?org=mouse&db=mm9&position=chr7:25916757-25937307	chr7:25916757-25937307	Browse	No															3.75758	1.57576	1.84706
chr11	22404.5	NM_001024927	Pitpnm3	Intragenic	71926814	71927159	6.54545	1.66667	3.87743	http://genome.ucsc.edu/cgi-bin/hgTracks?org=mouse&db=mm9&position=chr11:71916814-71937159	chr11:71916814-71937159	Browse	No															1.93939	1.0303	1.44776
chr8	118932	NM_019626	Cbln1	Downstream	89873594	89874043	6.54545	2.21212	2.92135	http://genome.ucsc.edu/cgi-bin/hgTracks?org=mouse&db=mm9&position=chr8:89863594-89884043	chr8:89863594-89884043	Browse	No															0.636364	1.78788	0.586957
chr8	39455.5	NM_007578	Cacna1a	Intragenic	86978388	86979047	6.54545	2.60606	2.47975	http://genome.ucsc.edu/cgi-bin/hgTracks?org=mouse&db=mm9&position=chr8:86968388-86989047	chr8:86968388-86989047	Browse	No															4.24242	3.18182	1.25362
chr11	547734	NM_011856	Odz2	Intragenic	36209800	36210221	6.54545	2.87879	2.24483	http://genome.ucsc.edu/cgi-bin/hgTracks?org=mouse&db=mm9&position=chr11:36199800-36220221	chr11:36199800-36220221	Browse	No															3.75758	1	2.37879
chr10	2997	NM_011461	Spic	Intragenic	88142589	88142951	6.54545	2.9697	2.17611	http://genome.ucsc.edu/cgi-bin/hgTracks?org=mouse&db=mm9&position=chr10:88132589-88152951	chr10:88132589-88152951	Browse	No															5.15152	1.84848	2.15957
chr1	44754	NM_012058	Srp9	Downstream	184107189	184107411	6.54545	3.24242	1.99307	http://genome.ucsc.edu/cgi-bin/hgTracks?org=mouse&db=mm9&position=chr1:184097189-184117411	chr1:184097189-184117411	Browse	No															1	0.69697	1.17857
chr5	4376	NM_175522	Elfn1	Downstream	140454822	140455282	6.54545	3.93939	1.64045	http://genome.ucsc.edu/cgi-bin/hgTracks?org=mouse&db=mm9&position=chr5:140444822-140465282	chr5:140444822-140465282	Browse	No															3.72727	1.69697	1.75281
chr10	13195.5	NM_001031772	Lin28b	Upstream	45203061	45203344	6.54545	4.21212	1.53423	http://genome.ucsc.edu/cgi-bin/hgTracks?org=mouse&db=mm9&position=chr10:45193061-45213344	chr10:45193061-45213344	Browse	No															3.90909	0.393939	3.52174
chr2	25994.5	NM_018863	Pdyn	Upstream	129541374	129541823	6.54545	4.93939	1.30833	http://genome.ucsc.edu/cgi-bin/hgTracks?org=mouse&db=mm9&position=chr2:129531374-129551823	chr2:129531374-129551823	Browse	No															1.90909	1.63636	1.10345
chr8	3857.5	NM_027276	Cdc16	Upstream	13753702	13753961	6.54545	5.21212	1.23987	http://genome.ucsc.edu/cgi-bin/hgTracks?org=mouse&db=mm9&position=chr8:13743702-13763961	chr8:13743702-13763961	Browse	No															1	4.63636	0.354839
chr7	3230	NM_172737	D430041B17Rik	Downstream	4773815	4774031	6.54545	5.75758	1.12241	http://genome.ucsc.edu/cgi-bin/hgTracks?org=mouse&db=mm9&position=chr7:4763815-4784031	chr7:4763815-4784031	Browse	No															3.60606	1.24242	2.05405
chr10	114044	NM_028736	Grip1	Upstream	119142232	119142813	6.51515	2.24242	2.86853	http://genome.ucsc.edu/cgi-bin/hgTracks?org=mouse&db=mm9&position=chr10:119132232-119152813	chr10:119132232-119152813	Browse	No															5.48485	0.393939	4.65217
chr7	4766	NM_001037957	Dyrk1b	Downstream	28976961	28977197	6.51515	3.93939	1.63286	http://genome.ucsc.edu/cgi-bin/hgTracks?org=mouse&db=mm9&position=chr7:28966961-28987197	chr7:28966961-28987197	Browse	No															4.0303	1.24242	2.24324
chr4	839	NM_198618	Dlgap3	Intragenic	126850641	126851283	6.51515	4.21212	1.52713	http://genome.ucsc.edu/cgi-bin/hgTracks?org=mouse&db=mm9&position=chr4:126840641-126861283	chr4:126840641-126861283	Browse	No															4.60606	2.9697	1.41221
chr4	26.5	NM_133886	AU040320	Intragenic	126430942	126431137	6.51515	5.48485	1.17277	http://genome.ucsc.edu/cgi-bin/hgTracks?org=mouse&db=mm9&position=chr4:126420942-126441137	chr4:126420942-126441137	Browse	No															3.78788	0	4.78788
chr7	3917.5	NM_146915	Olfr1336	Upstream	6409104	6409503	6.48485	0.848485	7.54585	http://genome.ucsc.edu/cgi-bin/hgTracks?org=mouse&db=mm9&position=chr7:6399104-6419503	chr7:6399104-6419503	Browse	No															4.42424	1.81818	1.92473
chr1	6754	NM_025964	2310038H17Rik	Upstream	64670397	64670595	6.48485	1.45455	4.40175	http://genome.ucsc.edu/cgi-bin/hgTracks?org=mouse&db=mm9&position=chr1:64660397-64680595	chr1:64660397-64680595	Browse	No															5.33333	2.72727	1.69919
chr2	8967.5	NM_138750	Prom2	Intragenic	127357983	127358488	6.48485	1.90909	3.35371	http://genome.ucsc.edu/cgi-bin/hgTracks?org=mouse&db=mm9&position=chr2:127347983-127368488	chr2:127347983-127368488	Browse	No															2.9697	7.45455	0.469534
chr1	49880.5	NM_177643	Zfp281	Downstream	138574664	138574829	6.48485	2.39394	2.67448	http://genome.ucsc.edu/cgi-bin/hgTracks?org=mouse&db=mm9&position=chr1:138564664-138584829	chr1:138564664-138584829	Browse	No															3.21212	2.33333	1.26364
chr8	38132	NM_009824	Cbfa2t3	Upstream	125260819	125261463	6.48485	2.87879	2.22404	http://genome.ucsc.edu/cgi-bin/hgTracks?org=mouse&db=mm9&position=chr8:125250819-125271463	chr8:125250819-125271463	Browse	No															1.36364	4.51515	0.428571
chr5	85963	NM_177078	Adrbk2	Downstream	113253267	113253801	6.48485	4.06061	1.57675	http://genome.ucsc.edu/cgi-bin/hgTracks?org=mouse&db=mm9&position=chr5:113243267-113263801	chr5:113243267-113263801	Browse	No															2.30303	3.09091	0.807407
chr10	973.5	NM_011217	Ptprr	Intragenic	115456235	115456620	6.48485	4.72727	1.35438	http://genome.ucsc.edu/cgi-bin/hgTracks?org=mouse&db=mm9&position=chr10:115446235-115466620	chr10:115446235-115466620	Browse	No															1.9697	3.18182	0.710145
chr6	38904	NM_013471	Anxa4	Intragenic	86704439	86704909	6.48485	5.39394	1.18699	http://genome.ucsc.edu/cgi-bin/hgTracks?org=mouse&db=mm9&position=chr6:86694439-86714909	chr6:86694439-86714909	Browse	No															4.39394	1.39394	2.25316
chr9	1338.5	NM_018853	Rplp1	Downstream	61759562	61759939	6.48485	6.45455	0.991943	http://genome.ucsc.edu/cgi-bin/hgTracks?org=mouse&db=mm9&position=chr9:61749562-61769939	chr9:61749562-61769939	Browse	No															2.06061	4.15152	0.594118
chrX	11	NM_009305	Syp	Intragenic	7215728	7215966	6.48485	7.24242	0.884033	http://genome.ucsc.edu/cgi-bin/hgTracks?org=mouse&db=mm9&position=chrX:7205728-7225966	chrX:7205728-7225966	Browse	No															3.30303	2.24242	1.3271
chr7	100196	NM_178704	Dpy19l3	Upstream	36639540	36639686	6.45455	0	#DIV/0!	http://genome.ucsc.edu/cgi-bin/hgTracks?org=mouse&db=mm9&position=chr7:36629540-36649686	chr7:36629540-36649686	Browse	No															2.63636	2.63636	1
chr11	10003	NM_001081434	Osbpl7	Downstream	96939950	96940492	6.45455	1.0303	6.18519	http://genome.ucsc.edu/cgi-bin/hgTracks?org=mouse&db=mm9&position=chr11:96929950-96950492	chr11:96929950-96950492	Browse	No															3.0303	4.24242	0.768786
chr8	668229	NM_019707	Cdh13	Intragenic	121475655	121476111	6.45455	1.63636	3.89438	http://genome.ucsc.edu/cgi-bin/hgTracks?org=mouse&db=mm9&position=chr8:121465655-121486111	chr8:121465655-121486111	Browse	No															3.12121	1.81818	1.46237
chr2	39258.5	NM_146128	Dlgap4	Intragenic	156478408	156478989	6.45455	1.63636	3.89438	http://genome.ucsc.edu/cgi-bin/hgTracks?org=mouse&db=mm9&position=chr2:156468408-156488989	chr2:156468408-156488989	Browse	No															2.18182	1	1.59091
chr5	3992.5	NM_153599	Cdk8	Upstream	147039045	147039470	6.45455	2.93939	2.16801	http://genome.ucsc.edu/cgi-bin/hgTracks?org=mouse&db=mm9&position=chr5:147029045-147049470	chr5:147029045-147049470	Browse	No															2.12121	0.393939	2.23913
chr4	26477	NM_146155	Ahdc1	Intragenic	132593794	132594000	6.45455	5.75758	1.10682	http://genome.ucsc.edu/cgi-bin/hgTracks?org=mouse&db=mm9&position=chr4:132583794-132604000	chr4:132583794-132604000	Browse	No															5.12121	2.27273	1.87037
chr5	123227	NM_029554	0610040J01Rik	Upstream	64080335	64080677	6.42424	2.06061	3.07808	http://genome.ucsc.edu/cgi-bin/hgTracks?org=mouse&db=mm9&position=chr5:64070335-64090677	chr5:64070335-64090677	Browse	No															5	2.15152	1.90385
chr11	22558.5	NM_009951	Igf2bp1	Downstream	95801412	95801561	6.42424	2.69697	2.35179	http://genome.ucsc.edu/cgi-bin/hgTracks?org=mouse&db=mm9&position=chr11:95791412-95811561	chr11:95791412-95811561	Browse	No															6.15152	2.69697	1.93443
chr12	83505.5	NM_176956	A730018C14Rik	Downstream	113568504	113568739	6.42424	4.09091	1.55044	http://genome.ucsc.edu/cgi-bin/hgTracks?org=mouse&db=mm9&position=chr12:113558504-113578739	chr12:113558504-113578739	Browse	No															0.969697	1.27273	0.866667
chr17	2700.5	NM_008136	Gna-rs1	Downstream	36128920	36129295	6.42424	4.72727	1.34173	http://genome.ucsc.edu/cgi-bin/hgTracks?org=mouse&db=mm9&position=chr17:36118920-36139295	chr17:36118920-36139295	Browse	No															0.242424	1.45455	0.506173
chr16	32563	NM_028812	Gtf2e1	Downstream	37477226	37477410	6.42424	5.18182	1.22403	http://genome.ucsc.edu/cgi-bin/hgTracks?org=mouse&db=mm9&position=chr16:37467226-37487410	chr16:37467226-37487410	Browse	No															0.909091	1.15152	0.887324
chr19	1811.5	NM_030716	Kcnip2	Intragenic	45888333	45888630	6.42424	5.78788	1.09586	http://genome.ucsc.edu/cgi-bin/hgTracks?org=mouse&db=mm9&position=chr19:45878333-45898630	chr19:45878333-45898630	Browse	No															3.15152	2.33333	1.24545
chr1	13942	NM_139152	Asb18	Upstream	91924804	91925384	6.39394	0.454545	13.8881	http://genome.ucsc.edu/cgi-bin/hgTracks?org=mouse&db=mm9&position=chr1:91914804-91935384	chr1:91914804-91935384	Browse	No															3.18182	2.84848	1.08661
chr11	1499.5	NM_001034013	Accn1	Intragenic	81780200	81780597	6.39394	1.12121	5.63032	http://genome.ucsc.edu/cgi-bin/hgTracks?org=mouse&db=mm9&position=chr11:81770200-81790597	chr11:81770200-81790597	Browse	No															4.84848	5.33333	0.923445
chr10	8832.5	NM_134003	Zc3h10	Downstream	127971632	127971943	6.39394	1.33333	4.73459	http://genome.ucsc.edu/cgi-bin/hgTracks?org=mouse&db=mm9&position=chr10:127961632-127981943	chr10:127961632-127981943	Browse	No															2.39394	1.27273	1.49333
chr9	108560	NM_009382	Thy1	Upstream	43742684	43743128	6.39394	1.45455	4.34004	http://genome.ucsc.edu/cgi-bin/hgTracks?org=mouse&db=mm9&position=chr9:43732684-43753128	chr9:43732684-43753128	Browse	No															3.78788	1.30303	2.07895
chr18	305612	NM_010754	Smad2	Downstream	76770710	76771285	6.39394	3.24242	1.94693	http://genome.ucsc.edu/cgi-bin/hgTracks?org=mouse&db=mm9&position=chr18:76760710-76781285	chr18:76760710-76781285	Browse	No															2	0.393939	2.15217
chr6	439	NM_008157	Gpr19	Upstream	134837905	134838451	6.39394	7.75758	0.813758	http://genome.ucsc.edu/cgi-bin/hgTracks?org=mouse&db=mm9&position=chr6:134827905-134848451	chr6:134827905-134848451	Browse	No															2.09091	2.72727	0.829268
chr2	49985.5	NM_028810	Rnd3	Downstream	50935862	50936083	6.36364	0.727273	8.63894	http://genome.ucsc.edu/cgi-bin/hgTracks?org=mouse&db=mm9&position=chr2:50925862-50946083	chr2:50925862-50946083	Browse	No															1.69697	4.39394	0.5
chr13	114038	NM_052977	Adarb2	Intragenic	8315987	8316398	6.36364	0.787879	7.97441	http://genome.ucsc.edu/cgi-bin/hgTracks?org=mouse&db=mm9&position=chr13:8305987-8326398	chr13:8305987-8326398	Browse	No															4.09091	2.48485	1.46087
chr4	120202	NM_001033791	OTTMUSG00000008911	Upstream	121117609	121117838	6.36364	1.51515	4.14669	http://genome.ucsc.edu/cgi-bin/hgTracks?org=mouse&db=mm9&position=chr4:121107609-121127838	chr4:121107609-121127838	Browse	No															0.757576	1.30303	0.763158
chr19	9313.5	NM_028029	Dnmbp	Intragenic	43977403	43977734	6.36364	1.66667	3.76972	http://genome.ucsc.edu/cgi-bin/hgTracks?org=mouse&db=mm9&position=chr19:43967403-43987734	chr19:43967403-43987734	Browse	No															1.75758	2.12121	0.883495
chr18	1880	NM_033589	Pcdhga6	Intragenic	37868673	37868851	6.36364	2.27273	2.76446	http://genome.ucsc.edu/cgi-bin/hgTracks?org=mouse&db=mm9&position=chr18:37858673-37878851	chr18:37858673-37878851	Browse	No															4.9697	7.36364	0.713768
chr9	4962.5	NM_028768	Armc8	Intragenic	99464140	99464571	6.36364	3.30303	1.90215	http://genome.ucsc.edu/cgi-bin/hgTracks?org=mouse&db=mm9&position=chr9:99454140-99474571	chr9:99454140-99474571	Browse	No															4.78788	1.90909	1.98958
chr2	2897	NM_001044750	Banf2	Downstream	143902383	143902841	6.36364	4.66667	1.34633	http://genome.ucsc.edu/cgi-bin/hgTracks?org=mouse&db=mm9&position=chr2:143892383-143912841	chr2:143892383-143912841	Browse	No															7.30303	4.30303	1.56571
chr14	3754.5	NM_008166	Grid1	Upstream	35629346	35629787	6.36364	4.9697	1.26424	http://genome.ucsc.edu/cgi-bin/hgTracks?org=mouse&db=mm9&position=chr14:35619346-35639787	chr14:35619346-35639787	Browse	No															2	1.42424	1.2375
chr9	216	NM_020270	Scamp5	Upstream	57315787	57316307	6.36364	6.45455	0.973402	http://genome.ucsc.edu/cgi-bin/hgTracks?org=mouse&db=mm9&position=chr9:57305787-57326307	chr9:57305787-57326307	Browse	No															2.24242	1.48485	1.30488
chr17	4993.5	NM_011306	Rxrb	Intragenic	34173662	34173917	6.33333	0.848485	7.36955	http://genome.ucsc.edu/cgi-bin/hgTracks?org=mouse&db=mm9&position=chr17:34163662-34183917	chr17:34163662-34183917	Browse	No															0	1	0.5
chr6	5530.5	NM_172890	Slc6a11	Upstream	114075514	114075893	6.33333	1.27273	4.91303	http://genome.ucsc.edu/cgi-bin/hgTracks?org=mouse&db=mm9&position=chr6:114065514-114085893	chr6:114065514-114085893	Browse	No															6	1	3.5
chr4	180754	NM_001083119	Ptpru	Downstream	131143453	131143782	6.33333	2.15152	2.9063	http://genome.ucsc.edu/cgi-bin/hgTracks?org=mouse&db=mm9&position=chr4:131133453-131153782	chr4:131133453-131153782	Browse	No															3.12121	4	0.824242
chr17	10503.5	NM_008938	Prph2	Intragenic	47057737	47058136	6.33333	2.33333	2.67984	http://genome.ucsc.edu/cgi-bin/hgTracks?org=mouse&db=mm9&position=chr17:47047737-47068136	chr17:47047737-47068136	Browse	No															3.9697	0.333333	3.72727
chr2	3205.5	NM_144889	Psmf1	Downstream	151538352	151538831	6.33333	2.60606	2.39939	http://genome.ucsc.edu/cgi-bin/hgTracks?org=mouse&db=mm9&position=chr2:151528352-151548831	chr2:151528352-151548831	Browse	No															4.81818	4.54545	1.04918
chr15	1536	NM_016843	Atxn10	Downstream	85295558	85296046	6.33333	3.0303	2.06347	http://genome.ucsc.edu/cgi-bin/hgTracks?org=mouse&db=mm9&position=chr15:85285558-85306046	chr15:85285558-85306046	Browse	No															3.12121	2.84848	1.07087
chr17	49.5	NM_010398	H2-T23	Intragenic	36169475	36169718	6.33333	3.30303	1.89309	http://genome.ucsc.edu/cgi-bin/hgTracks?org=mouse&db=mm9&position=chr17:36159475-36179718	chr17:36159475-36179718	Browse	No															3.09091	2.0303	1.35
chr6	105626	NM_013791	Mkln1	Upstream	31243039	31243363	6.33333	3.69697	1.69137	http://genome.ucsc.edu/cgi-bin/hgTracks?org=mouse&db=mm9&position=chr6:31233039-31253363	chr6:31233039-31253363	Browse	No															2.30303	0	3.30303
chr7	17339	NM_183168	P2ry6	Intragenic	108095441	108095633	6.30303	0	#DIV/0!	http://genome.ucsc.edu/cgi-bin/hgTracks?org=mouse&db=mm9&position=chr7:108085441-108105633	chr7:108085441-108105633	Browse	No															2.42424	4.12121	0.668639
chr9	1828	NM_016919	Col5a3	Intragenic	20617514	20617786	6.30303	0.272727	22.8178	http://genome.ucsc.edu/cgi-bin/hgTracks?org=mouse&db=mm9&position=chr9:20607514-20627786	chr9:20607514-20627786	Browse	No															4.21212	1.0303	2.56716
chr9	251948	NM_001033500	Wdr72	Downstream	74382760	74383156	6.30303	0.515152	12.08	http://genome.ucsc.edu/cgi-bin/hgTracks?org=mouse&db=mm9&position=chr9:74372760-74393156	chr9:74372760-74393156	Browse	No															4.63636	2.81818	1.47619
chr3	5678.5	NM_172271	Slc6a17	Intragenic	107315094	107315421	6.30303	0.818182	7.60593	http://genome.ucsc.edu/cgi-bin/hgTracks?org=mouse&db=mm9&position=chr3:107305094-107325421	chr3:107305094-107325421	Browse	No															3.93939	1.57576	1.91765
chr11	5142	NM_172794	Zfp454	Upstream	50705862	50706312	6.30303	0.939394	6.62452	http://genome.ucsc.edu/cgi-bin/hgTracks?org=mouse&db=mm9&position=chr11:50695862-50716312	chr11:50695862-50716312	Browse	No															2.87879	1.24242	1.72973
chr7	5416	NM_146916	Olfr1346	Upstream	6421206	6421606	6.30303	1.0303	6.04	http://genome.ucsc.edu/cgi-bin/hgTracks?org=mouse&db=mm9&position=chr7:6411206-6431606	chr7:6411206-6431606	Browse	No															3.81818	3	1.20455
chr8	22745	NM_177086	Zmat4	Downstream	25196133	25196507	6.30303	1.45455	4.27833	http://genome.ucsc.edu/cgi-bin/hgTracks?org=mouse&db=mm9&position=chr8:25186133-25206507	chr8:25186133-25206507	Browse	No															3.15152	1.57576	1.61176
chr5	27679.5	NM_011908	Ubl3	Downstream	149288436	149288617	6.30303	1.45455	4.27833	http://genome.ucsc.edu/cgi-bin/hgTracks?org=mouse&db=mm9&position=chr5:149278436-149298617	chr5:149278436-149298617	Browse	No															3.12121	1.30303	1.78947
chr4	4147	NM_022020	Rbp7	Intragenic	148824764	148825096	6.30303	1.48485	4.19102	http://genome.ucsc.edu/cgi-bin/hgTracks?org=mouse&db=mm9&position=chr4:148814764-148835096	chr4:148814764-148835096	Browse	No															2.72727	1.15152	1.73239
chr4	118532	NM_153159	Zc3h12a	Upstream	124923494	124923738	6.30303	1.78788	3.48068	http://genome.ucsc.edu/cgi-bin/hgTracks?org=mouse&db=mm9&position=chr4:124913494-124933738	chr4:124913494-124933738	Browse	No															3.45455	4.09091	0.875
chr3	10113	NM_177346	Gpr149	Intragenic	62398683	62399215	6.30303	1.93939	3.20875	http://genome.ucsc.edu/cgi-bin/hgTracks?org=mouse&db=mm9&position=chr3:62388683-62409215	chr3:62388683-62409215	Browse	No															1.57576	1.57576	1
chr7	21745.5	NM_011083	Pik3c2a	Intragenic	123565129	123565324	6.30303	2.72727	2.28178	http://genome.ucsc.edu/cgi-bin/hgTracks?org=mouse&db=mm9&position=chr7:123555129-123575324	chr7:123555129-123575324	Browse	No															0.121212	2.12121	0.359223
chr5	18075.5	NM_001015039	Zfyve28	Intragenic	34612707	34613088	6.30303	2.72727	2.28178	http://genome.ucsc.edu/cgi-bin/hgTracks?org=mouse&db=mm9&position=chr5:34602707-34623088	chr5:34602707-34623088	Browse	No															2.30303	0.878788	1.75806
chr1	181	NM_152915	Dner	Upstream	84692738	84693216	6.30303	4.60606	1.35105	http://genome.ucsc.edu/cgi-bin/hgTracks?org=mouse&db=mm9&position=chr1:84682738-84703216	chr1:84682738-84703216	Browse	No															2.75758	3.36364	0.861111
chr5	5089.5	NM_011263	Rest	Downstream	77716863	77717334	6.30303	5.72727	1.08656	http://genome.ucsc.edu/cgi-bin/hgTracks?org=mouse&db=mm9&position=chr5:77706863-77727334	chr5:77706863-77727334	Browse	No															2.75758	2.06061	1.22772
chr5	344655	NM_021351	Cryba4	Downstream	112330658	112331136	6.27273	1.39394	4.44288	http://genome.ucsc.edu/cgi-bin/hgTracks?org=mouse&db=mm9&position=chr5:112320658-112341136	chr5:112320658-112341136	Browse	No															1.9697	1.30303	1.28947
chrX	42048	NM_025921	2610002M06Rik	Upstream	105053496	105053840	6.27273	1.51515	4.08745	http://genome.ucsc.edu/cgi-bin/hgTracks?org=mouse&db=mm9&position=chrX:105043496-105063840	chrX:105043496-105063840	Browse	No															1.78788	0.212121	2.3
chr15	9176	NM_013836	Tcf20	Upstream	82751518	82751962	6.27273	2.39394	2.587	http://genome.ucsc.edu/cgi-bin/hgTracks?org=mouse&db=mm9&position=chr15:82741518-82761962	chr15:82741518-82761962	Browse	No															2.36364	1.30303	1.46053
chr8	29359	NM_172913	Tox3	Intragenic	92842554	92843008	6.27273	2.60606	2.37643	http://genome.ucsc.edu/cgi-bin/hgTracks?org=mouse&db=mm9&position=chr8:92832554-92853008	chr8:92832554-92853008	Browse	No															5.39394	2.36364	1.9009
chr1	24590	NM_001081227	6330403A02Rik	Intragenic	182388988	182389102	6.27273	5.57576	1.11072	http://genome.ucsc.edu/cgi-bin/hgTracks?org=mouse&db=mm9&position=chr1:182378988-182399102	chr1:182378988-182399102	Browse	No															5	2.30303	1.81651
chr7	4666	NM_175534	Mrgpre	Intragenic	150965427	150965687	6.24242	0	#DIV/0!	http://genome.ucsc.edu/cgi-bin/hgTracks?org=mouse&db=mm9&position=chr7:150955427-150975687	chr7:150955427-150975687	Browse	No															4.45455	3.75758	1.1465
chr14	47263	NM_008166	Grid1	Intragenic	35680341	35680827	6.24242	1.18182	5.21501	http://genome.ucsc.edu/cgi-bin/hgTracks?org=mouse&db=mm9&position=chr14:35670341-35690827	chr14:35670341-35690827	Browse	No															2.9697	0.909091	2.07937
chr1	12777.5	NM_177173	A830018L16Rik	Upstream	11391363	11391466	6.24242	1.33333	4.6224	http://genome.ucsc.edu/cgi-bin/hgTracks?org=mouse&db=mm9&position=chr1:11381363-11401466	chr1:11381363-11401466	Browse	No															3.54545	1.33333	1.94805
chr13	727.5	NM_009513	Nrsn1	Intragenic	25360811	25361370	6.24242	2.30303	2.67612	http://genome.ucsc.edu/cgi-bin/hgTracks?org=mouse&db=mm9&position=chr13:25350811-25371370	chr13:25350811-25371370	Browse	No															1	1.57576	0.776471
chr6	124390	NM_013791	Mkln1	Upstream	31224263	31224610	6.24242	2.78788	2.21071	http://genome.ucsc.edu/cgi-bin/hgTracks?org=mouse&db=mm9&position=chr6:31214263-31234610	chr6:31214263-31234610	Browse	No															3.12121	0.424242	2.89362
chr2	876	NM_011428	Snap25	Intragenic	136539786	136540336	6.24242	5	1.23264	http://genome.ucsc.edu/cgi-bin/hgTracks?org=mouse&db=mm9&position=chr2:136529786-136550336	chr2:136529786-136550336	Browse	No															2.0303	2.75758	0.806452
chr11	256	NM_016759	Rundc3a	Upstream	102254611	102254855	6.24242	6	1.0272	http://genome.ucsc.edu/cgi-bin/hgTracks?org=mouse&db=mm9&position=chr11:102244611-102264855	chr11:102244611-102264855	Browse	No															1.54545	1.15152	1.1831
chr3	8326.5	NM_177585	EG208426	Downstream	67868682	67869001	6.21212	1.21212	5.05995	http://genome.ucsc.edu/cgi-bin/hgTracks?org=mouse&db=mm9&position=chr3:67858682-67879001	chr3:67858682-67879001	Browse	No															2.78788	1.63636	1.43678
chr2	29125	NM_183023	Rims4	Intragenic	163715090	163715498	6.21212	1.39394	4.39996	http://genome.ucsc.edu/cgi-bin/hgTracks?org=mouse&db=mm9&position=chr2:163705090-163725498	chr2:163705090-163725498	Browse	No															1.81818	3.0303	0.699248
chr14	81814	NM_173393	Xkr6	Upstream	64331664	64332418	6.21212	1.9697	3.11382	http://genome.ucsc.edu/cgi-bin/hgTracks?org=mouse&db=mm9&position=chr14:64321664-64342418	chr14:64321664-64342418	Browse	No															2.87879	3.24242	0.914286
chr8	248102	NM_001039154	Cdh8	Upstream	102188233	102188686	6.21212	2.27273	2.69864	http://genome.ucsc.edu/cgi-bin/hgTracks?org=mouse&db=mm9&position=chr8:102178233-102198686	chr8:102178233-102198686	Browse	No															1.51515	2.66667	0.68595
chr8	4394.5	NM_173036	Gpr97	Intragenic	97545905	97546146	6.21212	2.81818	2.17632	http://genome.ucsc.edu/cgi-bin/hgTracks?org=mouse&db=mm9&position=chr8:97535905-97556146	chr8:97535905-97556146	Browse	No															4.24242	5.09091	0.860697
chr7	1186.5	NM_011993	Dpysl4	Upstream	146270614	146270955	6.21212	2.9697	2.06529	http://genome.ucsc.edu/cgi-bin/hgTracks?org=mouse&db=mm9&position=chr7:146260614-146280955	chr7:146260614-146280955	Browse	No															2.81818	0.666667	2.29091
chr7	123973	NM_011858	Odz4	Intragenic	103482930	103483308	6.21212	3.0303	2.02398	http://genome.ucsc.edu/cgi-bin/hgTracks?org=mouse&db=mm9&position=chr7:103472930-103493308	chr7:103472930-103493308	Browse	No															3.39394	2.09091	1.42157
chr17	383	NM_175394	Wtap	Upstream	13185742	13185848	6.21212	3.33333	1.83998	http://genome.ucsc.edu/cgi-bin/hgTracks?org=mouse&db=mm9&position=chr17:13175742-13195848	chr17:13175742-13195848	Browse	No															5.90909	1.18182	3.16667
chr8	51076	NM_001033467	Gm1698	Downstream	28781901	28782099	6.21212	4.30303	1.42534	http://genome.ucsc.edu/cgi-bin/hgTracks?org=mouse&db=mm9&position=chr8:28771901-28792099	chr8:28771901-28792099	Browse	No															3.39394	2.51515	1.25
chr5	7267	NM_026448	Klhl7	Intragenic	23613435	23613957	6.21212	4.33333	1.41537	http://genome.ucsc.edu/cgi-bin/hgTracks?org=mouse&db=mm9&position=chr5:23603435-23623957	chr5:23603435-23623957	Browse	No															2.63636	1.27273	1.6
chr17	63.5	NM_020252	Nrxn1	Upstream	91491993	91492418	6.21212	6.06061	1.01199	http://genome.ucsc.edu/cgi-bin/hgTracks?org=mouse&db=mm9&position=chr17:91481993-91502418	chr17:91481993-91502418	Browse	No															3.15152	2.87879	1.07031
chr3	369203	NM_011100	Prkacb	Upstream	146845045	146845149	6.21212	7.90909	0.775472	http://genome.ucsc.edu/cgi-bin/hgTracks?org=mouse&db=mm9&position=chr3:146835045-146855149	chr3:146835045-146855149	Browse	No															4.06061	2.30303	1.53211
chr8	880466	NM_019707	Cdh13	Intragenic	121687834	121688405	6.18182	1.75758	3.4726	http://genome.ucsc.edu/cgi-bin/hgTracks?org=mouse&db=mm9&position=chr8:121677834-121698405	chr8:121677834-121698405	Browse	No															3.60606	1.87879	1.6
chr1	83897	NM_009918	Cnga3	Upstream	37192109	37192307	6.18182	2.93939	2.0764	http://genome.ucsc.edu/cgi-bin/hgTracks?org=mouse&db=mm9&position=chr1:37182109-37202307	chr1:37182109-37202307	Browse	No															3.48485	2.69697	1.21311
chr12	258660	NM_178681	Dgkb	Intragenic	38865860	38866041	6.18182	2.9697	2.05521	http://genome.ucsc.edu/cgi-bin/hgTracks?org=mouse&db=mm9&position=chr12:38855860-38876041	chr12:38855860-38876041	Browse	No															5.69697	1.87879	2.32632
chr8	26040	NM_181544	Pkd1l3	Intragenic	112164204	112164708	6.18182	3.15152	1.93664	http://genome.ucsc.edu/cgi-bin/hgTracks?org=mouse&db=mm9&position=chr8:112154204-112174708	chr8:112154204-112174708	Browse	No															4.75758	3.93939	1.16564
chr9	103604	NM_001013405	D9Ertd402e	Upstream	122610839	122611387	6.15152	0.909091	6.68078	http://genome.ucsc.edu/cgi-bin/hgTracks?org=mouse&db=mm9&position=chr9:122600839-122621387	chr9:122600839-122621387	Browse	No															4.27273	2.27273	1.61111
chr2	62798.5	NM_153089	Ppp1r16b	Intragenic	158553748	158554115	6.15152	1.33333	4.55508	http://genome.ucsc.edu/cgi-bin/hgTracks?org=mouse&db=mm9&position=chr2:158543748-158564115	chr2:158543748-158564115	Browse	No															2.84848	0.878788	2.04839
chr15	236461	NM_001033365	Gm628	Upstream	73906199	73906925	6.15152	1.45455	4.17549	http://genome.ucsc.edu/cgi-bin/hgTracks?org=mouse&db=mm9&position=chr15:73896199-73916925	chr15:73896199-73916925	Browse	No															2.09091	1.09091	1.47826
chr9	91102.5	NM_172921	D930028F11Rik	Upstream	47879037	47879152	6.15152	1.57576	3.8543	http://genome.ucsc.edu/cgi-bin/hgTracks?org=mouse&db=mm9&position=chr9:47869037-47889152	chr9:47869037-47889152	Browse	No															2.48485	2.87879	0.898438
chr15	42453	NM_001081166	Phf21b	Intragenic	84643820	84644232	6.15152	1.69697	3.57899	http://genome.ucsc.edu/cgi-bin/hgTracks?org=mouse&db=mm9&position=chr15:84633820-84654232	chr15:84633820-84654232	Browse	No															1.87879	2.84848	0.748031
chr1	14737	NM_153154	Tcfap2d	Upstream	19078298	19078432	6.15152	2	3.03672	http://genome.ucsc.edu/cgi-bin/hgTracks?org=mouse&db=mm9&position=chr1:19068298-19088432	chr1:19068298-19088432	Browse	No															2.81818	1.27273	1.68
chr7	4119.5	NM_011326	Scnn1g	Upstream	128873645	128874156	6.15152	2.12121	2.86319	http://genome.ucsc.edu/cgi-bin/hgTracks?org=mouse&db=mm9&position=chr7:128863645-128884156	chr7:128863645-128884156	Browse	No															3.66667	2.12121	1.49515
chr1	63660	NM_023755	Tcfcp2l1	Downstream	120645216	120645594	6.15152	2.15152	2.82287	http://genome.ucsc.edu/cgi-bin/hgTracks?org=mouse&db=mm9&position=chr1:120635216-120655594	chr1:120635216-120655594	Browse	No															1.84848	4.27273	0.54023
chr13	143416	NM_001005422	Gm1574	Upstream	46225518	46225827	6.15152	2.27273	2.67231	http://genome.ucsc.edu/cgi-bin/hgTracks?org=mouse&db=mm9&position=chr13:46215518-46235827	chr13:46215518-46235827	Browse	No															3.84848	1.9697	1.63265
chr8	64740.5	NM_007511	Atp7b	Intragenic	23105597	23106014	6.15152	2.27273	2.67231	http://genome.ucsc.edu/cgi-bin/hgTracks?org=mouse&db=mm9&position=chr8:23095597-23116014	chr8:23095597-23116014	Browse	No															4.36364	1.48485	2.15854
chr11	4449	NM_201406	Pigs	Intragenic	78146183	78146561	6.15152	2.39394	2.53701	http://genome.ucsc.edu/cgi-bin/hgTracks?org=mouse&db=mm9&position=chr11:78136183-78156561	chr11:78136183-78156561	Browse	No															2.69697	4.0303	0.73494
chr3	457522	NM_011372	St6galnac3	Intragenic	152930352	152930799	6.15152	2.42424	2.50529	http://genome.ucsc.edu/cgi-bin/hgTracks?org=mouse&db=mm9&position=chr3:152920352-152940799	chr3:152920352-152940799	Browse	No															0.727273	0.969697	0.876923
chr1	11853	NM_001081227	6330403A02Rik	Intragenic	182401583	182401981	6.15152	3.39394	1.7895	http://genome.ucsc.edu/cgi-bin/hgTracks?org=mouse&db=mm9&position=chr1:182391583-182411981	chr1:182391583-182411981	Browse	No															0.606061	1.24242	0.716216
chr12	38181	NM_008910	Ppm1a	Downstream	73933649	73933811	6.15152	7.78788	0.779858	http://genome.ucsc.edu/cgi-bin/hgTracks?org=mouse&db=mm9&position=chr12:73923649-73943811	chr12:73923649-73943811	Browse	No															4.60606	4.18182	1.08187
chr11	75584.5	NM_023438	Tmem132e	Upstream	82126633	82127000	6.12121	0.454545	13.2957	http://genome.ucsc.edu/cgi-bin/hgTracks?org=mouse&db=mm9&position=chr11:82116633-82137000	chr11:82116633-82137000	Browse	No															3.0303	1.09091	1.92754
chr3	11668.5	NM_008596	Sypl2	Intragenic	108017605	108018092	6.12121	0.848485	7.12272	http://genome.ucsc.edu/cgi-bin/hgTracks?org=mouse&db=mm9&position=chr3:108007605-108028092	chr3:108007605-108028092	Browse	No															6.51515	11.2424	0.613861
chr7	93693.5	NM_007461	Apba2	Intragenic	71740197	71740372	6.12121	1	6.04352	http://genome.ucsc.edu/cgi-bin/hgTracks?org=mouse&db=mm9&position=chr7:71730197-71750372	chr7:71730197-71750372	Browse	No															3.42424	2.60606	1.22689
chrX	151744	NM_175045	Bcor	Downstream	11462018	11462219	6.12121	1.57576	3.83531	http://genome.ucsc.edu/cgi-bin/hgTracks?org=mouse&db=mm9&position=chrX:11452018-11472219	chrX:11452018-11472219	Browse	No															5.42424	2.66667	1.75207
chr3	158205	NM_009669	Amy2	Downstream	112893715	112894063	6.12121	1.60606	3.76295	http://genome.ucsc.edu/cgi-bin/hgTracks?org=mouse&db=mm9&position=chr3:112883715-112904063	chr3:112883715-112904063	Browse	No															3.30303	1.06061	2.08824
chr4	261850	NM_010291	Gjb5	Upstream	127296894	127297622	6.12121	2.09091	2.89038	http://genome.ucsc.edu/cgi-bin/hgTracks?org=mouse&db=mm9&position=chr4:127286894-127307622	chr4:127286894-127307622	Browse	No															3.33333	1.48485	1.7439
chr18	7485	NM_177137	Gnal	Upstream	67240393	67240615	6.12121	2.81818	2.14447	http://genome.ucsc.edu/cgi-bin/hgTracks?org=mouse&db=mm9&position=chr18:67230393-67250615	chr18:67230393-67250615	Browse	No															6.24242	1.87879	2.51579
chr10	428219	NM_009306	Syt1	Intragenic	108019386	108019526	6.12121	5.33333	1.13316	http://genome.ucsc.edu/cgi-bin/hgTracks?org=mouse&db=mm9&position=chr10:108009386-108029526	chr10:108009386-108029526	Browse	No															1.09091	3.45455	0.469388
chr7	923536	NM_008087	Gas2	Downstream	60173288	60173439	6.09091	0.787879	7.63265	http://genome.ucsc.edu/cgi-bin/hgTracks?org=mouse&db=mm9&position=chr7:60163288-60183439	chr7:60163288-60183439	Browse	No															0.545455	0.545455	1
chr19	8260	NM_146100	Ina	Upstream	47080694	47081160	6.09091	1.42424	4.22232	http://genome.ucsc.edu/cgi-bin/hgTracks?org=mouse&db=mm9&position=chr19:47070694-47091160	chr19:47070694-47091160	Browse	No															4.51515	1.24242	2.45946
chr18	75317.5	NM_008989	Pura	Upstream	36365389	36365606	6.09091	1.75758	3.42153	http://genome.ucsc.edu/cgi-bin/hgTracks?org=mouse&db=mm9&position=chr18:36355389-36375606	chr18:36355389-36375606	Browse	No															3.72727	2.60606	1.31092
chr2	13234.5	NM_011040	Pax8	Upstream	24344068	24344573	6.09091	1.90909	3.14998	http://genome.ucsc.edu/cgi-bin/hgTracks?org=mouse&db=mm9&position=chr2:24334068-24354573	chr2:24334068-24354573	Browse	No															6.93939	2.69697	2.14754
chr2	106694	NM_016768	Pbx3	Downstream	33920510	33920959	6.09091	2.18182	2.75623	http://genome.ucsc.edu/cgi-bin/hgTracks?org=mouse&db=mm9&position=chr2:33910510-33930959	chr2:33910510-33930959	Browse	No															3.9697	0.515152	3.28
chr5	95.5	NM_001110796	Pclo	Intragenic	14514916	14515109	6.09091	2.66667	2.2551	http://genome.ucsc.edu/cgi-bin/hgTracks?org=mouse&db=mm9&position=chr5:14504916-14525109	chr5:14504916-14525109	Browse	No															1.63636	2	0.878788
chr2	2249.5	NM_001042671	Prei4	Intragenic	132401559	132401910	6.09091	2.69697	2.22976	http://genome.ucsc.edu/cgi-bin/hgTracks?org=mouse&db=mm9&position=chr2:132391559-132411910	chr2:132391559-132411910	Browse	No															2.93939	1.84848	1.38298
chr16	36170	NM_133659	Erg	Intragenic	95715665	95715939	6.09091	2.78788	2.15705	http://genome.ucsc.edu/cgi-bin/hgTracks?org=mouse&db=mm9&position=chr16:95705665-95725939	chr16:95705665-95725939	Browse	No															1.12121	1.63636	0.804598
chr11	136602	NM_008498	Lhx1	Upstream	84475368	84475908	6.09091	2.84848	2.11116	http://genome.ucsc.edu/cgi-bin/hgTracks?org=mouse&db=mm9&position=chr11:84465368-84485908	chr11:84465368-84485908	Browse	No															4.12121	2.36364	1.52252
chr4	19781.5	NM_007902	Edn2	Downstream	119859583	119859910	6.09091	3.18182	1.88999	http://genome.ucsc.edu/cgi-bin/hgTracks?org=mouse&db=mm9&position=chr4:119849583-119869910	chr4:119849583-119869910	Browse	No															1.42424	0.636364	1.48148
chr6	4383.5	NM_018810	Mkrn1	Intragenic	39365830	39366139	6.09091	4.93939	1.21748	http://genome.ucsc.edu/cgi-bin/hgTracks?org=mouse&db=mm9&position=chr6:39355830-39376139	chr6:39355830-39376139	Browse	No															3.36364	0.878788	2.32258
chr6	93873.5	NM_001008785	Kbtbd8	Downstream	95173400	95173909	6.09091	7.30303	0.823439	http://genome.ucsc.edu/cgi-bin/hgTracks?org=mouse&db=mm9&position=chr6:95163400-95183909	chr6:95163400-95183909	Browse	No															5.24242	2.60606	1.73109
chr5	27793	NM_172994	Ppp2r2c	Intragenic	37287381	37287821	6.06061	0.787879	7.59467	http://genome.ucsc.edu/cgi-bin/hgTracks?org=mouse&db=mm9&position=chr5:37277381-37297821	chr5:37277381-37297821	Browse	No															6.33333	1.93939	2.49485
chr4	165734	NM_001099299	Ajap1	Downstream	152581531	152581658	6.06061	1.81818	3.29103	http://genome.ucsc.edu/cgi-bin/hgTracks?org=mouse&db=mm9&position=chr4:152571531-152591658	chr4:152571531-152591658	Browse	No															5.06061	3.12121	1.47059
chr3	33595.5	NM_007628	Ccna1	Downstream	54815631	54815958	6.06061	2.60606	2.29606	http://genome.ucsc.edu/cgi-bin/hgTracks?org=mouse&db=mm9&position=chr3:54805631-54825958	chr3:54805631-54825958	Browse	No															3.84848	3.75758	1.01911
chr5	1367560	NM_018764	Pcdh7	Downstream	59488175	59488321	6.06061	2.93939	2.03569	http://genome.ucsc.edu/cgi-bin/hgTracks?org=mouse&db=mm9&position=chr5:59478175-59498321	chr5:59478175-59498321	Browse	No															5.0303	1.75758	2.18681
chr9	26698	NM_010019	Dapk2	Downstream	66146616	66146878	6.06061	2.9697	2.01491	http://genome.ucsc.edu/cgi-bin/hgTracks?org=mouse&db=mm9&position=chr9:66136616-66156878	chr9:66136616-66156878	Browse	No															1.60606	1.54545	1.02381
chr11	622.5	NM_001033598	Acsl6	Upstream	54116485	54116920	6.06061	3.24242	1.84543	http://genome.ucsc.edu/cgi-bin/hgTracks?org=mouse&db=mm9&position=chr11:54106485-54126920	chr11:54106485-54126920	Browse	No															4.69697	1.24242	2.54054
chr2	7980	NM_029763	Polr3f	Intragenic	144361292	144361628	6.06061	3.42424	1.74745	http://genome.ucsc.edu/cgi-bin/hgTracks?org=mouse&db=mm9&position=chr2:144351292-144371628	chr2:144351292-144371628	Browse	No															2.18182	3.27273	0.744681
chr4	997	NM_008049	Ftl2	Upstream	125179990	125180592	6.06061	4.57576	1.30769	http://genome.ucsc.edu/cgi-bin/hgTracks?org=mouse&db=mm9&position=chr4:125169990-125190592	chr4:125169990-125190592	Browse	No															2.30303	1.48485	1.32927
chr6	71604.5	NM_001036684	Atp2b2	Upstream	113912729	113913220	6.0303	1.36364	4.36609	http://genome.ucsc.edu/cgi-bin/hgTracks?org=mouse&db=mm9&position=chr6:113902729-113923220	chr6:113902729-113923220	Browse	No															2.15152	2.36364	0.936937
chr11	166326	NM_177390	Myo1d	Intragenic	80426998	80427403	6.0303	1.63636	3.63841	http://genome.ucsc.edu/cgi-bin/hgTracks?org=mouse&db=mm9&position=chr11:80416998-80437403	chr11:80416998-80437403	Browse	No															1.57576	1.33333	1.1039
chr7	25371.5	NM_175316	Slco2b1	Downstream	106780692	106781191	6.0303	1.63636	3.63841	http://genome.ucsc.edu/cgi-bin/hgTracks?org=mouse&db=mm9&position=chr7:106770692-106791191	chr7:106770692-106791191	Browse	No															3.54545	0.848485	2.45902
chr10	5238	NM_177772	Bpil2	Intragenic	85469270	85469464	6.0303	2.09091	2.84745	http://genome.ucsc.edu/cgi-bin/hgTracks?org=mouse&db=mm9&position=chr10:85459270-85479464	chr10:85459270-85479464	Browse	No															2.69697	1.30303	1.60526
chr4	12672.5	NM_019578	Extl1	Intragenic	133914934	133915109	6.0303	2.12121	2.80677	http://genome.ucsc.edu/cgi-bin/hgTracks?org=mouse&db=mm9&position=chr4:133904934-133925109	chr4:133904934-133925109	Browse	No															2.36364	3.42424	0.760274
chr3	10	NM_178673	Fstl5	Upstream	75878309	75878709	6.0303	2.30303	2.58519	http://genome.ucsc.edu/cgi-bin/hgTracks?org=mouse&db=mm9&position=chr3:75868309-75888709	chr3:75868309-75888709	Browse	No															6.78788	1.90909	2.67708
chr13	21591.5	NM_153131	Unc5a	Intragenic	55072051	55072716	6.0303	2.72727	2.18305	http://genome.ucsc.edu/cgi-bin/hgTracks?org=mouse&db=mm9&position=chr13:55062051-55082716	chr13:55062051-55082716	Browse	No															4.0303	2.15152	1.59615
chr16	332941	NM_028964	4933437K13Rik	Intragenic	11738469	11738893	6.0303	3.09091	1.92622	http://genome.ucsc.edu/cgi-bin/hgTracks?org=mouse&db=mm9&position=chr16:11728469-11748893	chr16:11728469-11748893	Browse	No															1.36364	2.33333	0.709091
chr3	815.5	NM_172434	Tnrc4	Upstream	94281823	94282050	6.0303	3.87879	1.53495	http://genome.ucsc.edu/cgi-bin/hgTracks?org=mouse&db=mm9&position=chr3:94271823-94292050	chr3:94271823-94292050	Browse	No															0.606061	2.30303	0.486239
chr3	168	NM_033526	Ubqln4	Downstream	88373748	88373882	6.0303	8.93939	0.666014	http://genome.ucsc.edu/cgi-bin/hgTracks?org=mouse&db=mm9&position=chr3:88363748-88383882	chr3:88363748-88383882	Browse	No															2.06061	2.18182	0.961905
chr10	41240.5	NM_173391	Tph2	Intragenic	114580584	114581073	6	0.454545	13.0325	http://genome.ucsc.edu/cgi-bin/hgTracks?org=mouse&db=mm9&position=chr10:114570584-114591073	chr10:114570584-114591073	Browse	No															7.51515	1.51515	3.38554
chr2	378018	NM_021464	Ptprt	Intragenic	162108688	162109042	6	1.24242	4.76797	http://genome.ucsc.edu/cgi-bin/hgTracks?org=mouse&db=mm9&position=chr2:162098688-162119042	chr2:162098688-162119042	Browse	No															1.39394	1	1.19697
chr8	32591.5	NM_177901	4933402J07Rik	Upstream	90054993	90055434	6	1.90909	3.10297	http://genome.ucsc.edu/cgi-bin/hgTracks?org=mouse&db=mm9&position=chr8:90044993-90065434	chr8:90044993-90065434	Browse	No															1	1.81818	0.709677
chr14	59755	NM_010095	Ebf2	Downstream	68108218	68108500	6	2.27273	2.60649	http://genome.ucsc.edu/cgi-bin/hgTracks?org=mouse&db=mm9&position=chr14:68098218-68118500	chr14:68098218-68118500	Browse	No															4.57576	3.0303	1.38346
chr17	32075.5	NM_001081160	Mdga1	Intragenic	29992585	29992918	6	2.54545	2.32723	http://genome.ucsc.edu/cgi-bin/hgTracks?org=mouse&db=mm9&position=chr17:29982585-30002918	chr17:29982585-30002918	Browse	No															4.51515	2.78788	1.456
chr19	24039	NM_053083	Loxl4	Upstream	42711095	42711453	6	2.63636	2.24698	http://genome.ucsc.edu/cgi-bin/hgTracks?org=mouse&db=mm9&position=chr19:42701095-42721453	chr19:42701095-42721453	Browse	No															3.72727	0.515152	3.12
chr12	4338.5	NM_007693	Chga	Upstream	103788585	103789094	6	4.06061	1.45886	http://genome.ucsc.edu/cgi-bin/hgTracks?org=mouse&db=mm9&position=chr12:103778585-103799094	chr12:103778585-103799094	Browse	No															6.12121	1.78788	2.55435
chr8	2119	NM_130457	Cntnap4	Upstream	115091667	115091979	5.9697	0.515152	11.4412	http://genome.ucsc.edu/cgi-bin/hgTracks?org=mouse&db=mm9&position=chr8:115081667-115101979	chr8:115081667-115101979	Browse	No															1.0303	1.81818	0.72043
chr4	340420	NM_011141	Pou3f1	Upstream	123994220	123994717	5.9697	1	5.89393	http://genome.ucsc.edu/cgi-bin/hgTracks?org=mouse&db=mm9&position=chr4:123984220-124004717	chr4:123984220-124004717	Browse	No															1.51515	1.36364	1.0641
chr7	17492	NM_148946	Slc8a2	Intragenic	16732912	16733368	5.9697	1.12121	5.25675	http://genome.ucsc.edu/cgi-bin/hgTracks?org=mouse&db=mm9&position=chr7:16722912-16743368	chr7:16722912-16743368	Browse	No															3.69697	1.24242	2.09459
chr5	11629	NM_007765	Crmp1	Intragenic	37648447	37648871	5.9697	1.30303	4.52325	http://genome.ucsc.edu/cgi-bin/hgTracks?org=mouse&db=mm9&position=chr5:37638447-37658871	chr5:37638447-37658871	Browse	No															2.93939	1.90909	1.35417
chr2	13110.5	NM_144891	Gdap1l1	Intragenic	163277263	163277362	5.9697	2	2.94696	http://genome.ucsc.edu/cgi-bin/hgTracks?org=mouse&db=mm9&position=chr2:163267263-163287362	chr2:163267263-163287362	Browse	No															5.42424	2	2.14141
chr5	367.5	NM_027295	Rab28	Intragenic	42098934	42099119	5.9697	3	1.96464	http://genome.ucsc.edu/cgi-bin/hgTracks?org=mouse&db=mm9&position=chr5:42088934-42109119	chr5:42088934-42109119	Browse	No															2	3.12121	0.727941
chr10	54399	NM_028709	Btbd11	Intragenic	84904814	84905110	5.9697	4	1.47348	http://genome.ucsc.edu/cgi-bin/hgTracks?org=mouse&db=mm9&position=chr10:84894814-84915110	chr10:84894814-84915110	Browse	No															1.51515	0.848485	1.36066
chr12	126600	NM_001105254	ENSMUSG00000072907	Downstream	89287337	89287527	5.9697	4.66667	1.26298	http://genome.ucsc.edu/cgi-bin/hgTracks?org=mouse&db=mm9&position=chr12:89277337-89297527	chr12:89277337-89297527	Browse	No															1.54545	1.87879	0.884211
chr2	15517.5	NM_009508	Slc32a1	Upstream	158420746	158421205	5.9697	7.06061	0.834762	http://genome.ucsc.edu/cgi-bin/hgTracks?org=mouse&db=mm9&position=chr2:158410746-158431205	chr2:158410746-158431205	Browse	No															0.939394	2.09091	0.627451
chr4	7824.5	NM_177733	E2f2	Intragenic	135735997	135736268	5.9697	9.54545	0.617459	http://genome.ucsc.edu/cgi-bin/hgTracks?org=mouse&db=mm9&position=chr4:135725997-135746268	chr4:135725997-135746268	Browse	No															1.93939	2.60606	0.815126
chr4	110354	NM_001083119	Ptpru	Downstream	131213857	131214177	5.93939	0	#DIV/0!	http://genome.ucsc.edu/cgi-bin/hgTracks?org=mouse&db=mm9&position=chr4:131203857-131224177	chr4:131203857-131224177	Browse	No															6.21212	2.27273	2.2037
chr11	494	NM_146921	Olfr1	Intragenic	73208815	73209241	5.93939	0.363636	16.126	http://genome.ucsc.edu/cgi-bin/hgTracks?org=mouse&db=mm9&position=chr11:73198815-73219241	chr11:73198815-73219241	Browse	No															4.18182	4.69697	0.909574
chr9	18374	NM_001081192	Hcn4	Intragenic	58689487	58689897	5.93939	1.06061	5.52892	http://genome.ucsc.edu/cgi-bin/hgTracks?org=mouse&db=mm9&position=chr9:58679487-58699897	chr9:58679487-58699897	Browse	No															3.9697	1.57576	1.92941
chr12	8033	NM_001024478	1110049B09Rik	Intragenic	33769509	33769905	5.93939	1.36364	4.30027	http://genome.ucsc.edu/cgi-bin/hgTracks?org=mouse&db=mm9&position=chr12:33759509-33779905	chr12:33759509-33779905	Browse	No															2.0303	1	1.51515
chr7	3085	NM_001024673	Il28a	Downstream	29290638	29290950	5.93939	1.51515	3.87025	http://genome.ucsc.edu/cgi-bin/hgTracks?org=mouse&db=mm9&position=chr7:29280638-29300950	chr7:29280638-29300950	Browse	No															2.0303	3.09091	0.740741
chr2	86597	NM_007466	Api5	Upstream	94364684	94365118	5.93939	1.9697	2.97711	http://genome.ucsc.edu/cgi-bin/hgTracks?org=mouse&db=mm9&position=chr2:94354684-94375118	chr2:94354684-94375118	Browse	No															2.15152	1.72727	1.15556
chr4	7882.5	NM_175556	Plch2	Upstream	154392769	154393182	5.93939	2.45455	2.38904	http://genome.ucsc.edu/cgi-bin/hgTracks?org=mouse&db=mm9&position=chr4:154382769-154403182	chr4:154382769-154403182	Browse	No															1.93939	2.12121	0.941748
chr4	289914	NM_027036	Hmgb4	Downstream	127647331	127647750	5.93939	4.69697	1.24847	http://genome.ucsc.edu/cgi-bin/hgTracks?org=mouse&db=mm9&position=chr4:127637331-127657750	chr4:127637331-127657750	Browse	No															3	1.60606	1.53488
chr6	38336	NM_172730	C130022K22Rik	Upstream	91789478	91789942	5.93939	7.66667	0.764871	http://genome.ucsc.edu/cgi-bin/hgTracks?org=mouse&db=mm9&position=chr6:91779478-91799942	chr6:91779478-91799942	Browse	No															1.36364	1	1.18182
chr15	133452	NM_174991	Bai1	Upstream	74212902	74213443	5.90909	0.818182	7.13056	http://genome.ucsc.edu/cgi-bin/hgTracks?org=mouse&db=mm9&position=chr15:74202902-74223443	chr15:74202902-74223443	Browse	No															5.06061	3	1.51515
chr14	2579.5	NM_010201	Fgf14	Upstream	124594525	124594882	5.90909	1.09091	5.34792	http://genome.ucsc.edu/cgi-bin/hgTracks?org=mouse&db=mm9&position=chr14:124584525-124604882	chr14:124584525-124604882	Browse	No															1.69697	3.42424	0.609589
chr17	29985	NM_028233	Lrpprc	Upstream	85219888	85220334	5.90909	1.24242	4.69573	http://genome.ucsc.edu/cgi-bin/hgTracks?org=mouse&db=mm9&position=chr17:85209888-85230334	chr17:85209888-85230334	Browse	No															1.81818	0.727273	1.63158
chr7	91535	NM_001039143	Nlrp5	Downstream	24318311	24318639	5.90909	1.30303	4.47733	http://genome.ucsc.edu/cgi-bin/hgTracks?org=mouse&db=mm9&position=chr7:24308311-24328639	chr7:24308311-24328639	Browse	No															3.18182	2.24242	1.28972
chr2	280311	NM_177343	Camk1d	Intragenic	5355333	5355465	5.90909	1.51515	3.8505	http://genome.ucsc.edu/cgi-bin/hgTracks?org=mouse&db=mm9&position=chr2:5345333-5365465	chr2:5345333-5365465	Browse	No															2.75758	1.90909	1.29167
chr8	565007	NM_001039154	Cdh8	Downstream	100987446	100987876	5.90909	1.81818	3.20875	http://genome.ucsc.edu/cgi-bin/hgTracks?org=mouse&db=mm9&position=chr8:100977446-100997876	chr8:100977446-100997876	Browse	No															1.54545	0.212121	2.1
chr15	365852	NM_029640	1810044A24Rik	Intragenic	72520088	72520687	5.90909	2	2.91705	http://genome.ucsc.edu/cgi-bin/hgTracks?org=mouse&db=mm9&position=chr15:72510088-72530687	chr15:72510088-72530687	Browse	No															2.30303	0	3.30303
chr18	95539.5	NM_021451	Pmaip1	Downstream	66720486	66721017	5.90909	2.09091	2.79022	http://genome.ucsc.edu/cgi-bin/hgTracks?org=mouse&db=mm9&position=chr18:66710486-66731017	chr18:66710486-66731017	Browse	No															3.72727	1.09091	2.26087
chr6	4506.5	NM_001001160	Fbxo41	Intragenic	85448185	85448562	5.90909	2.57576	2.265	http://genome.ucsc.edu/cgi-bin/hgTracks?org=mouse&db=mm9&position=chr6:85438185-85458562	chr6:85438185-85458562	Browse	No															3.21212	2.24242	1.29907
chr2	36705.5	NM_026896	Med27	Upstream	29165361	29165938	5.90909	2.75758	2.11566	http://genome.ucsc.edu/cgi-bin/hgTracks?org=mouse&db=mm9&position=chr2:29155361-29175938	chr2:29155361-29175938	Browse	No															3	4.45455	0.733333
chr10	376650	NM_001080129	Tmpo	Upstream	91010814	91011140	5.90909	2.78788	2.09266	http://genome.ucsc.edu/cgi-bin/hgTracks?org=mouse&db=mm9&position=chr10:91000814-91021140	chr10:91000814-91021140	Browse	No															3.69697	1.42424	1.9375
chr11	15832.5	NM_001048057	Rpl38	Upstream	114513817	114514230	5.90909	2.87879	2.02658	http://genome.ucsc.edu/cgi-bin/hgTracks?org=mouse&db=mm9&position=chr11:114503817-114524230	chr11:114503817-114524230	Browse	No															1.18182	1.48485	0.878049
chr19	17212.5	NM_027314	40242	Downstream	37313586	37314093	5.90909	2.87879	2.02658	http://genome.ucsc.edu/cgi-bin/hgTracks?org=mouse&db=mm9&position=chr19:37303586-37324093	chr19:37303586-37324093	Browse	No															1.9697	2.39394	0.875
chr6	98485.5	NM_001004182	EG434008	Upstream	39961564	39961967	5.90909	3.39394	1.71897	http://genome.ucsc.edu/cgi-bin/hgTracks?org=mouse&db=mm9&position=chr6:39951564-39971967	chr6:39951564-39971967	Browse	No															2.18182	4.90909	0.538462
chr7	3140.5	NM_008422	Kcnc3	Intragenic	51849146	51849645	5.90909	3.9697	1.46966	http://genome.ucsc.edu/cgi-bin/hgTracks?org=mouse&db=mm9&position=chr7:51839146-51859645	chr7:51839146-51859645	Browse	No															2.42424	2.33333	1.02727
chr10	107805	NM_001001932	Eea1	Downstream	95615858	95616056	5.90909	4.45455	1.30969	http://genome.ucsc.edu/cgi-bin/hgTracks?org=mouse&db=mm9&position=chr10:95605858-95626056	chr10:95605858-95626056	Browse	No															1.39394	1	1.19697
chr4	514	NM_026144	Dhdds	Downstream	133524306	133524608	5.90909	4.69697	1.2421	http://genome.ucsc.edu/cgi-bin/hgTracks?org=mouse&db=mm9&position=chr4:133514306-133534608	chr4:133514306-133534608	Browse	No															1.39394	2.15152	0.759615
chr4	3654	NM_172690	N28178	Downstream	42957949	42958317	5.87879	0.0606061	95.7688	http://genome.ucsc.edu/cgi-bin/hgTracks?org=mouse&db=mm9&position=chr4:42947949-42968317	chr4:42947949-42968317	Browse	No															0.939394	3.9697	0.390244
chr3	38925	NM_028231	Kcnmb2	Intragenic	31840324	31840774	5.87879	0.939394	6.17864	http://genome.ucsc.edu/cgi-bin/hgTracks?org=mouse&db=mm9&position=chr3:31830324-31850774	chr3:31830324-31850774	Browse	No															2.42424	2.0303	1.13
chr7	20777	NM_146198	Slc5a11	Intragenic	130378971	130379341	5.87879	1.15152	5.04047	http://genome.ucsc.edu/cgi-bin/hgTracks?org=mouse&db=mm9&position=chr7:130368971-130389341	chr7:130368971-130389341	Browse	No															6.72727	2.12121	2.47573
chr16	112942	NM_013661	Sema5b	Intragenic	35654468	35654729	5.87879	1.54545	3.75564	http://genome.ucsc.edu/cgi-bin/hgTracks?org=mouse&db=mm9&position=chr16:35644468-35664729	chr16:35644468-35664729	Browse	No															2.60606	2.42424	1.0531
chr13	38507.5	NM_011078	Phf2	Intragenic	48927583	48927906	5.87879	1.60606	3.61392	http://genome.ucsc.edu/cgi-bin/hgTracks?org=mouse&db=mm9&position=chr13:48917583-48937906	chr13:48917583-48937906	Browse	No															6.72727	2.9697	1.94656
chr5	20834	NM_011716	Wfs1	Upstream	37400819	37401291	5.87879	1.60606	3.61392	http://genome.ucsc.edu/cgi-bin/hgTracks?org=mouse&db=mm9&position=chr5:37390819-37411291	chr5:37390819-37411291	Browse	No															4.36364	1.81818	1.90323
chr15	9812	NM_011837	Ly6h	Upstream	75406929	75407187	5.87879	1.90909	3.04028	http://genome.ucsc.edu/cgi-bin/hgTracks?org=mouse&db=mm9&position=chr15:75396929-75417187	chr15:75396929-75417187	Browse	No															1.18182	3.42424	0.493151
chr11	24	NM_019409	Omg	Upstream	79317380	79317710	5.87879	2.63636	2.20158	http://genome.ucsc.edu/cgi-bin/hgTracks?org=mouse&db=mm9&position=chr11:79307380-79327710	chr11:79307380-79327710	Browse	No															3.72727	2.78788	1.248
chr11	89118	NM_152818	Osbp2	Intragenic	3674673	3674903	5.87879	3.57576	1.6232	http://genome.ucsc.edu/cgi-bin/hgTracks?org=mouse&db=mm9&position=chr11:3664673-3684903	chr11:3664673-3684903	Browse	No															2.72727	2.24242	1.14953
chr1	479.5	NM_022312	Tnr	Intragenic	161454172	161454585	5.87879	5.75758	1.00809	http://genome.ucsc.edu/cgi-bin/hgTracks?org=mouse&db=mm9&position=chr1:161444172-161464585	chr1:161444172-161464585	Browse	No															3.12121	3.18182	0.985507
chr1	59908	NM_030245	Tada1l	Upstream	168249289	168249755	5.87879	6.87879	0.843778	http://genome.ucsc.edu/cgi-bin/hgTracks?org=mouse&db=mm9&position=chr1:168239289-168259755	chr1:168239289-168259755	Browse	No															1.60606	1.45455	1.06173
chr10	21166	NM_152229	Nr2e1	Intragenic	42282000	42282456	5.84848	0.333333	17.3228	http://genome.ucsc.edu/cgi-bin/hgTracks?org=mouse&db=mm9&position=chr10:42272000-42292456	chr10:42272000-42292456	Browse	No															2.87879	3.18182	0.927536
chr7	36114.5	NM_001081028	Sipa1l3	Intragenic	30254271	30254458	5.84848	0.969697	5.9547	http://genome.ucsc.edu/cgi-bin/hgTracks?org=mouse&db=mm9&position=chr7:30244271-30264458	chr7:30244271-30264458	Browse	No															3.24242	0.909091	2.22222
chr7	4764.5	NM_183131	4930451I11Rik	Downstream	133968990	133969455	5.84848	1.12121	5.15001	http://genome.ucsc.edu/cgi-bin/hgTracks?org=mouse&db=mm9&position=chr7:133958990-133979455	chr7:133958990-133979455	Browse	No															1.54545	0.454545	1.75
chr5	19873	NM_001004180	BC057022	Intragenic	115037927	115038337	5.84848	1.81818	3.17584	http://genome.ucsc.edu/cgi-bin/hgTracks?org=mouse&db=mm9&position=chr5:115027927-115048337	chr5:115027927-115048337	Browse	No															3.27273	1.60606	1.63953
chr16	1026.5	NM_009441	Ttc3	Upstream	94591246	94591391	5.84848	2.60606	2.2157	http://genome.ucsc.edu/cgi-bin/hgTracks?org=mouse&db=mm9&position=chr16:94581246-94601391	chr16:94581246-94601391	Browse	No															1.78788	2.78788	0.736
chr8	44376.5	NM_001003951	Ces7	Downstream	95993313	95994122	5.84848	2.69697	2.14102	http://genome.ucsc.edu/cgi-bin/hgTracks?org=mouse&db=mm9&position=chr8:95983313-96004122	chr8:95983313-96004122	Browse	No															5.45455	2.57576	1.80508
chr3	119108	NM_019931	Kcnd3	Intragenic	105380652	105381030	5.84848	3.09091	1.86814	http://genome.ucsc.edu/cgi-bin/hgTracks?org=mouse&db=mm9&position=chr3:105370652-105391030	chr3:105370652-105391030	Browse	No															1.45455	2.09091	0.794118
chr8	5077	NM_172503	Zswim4	Intragenic	86755669	86756059	5.84848	3.12121	1.85	http://genome.ucsc.edu/cgi-bin/hgTracks?org=mouse&db=mm9&position=chr8:86745669-86766059	chr8:86745669-86766059	Browse	No															2.72727	4.15152	0.723529
chr2	21957.5	NM_020267	Trim44	Downstream	102118124	102118511	5.84848	3.12121	1.85	http://genome.ucsc.edu/cgi-bin/hgTracks?org=mouse&db=mm9&position=chr2:102108124-102128511	chr2:102108124-102128511	Browse	No															2.18182	2.72727	0.853659
chr7	2943	NM_028775	Cyp2s1	Intragenic	26598488	26598724	5.84848	3.27273	1.76436	http://genome.ucsc.edu/cgi-bin/hgTracks?org=mouse&db=mm9&position=chr7:26588488-26608724	chr7:26588488-26608724	Browse	No															2.78788	0.787879	2.11864
chr10	187496	NM_026858	Xrcc6bp1	Downstream	126117789	126118188	5.84848	3.60606	1.60126	http://genome.ucsc.edu/cgi-bin/hgTracks?org=mouse&db=mm9&position=chr10:126107789-126128188	chr10:126107789-126128188	Browse	No															5	2.63636	1.65
chr8	186707	NM_009233	Sox1	Upstream	12209475	12209815	5.81818	0.393939	14.5818	http://genome.ucsc.edu/cgi-bin/hgTracks?org=mouse&db=mm9&position=chr8:12199475-12219815	chr8:12199475-12219815	Browse	No															3.87879	0.818182	2.68333
chr10	1233.5	NM_001033262	40246	Downstream	126491681	126492062	5.81818	1.69697	3.38505	http://genome.ucsc.edu/cgi-bin/hgTracks?org=mouse&db=mm9&position=chr10:126481681-126502062	chr10:126481681-126502062	Browse	No															3.81818	0	4.81818
chr3	983.5	NM_178726	Ppm1l	Upstream	69119762	69119949	5.81818	1.93939	2.96192	http://genome.ucsc.edu/cgi-bin/hgTracks?org=mouse&db=mm9&position=chr3:69109762-69129949	chr3:69109762-69129949	Browse	No															3.45455	4.15152	0.864706
chr4	356770	NM_001099309	LOC666927	Upstream	121651305	121651696	5.81818	3.54545	1.6202	http://genome.ucsc.edu/cgi-bin/hgTracks?org=mouse&db=mm9&position=chr4:121641305-121661696	chr4:121641305-121661696	Browse	No															3.48485	2.12121	1.43689
chr5	106.5	NM_001080808	Ccdc64	Intragenic	116181319	116181604	5.81818	3.9697	1.44705	http://genome.ucsc.edu/cgi-bin/hgTracks?org=mouse&db=mm9&position=chr5:116171319-116191604	chr5:116171319-116191604	Browse	No															3.18182	3.36364	0.958333
chr10	1256.5	NM_026138	6330407J23Rik	Upstream	28862344	28862745	5.81818	4.36364	1.31641	http://genome.ucsc.edu/cgi-bin/hgTracks?org=mouse&db=mm9&position=chr10:28852344-28872745	chr10:28852344-28872745	Browse	No															2.84848	2.90909	0.984496
chr14	1889.5	NM_009891	Chat	Upstream	33280822	33281147	5.78788	0.484848	11.786	http://genome.ucsc.edu/cgi-bin/hgTracks?org=mouse&db=mm9&position=chr14:33270822-33291147	chr14:33270822-33291147	Browse	No															0.272727	1.42424	0.525
chr2	125952	NM_009500	Vav2	Intragenic	27156227	27156558	5.78788	0.909091	6.28586	http://genome.ucsc.edu/cgi-bin/hgTracks?org=mouse&db=mm9&position=chr2:27146227-27166558	chr2:27146227-27166558	Browse	No															5.60606	1.27273	2.90667
chr17	12507.5	NM_027649	Spats1	Upstream	45624141	45624648	5.78788	1.0303	5.54635	http://genome.ucsc.edu/cgi-bin/hgTracks?org=mouse&db=mm9&position=chr17:45614141-45634648	chr17:45614141-45634648	Browse	No															1.15152	2.12121	0.68932
chr8	1377.5	NM_011332	Ccl17	Intragenic	97335610	97335881	5.78788	1.27273	4.4899	http://genome.ucsc.edu/cgi-bin/hgTracks?org=mouse&db=mm9&position=chr8:97325610-97345881	chr8:97325610-97345881	Browse	No															3.09091	2.42424	1.19469
chr4	571.5	NM_029857	Tmco4	Downstream	138615435	138615866	5.78788	1.48485	3.84849	http://genome.ucsc.edu/cgi-bin/hgTracks?org=mouse&db=mm9&position=chr4:138605435-138625866	chr4:138605435-138625866	Browse	No															4.9697	3.45455	1.34014
chr8	4145	NM_025734	Kcng4	Downstream	122143494	122143722	5.78788	2.12121	2.69394	http://genome.ucsc.edu/cgi-bin/hgTracks?org=mouse&db=mm9&position=chr8:122133494-122153722	chr8:122133494-122153722	Browse	No															2.87879	4.42424	0.715084
chr8	259089	NM_033327	Zfp423	Intragenic	90224123	90224687	5.78788	2.30303	2.48126	http://genome.ucsc.edu/cgi-bin/hgTracks?org=mouse&db=mm9&position=chr8:90214123-90234687	chr8:90214123-90234687	Browse	No															4.9697	3.69697	1.27097
chr19	661	NM_001025566	Chka	Upstream	3850919	3851303	5.78788	3.87879	1.47325	http://genome.ucsc.edu/cgi-bin/hgTracks?org=mouse&db=mm9&position=chr19:3840919-3861303	chr19:3840919-3861303	Browse	No															1.24242	2.87879	0.578125
chr5	5528.5	NM_181045	Caln1	Upstream	130839520	130840077	5.78788	4.33333	1.31871	http://genome.ucsc.edu/cgi-bin/hgTracks?org=mouse&db=mm9&position=chr5:130829520-130850077	chr5:130829520-130850077	Browse	No															1.75758	3.33333	0.636364
chr4	97	NM_183182	BC055111	Upstream	106289816	106290064	5.78788	4.90909	1.16405	http://genome.ucsc.edu/cgi-bin/hgTracks?org=mouse&db=mm9&position=chr4:106279816-106300064	chr4:106279816-106300064	Browse	No															3.39394	2.54545	1.23932
chr14	303.5	NM_199065	Slitrk1	Intragenic	109312986	109313319	5.78788	5.27273	1.08377	http://genome.ucsc.edu/cgi-bin/hgTracks?org=mouse&db=mm9&position=chr14:109302986-109323319	chr14:109302986-109323319	Browse	No															4.09091	3.87879	1.04348
chr18	1069.5	NM_175375	Ankhd1	Upstream	36719095	36719278	5.78788	6.42424	0.889508	http://genome.ucsc.edu/cgi-bin/hgTracks?org=mouse&db=mm9&position=chr18:36709095-36729278	chr18:36709095-36729278	Browse	No															3.36364	2.48485	1.25217
chr4	889	NM_146152	Ipo13	Downstream	117565931	117566485	5.75758	1.24242	4.57533	http://genome.ucsc.edu/cgi-bin/hgTracks?org=mouse&db=mm9&position=chr4:117555931-117576485	chr4:117555931-117576485	Browse	No															2.09091	2.12121	0.990291
chr2	48391	NM_010710	Lhx2	Downstream	38273313	38273965	5.75758	1.54545	3.67821	http://genome.ucsc.edu/cgi-bin/hgTracks?org=mouse&db=mm9&position=chr2:38263313-38283965	chr2:38263313-38283965	Browse	No															2.66667	3.90909	0.746914
chr3	915.5	NM_172434	Tnrc4	Intragenic	94283493	94283842	5.75758	2.75758	2.06141	http://genome.ucsc.edu/cgi-bin/hgTracks?org=mouse&db=mm9&position=chr3:94273493-94293842	chr3:94273493-94293842	Browse	No															4.84848	4.48485	1.0663
chr10	4729.5	NM_182807	AI851790	Upstream	122696287	122696516	5.75758	2.87879	1.97462	http://genome.ucsc.edu/cgi-bin/hgTracks?org=mouse&db=mm9&position=chr10:122686287-122706516	chr10:122686287-122706516	Browse	No															4.0303	2.0303	1.66
chr12	132	NM_001033334	Tmem90a	Intragenic	86039500	86039750	5.75758	3.09091	1.8391	http://genome.ucsc.edu/cgi-bin/hgTracks?org=mouse&db=mm9&position=chr12:86029500-86049750	chr12:86029500-86049750	Browse	No															1.87879	5	0.479798
chr14	1095.5	NM_001004155	9930012K11Rik	Downstream	70553052	70553179	5.75758	3.63636	1.56324	http://genome.ucsc.edu/cgi-bin/hgTracks?org=mouse&db=mm9&position=chr14:70543052-70563179	chr14:70543052-70563179	Browse	No															4.24242	2.90909	1.34109
chr2	43870	NM_001042488	Dlgap4	Upstream	156502572	156503128	5.75758	3.75758	1.51281	http://genome.ucsc.edu/cgi-bin/hgTracks?org=mouse&db=mm9&position=chr2:156492572-156513128	chr2:156492572-156513128	Browse	No															3.87879	1.24242	2.17568
chr8	1506.5	NM_009229	Sntb2	Intragenic	109461100	109461211	5.75758	4.93939	1.15085	http://genome.ucsc.edu/cgi-bin/hgTracks?org=mouse&db=mm9&position=chr8:109451100-109471211	chr8:109451100-109471211	Browse	No															0.575758	4.48485	0.287293
chr18	5557	NM_001002239	Rpl17	Upstream	75154436	75154710	5.75758	4.9697	1.14383	http://genome.ucsc.edu/cgi-bin/hgTracks?org=mouse&db=mm9&position=chr18:75144436-75164710	chr18:75144436-75164710	Browse	No															3.45455	2.84848	1.15748
chr4	2690	NM_001039124	Kncn	Intragenic	115559522	115559866	5.75758	5.87879	0.966951	http://genome.ucsc.edu/cgi-bin/hgTracks?org=mouse&db=mm9&position=chr4:115549522-115569866	chr4:115549522-115569866	Browse	No															2.78788	1.60606	1.45349
chr2	5284	NM_022325	Ctsz	Intragenic	174259122	174259296	5.72727	1.36364	4.14669	http://genome.ucsc.edu/cgi-bin/hgTracks?org=mouse&db=mm9&position=chr2:174249122-174269296	chr2:174249122-174269296	Browse	No															5.54545	1.93939	2.2268
chr15	418136	NM_029640	1810044A24Rik	Intragenic	72467886	72468323	5.72727	1.78788	3.16273	http://genome.ucsc.edu/cgi-bin/hgTracks?org=mouse&db=mm9&position=chr15:72457886-72478323	chr15:72457886-72478323	Browse	No															1.27273	6.36364	0.308642
chr14	19482.5	NM_001033242	Cln5	Upstream	103449868	103450031	5.72727	1.93939	2.91564	http://genome.ucsc.edu/cgi-bin/hgTracks?org=mouse&db=mm9&position=chr14:103439868-103460031	chr14:103439868-103460031	Browse	No															3.42424	3.24242	1.04286
chr17	7293.5	NM_134199	V1rf2	Upstream	21390023	21390170	5.72727	2.09091	2.70436	http://genome.ucsc.edu/cgi-bin/hgTracks?org=mouse&db=mm9&position=chr17:21380023-21400170	chr17:21380023-21400170	Browse	No															4.24242	4.24242	1
chr5	29506	NM_011715	Wdr1	Intragenic	38923248	38923408	5.72727	2.15152	2.62819	http://genome.ucsc.edu/cgi-bin/hgTracks?org=mouse&db=mm9&position=chr5:38913248-38933408	chr5:38913248-38933408	Browse	No															3.93939	2.66667	1.34711
chr11	119122	NM_177618	Wscd1	Downstream	71722095	71722446	5.72727	2.27273	2.48802	http://genome.ucsc.edu/cgi-bin/hgTracks?org=mouse&db=mm9&position=chr11:71712095-71732446	chr11:71712095-71732446	Browse	No															5.9697	1.0303	3.43284
chr2	173616	NM_009867	Cdh4	Intragenic	179350561	179351036	5.72727	2.45455	2.30372	http://genome.ucsc.edu/cgi-bin/hgTracks?org=mouse&db=mm9&position=chr2:179340561-179361036	chr2:179340561-179361036	Browse	No															3.12121	1.93939	1.40206
chr7	1530	NM_026111	Qpctl	Intragenic	19732860	19733170	5.72727	2.81818	2.00646	http://genome.ucsc.edu/cgi-bin/hgTracks?org=mouse&db=mm9&position=chr7:19722860-19743170	chr7:19722860-19743170	Browse	No															2.18182	4.15152	0.617647
chr1	70	NM_177164	A830006F12Rik	Intragenic	70772122	70772594	5.72727	3.09091	1.82942	http://genome.ucsc.edu/cgi-bin/hgTracks?org=mouse&db=mm9&position=chr1:70762122-70782594	chr1:70762122-70782594	Browse	No															0.727273	0.515152	1.14
chr10	630	NM_009120	Sar1a	Intragenic	61143613	61143783	5.72727	3.51515	1.60863	http://genome.ucsc.edu/cgi-bin/hgTracks?org=mouse&db=mm9&position=chr10:61133613-61153783	chr10:61133613-61153783	Browse	No															0.757576	2.69697	0.47541
chr15	109580	NM_029640	1810044A24Rik	Intragenic	72776563	72776757	5.72727	3.90909	1.44652	http://genome.ucsc.edu/cgi-bin/hgTracks?org=mouse&db=mm9&position=chr15:72766563-72786757	chr15:72766563-72786757	Browse	No															3.21212	1.39394	1.75949
chr1	368	NM_001081456	Plcd4	Upstream	74588843	74589345	5.72727	4.60606	1.22764	http://genome.ucsc.edu/cgi-bin/hgTracks?org=mouse&db=mm9&position=chr1:74578843-74599345	chr1:74578843-74599345	Browse	No															3.63636	4.78788	0.801047
chr2	16701	NM_001079690	Slc12a1	Upstream	124961386	124961882	5.72727	4.63636	1.21962	http://genome.ucsc.edu/cgi-bin/hgTracks?org=mouse&db=mm9&position=chr2:124951386-124971882	chr2:124951386-124971882	Browse	No															7.45455	3.27273	1.97872
chr4	104396	NM_172296	Dmrta2	Downstream	109760458	109760911	5.69697	0.30303	18.5614	http://genome.ucsc.edu/cgi-bin/hgTracks?org=mouse&db=mm9&position=chr4:109750458-109770911	chr4:109750458-109770911	Browse	No															4.39394	3.30303	1.25352
chr1	21292	NM_144881	Hhat	Intragenic	194575849	194575997	5.69697	0.848485	6.62907	http://genome.ucsc.edu/cgi-bin/hgTracks?org=mouse&db=mm9&position=chr1:194565849-194585997	chr1:194565849-194585997	Browse	No															3.57576	2	1.52525
chr7	86184.5	NM_025989	Gp2	Downstream	126499630	126500115	5.69697	1.18182	4.75933	http://genome.ucsc.edu/cgi-bin/hgTracks?org=mouse&db=mm9&position=chr7:126489630-126510115	chr7:126489630-126510115	Browse	No															1.45455	6.51515	0.326613
chr8	9503.5	NM_146859	Olfr371	Upstream	87744646	87745137	5.69697	1.81818	3.09356	http://genome.ucsc.edu/cgi-bin/hgTracks?org=mouse&db=mm9&position=chr8:87734646-87755137	chr8:87734646-87755137	Browse	No															1.93939	1	1.4697
chr12	2936.5	NM_178363	Ylpm1	Intragenic	86340109	86340304	5.69697	2	2.81233	http://genome.ucsc.edu/cgi-bin/hgTracks?org=mouse&db=mm9&position=chr12:86330109-86350304	chr12:86330109-86350304	Browse	No															3.27273	1.60606	1.63953
chr13	2139.5	NM_001005740	Phactr1	Intragenic	42806862	42807315	5.69697	2.24242	2.5083	http://genome.ucsc.edu/cgi-bin/hgTracks?org=mouse&db=mm9&position=chr13:42796862-42817315	chr13:42796862-42817315	Browse	No															4.30303	1.27273	2.33333
chr6	165753	NM_025336	Chchd3	Intragenic	32844344	32844454	5.69697	2.60606	2.1583	http://genome.ucsc.edu/cgi-bin/hgTracks?org=mouse&db=mm9&position=chr6:32834344-32854454	chr6:32834344-32854454	Browse	No															1.9697	1	1.48485
chr2	58437.5	NM_027552	Kynu	Intragenic	43469081	43469490	5.69697	2.72727	2.06238	http://genome.ucsc.edu/cgi-bin/hgTracks?org=mouse&db=mm9&position=chr2:43459081-43479490	chr2:43459081-43479490	Browse	No															1.24242	2.81818	0.587302
chr11	9418	NM_028722	4121402D02Rik	Upstream	98647297	98647525	5.69697	4.09091	1.37492	http://genome.ucsc.edu/cgi-bin/hgTracks?org=mouse&db=mm9&position=chr11:98637297-98657525	chr11:98637297-98657525	Browse	No															3.09091	0.666667	2.45455
chr2	1654.5	NM_010290	Gjd2	Intragenic	113837454	113837947	5.69697	4.12121	1.36481	http://genome.ucsc.edu/cgi-bin/hgTracks?org=mouse&db=mm9&position=chr2:113827454-113847947	chr2:113827454-113847947	Browse	No															4.09091	1.87879	1.76842
chr5	4315	NM_177078	Adrbk2	Downstream	113335117	113335247	5.69697	4.93939	1.13874	http://genome.ucsc.edu/cgi-bin/hgTracks?org=mouse&db=mm9&position=chr5:113325117-113345247	chr5:113325117-113345247	Browse	No															1.78788	0	2.78788
chr6	64091.5	NM_033648	Fxyd4	Upstream	117951190	117951699	5.69697	6.09091	0.923452	http://genome.ucsc.edu/cgi-bin/hgTracks?org=mouse&db=mm9&position=chr6:117941190-117961699	chr6:117941190-117961699	Browse	No															3.39394	3.63636	0.947712
chr19	2314	NM_030716	Kcnip2	Intragenic	45887929	45888029	5.69697	6.75758	0.832349	http://genome.ucsc.edu/cgi-bin/hgTracks?org=mouse&db=mm9&position=chr19:45877929-45898029	chr19:45877929-45898029	Browse	No															2.45455	0.878788	1.83871
chr7	2993	NM_172737	D430041B17Rik	Downstream	4774057	4774263	5.69697	6.9697	0.807017	http://genome.ucsc.edu/cgi-bin/hgTracks?org=mouse&db=mm9&position=chr7:4764057-4784263	chr7:4764057-4784263	Browse	No															2.9697	2.39394	1.16964
chr1	9259.5	NM_026171	Nvl	Downstream	183014049	183014538	5.66667	0.69697	8.02724	http://genome.ucsc.edu/cgi-bin/hgTracks?org=mouse&db=mm9&position=chr1:183004049-183024538	chr1:183004049-183024538	Browse	No															2.54545	1.45455	1.44444
chr5	273020	NM_030210	Aacs	Downstream	126270601	126270984	5.66667	1.21212	4.61566	http://genome.ucsc.edu/cgi-bin/hgTracks?org=mouse&db=mm9&position=chr5:126260601-126280984	chr5:126260601-126280984	Browse	No															1.0303	3.48485	0.452703
chr16	9089.5	NM_172961	Abat	Upstream	8504402	8504581	5.66667	1.21212	4.61566	http://genome.ucsc.edu/cgi-bin/hgTracks?org=mouse&db=mm9&position=chr16:8494402-8514581	chr16:8494402-8514581	Browse	No															3.54545	2.57576	1.27119
chr5	35941.5	NM_010075	Dpp6	Intragenic	27179774	27179901	5.66667	1.90909	2.93058	http://genome.ucsc.edu/cgi-bin/hgTracks?org=mouse&db=mm9&position=chr5:27169774-27189901	chr5:27169774-27189901	Browse	No															0.848485	3.30303	0.429577
chr6	80545	NM_175475	Cyp26b1	Upstream	84624007	84624563	5.66667	1.9697	2.84041	http://genome.ucsc.edu/cgi-bin/hgTracks?org=mouse&db=mm9&position=chr6:84614007-84634563	chr6:84614007-84634563	Browse	No															5.42424	4.12121	1.25444
chr15	13212	NM_018790	Arc	Upstream	74515960	74516464	5.66667	2.84848	1.96411	http://genome.ucsc.edu/cgi-bin/hgTracks?org=mouse&db=mm9&position=chr15:74505960-74526464	chr15:74505960-74526464	Browse	No															1.06061	1.78788	0.73913
chr4	9464	NM_013736	Tceb3	Upstream	135586877	135587179	5.66667	3.72727	1.50103	http://genome.ucsc.edu/cgi-bin/hgTracks?org=mouse&db=mm9&position=chr4:135576877-135597179	chr4:135576877-135597179	Browse	No															2.57576	4.42424	0.659218
chr4	18343	NM_001085505	Gm572	Intragenic	148035610	148035926	5.66667	6.60606	0.846911	http://genome.ucsc.edu/cgi-bin/hgTracks?org=mouse&db=mm9&position=chr4:148025610-148045926	chr4:148025610-148045926	Browse	No															4.36364	2.21212	1.66981
chr2	44885	NM_009037	Rcn1	Upstream	105284269	105284453	5.66667	7	0.799249	http://genome.ucsc.edu/cgi-bin/hgTracks?org=mouse&db=mm9&position=chr2:105274269-105294453	chr2:105274269-105294453	Browse	No															3.33333	2.84848	1.12598
chr18	39406.5	NM_031881	Nedd4l	Upstream	65143996	65144285	5.63636	1.27273	4.37236	http://genome.ucsc.edu/cgi-bin/hgTracks?org=mouse&db=mm9&position=chr18:65133996-65154285	chr18:65133996-65154285	Browse	No															3.60606	0.787879	2.57627
chr1	547108	NM_023735	Actr3	Downstream	126742136	126742613	5.63636	1.60606	3.46489	http://genome.ucsc.edu/cgi-bin/hgTracks?org=mouse&db=mm9&position=chr1:126732136-126752613	chr1:126732136-126752613	Browse	No															5.87879	10.4545	0.600529
chr17	4978	NM_008340	Igfals	Upstream	25010634	25010838	5.63636	2.09091	2.66144	http://genome.ucsc.edu/cgi-bin/hgTracks?org=mouse&db=mm9&position=chr17:25000634-25020838	chr17:25000634-25020838	Browse	No															3.30303	3.39394	0.97931
chr14	23205	NM_022886	Scel	Intragenic	103935612	103935912	5.63636	2.90909	1.91291	http://genome.ucsc.edu/cgi-bin/hgTracks?org=mouse&db=mm9&position=chr14:103925612-103945912	chr14:103925612-103945912	Browse	No															1.93939	0.878788	1.56452
chr3	194	NM_153458	Olfm3	Upstream	114606880	114607292	5.63636	3.54545	1.56957	http://genome.ucsc.edu/cgi-bin/hgTracks?org=mouse&db=mm9&position=chr3:114596880-114617292	chr3:114596880-114617292	Browse	No															1.84848	1.63636	1.08046
chr14	109.5	NM_001081130	Ogdhl	Upstream	33134898	33135291	5.63636	3.57576	1.55626	http://genome.ucsc.edu/cgi-bin/hgTracks?org=mouse&db=mm9&position=chr14:33124898-33145291	chr14:33124898-33145291	Browse	No															1.09091	1.42424	0.8625
chr16	39699	NM_001110498	Ifnar2	Upstream	91333100	91333556	5.63636	4.57576	1.21615	http://genome.ucsc.edu/cgi-bin/hgTracks?org=mouse&db=mm9&position=chr16:91323100-91343556	chr16:91323100-91343556	Browse	No															5.30303	3.60606	1.36842
chrX	27874	NM_008177	Grpr	Upstream	160015384	160015522	5.60606	0	#DIV/0!	http://genome.ucsc.edu/cgi-bin/hgTracks?org=mouse&db=mm9&position=chrX:160005384-160025522	chrX:160005384-160025522	Browse	No															2.06061	2.87879	0.789062
chr17	5132.5	NM_027864	Galnt14	Downstream	73837214	73837655	5.60606	0.30303	18.2652	http://genome.ucsc.edu/cgi-bin/hgTracks?org=mouse&db=mm9&position=chr17:73827214-73847655	chr17:73827214-73847655	Browse	No															4.0303	2.54545	1.4188
chr5	100372	NM_001081388	Rimbp2	Intragenic	129358646	129359083	5.60606	0.454545	12.1768	http://genome.ucsc.edu/cgi-bin/hgTracks?org=mouse&db=mm9&position=chr5:129348646-129369083	chr5:129348646-129369083	Browse	No															0.878788	1.90909	0.645833
chr6	938086	NM_008167	Grid2	Upstream	62268638	62268889	5.60606	1.63636	3.38244	http://genome.ucsc.edu/cgi-bin/hgTracks?org=mouse&db=mm9&position=chr6:62258638-62278889	chr6:62258638-62278889	Browse	No															3.09091	1.87879	1.42105
chr6	29444.5	NM_139218	Dppa3	Downstream	122609507	122609960	5.60606	1.93939	2.85394	http://genome.ucsc.edu/cgi-bin/hgTracks?org=mouse&db=mm9&position=chr6:122599507-122619960	chr6:122599507-122619960	Browse	No															2.06061	1.18182	1.40278
chr7	110522	NM_009980	Ctbp2	Intragenic	140204505	140204782	5.60606	2.33333	2.3721	http://genome.ucsc.edu/cgi-bin/hgTracks?org=mouse&db=mm9&position=chr7:140194505-140214782	chr7:140194505-140214782	Browse	No															3.81818	1.66667	1.80682
chr6	10064.5	NM_172492	Lrtm2	Intragenic	119270499	119270874	5.60606	2.42424	2.28315	http://genome.ucsc.edu/cgi-bin/hgTracks?org=mouse&db=mm9&position=chr6:119260499-119280874	chr6:119260499-119280874	Browse	No															0.909091	1.75758	0.692308
chr1	35799	NM_008250	Hlx	Downstream	186515139	186515309	5.60606	3.15152	1.75627	http://genome.ucsc.edu/cgi-bin/hgTracks?org=mouse&db=mm9&position=chr1:186505139-186525309	chr1:186505139-186525309	Browse	No															2.60606	1	1.80303
chr4	3895.5	NM_001039554	Angptl7	Intragenic	147870431	147870920	5.60606	3.24242	1.70703	http://genome.ucsc.edu/cgi-bin/hgTracks?org=mouse&db=mm9&position=chr4:147860431-147880920	chr4:147860431-147880920	Browse	No															6.21212	5.54545	1.10185
chr2	1865	NM_175631	Cbln4	Downstream	171859858	171860082	5.60606	3.54545	1.56113	http://genome.ucsc.edu/cgi-bin/hgTracks?org=mouse&db=mm9&position=chr2:171849858-171870082	chr2:171849858-171870082	Browse	No															2.84848	0.787879	2.15254
chr9	1186	NM_011052	Pdcd6ip	Downstream	113562632	113563096	5.60606	3.69697	1.49715	http://genome.ucsc.edu/cgi-bin/hgTracks?org=mouse&db=mm9&position=chr9:113552632-113573096	chr9:113552632-113573096	Browse	No															4.27273	1.66667	1.97727
chr8	1085751	NM_009866	Cdh11	Downstream	104071053	104071233	5.60606	3.72727	1.48497	http://genome.ucsc.edu/cgi-bin/hgTracks?org=mouse&db=mm9&position=chr8:104061053-104081233	chr8:104061053-104081233	Browse	No															2.93939	1	1.9697
chr15	9151	NM_134100	D15Mgi27	Upstream	102100636	102100834	5.60606	3.90909	1.41591	http://genome.ucsc.edu/cgi-bin/hgTracks?org=mouse&db=mm9&position=chr15:102090636-102110834	chr15:102090636-102110834	Browse	No															4.36364	3.54545	1.18
chr2	10688.5	NM_199223	Rtn4rl2	Intragenic	84716022	84716299	5.60606	4.36364	1.26842	http://genome.ucsc.edu/cgi-bin/hgTracks?org=mouse&db=mm9&position=chr2:84706022-84726299	chr2:84706022-84726299	Browse	No															3.0303	0.666667	2.41818
chr10	294.5	NM_001039652	Oprm1	Intragenic	3557447	3557844	5.60606	7.51515	0.7365	http://genome.ucsc.edu/cgi-bin/hgTracks?org=mouse&db=mm9&position=chr10:3547447-3567844	chr10:3547447-3567844	Browse	No															1.30303	0.848485	1.2459
chr2	23588.5	NM_009628	Adnp	Intragenic	168008924	168009023	5.60606	8.84848	0.62552	http://genome.ucsc.edu/cgi-bin/hgTracks?org=mouse&db=mm9&position=chr2:167998924-168019023	chr2:167998924-168019023	Browse	No															1.75758	2.66667	0.752066
chr10	380361	NM_146241	Trhde	Intragenic	113857983	113858135	5.57576	0.666667	8.25748	http://genome.ucsc.edu/cgi-bin/hgTracks?org=mouse&db=mm9&position=chr10:113847983-113868135	chr10:113847983-113868135	Browse	No															2.93939	4.66667	0.695187
chr6	19214.5	NM_025351	Chchd6	Upstream	89564639	89565008	5.57576	0.757576	7.26658	http://genome.ucsc.edu/cgi-bin/hgTracks?org=mouse&db=mm9&position=chr6:89554639-89575008	chr6:89554639-89575008	Browse	No															1.87879	0.939394	1.48438
chr5	49697	NM_001012726	Aym1	Downstream	113836253	113836823	5.57576	1.12121	4.90985	http://genome.ucsc.edu/cgi-bin/hgTracks?org=mouse&db=mm9&position=chr5:113826253-113846823	chr5:113826253-113846823	Browse	No															2.30303	1.63636	1.25287
chr19	14877.5	NM_011904	Tll2	Intragenic	41266212	41266561	5.57576	1.21212	4.54162	http://genome.ucsc.edu/cgi-bin/hgTracks?org=mouse&db=mm9&position=chr19:41256212-41276561	chr19:41256212-41276561	Browse	No															5.93939	3.9697	1.39634
chr5	18652	NM_153107	Cpz	Downstream	35826020	35826408	5.57576	1.33333	4.12874	http://genome.ucsc.edu/cgi-bin/hgTracks?org=mouse&db=mm9&position=chr5:35816020-35836408	chr5:35816020-35836408	Browse	No															2.27273	2.06061	1.06931
chr1	138096	NM_145516	Plekhb2	Downstream	35074325	35074726	5.57576	1.57576	3.49355	http://genome.ucsc.edu/cgi-bin/hgTracks?org=mouse&db=mm9&position=chr1:35064325-35084726	chr1:35064325-35084726	Browse	No															3.45455	1.30303	1.93421
chr8	341774	NM_009172	Siah1a	Upstream	89611376	89611838	5.57576	1.60606	3.42763	http://genome.ucsc.edu/cgi-bin/hgTracks?org=mouse&db=mm9&position=chr8:89601376-89621838	chr8:89601376-89621838	Browse	No															3.84848	3.06061	1.19403
chr8	908.5	NM_133967	Zdhhc7	Intragenic	122624224	122624703	5.57576	3.33333	1.6515	http://genome.ucsc.edu/cgi-bin/hgTracks?org=mouse&db=mm9&position=chr8:122614224-122634703	chr8:122614224-122634703	Browse	No															2.9697	0.151515	3.44737
chr2	16505	NM_018809	Ptf1a	Upstream	19350600	19350968	5.57576	3.69697	1.48905	http://genome.ucsc.edu/cgi-bin/hgTracks?org=mouse&db=mm9&position=chr2:19340600-19360968	chr2:19340600-19360968	Browse	No															2.18182	2.15152	1.00962
chrX	16005.5	NM_001105245	Pcdh19	Intragenic	130207428	130207625	5.57576	5.30303	1.03808	http://genome.ucsc.edu/cgi-bin/hgTracks?org=mouse&db=mm9&position=chrX:130197428-130217625	chrX:130197428-130217625	Browse	No															5.90909	3.9697	1.39024
chr1	27.5	NM_213727	9430069J07Rik	Upstream	34636401	34636686	5.57576	7.06061	0.779676	http://genome.ucsc.edu/cgi-bin/hgTracks?org=mouse&db=mm9&position=chr1:34626401-34646686	chr1:34626401-34646686	Browse	No															4.51515	1.72727	2.02222
chr11	37050.5	NM_007384	Accn1	Intragenic	80929105	80929604	5.54545	0.575758	9.50933	http://genome.ucsc.edu/cgi-bin/hgTracks?org=mouse&db=mm9&position=chr11:80919105-80939604	chr11:80919105-80939604	Browse	No															1.36364	1	1.18182
chr4	39757.5	NM_175516	Lingo2	Upstream	35832002	35832403	5.54545	0.878788	6.23025	http://genome.ucsc.edu/cgi-bin/hgTracks?org=mouse&db=mm9&position=chr4:35822002-35842403	chr4:35822002-35842403	Browse	No															4.60606	5	0.934343
chr14	64880	NM_183208	Zmiz1	Upstream	26213782	26214012	5.54545	1.12121	4.88317	http://genome.ucsc.edu/cgi-bin/hgTracks?org=mouse&db=mm9&position=chr14:26203782-26224012	chr14:26203782-26224012	Browse	No															2.84848	1.42424	1.5875
chr11	363721	NM_001024931	D11Bwg0517e	Intragenic	118407006	118407324	5.54545	1.36364	4.01505	http://genome.ucsc.edu/cgi-bin/hgTracks?org=mouse&db=mm9&position=chr11:118397006-118417324	chr11:118397006-118417324	Browse	No															0.606061	2	0.535354
chr5	1522	NM_001110796	Pclo	Intragenic	14516380	14516498	5.54545	2.60606	2.1009	http://genome.ucsc.edu/cgi-bin/hgTracks?org=mouse&db=mm9&position=chr5:14506380-14526498	chr5:14506380-14526498	Browse	No															2.06061	2.81818	0.801587
chr8	89529.5	NM_009390	Tll1	Downstream	66403811	66404262	5.54545	2.72727	2.00753	http://genome.ucsc.edu/cgi-bin/hgTracks?org=mouse&db=mm9&position=chr8:66393811-66414262	chr8:66393811-66414262	Browse	No															1	2.24242	0.616822
chr8	9355.5	NM_139219	Defb9	Downstream	22982769	22982936	5.54545	3.42424	1.59891	http://genome.ucsc.edu/cgi-bin/hgTracks?org=mouse&db=mm9&position=chr8:22972769-22992936	chr8:22972769-22992936	Browse	No															0	1.18182	0.458333
chr11	7292.5	NM_001109658	Azi1	Intragenic	119940769	119940928	5.54545	3.45455	1.58489	http://genome.ucsc.edu/cgi-bin/hgTracks?org=mouse&db=mm9&position=chr11:119930769-119950928	chr11:119930769-119950928	Browse	No															3.9697	1.0303	2.44776
chr2	12990.5	NM_009421	Traf1	Intragenic	34804125	34804478	5.54545	3.54545	1.54425	http://genome.ucsc.edu/cgi-bin/hgTracks?org=mouse&db=mm9&position=chr2:34794125-34814478	chr2:34794125-34814478	Browse	No															2	2.48485	0.86087
chr13	1263.5	NM_012014	Gprin1	Upstream	54851885	54852702	5.54545	5.63636	0.971383	http://genome.ucsc.edu/cgi-bin/hgTracks?org=mouse&db=mm9&position=chr13:54841885-54862702	chr13:54841885-54862702	Browse	No															2.84848	1	1.92424
chr5	1539.5	NM_001081109	Lmtk2	Upstream	144859636	144859893	5.54545	5.69697	0.96105	http://genome.ucsc.edu/cgi-bin/hgTracks?org=mouse&db=mm9&position=chr5:144849636-144869893	chr5:144849636-144869893	Browse	No															2.27273	4.87879	0.556701
chr1	260546	NM_008900	Pou3f3	Upstream	42493316	42493571	5.54545	8.0303	0.681801	http://genome.ucsc.edu/cgi-bin/hgTracks?org=mouse&db=mm9&position=chr1:42483316-42503571	chr1:42483316-42503571	Browse	No															3.12121	3.24242	0.971429
chr5	11516	NM_010018	Dao1	Intragenic	114465142	114465558	5.51515	0.515152	10.57	http://genome.ucsc.edu/cgi-bin/hgTracks?org=mouse&db=mm9&position=chr5:114455142-114475558	chr5:114455142-114475558	Browse	No															1.87879	2.75758	0.766129
chr2	255914	NM_009867	Cdh4	Intragenic	179432880	179433312	5.51515	0.848485	6.4175	http://genome.ucsc.edu/cgi-bin/hgTracks?org=mouse&db=mm9&position=chr2:179422880-179443312	chr2:179422880-179443312	Browse	No															2.24242	1	1.62121
chr2	67388	NM_175631	Cbln4	Upstream	171936115	171936593	5.51515	1.24242	4.38268	http://genome.ucsc.edu/cgi-bin/hgTracks?org=mouse&db=mm9&position=chr2:171926115-171946593	chr2:171926115-171946593	Browse	No															4.63636	1.78788	2.02174
chr9	8980.5	NM_001033323	Igsf9b	Intragenic	27115560	27116025	5.51515	1.27273	4.27833	http://genome.ucsc.edu/cgi-bin/hgTracks?org=mouse&db=mm9&position=chr9:27105560-27126025	chr9:27105560-27126025	Browse	No															2.72727	2.42424	1.0885
chr9	234	NM_007567	Bsn	Intragenic	108092365	108092595	5.51515	1.42424	3.82319	http://genome.ucsc.edu/cgi-bin/hgTracks?org=mouse&db=mm9&position=chr9:108082365-108102595	chr9:108082365-108102595	Browse	No															3.30303	0.515152	2.84
chr13	80555.5	NM_138596	Med10	Downstream	70035243	70035812	5.51515	1.54545	3.52333	http://genome.ucsc.edu/cgi-bin/hgTracks?org=mouse&db=mm9&position=chr13:70025243-70045812	chr13:70025243-70045812	Browse	No															2.90909	5.69697	0.58371
chr16	13608.5	NM_138650	Dgkg	Upstream	22635744	22636203	5.51515	1.66667	3.26709	http://genome.ucsc.edu/cgi-bin/hgTracks?org=mouse&db=mm9&position=chr16:22625744-22646203	chr16:22625744-22646203	Browse	No															2.60606	2.54545	1.01709
chr5	56984	NM_198306	Galnt9	Upstream	110987256	110987786	5.51515	1.72727	3.15246	http://genome.ucsc.edu/cgi-bin/hgTracks?org=mouse&db=mm9&position=chr5:110977256-110997786	chr5:110977256-110997786	Browse	No															2.63636	2.33333	1.09091
chr19	59561	NM_138595	Gldc	Intragenic	30190258	30190436	5.51515	2.78788	1.95315	http://genome.ucsc.edu/cgi-bin/hgTracks?org=mouse&db=mm9&position=chr19:30180258-30200436	chr19:30180258-30200436	Browse	No															2.21212	3.09091	0.785185
chr1	23840.5	NM_176980	Ankar	Intragenic	72723085	72723510	5.51515	2.81818	1.93215	http://genome.ucsc.edu/cgi-bin/hgTracks?org=mouse&db=mm9&position=chr1:72713085-72733510	chr1:72713085-72733510	Browse	No															4.45455	4.81818	0.9375
chr9	552.5	NM_007614	Ctnnb1	Upstream	120841958	120842121	5.51515	4.72727	1.15186	http://genome.ucsc.edu/cgi-bin/hgTracks?org=mouse&db=mm9&position=chr9:120831958-120852121	chr9:120831958-120852121	Browse	No															3.15152	3	1.03788
chr17	334.5	NM_001081653	Cntnap5c	Upstream	57908427	57908888	5.51515	5.69697	0.955798	http://genome.ucsc.edu/cgi-bin/hgTracks?org=mouse&db=mm9&position=chr17:57898427-57918888	chr17:57898427-57918888	Browse	No															1.24242	5.9697	0.321739
chr15	473816	NM_027401	1700010C24Rik	Upstream	71766487	71766806	5.48485	0.272727	19.8559	http://genome.ucsc.edu/cgi-bin/hgTracks?org=mouse&db=mm9&position=chr15:71756487-71776806	chr15:71756487-71776806	Browse	No															3.42424	3	1.10606
chr12	555892	NM_001029843	Vrk1	Downstream	107871370	107871653	5.48485	0.606061	8.93513	http://genome.ucsc.edu/cgi-bin/hgTracks?org=mouse&db=mm9&position=chr12:107861370-107881653	chr12:107861370-107881653	Browse	No															0.030303	3.48485	0.22973
chr17	16056	NM_153166	Cpne5	Intragenic	29358600	29358760	5.48485	1.06061	5.10579	http://genome.ucsc.edu/cgi-bin/hgTracks?org=mouse&db=mm9&position=chr17:29348600-29368760	chr17:29348600-29368760	Browse	No															5.84848	1.39394	2.86076
chr9	12529	NM_009134	Scn10a	Upstream	119615865	119616149	5.48485	1.36364	3.97117	http://genome.ucsc.edu/cgi-bin/hgTracks?org=mouse&db=mm9&position=chr9:119605865-119626149	chr9:119605865-119626149	Browse	No															0.787879	0.818182	0.983333
chr7	177236	NM_001009952	Abpd	Upstream	34328166	34328983	5.48485	1.90909	2.83655	http://genome.ucsc.edu/cgi-bin/hgTracks?org=mouse&db=mm9&position=chr7:34318166-34338983	chr7:34318166-34338983	Browse	No															3.18182	1.63636	1.58621
chr4	4433	NM_011213	Ptprf	Upstream	117968297	117968573	5.48485	2.51515	2.15304	http://genome.ucsc.edu/cgi-bin/hgTracks?org=mouse&db=mm9&position=chr4:117958297-117978573	chr4:117958297-117978573	Browse	No															3.75758	2.33333	1.42727
chr12	101700	NM_011710	Wars	Upstream	110232805	110233409	5.48485	2.60606	2.07794	http://genome.ucsc.edu/cgi-bin/hgTracks?org=mouse&db=mm9&position=chr12:110222805-110243409	chr12:110222805-110243409	Browse	No															2.57576	0.212121	2.95
chr17	33395.5	NM_011299	Rps6ka2	Intragenic	7407701	7408016	5.48485	2.72727	1.98559	http://genome.ucsc.edu/cgi-bin/hgTracks?org=mouse&db=mm9&position=chr17:7397701-7418016	chr17:7397701-7418016	Browse	No															3.69697	3.12121	1.13971
chr7	42852.5	NM_177890	EG330513	Upstream	46711111	46711654	5.48485	3.24242	1.67012	http://genome.ucsc.edu/cgi-bin/hgTracks?org=mouse&db=mm9&position=chr7:46701111-46721654	chr7:46701111-46721654	Browse	No															4.69697	3.06061	1.40299
chr11	1630	NM_172438	Thoc5	Intragenic	4796834	4797116	5.48485	3.42424	1.58144	http://genome.ucsc.edu/cgi-bin/hgTracks?org=mouse&db=mm9&position=chr11:4786834-4807116	chr11:4786834-4807116	Browse	No															1.90909	1.54545	1.14286
chr2	9341	NM_001048227	Dbndd2	Upstream	164302134	164302462	5.48485	3.57576	1.51443	http://genome.ucsc.edu/cgi-bin/hgTracks?org=mouse&db=mm9&position=chr2:164292134-164312462	chr2:164292134-164312462	Browse	No															5.60606	3.33333	1.52448
chr16	44042.5	NM_016967	Olig2	Upstream	91181676	91181827	5.48485	3.72727	1.45287	http://genome.ucsc.edu/cgi-bin/hgTracks?org=mouse&db=mm9&position=chr16:91171676-91191827	chr16:91171676-91191827	Browse	No															2.9697	2.93939	1.00769
chr17	25023	NM_146075	Lemd2	Upstream	27365511	27365921	5.48485	4.84848	1.11689	http://genome.ucsc.edu/cgi-bin/hgTracks?org=mouse&db=mm9&position=chr17:27355511-27375921	chr17:27355511-27375921	Browse	No															1.66667	1.63636	1.01149
chr17	2820.5	NM_001033425	Zscan10	Intragenic	23740501	23740784	5.48485	7.0303	0.77027	http://genome.ucsc.edu/cgi-bin/hgTracks?org=mouse&db=mm9&position=chr17:23730501-23750784	chr17:23730501-23750784	Browse	No															2.90909	4.06061	0.772455
chr10	139263	NM_007956	Esr1	Intragenic	5595118	5595346	5.45455	0	#DIV/0!	http://genome.ucsc.edu/cgi-bin/hgTracks?org=mouse&db=mm9&position=chr10:5585118-5605346	chr10:5585118-5605346	Browse	No															4.54545	2.30303	1.6789
chr15	4341	NM_001033177	Krt76	Downstream	101710300	101710580	5.45455	0.333333	16.1559	http://genome.ucsc.edu/cgi-bin/hgTracks?org=mouse&db=mm9&position=chr15:101700300-101720580	chr15:101700300-101720580	Browse	No															2.66667	3.0303	0.909774
chr3	681268	NM_030732	Tbl1xr1	Downstream	22796617	22796950	5.45455	0.484848	11.1072	http://genome.ucsc.edu/cgi-bin/hgTracks?org=mouse&db=mm9&position=chr3:22786617-22806950	chr3:22786617-22806950	Browse	No															7.42424	4.27273	1.5977
chr6	160518	NM_018815	Nup210	Downstream	90802358	90802731	5.45455	0.878788	6.12812	http://genome.ucsc.edu/cgi-bin/hgTracks?org=mouse&db=mm9&position=chr6:90792358-90812731	chr6:90792358-90812731	Browse	No															5.36364	1.09091	3.04348
chr4	6180.5	NM_001110240	Slc24a2	Intragenic	86867427	86867946	5.45455	1.42424	3.78118	http://genome.ucsc.edu/cgi-bin/hgTracks?org=mouse&db=mm9&position=chr4:86857427-86877946	chr4:86857427-86877946	Browse	No															2.78788	2.30303	1.14679
chr15	13011.5	NM_030689	Nptxr	Intragenic	79621928	79622327	5.45455	1.78788	3.01213	http://genome.ucsc.edu/cgi-bin/hgTracks?org=mouse&db=mm9&position=chr15:79611928-79632327	chr15:79611928-79632327	Browse	No															3.39394	8.06061	0.48495
chr1	53890	NM_001001981	Utp14b	Upstream	78600396	78600720	5.45455	1.87879	2.86638	http://genome.ucsc.edu/cgi-bin/hgTracks?org=mouse&db=mm9&position=chr1:78590396-78610720	chr1:78590396-78610720	Browse	No															1.75758	2.78788	0.728
chr11	129870	NM_023438	Tmem132e	Downstream	82389514	82389885	5.45455	2.0303	2.65247	http://genome.ucsc.edu/cgi-bin/hgTracks?org=mouse&db=mm9&position=chr11:82379514-82399885	chr11:82379514-82399885	Browse	No															0.909091	3.63636	0.411765
chr12	18283	NM_001005510	Syne2	Intragenic	76937469	76937705	5.45455	2.30303	2.33836	http://genome.ucsc.edu/cgi-bin/hgTracks?org=mouse&db=mm9&position=chr12:76927469-76947705	chr12:76927469-76947705	Browse	No															3.30303	3.09091	1.05185
chr12	72371.5	NM_001033156	Fbxo33	Upstream	60378946	60379149	5.45455	2.45455	2.19402	http://genome.ucsc.edu/cgi-bin/hgTracks?org=mouse&db=mm9&position=chr12:60368946-60389149	chr12:60368946-60389149	Browse	No															0.636364	0.939394	0.84375
chr6	63782.5	NM_029587	1700012A03Rik	Upstream	31936316	31936693	5.45455	2.48485	2.16726	http://genome.ucsc.edu/cgi-bin/hgTracks?org=mouse&db=mm9&position=chr6:31926316-31946693	chr6:31926316-31946693	Browse	No															3.21212	4.48485	0.767956
chr18	77975.5	NM_139206	Centd3	Upstream	38234971	38235436	5.45455	3.57576	1.50606	http://genome.ucsc.edu/cgi-bin/hgTracks?org=mouse&db=mm9&position=chr18:38224971-38245436	chr18:38224971-38245436	Browse	No															1.30303	1.36364	0.974359
chr11	127300	NM_153079	Nmur2	Downstream	55710914	55711468	5.45455	3.60606	1.49341	http://genome.ucsc.edu/cgi-bin/hgTracks?org=mouse&db=mm9&position=chr11:55700914-55721468	chr11:55700914-55721468	Browse	No															2.66667	0.727273	2.12281
chr6	24467.5	NM_013820	Hk2	Downstream	82650481	82650624	5.45455	4.24242	1.2694	http://genome.ucsc.edu/cgi-bin/hgTracks?org=mouse&db=mm9&position=chr6:82640481-82660624	chr6:82640481-82660624	Browse	No															3.0303	5.12121	0.658416
chr17	137254	NM_152823	Unc5cl	Downstream	48745162	48745364	5.42424	0.121212	44.182	http://genome.ucsc.edu/cgi-bin/hgTracks?org=mouse&db=mm9&position=chr17:48735162-48755364	chr17:48735162-48755364	Browse	No															2.51515	4.87879	0.597938
chr8	26034	NM_009506	Vegfc	Intragenic	55188780	55189058	5.42424	0.848485	6.31172	http://genome.ucsc.edu/cgi-bin/hgTracks?org=mouse&db=mm9&position=chr8:55178780-55199058	chr8:55178780-55199058	Browse	No															5.09091	4.0303	1.21084
chr4	2660	NM_007670	Cdkn2b	Upstream	88959326	88959720	5.42424	1.39394	3.84191	http://genome.ucsc.edu/cgi-bin/hgTracks?org=mouse&db=mm9&position=chr4:88949326-88969720	chr4:88949326-88969720	Browse	No															4.54545	2.75758	1.47581
chr7	5106	NM_207130	Abca16	Intragenic	127570142	127570498	5.42424	1.51515	3.53456	http://genome.ucsc.edu/cgi-bin/hgTracks?org=mouse&db=mm9&position=chr7:127560142-127580498	chr7:127560142-127580498	Browse	No															2.24242	3.57576	0.708609
chr8	116600	NM_175939	Adam29	Downstream	58232867	58233350	5.42424	1.78788	2.99539	http://genome.ucsc.edu/cgi-bin/hgTracks?org=mouse&db=mm9&position=chr8:58222867-58243350	chr8:58222867-58243350	Browse	No															2.27273	2.93939	0.830769
chr8	6239	NM_030680	Upf1	Upstream	72883313	72883521	5.42424	1.87879	2.85045	http://genome.ucsc.edu/cgi-bin/hgTracks?org=mouse&db=mm9&position=chr8:72873313-72893521	chr8:72873313-72893521	Browse	No															0.606061	3.75758	0.33758
chr19	82684.5	NM_015748	Slit1	Intragenic	41735412	41735911	5.42424	1.93939	2.76138	http://genome.ucsc.edu/cgi-bin/hgTracks?org=mouse&db=mm9&position=chr19:41725412-41745911	chr19:41725412-41745911	Browse	No															4.87879	1.87879	2.04211
chr5	24562	NM_080795	Lnx2	Intragenic	147863439	147863647	5.42424	2.0303	2.63773	http://genome.ucsc.edu/cgi-bin/hgTracks?org=mouse&db=mm9&position=chr5:147853439-147873647	chr5:147853439-147873647	Browse	No															5.60606	2.90909	1.68992
chr11	13696.5	NM_009522	Wnt3a	Intragenic	59090327	59090788	5.42424	2.33333	2.29517	http://genome.ucsc.edu/cgi-bin/hgTracks?org=mouse&db=mm9&position=chr11:59080327-59100788	chr11:59080327-59100788	Browse	No															3.15152	5.78788	0.611607
chr13	363772	NM_011803	Klf6	Upstream	5496788	5497136	5.42424	3.42424	1.56397	http://genome.ucsc.edu/cgi-bin/hgTracks?org=mouse&db=mm9&position=chr13:5486788-5507136	chr13:5486788-5507136	Browse	No															2.66667	1.54545	1.44048
chr17	5530.5	NM_001013749	Tmem151b	Downstream	45673153	45673586	5.42424	3.93939	1.35945	http://genome.ucsc.edu/cgi-bin/hgTracks?org=mouse&db=mm9&position=chr17:45663153-45683586	chr17:45663153-45683586	Browse	No															3.15152	1.48485	1.67073
chr9	516.5	NM_013561	Htr3a	Downstream	48706598	48707003	5.39394	0.0606061	87.8704	http://genome.ucsc.edu/cgi-bin/hgTracks?org=mouse&db=mm9&position=chr9:48696598-48717003	chr9:48696598-48717003	Browse	No															5.24242	1.0303	3.07463
chr5	22306	NM_008712	Nos1	Upstream	118294668	118294974	5.39394	0.818182	6.50892	http://genome.ucsc.edu/cgi-bin/hgTracks?org=mouse&db=mm9&position=chr5:118284668-118304974	chr5:118284668-118304974	Browse	No															3.72727	2.39394	1.39286
chr9	15435	NM_177350	Gldn	Upstream	54118662	54119052	5.39394	0.969697	5.4919	http://genome.ucsc.edu/cgi-bin/hgTracks?org=mouse&db=mm9&position=chr9:54108662-54129052	chr9:54108662-54129052	Browse	No															4.87879	3	1.4697
chr16	55536	NM_001081400	1810013L24Rik	Downstream	8914254	8914852	5.39394	1.24242	4.28636	http://genome.ucsc.edu/cgi-bin/hgTracks?org=mouse&db=mm9&position=chr16:8904254-8924852	chr16:8904254-8924852	Browse	No															3.60606	1.60606	1.76744
chr5	23355.5	NM_021292	Evc	Intragenic	37704617	37704872	5.39394	1.30303	4.08699	http://genome.ucsc.edu/cgi-bin/hgTracks?org=mouse&db=mm9&position=chr5:37694617-37714872	chr5:37694617-37714872	Browse	No															2.84848	1.63636	1.45977
chr7	8496.5	NM_008627	Meis3	Intragenic	16769001	16769448	5.39394	1.54545	3.4459	http://genome.ucsc.edu/cgi-bin/hgTracks?org=mouse&db=mm9&position=chr7:16759001-16779448	chr7:16759001-16779448	Browse	No															4	3.48485	1.11486
chr13	139138	NM_010104	Edn1	Downstream	42542309	42542686	5.39394	1.54545	3.4459	http://genome.ucsc.edu/cgi-bin/hgTracks?org=mouse&db=mm9&position=chr13:42532309-42552686	chr13:42532309-42552686	Browse	No															4	2.48485	1.43478
chr7	455036	NM_029842	Jmjd5	Upstream	132132970	132133337	5.39394	1.60606	3.31586	http://genome.ucsc.edu/cgi-bin/hgTracks?org=mouse&db=mm9&position=chr7:132122970-132143337	chr7:132122970-132143337	Browse	No															1	0.878788	1.06452
chr15	43.5	NM_025567	Cyc1	Upstream	76173819	76173998	5.39394	2.39394	2.22457	http://genome.ucsc.edu/cgi-bin/hgTracks?org=mouse&db=mm9&position=chr15:76163819-76183998	chr15:76163819-76183998	Browse	No															3.51515	1.33333	1.93506
chr12	243948	NM_172544	Nrxn3	Upstream	89947681	89948106	5.39394	2.45455	2.16964	http://genome.ucsc.edu/cgi-bin/hgTracks?org=mouse&db=mm9&position=chr12:89937681-89958106	chr12:89937681-89958106	Browse	No															2.60606	2.09091	1.16667
chr18	769.5	NM_175375	Ankhd1	Intragenic	36720853	36721198	5.39394	2.48485	2.14318	http://genome.ucsc.edu/cgi-bin/hgTracks?org=mouse&db=mm9&position=chr18:36710853-36731198	chr18:36710853-36731198	Browse	No															3.87879	1.24242	2.17568
chr2	9514.5	NM_008792	Pcsk2	Upstream	143362189	143362610	5.39394	3.15152	1.68982	http://genome.ucsc.edu/cgi-bin/hgTracks?org=mouse&db=mm9&position=chr2:143352189-143372610	chr2:143352189-143372610	Browse	No															2.21212	3.78788	0.670886
chr1	8057.5	NM_001081658	Dytn	Downstream	63661131	63661602	5.39394	3.30303	1.6123	http://genome.ucsc.edu/cgi-bin/hgTracks?org=mouse&db=mm9&position=chr1:63651131-63671602	chr1:63651131-63671602	Browse	No															2.9697	2.06061	1.29703
chr9	3625.5	NM_181816	Ccdc67	Downstream	15360563	15360800	5.36364	0.333333	15.8867	http://genome.ucsc.edu/cgi-bin/hgTracks?org=mouse&db=mm9&position=chr9:15350563-15370800	chr9:15350563-15370800	Browse	No															2	2.84848	0.779528
chr18	1970	NM_025581	2810433K01Rik	Downstream	74352786	74353178	5.36364	0.575758	9.19755	http://genome.ucsc.edu/cgi-bin/hgTracks?org=mouse&db=mm9&position=chr18:74342786-74363178	chr18:74342786-74363178	Browse	No															3.24242	1.84848	1.48936
chr7	698611	NM_001081329	Zkscan2	Upstream	131342417	131342731	5.36364	1.27273	4.1608	http://genome.ucsc.edu/cgi-bin/hgTracks?org=mouse&db=mm9&position=chr7:131332417-131352731	chr7:131332417-131352731	Browse	No															2.27273	2.39394	0.964286
chr4	491826	NM_010014	Dab1	Upstream	103548134	103548542	5.36364	1.45455	3.6407	http://genome.ucsc.edu/cgi-bin/hgTracks?org=mouse&db=mm9&position=chr4:103538134-103558542	chr4:103538134-103558542	Browse	No															2.93939	2.66667	1.07438
chr9	5641.5	NM_133721	Itga9	Intragenic	118521355	118521580	5.36364	1.93939	2.73052	http://genome.ucsc.edu/cgi-bin/hgTracks?org=mouse&db=mm9&position=chr9:118511355-118531580	chr9:118511355-118531580	Browse	No															1	0.424242	1.40426
chr9	852.5	NM_175687	A230050P20Rik	Downstream	20679394	20679813	5.36364	1.9697	2.68851	http://genome.ucsc.edu/cgi-bin/hgTracks?org=mouse&db=mm9&position=chr9:20669394-20689813	chr9:20669394-20689813	Browse	No															3	2.21212	1.24528
chr7	5351.5	NM_016663	Syt3	Upstream	51634587	51635090	5.36364	2	2.64778	http://genome.ucsc.edu/cgi-bin/hgTracks?org=mouse&db=mm9&position=chr7:51624587-51645090	chr7:51624587-51645090	Browse	No															3.63636	0.69697	2.73214
chr12	13901.5	NM_153457	Rtn1	Upstream	73523624	73524031	5.36364	2.63636	2.00866	http://genome.ucsc.edu/cgi-bin/hgTracks?org=mouse&db=mm9&position=chr12:73513624-73534031	chr12:73513624-73534031	Browse	No															3.9697	2.39394	1.46429
chr11	173282	NM_175258	Rapgef6	Intragenic	54509363	54509897	5.36364	2.81818	1.87907	http://genome.ucsc.edu/cgi-bin/hgTracks?org=mouse&db=mm9&position=chr11:54499363-54519897	chr11:54499363-54519897	Browse	No															1.84848	2.27273	0.87037
chr2	11932	NM_020333	Slc12a5	Intragenic	164805133	164805705	5.36364	2.93939	1.80158	http://genome.ucsc.edu/cgi-bin/hgTracks?org=mouse&db=mm9&position=chr2:164795133-164815705	chr2:164795133-164815705	Browse	No															3.30303	2.36364	1.27928
chr2	52294.5	NM_172663	Epc2	Intragenic	49359054	49359545	5.36364	3.39394	1.5603	http://genome.ucsc.edu/cgi-bin/hgTracks?org=mouse&db=mm9&position=chr2:49349054-49369545	chr2:49349054-49369545	Browse	No															4.21212	0	5.21212
chr13	68780	NM_031166	Id4	Upstream	48287885	48288145	5.36364	4.21212	1.25722	http://genome.ucsc.edu/cgi-bin/hgTracks?org=mouse&db=mm9&position=chr13:48277885-48298145	chr13:48277885-48298145	Browse	No															5.54545	1.9697	2.20408
chr14	432368	NM_019670	Diap3	Downstream	86623631	86623890	5.33333	0.242424	21.7208	http://genome.ucsc.edu/cgi-bin/hgTracks?org=mouse&db=mm9&position=chr14:86613631-86633890	chr14:86613631-86633890	Browse	No															1.66667	3.18182	0.637681
chr8	6499.5	NM_008353	Il12rb1	Upstream	73325775	73325920	5.33333	0.787879	6.68331	http://genome.ucsc.edu/cgi-bin/hgTracks?org=mouse&db=mm9&position=chr8:73315775-73335920	chr8:73315775-73335920	Browse	No															2.63636	1.81818	1.29032
chr1	277447	NM_172849	9430031J16Rik	Downstream	81545476	81545870	5.33333	0.878788	5.99194	http://genome.ucsc.edu/cgi-bin/hgTracks?org=mouse&db=mm9&position=chr1:81535476-81555870	chr1:81535476-81555870	Browse	No															2.84848	5.30303	0.610577
chr13	77943	NM_009167	Shc3	Intragenic	51584313	51584707	5.33333	1.06061	4.96475	http://genome.ucsc.edu/cgi-bin/hgTracks?org=mouse&db=mm9&position=chr13:51574313-51594707	chr13:51574313-51594707	Browse	No															2.87879	3.21212	0.920863
chr13	7460	NM_021489	F12	Intragenic	55520552	55520810	5.33333	1.54545	3.40718	http://genome.ucsc.edu/cgi-bin/hgTracks?org=mouse&db=mm9&position=chr13:55510552-55530810	chr13:55510552-55530810	Browse	No															2.78788	2.51515	1.07759
chr13	116743	NM_138596	Med10	Downstream	70071552	70071878	5.33333	1.66667	3.15938	http://genome.ucsc.edu/cgi-bin/hgTracks?org=mouse&db=mm9&position=chr13:70061552-70081878	chr13:70061552-70081878	Browse	No															6.0303	3.93939	1.42331
chr12	86414	NM_008709	Mycn	Upstream	13034916	13035196	5.33333	2.15152	2.44741	http://genome.ucsc.edu/cgi-bin/hgTracks?org=mouse&db=mm9&position=chr12:13024916-13045196	chr12:13024916-13045196	Browse	No															3.87879	4.24242	0.930636
chr4	17642	NM_001081097	Grik3	Upstream	125150238	125150626	5.33333	2.27273	2.31688	http://genome.ucsc.edu/cgi-bin/hgTracks?org=mouse&db=mm9&position=chr4:125140238-125160626	chr4:125140238-125160626	Browse	No															1.93939	3.18182	0.702899
chr14	67022	NM_001081177	Kif13b	Upstream	65204224	65204466	5.33333	3.0303	1.73766	http://genome.ucsc.edu/cgi-bin/hgTracks?org=mouse&db=mm9&position=chr14:65194224-65214466	chr14:65194224-65214466	Browse	No															1.45455	1.69697	0.910112
chr7	359086	NM_175645	Xylt1	Upstream	124165180	124165632	5.33333	3.33333	1.57969	http://genome.ucsc.edu/cgi-bin/hgTracks?org=mouse&db=mm9&position=chr7:124155180-124175632	chr7:124155180-124175632	Browse	No															2.39394	1.57576	1.31765
chr12	92	NM_011215	Ptprn2	Upstream	117724074	117724352	5.33333	3.90909	1.34702	http://genome.ucsc.edu/cgi-bin/hgTracks?org=mouse&db=mm9&position=chr12:117714074-117734352	chr12:117714074-117734352	Browse	No															3.75758	2.27273	1.4537
chr2	62952.5	NM_001001986	8430427H17Rik	Upstream	153372386	153372557	5.33333	5.42424	0.970761	http://genome.ucsc.edu/cgi-bin/hgTracks?org=mouse&db=mm9&position=chr2:153362386-153382557	chr2:153362386-153382557	Browse	No															1.21212	2.66667	0.603306
chr5	83.5	NM_031404	Actl6b	Intragenic	137994685	137995046	5.33333	7.84848	0.670912	http://genome.ucsc.edu/cgi-bin/hgTracks?org=mouse&db=mm9&position=chr5:137984685-138005046	chr5:137984685-138005046	Browse	No															3	0	4
chr6	154114	NM_001077694	Dysf	Downstream	84314954	84315345	5.30303	1	5.23572	http://genome.ucsc.edu/cgi-bin/hgTracks?org=mouse&db=mm9&position=chr6:84304954-84325345	chr6:84304954-84325345	Browse	No															0.484848	1.66667	0.556818
chr2	9006.5	NM_001003824	Kcnq2	Intragenic	180860633	180861214	5.30303	2.66667	1.9634	http://genome.ucsc.edu/cgi-bin/hgTracks?org=mouse&db=mm9&position=chr2:180850633-180871214	chr2:180850633-180871214	Browse	No															3.51515	3.0303	1.1203
chr11	10120	NM_001037713	Fbxo39	Intragenic	72125091	72125409	5.30303	4.18182	1.25202	http://genome.ucsc.edu/cgi-bin/hgTracks?org=mouse&db=mm9&position=chr11:72115091-72135409	chr11:72115091-72135409	Browse	No															3.0303	1.30303	1.75
chr12	1489.5	NM_134188	Acot2	Downstream	85336207	85336422	5.30303	4.51515	1.15959	http://genome.ucsc.edu/cgi-bin/hgTracks?org=mouse&db=mm9&position=chr12:85326207-85346422	chr12:85326207-85346422	Browse	No															3.09091	0.636364	2.5
chr8	157992	NM_010325	Got2	Upstream	98570077	98570436	5.30303	4.54545	1.15186	http://genome.ucsc.edu/cgi-bin/hgTracks?org=mouse&db=mm9&position=chr8:98560077-98580436	chr8:98560077-98580436	Browse	No															0.454545	1.48485	0.585366
chr10	19	NM_172784	Lrp11	Upstream	7309423	7309767	5.30303	7.42424	0.70522	http://genome.ucsc.edu/cgi-bin/hgTracks?org=mouse&db=mm9&position=chr10:7299423-7319767	chr10:7299423-7319767	Browse	No															2	1.39394	1.25316
chr2	458	NM_010808	Mmp24	Intragenic	155601481	155601593	5.30303	9.0303	0.579795	http://genome.ucsc.edu/cgi-bin/hgTracks?org=mouse&db=mm9&position=chr2:155591481-155611593	chr2:155591481-155611593	Browse	No															4.90909	3.09091	1.44444
chr4	14084	NM_008049	Ftl2	Downstream	125196124	125196534	5.27273	0.818182	6.36265	http://genome.ucsc.edu/cgi-bin/hgTracks?org=mouse&db=mm9&position=chr4:125186124-125206534	chr4:125186124-125206534	Browse	No															2.84848	0.818182	2.11667
chr7	50309.5	NM_134230	V1re11	Upstream	10910650	10911369	5.27273	1.15152	4.52083	http://genome.ucsc.edu/cgi-bin/hgTracks?org=mouse&db=mm9&position=chr7:10900650-10921369	chr7:10900650-10921369	Browse	No															2.72727	1.33333	1.5974
chr12	46430.5	NM_207010	Mdga2	Upstream	68368468	68368773	5.27273	1.24242	4.19004	http://genome.ucsc.edu/cgi-bin/hgTracks?org=mouse&db=mm9&position=chr12:68358468-68378773	chr12:68358468-68378773	Browse	No															5.27273	3.60606	1.36184
chr8	135614	NM_173446	Tmem28	Intragenic	9635121	9635696	5.27273	1.78788	2.91172	http://genome.ucsc.edu/cgi-bin/hgTracks?org=mouse&db=mm9&position=chr8:9625121-9645696	chr8:9625121-9645696	Browse	No															4.42424	2.18182	1.70476
chr2	23820.5	NM_029688	Srxn1	Upstream	151907588	151907701	5.27273	1.84848	2.81625	http://genome.ucsc.edu/cgi-bin/hgTracks?org=mouse&db=mm9&position=chr2:151897588-151917701	chr2:151897588-151917701	Browse	No															4.66667	1.84848	1.98936
chr4	1856	NM_001034867	Pm20d2	Upstream	33278498	33278638	5.27273	2.09091	2.48973	http://genome.ucsc.edu/cgi-bin/hgTracks?org=mouse&db=mm9&position=chr4:33268498-33288638	chr4:33268498-33288638	Browse	No															2.24242	0.878788	1.72581
chr5	21189.5	NM_177230	4932413O14Rik	Intragenic	93082837	93083090	5.27273	2.72727	1.90879	http://genome.ucsc.edu/cgi-bin/hgTracks?org=mouse&db=mm9&position=chr5:93072837-93093090	chr5:93072837-93093090	Browse	No															2.30303	2.15152	1.04808
chr9	120827	NM_013800	Barx2	Upstream	31841583	31841811	5.27273	2.72727	1.90879	http://genome.ucsc.edu/cgi-bin/hgTracks?org=mouse&db=mm9&position=chr9:31831583-31851811	chr9:31831583-31851811	Browse	No															3.06061	1.87879	1.41053
chr7	2436.5	NM_054064	Psg29	Intragenic	17791062	17791461	5.27273	2.81818	1.84722	http://genome.ucsc.edu/cgi-bin/hgTracks?org=mouse&db=mm9&position=chr7:17781062-17801461	chr7:17781062-17801461	Browse	No															1.51515	1.90909	0.864583
chr3	59303	NM_008913	Ppp3ca	Intragenic	136392839	136393233	5.27273	3.45455	1.50694	http://genome.ucsc.edu/cgi-bin/hgTracks?org=mouse&db=mm9&position=chr3:136382839-136403233	chr3:136382839-136403233	Browse	No															2.81818	1.45455	1.55556
chr10	3435.5	NM_009719	Neurog3	Downstream	61600698	61601195	5.27273	3.84848	1.35269	http://genome.ucsc.edu/cgi-bin/hgTracks?org=mouse&db=mm9&position=chr10:61590698-61611195	chr10:61590698-61611195	Browse	No															4.12121	2.30303	1.55046
chr12	457.5	NM_024223	Crip2	Upstream	114378216	114378383	5.27273	7.09091	0.734152	http://genome.ucsc.edu/cgi-bin/hgTracks?org=mouse&db=mm9&position=chr12:114368216-114388383	chr12:114368216-114388383	Browse	No															3.87879	4.84848	0.834197
chr18	3876.5	NM_080465	Kcnn2	Intragenic	45723498	45723869	5.24242	0.69697	7.42627	http://genome.ucsc.edu/cgi-bin/hgTracks?org=mouse&db=mm9&position=chr18:45713498-45733869	chr18:45713498-45733869	Browse	No															1.30303	1.66667	0.863636
chr9	105646	NM_001038642	Ets1	Downstream	32670892	32671209	5.24242	1.09091	4.74456	http://genome.ucsc.edu/cgi-bin/hgTracks?org=mouse&db=mm9&position=chr9:32660892-32681209	chr9:32660892-32681209	Browse	No															0.515152	2.60606	0.420168
chr11	17681	NM_001024931	D11Bwg0517e	Upstream	118788319	118788815	5.24242	1.33333	3.88191	http://genome.ucsc.edu/cgi-bin/hgTracks?org=mouse&db=mm9&position=chr11:118778319-118798815	chr11:118778319-118798815	Browse	No															4.24242	1.9697	1.76531
chr11	7628	NM_008730	Nptx1	Intragenic	119401375	119401637	5.24242	1.48485	3.4858	http://genome.ucsc.edu/cgi-bin/hgTracks?org=mouse&db=mm9&position=chr11:119391375-119411637	chr11:119391375-119411637	Browse	No															3.90909	1.78788	1.76087
chr19	125545	NM_008315	Htr7	Downstream	35907450	35907896	5.24242	1.75758	2.9449	http://genome.ucsc.edu/cgi-bin/hgTracks?org=mouse&db=mm9&position=chr19:35897450-35917896	chr19:35897450-35917896	Browse	No															0.818182	1	0.909091
chr13	18.5	NM_012035	Trpc7	Upstream	56996755	56997180	5.24242	1.75758	2.9449	http://genome.ucsc.edu/cgi-bin/hgTracks?org=mouse&db=mm9&position=chr13:56986755-57007180	chr13:56986755-57007180	Browse	No															1.36364	3.39394	0.537931
chr13	9067.5	NM_026921	Isca1	Downstream	59847554	59847861	5.24242	1.75758	2.9449	http://genome.ucsc.edu/cgi-bin/hgTracks?org=mouse&db=mm9&position=chr13:59837554-59857861	chr13:59837554-59857861	Browse	No															3.09091	1	2.04545
chr4	12157.5	NM_026039	Med18	Upstream	132031769	132032068	5.24242	2.09091	2.47542	http://genome.ucsc.edu/cgi-bin/hgTracks?org=mouse&db=mm9&position=chr4:132021769-132042068	chr4:132021769-132042068	Browse	No															2.72727	0.757576	2.12069
chr16	2983.5	NM_021477	A2bp1	Upstream	5881918	5882295	5.24242	2.21212	2.33978	http://genome.ucsc.edu/cgi-bin/hgTracks?org=mouse&db=mm9&position=chr16:5871918-5892295	chr16:5871918-5892295	Browse	No															2	5.51515	0.460465
chr18	29161	NM_001039252	EG639653	Upstream	77454031	77454495	5.24242	2.30303	2.24742	http://genome.ucsc.edu/cgi-bin/hgTracks?org=mouse&db=mm9&position=chr18:77444031-77464495	chr18:77444031-77464495	Browse	No															2.63636	2.51515	1.03448
chr17	36481	NM_001013385	Grm4	Intragenic	27603591	27603945	5.24242	2.60606	1.9861	http://genome.ucsc.edu/cgi-bin/hgTracks?org=mouse&db=mm9&position=chr17:27593591-27613945	chr17:27593591-27613945	Browse	No															1.75758	3.39394	0.627586
chr9	87143	NM_020263	Cacna2d2	Intragenic	107389141	107389565	5.24242	2.66667	1.94096	http://genome.ucsc.edu/cgi-bin/hgTracks?org=mouse&db=mm9&position=chr9:107379141-107399565	chr9:107379141-107399565	Browse	No															1.9697	4.45455	0.544444
chr14	3252	NM_026890	Ngdn	Downstream	55646003	55646449	5.24242	2.69697	1.91915	http://genome.ucsc.edu/cgi-bin/hgTracks?org=mouse&db=mm9&position=chr14:55636003-55656449	chr14:55636003-55656449	Browse	No															2.09091	1	1.54545
chr4	40424	NM_010790	Melk	Upstream	44273110	44273618	5.24242	2.87879	1.79794	http://genome.ucsc.edu/cgi-bin/hgTracks?org=mouse&db=mm9&position=chr4:44263110-44283618	chr4:44263110-44283618	Browse	No															3.84848	1.72727	1.77778
chr1	275555	NM_178775	Rps6kc1	Downstream	192344304	192344480	5.24242	2.87879	1.79794	http://genome.ucsc.edu/cgi-bin/hgTracks?org=mouse&db=mm9&position=chr1:192334304-192354480	chr1:192334304-192354480	Browse	No															2.18182	0.969697	1.61538
chr18	16054	NM_177407	Camk2a	Intragenic	61101175	61101503	5.24242	2.9697	1.7429	http://genome.ucsc.edu/cgi-bin/hgTracks?org=mouse&db=mm9&position=chr18:61091175-61111503	chr18:61091175-61111503	Browse	No															5.24242	3.42424	1.41096
chr17	27704	NM_007634	Ccnf	Intragenic	24360574	24360726	5.24242	6.39394	0.809499	http://genome.ucsc.edu/cgi-bin/hgTracks?org=mouse&db=mm9&position=chr17:24350574-24370726	chr17:24350574-24370726	Browse	No															1.87879	3.75758	0.605096
chr5	40017	NM_009274	Srpk2	Intragenic	23082276	23082468	5.21212	1	5.14597	http://genome.ucsc.edu/cgi-bin/hgTracks?org=mouse&db=mm9&position=chr5:23072276-23092468	chr5:23072276-23092468	Browse	No															3.63636	1.33333	1.98701
chr7	12402	NM_019928	Klk4	Downstream	51153482	51153670	5.21212	1.42424	3.61313	http://genome.ucsc.edu/cgi-bin/hgTracks?org=mouse&db=mm9&position=chr7:51143482-51163670	chr7:51143482-51163670	Browse	No															1.84848	1.51515	1.13253
chr1	67689.5	NM_009918	Cnga3	Upstream	37208325	37208506	5.21212	1.90909	2.69551	http://genome.ucsc.edu/cgi-bin/hgTracks?org=mouse&db=mm9&position=chr1:37198325-37218506	chr1:37198325-37218506	Browse	No															3.21212	1.81818	1.49462
chr6	360478	NM_008779	Cntn3	Downstream	101752766	101752875	5.21212	2.0303	2.53458	http://genome.ucsc.edu/cgi-bin/hgTracks?org=mouse&db=mm9&position=chr6:101742766-101762875	chr6:101742766-101762875	Browse	No															4.24242	1.57576	2.03529
chrX	10123.5	NM_020018	Magea5	Upstream	151506112	151506327	5.21212	2.09091	2.46111	http://genome.ucsc.edu/cgi-bin/hgTracks?org=mouse&db=mm9&position=chrX:151496112-151516327	chrX:151496112-151516327	Browse	No															3.0303	1.84848	1.41489
chr18	557010	NM_026240	Gramd3	Upstream	56034677	56034873	5.21212	2.21212	2.32626	http://genome.ucsc.edu/cgi-bin/hgTracks?org=mouse&db=mm9&position=chr18:56024677-56044873	chr18:56024677-56044873	Browse	No															3.75758	4.45455	0.872222
chr5	44246.5	NM_007804	Cux2	Intragenic	122453355	122453820	5.21212	2.54545	2.02163	http://genome.ucsc.edu/cgi-bin/hgTracks?org=mouse&db=mm9&position=chr5:122443355-122463820	chr5:122443355-122463820	Browse	No															2.33333	1.57576	1.29412
chr6	143412	NM_001081113	Ipo8	Downstream	148575635	148575950	5.21212	2.63636	1.95192	http://genome.ucsc.edu/cgi-bin/hgTracks?org=mouse&db=mm9&position=chr6:148565635-148585950	chr6:148565635-148585950	Browse	No															2.69697	2.0303	1.22
chr9	21834.5	NM_010605	Kcnj5	Downstream	32100419	32100646	5.21212	2.66667	1.92974	http://genome.ucsc.edu/cgi-bin/hgTracks?org=mouse&db=mm9&position=chr9:32090419-32110646	chr9:32090419-32110646	Browse	No															2.9697	1.06061	1.92647
chr14	303948	NM_001083616	Cacna1d	Intragenic	30862670	30862778	5.21212	3.0303	1.69817	http://genome.ucsc.edu/cgi-bin/hgTracks?org=mouse&db=mm9&position=chr14:30852670-30872778	chr14:30852670-30872778	Browse	No															3.33333	3.24242	1.02143
chr15	10653	NM_054088	Pnpla3	Intragenic	84008779	84009017	5.21212	3.36364	1.52988	http://genome.ucsc.edu/cgi-bin/hgTracks?org=mouse&db=mm9&position=chr15:83998779-84019017	chr15:83998779-84019017	Browse	No															3.0303	1.54545	1.58333
chr6	14548	NM_018810	Mkrn1	Upstream	39384820	39385012	5.21212	7.78788	0.660766	http://genome.ucsc.edu/cgi-bin/hgTracks?org=mouse&db=mm9&position=chr6:39374820-39395012	chr6:39374820-39395012	Browse	No															4.21212	8.81818	0.530864
chr16	13698	NM_007575	Ciita	Intragenic	10501828	10502310	5.18182	1.27273	4.01975	http://genome.ucsc.edu/cgi-bin/hgTracks?org=mouse&db=mm9&position=chr16:10491828-10512310	chr16:10491828-10512310	Browse	No															2.09091	2.87879	0.796875
chr4	217387	NM_027036	Hmgb4	Downstream	127719897	127720239	5.18182	1.30303	3.92627	http://genome.ucsc.edu/cgi-bin/hgTracks?org=mouse&db=mm9&position=chr4:127709897-127730239	chr4:127709897-127730239	Browse	No															0.969697	0.393939	1.41304
chr13	261764	NM_001081426	Dip2c	Intragenic	9537393	9537678	5.18182	1.63636	3.12647	http://genome.ucsc.edu/cgi-bin/hgTracks?org=mouse&db=mm9&position=chr13:9527393-9547678	chr13:9527393-9547678	Browse	No															2.0303	1	1.51515
chr6	19527.5	NM_016751	Clec4f	Downstream	83574894	83575121	5.18182	1.93939	2.63796	http://genome.ucsc.edu/cgi-bin/hgTracks?org=mouse&db=mm9&position=chr6:83564894-83585121	chr6:83564894-83585121	Browse	No															3.75758	1.54545	1.86905
chr18	76207.5	NM_144946	Neto1	Intragenic	86640296	86640805	5.18182	2.21212	2.31273	http://genome.ucsc.edu/cgi-bin/hgTracks?org=mouse&db=mm9&position=chr18:86630296-86650805	chr18:86630296-86650805	Browse	No															3.27273	1.54545	1.67857
chr6	152052	NM_001081382	Zfp777	Upstream	48149958	48150372	5.18182	2.33333	2.19259	http://genome.ucsc.edu/cgi-bin/hgTracks?org=mouse&db=mm9&position=chr6:48139958-48160372	chr6:48139958-48160372	Browse	No															5.24242	1.84848	2.19149
chr11	1089	NM_018861	Slc1a4	Intragenic	20231532	20231638	5.18182	2.39394	2.13708	http://genome.ucsc.edu/cgi-bin/hgTracks?org=mouse&db=mm9&position=chr11:20221532-20241638	chr11:20221532-20241638	Browse	No															1	2.06061	0.653465
chr7	38813.5	NM_011370	Cyfip1	Intragenic	63136321	63136594	5.18182	2.87879	1.77715	http://genome.ucsc.edu/cgi-bin/hgTracks?org=mouse&db=mm9&position=chr7:63126321-63146594	chr7:63126321-63146594	Browse	No															4.69697	3.0303	1.41353
chr9	26565.5	NM_001039364	Mobp	Downstream	120111527	120112022	5.18182	3.45455	1.48096	http://genome.ucsc.edu/cgi-bin/hgTracks?org=mouse&db=mm9&position=chr9:120101527-120122022	chr9:120101527-120122022	Browse	No															2.27273	1.78788	1.17391
chr4	27962.5	NM_007782	Csf3r	Upstream	125673842	125674191	5.18182	3.78788	1.35064	http://genome.ucsc.edu/cgi-bin/hgTracks?org=mouse&db=mm9&position=chr4:125663842-125684191	chr4:125663842-125684191	Browse	No															1.30303	1.84848	0.808511
chr15	40192.5	NM_001081064	Pdzd2	Intragenic	12482006	12482231	5.18182	4.66667	1.0963	http://genome.ucsc.edu/cgi-bin/hgTracks?org=mouse&db=mm9&position=chr15:12472006-12492231	chr15:12472006-12492231	Browse	No															1.33333	0.545455	1.5098
chr6	1550	NM_207222	Lmo3	Upstream	138531858	138532220	5.15152	1.0303	4.93654	http://genome.ucsc.edu/cgi-bin/hgTracks?org=mouse&db=mm9&position=chr6:138521858-138542220	chr6:138521858-138542220	Browse	No															3.39394	1.90909	1.51042
chr13	6532	NM_172586	Zfp322a	Upstream	23467529	23467677	5.15152	1.36364	3.72983	http://genome.ucsc.edu/cgi-bin/hgTracks?org=mouse&db=mm9&position=chr13:23457529-23477677	chr13:23457529-23477677	Browse	No															3.87879	2.30303	1.47706
chr7	22156.5	NM_021889	Syt9	Intragenic	114536283	114536636	5.15152	1.45455	3.49671	http://genome.ucsc.edu/cgi-bin/hgTracks?org=mouse&db=mm9&position=chr7:114526283-114546636	chr7:114526283-114546636	Browse	No															1.69697	1.51515	1.07229
chr15	283157	NM_134096	AW049604	Upstream	87172349	87172655	5.15152	1.78788	2.84478	http://genome.ucsc.edu/cgi-bin/hgTracks?org=mouse&db=mm9&position=chr15:87162349-87182655	chr15:87162349-87182655	Browse	No															6.21212	2.30303	2.18349
chr2	247896	NM_198656	Cdh26	Downstream	178469738	178470196	5.15152	2.33333	2.17977	http://genome.ucsc.edu/cgi-bin/hgTracks?org=mouse&db=mm9&position=chr2:178459738-178480196	chr2:178459738-178480196	Browse	No															3.0303	2	1.34343
chr9	313788	NM_019815	Cldn18	Upstream	99923978	99924467	5.15152	2.42424	2.09803	http://genome.ucsc.edu/cgi-bin/hgTracks?org=mouse&db=mm9&position=chr9:99913978-99934467	chr9:99913978-99934467	Browse	No															3.27273	1.12121	2.01429
chr5	41634.5	NM_001080798	Aff1	Intragenic	104225043	104225408	5.15152	2.84848	1.78556	http://genome.ucsc.edu/cgi-bin/hgTracks?org=mouse&db=mm9&position=chr5:104215043-104235408	chr5:104215043-104235408	Browse	No															2.9697	1.36364	1.67949
chr5	109363	NM_021416	9630031F12Rik	Intragenic	45920945	45921423	5.15152	2.87879	1.76676	http://genome.ucsc.edu/cgi-bin/hgTracks?org=mouse&db=mm9&position=chr5:45910945-45931423	chr5:45910945-45931423	Browse	No															1.63636	2	0.878788
chr10	275106	NM_011682	Utrn	Downstream	11826666	11827091	5.15152	4.15152	1.22513	http://genome.ucsc.edu/cgi-bin/hgTracks?org=mouse&db=mm9&position=chr10:11816666-11837091	chr10:11816666-11837091	Browse	No															3.84848	1.27273	2.13333
chr16	42327	NM_028905	4932438H23Rik	Downstream	91011626	91012078	5.15152	7.75758	0.655634	http://genome.ucsc.edu/cgi-bin/hgTracks?org=mouse&db=mm9&position=chr16:91001626-91022078	chr16:91001626-91022078	Browse	No															4.54545	0.272727	4.35714
chr5	27320	NM_133350	Mapre3	Intragenic	31144306	31144590	5.12121	0.333333	15.1686	http://genome.ucsc.edu/cgi-bin/hgTracks?org=mouse&db=mm9&position=chr5:31134306-31154590	chr5:31134306-31154590	Browse	No															1.93939	2.42424	0.858407
chr12	4666.5	NM_177395	Map3k9	Intragenic	82877130	82877525	5.12121	0.515152	9.815	http://genome.ucsc.edu/cgi-bin/hgTracks?org=mouse&db=mm9&position=chr12:82867130-82887525	chr12:82867130-82887525	Browse	No															1.84848	2.72727	0.764228
chr9	100638	NM_011636	Plscr1	Upstream	92057095	92057356	5.12121	0.787879	6.4175	http://genome.ucsc.edu/cgi-bin/hgTracks?org=mouse&db=mm9&position=chr9:92047095-92067356	chr9:92047095-92067356	Browse	No															4.51515	1.27273	2.42667
chr10	30862.5	NM_172473	Hace1	Upstream	45266608	45267055	5.12121	1.0303	4.9075	http://genome.ucsc.edu/cgi-bin/hgTracks?org=mouse&db=mm9&position=chr10:45256608-45277055	chr10:45256608-45277055	Browse	No															1.60606	0.939394	1.34375
chr18	76497.5	NM_133195	Brunol4	Intragenic	25835963	25836358	5.12121	1.21212	4.17137	http://genome.ucsc.edu/cgi-bin/hgTracks?org=mouse&db=mm9&position=chr18:25825963-25846358	chr18:25825963-25846358	Browse	No															4.18182	0.878788	2.75806
chr13	103434	NM_010076	Drd1a	Downstream	54043384	54043795	5.12121	1.48485	3.4052	http://genome.ucsc.edu/cgi-bin/hgTracks?org=mouse&db=mm9&position=chr13:54033384-54053795	chr13:54033384-54053795	Browse	No															2.33333	1.93939	1.13402
chr1	40712.5	NM_011650	Tsn	Downstream	120154275	120154488	5.12121	1.54545	3.27167	http://genome.ucsc.edu/cgi-bin/hgTracks?org=mouse&db=mm9&position=chr1:120144275-120164488	chr1:120144275-120164488	Browse	No															2.30303	2.33333	0.990909
chr16	155800	NM_008170	Grin2a	Intragenic	9836626	9837027	5.12121	1.66667	3.03373	http://genome.ucsc.edu/cgi-bin/hgTracks?org=mouse&db=mm9&position=chr16:9826626-9847027	chr16:9826626-9847027	Browse	No															2.84848	0.939394	1.98438
chr1	27450	NM_019933	Ptpn4	Upstream	121761034	121761162	5.12121	1.72727	2.92728	http://genome.ucsc.edu/cgi-bin/hgTracks?org=mouse&db=mm9&position=chr1:121751034-121771162	chr1:121751034-121771162	Browse	No															4.93939	1.78788	2.13043
chr7	13931.5	NM_021454	Cdc42ep5	Upstream	4129880	4130585	5.12121	1.75758	2.87681	http://genome.ucsc.edu/cgi-bin/hgTracks?org=mouse&db=mm9&position=chr7:4119880-4140585	chr7:4119880-4140585	Browse	No															4	1.0303	2.46269
chrX	46887	NM_021389	Sh3kbp1	Intragenic	156193294	156193544	5.12121	1.90909	2.64849	http://genome.ucsc.edu/cgi-bin/hgTracks?org=mouse&db=mm9&position=chrX:156183294-156203544	chrX:156183294-156203544	Browse	No															2.48485	1.30303	1.51316
chr5	1088	NM_139153	Centg3	Downstream	24008735	24009171	5.12121	1.93939	2.60711	http://genome.ucsc.edu/cgi-bin/hgTracks?org=mouse&db=mm9&position=chr5:23998735-24019171	chr5:23998735-24019171	Browse	No															2.30303	3.81818	0.685535
chr11	912.5	NM_029861	Cnrip1	Upstream	16950880	16951167	5.12121	2.15152	2.35007	http://genome.ucsc.edu/cgi-bin/hgTracks?org=mouse&db=mm9&position=chr11:16940880-16961167	chr11:16940880-16961167	Browse	No															4.54545	2.45455	1.60526
chr14	83818	NM_001081177	Kif13b	Upstream	65187233	65187865	5.12121	3.12121	1.61995	http://genome.ucsc.edu/cgi-bin/hgTracks?org=mouse&db=mm9&position=chr14:65177233-65197865	chr14:65177233-65197865	Browse	No															2.06061	2	1.0202
chr17	31423	NM_013811	Dnahc8	Intragenic	30795134	30795472	5.12121	3.75758	1.3456	http://genome.ucsc.edu/cgi-bin/hgTracks?org=mouse&db=mm9&position=chr17:30785134-30805472	chr17:30785134-30805472	Browse	No															1	0	2
chr7	21825	NM_133947	Numa1	Intragenic	109140124	109140238	5.12121	4.21212	1.2004	http://genome.ucsc.edu/cgi-bin/hgTracks?org=mouse&db=mm9&position=chr7:109130124-109150238	chr7:109130124-109150238	Browse	No															4	1.15152	2.32394
chr7	50381	NM_032610	Spnb4	Intragenic	28181067	28181387	5.12121	5.48485	0.921851	http://genome.ucsc.edu/cgi-bin/hgTracks?org=mouse&db=mm9&position=chr7:28171067-28191387	chr7:28171067-28191387	Browse	No															3.72727	0.939394	2.4375
chr2	1627.5	NM_028747	0610012H03Rik	Upstream	105062784	105062961	5.12121	5.69697	0.887527	http://genome.ucsc.edu/cgi-bin/hgTracks?org=mouse&db=mm9&position=chr2:105052784-105072961	chr2:105052784-105072961	Browse	No															2.48485	2.27273	1.06481
chr1	5760	NM_009805	Cflar	Intragenic	58775769	58776009	5.09091	0	#DIV/0!	http://genome.ucsc.edu/cgi-bin/hgTracks?org=mouse&db=mm9&position=chr1:58765769-58786009	chr1:58765769-58786009	Browse	No															1.24242	1.27273	0.986667
chr5	18061	NM_007418	Adra2c	Downstream	35642259	35642687	5.09091	0.545455	9.21487	http://genome.ucsc.edu/cgi-bin/hgTracks?org=mouse&db=mm9&position=chr5:35632259-35652687	chr5:35632259-35652687	Browse	No															3.30303	1.63636	1.63218
chr12	43589	NM_009337	Tcl1	Upstream	106504279	106504731	5.09091	1.33333	3.76972	http://genome.ucsc.edu/cgi-bin/hgTracks?org=mouse&db=mm9&position=chr12:106494279-106514731	chr12:106494279-106514731	Browse	No															1.51515	3.0303	0.62406
chr15	11244.5	NM_016743	Nell2	Intragenic	95347742	95348043	5.09091	1.54545	3.25231	http://genome.ucsc.edu/cgi-bin/hgTracks?org=mouse&db=mm9&position=chr15:95337742-95358043	chr15:95337742-95358043	Browse	No															2.57576	1.09091	1.71014
chr11	23580.5	NM_029031	Carkl	Intragenic	73036391	73036736	5.09091	1.75758	2.85979	http://genome.ucsc.edu/cgi-bin/hgTracks?org=mouse&db=mm9&position=chr11:73026391-73046736	chr11:73026391-73046736	Browse	No															1.9697	0.757576	1.68966
chr13	221066	NM_153534	Adcy2	Upstream	69359376	69359595	5.09091	1.81818	2.76446	http://genome.ucsc.edu/cgi-bin/hgTracks?org=mouse&db=mm9&position=chr13:69349376-69369595	chr13:69349376-69369595	Browse	No															1.09091	0.909091	1.09524
chr1	37502.5	NM_033563	Klf7	Upstream	64205263	64205668	5.09091	1.81818	2.76446	http://genome.ucsc.edu/cgi-bin/hgTracks?org=mouse&db=mm9&position=chr1:64195263-64215668	chr1:64195263-64215668	Browse	No															0.969697	2.93939	0.5
chr4	616500	NM_001081557	Camta1	Intragenic	150619221	150619490	5.09091	1.81818	2.76446	http://genome.ucsc.edu/cgi-bin/hgTracks?org=mouse&db=mm9&position=chr4:150609221-150629490	chr4:150609221-150629490	Browse	No															1.81818	1.9697	0.94898
chr19	3562.5	NM_146414	Olfr1431	Downstream	12288480	12288637	5.09091	2.72727	1.84297	http://genome.ucsc.edu/cgi-bin/hgTracks?org=mouse&db=mm9&position=chr19:12278480-12298637	chr19:12278480-12298637	Browse	No															1.75758	4.54545	0.497268
chr4	43339	NM_008049	Ftl2	Downstream	125225401	125225767	5.09091	4.45455	1.12835	http://genome.ucsc.edu/cgi-bin/hgTracks?org=mouse&db=mm9&position=chr4:125215401-125235767	chr4:125215401-125235767	Browse	No															2.69697	2.51515	1.05172
chr9	1795.5	NM_031178	Tlr9	Intragenic	106126607	106126840	5.09091	5.30303	0.947815	http://genome.ucsc.edu/cgi-bin/hgTracks?org=mouse&db=mm9&position=chr9:106116607-106136840	chr9:106116607-106136840	Browse	No															1.78788	1.81818	0.989247
chr7	572	NM_026741	Zfp579	Upstream	4948001	4948549	5.09091	5.69697	0.882275	http://genome.ucsc.edu/cgi-bin/hgTracks?org=mouse&db=mm9&position=chr7:4938001-4958549	chr7:4938001-4958549	Browse	No															3.06061	0.878788	2.16129
chr18	69742.5	NM_026240	Gramd3	Intragenic	56661478	56661577	5.06061	0	#DIV/0!	http://genome.ucsc.edu/cgi-bin/hgTracks?org=mouse&db=mm9&position=chr18:56651478-56671577	chr18:56651478-56671577	Browse	No															2.18182	1.63636	1.2069
chr9	27566.5	NM_020496	Tbx20	Intragenic	24551101	24551258	5.06061	0	#DIV/0!	http://genome.ucsc.edu/cgi-bin/hgTracks?org=mouse&db=mm9&position=chr9:24541101-24561258	chr9:24541101-24561258	Browse	No															1.30303	3.90909	0.469136
chr12	58555	NM_198311	Ttc8	Downstream	100279822	100280184	5.06061	0.757576	6.59522	http://genome.ucsc.edu/cgi-bin/hgTracks?org=mouse&db=mm9&position=chr12:100269822-100290184	chr12:100269822-100290184	Browse	No															2.93939	1.66667	1.47727
chr12	349126	NM_178714	Lrfn5	Upstream	62276311	62276672	5.06061	0.818182	6.10668	http://genome.ucsc.edu/cgi-bin/hgTracks?org=mouse&db=mm9&position=chr12:62266311-62286672	chr12:62266311-62286672	Browse	No															1.51515	10.0303	0.228022
chr7	702424	NM_029842	Jmjd5	Upstream	131885523	131886007	5.06061	0.939394	5.31872	http://genome.ucsc.edu/cgi-bin/hgTracks?org=mouse&db=mm9&position=chr7:131875523-131896007	chr7:131875523-131896007	Browse	No															1.72727	1.60606	1.04651
chr4	42130.5	NM_178671	Ubxd3	Downstream	138232255	138232388	5.06061	1.57576	3.17078	http://genome.ucsc.edu/cgi-bin/hgTracks?org=mouse&db=mm9&position=chr4:138222255-138242388	chr4:138222255-138242388	Browse	No															0.030303	0	1.0303
chr9	19479.5	NM_145134	Spsb4	Intragenic	96899189	96899400	5.06061	1.57576	3.17078	http://genome.ucsc.edu/cgi-bin/hgTracks?org=mouse&db=mm9&position=chr9:96889189-96909400	chr9:96889189-96909400	Browse	No															7.21212	2.33333	2.46364
chr16	22040	NM_178721	Cadm2	Upstream	67643047	67643295	5.06061	1.72727	2.89264	http://genome.ucsc.edu/cgi-bin/hgTracks?org=mouse&db=mm9&position=chr16:67633047-67653295	chr16:67633047-67653295	Browse	No															2.12121	1.0303	1.53731
chr16	928312	NM_173069	Speer2	Downstream	68928714	68928899	5.06061	1.87879	2.65936	http://genome.ucsc.edu/cgi-bin/hgTracks?org=mouse&db=mm9&position=chr16:68918714-68938899	chr16:68918714-68938899	Browse	No															3.21212	4.18182	0.812865
chr15	33365.5	NM_174991	Bai1	Intragenic	74379801	74380180	5.06061	1.9697	2.53662	http://genome.ucsc.edu/cgi-bin/hgTracks?org=mouse&db=mm9&position=chr15:74369801-74390180	chr15:74369801-74390180	Browse	No															2.12121	2.72727	0.837398
chr18	229362	NM_007664	Cdh2	Downstream	16517891	16518156	5.06061	2.18182	2.29001	http://genome.ucsc.edu/cgi-bin/hgTracks?org=mouse&db=mm9&position=chr18:16507891-16528156	chr18:16507891-16528156	Browse	No															2.06061	3.63636	0.660131
chr8	83811	NM_175434	Slc35f3	Intragenic	128906078	128906500	5.06061	2.39394	2.08709	http://genome.ucsc.edu/cgi-bin/hgTracks?org=mouse&db=mm9&position=chr8:128896078-128916500	chr8:128896078-128916500	Browse	No															4.63636	0.212121	4.65
chr12	57487.5	NM_172951	Sntg2	Upstream	31115555	31115806	5.06061	2.45455	2.03556	http://genome.ucsc.edu/cgi-bin/hgTracks?org=mouse&db=mm9&position=chr12:31105555-31125806	chr12:31105555-31125806	Browse	No															2.24242	3.39394	0.737931
chr7	7877.5	NM_023440	Tmem86b	Downstream	4571529	4571998	5.06061	2.81818	1.77291	http://genome.ucsc.edu/cgi-bin/hgTracks?org=mouse&db=mm9&position=chr7:4561529-4581998	chr7:4561529-4581998	Browse	No															2.60606	1.24242	1.60811
chr4	10029.5	NM_029841	2510039O18Rik	Downstream	147331204	147331701	5.06061	3.0303	1.6488	http://genome.ucsc.edu/cgi-bin/hgTracks?org=mouse&db=mm9&position=chr4:147321204-147341701	chr4:147321204-147341701	Browse	No															2.24242	4.18182	0.625731
chr6	143732	NM_001029850	Magi1	Intragenic	94090030	94090302	5.06061	6.18182	0.808237	http://genome.ucsc.edu/cgi-bin/hgTracks?org=mouse&db=mm9&position=chr6:94080030-94100302	chr6:94080030-94100302	Browse	No															2.15152	3.72727	0.666667
chr19	126933	NM_007417	Adra2a	Downstream	54250228	54250582	5.0303	0.878788	5.65149	http://genome.ucsc.edu/cgi-bin/hgTracks?org=mouse&db=mm9&position=chr19:54240228-54260582	chr19:54240228-54260582	Browse	No															3.51515	2.24242	1.39252
chr19	89163	NM_025696	Sorcs3	Upstream	48191170	48191532	5.0303	0.969697	5.12166	http://genome.ucsc.edu/cgi-bin/hgTracks?org=mouse&db=mm9&position=chr19:48181170-48201532	chr19:48181170-48201532	Browse	No															3	1.24242	1.78378
chr5	15430	NM_013502	Ctbp1	Upstream	33632952	33633144	5.0303	1.24242	3.99739	http://genome.ucsc.edu/cgi-bin/hgTracks?org=mouse&db=mm9&position=chr5:33622952-33643144	chr5:33622952-33643144	Browse	No															3.21212	2.15152	1.33654
chr17	263318	NM_172618	Btbd9	Intragenic	30449633	30449960	5.0303	2.48485	1.9987	http://genome.ucsc.edu/cgi-bin/hgTracks?org=mouse&db=mm9&position=chr17:30439633-30459960	chr17:30439633-30459960	Browse	No															4.9697	2.36364	1.77477
chr4	16362	NM_023051	Clstn1	Intragenic	148976903	148977313	5.0303	2.54545	1.95111	http://genome.ucsc.edu/cgi-bin/hgTracks?org=mouse&db=mm9&position=chr4:148966903-148987313	chr4:148966903-148987313	Browse	No															1.84848	3.93939	0.576687
chr10	56504	NM_001042523	Txnrd1	Intragenic	82353121	82353277	5.0303	4.0303	1.23228	http://genome.ucsc.edu/cgi-bin/hgTracks?org=mouse&db=mm9&position=chr10:82343121-82363277	chr10:82343121-82363277	Browse	No															0.939394	1	0.969697
chr8	9562	NM_011332	Ccl17	Upstream	97324537	97325075	5.0303	4.0303	1.23228	http://genome.ucsc.edu/cgi-bin/hgTracks?org=mouse&db=mm9&position=chr8:97314537-97335075	chr8:97314537-97335075	Browse	No															1.78788	3.33333	0.643357
chr18	27393.5	NM_178670	8030462N17Rik	Downstream	77844532	77844719	5.0303	5.27273	0.941914	http://genome.ucsc.edu/cgi-bin/hgTracks?org=mouse&db=mm9&position=chr18:77834532-77854719	chr18:77834532-77854719	Browse	No															1.36364	1.42424	0.975
chr9	43.5	NM_146223	Cplx3	Intragenic	57453852	57454139	5.0303	8.81818	0.563206	http://genome.ucsc.edu/cgi-bin/hgTracks?org=mouse&db=mm9&position=chr9:57443852-57464139	chr9:57443852-57464139	Browse	No															3.75758	1.63636	1.8046
chr8	162942	NM_153135	Unc5d	Intragenic	30167057	30167276	5	0.242424	20.3632	http://genome.ucsc.edu/cgi-bin/hgTracks?org=mouse&db=mm9&position=chr8:30157057-30177276	chr8:30157057-30177276	Browse	No															4.15152	3.09091	1.25926
chr8	238074	NM_053171	Csmd1	Upstream	17773230	17773689	5	0.969697	5.09081	http://genome.ucsc.edu/cgi-bin/hgTracks?org=mouse&db=mm9&position=chr8:17763230-17783689	chr8:17763230-17783689	Browse	No															2.45455	1.27273	1.52
chr5	133990	NM_177759	Ccdc60	Intragenic	116604910	116605098	5	1.12121	4.40286	http://genome.ucsc.edu/cgi-bin/hgTracks?org=mouse&db=mm9&position=chr5:116594910-116615098	chr5:116594910-116615098	Browse	No															2.48485	0.515152	2.3
chr5	4362	NM_018825	Sh2b2	Intragenic	136716243	136716579	5	1.87879	2.62751	http://genome.ucsc.edu/cgi-bin/hgTracks?org=mouse&db=mm9&position=chr5:136706243-136726579	chr5:136706243-136726579	Browse	No															4.42424	1.09091	2.5942
chr17	428	NM_172529	Gnptg	Intragenic	25376418	25376848	5	1.87879	2.62751	http://genome.ucsc.edu/cgi-bin/hgTracks?org=mouse&db=mm9&position=chr17:25366418-25386848	chr17:25366418-25386848	Browse	No															2.78788	1.15152	1.76056
chr5	131326	NM_001081308	Taok3	Intragenic	117714739	117715120	5	1.9697	2.50624	http://genome.ucsc.edu/cgi-bin/hgTracks?org=mouse&db=mm9&position=chr5:117704739-117725120	chr5:117704739-117725120	Browse	No															3.48485	3.48485	1
chr5	255469	NM_030210	Aacs	Downstream	126253057	126253427	5	2.27273	2.17208	http://genome.ucsc.edu/cgi-bin/hgTracks?org=mouse&db=mm9&position=chr5:126243057-126263427	chr5:126243057-126263427	Browse	No															1.15152	2.69697	0.581967
chr19	112392	NM_178930	Gbf1	Intragenic	46339202	46339675	5	2.48485	1.98666	http://genome.ucsc.edu/cgi-bin/hgTracks?org=mouse&db=mm9&position=chr19:46329202-46349675	chr19:46329202-46349675	Browse	No															4.87879	1.69697	2.17978
chr6	13262	NM_008717	Zfml	Intragenic	83877321	83877923	5	2.81818	1.75167	http://genome.ucsc.edu/cgi-bin/hgTracks?org=mouse&db=mm9&position=chr6:83867321-83887923	chr6:83867321-83887923	Browse	No															0.393939	1.51515	0.554217
chr6	16818.5	NM_001081317	Anubl1	Intragenic	116231018	116231123	5	3.36364	1.46762	http://genome.ucsc.edu/cgi-bin/hgTracks?org=mouse&db=mm9&position=chr6:116221018-116241123	chr6:116221018-116241123	Browse	No															4.30303	1.90909	1.82292
chr4	11690	NM_182929	Rims3	Upstream	120538732	120538834	5	3.60606	1.36896	http://genome.ucsc.edu/cgi-bin/hgTracks?org=mouse&db=mm9&position=chr4:120528732-120548834	chr4:120528732-120548834	Browse	No															1.36364	1.51515	0.939759
chr11	1075	NM_027569	Spag9	Intragenic	93858231	93858727	5	4.18182	1.18048	http://genome.ucsc.edu/cgi-bin/hgTracks?org=mouse&db=mm9&position=chr11:93848231-93868727	chr11:93848231-93868727	Browse	No															4.21212	3.42424	1.17808
chr2	60395	NM_021464	Ptprt	Downstream	161292790	161293136	5	4.21212	1.17198	http://genome.ucsc.edu/cgi-bin/hgTracks?org=mouse&db=mm9&position=chr2:161282790-161303136	chr2:161282790-161303136	Browse	No															3.0303	1.09091	1.92754
chr7	2141.5	NM_001008548	Pde2a	Upstream	108567908	108568231	5	4.27273	1.15536	http://genome.ucsc.edu/cgi-bin/hgTracks?org=mouse&db=mm9&position=chr7:108557908-108578231	chr7:108557908-108578231	Browse	No															0	1	0.5
chr17	691.5	NM_026897	Haghl	Intragenic	25921536	25921637	5	4.57576	1.07885	http://genome.ucsc.edu/cgi-bin/hgTracks?org=mouse&db=mm9&position=chr17:25911536-25931637	chr17:25911536-25931637	Browse	No															4.42424	3.24242	1.27857
chr6	104372	NM_010938	Nrf1	Intragenic	30102220	30102498	5	4.93939	0.999422	http://genome.ucsc.edu/cgi-bin/hgTracks?org=mouse&db=mm9&position=chr6:30092220-30112498	chr6:30092220-30112498	Browse	No															3.12121	2.66667	1.12397
chr7	1131	NM_008718	Npas1	Upstream	17062063	17062273	5	5.27273	0.93624	http://genome.ucsc.edu/cgi-bin/hgTracks?org=mouse&db=mm9&position=chr7:17052063-17072273	chr7:17052063-17072273	Browse	No															4.24242	2.0303	1.73
chr11	84231	NM_175543	Rab11fip4	Intragenic	79488894	79488994	5	7.51515	0.656878	http://genome.ucsc.edu/cgi-bin/hgTracks?org=mouse&db=mm9&position=chr11:79478894-79498994	chr11:79478894-79498994	Browse	No															1.84848	1.66667	1.06818
chr1	149.5	NM_010267	Gdap1	Intragenic	17135382	17135871	5	9.45455	0.522134	http://genome.ucsc.edu/cgi-bin/hgTracks?org=mouse&db=mm9&position=chr1:17125382-17145871	chr1:17125382-17145871	Browse	No															2.36364	3.33333	0.776224
chr5	9645.5	NM_182841	BC062109	Intragenic	100578996	100579367	4.9697	0.909091	5.39728	http://genome.ucsc.edu/cgi-bin/hgTracks?org=mouse&db=mm9&position=chr5:100568996-100589367	chr5:100568996-100589367	Browse	No															4.24242	2.72727	1.4065
chr9	349160	NM_026324	Kirrel3	Intragenic	34645262	34645689	4.9697	1.0303	4.76231	http://genome.ucsc.edu/cgi-bin/hgTracks?org=mouse&db=mm9&position=chr9:34635262-34655689	chr9:34635262-34655689	Browse	No															0.939394	2.87879	0.5
chr11	56017.5	NM_027398	Kcnip1	Intragenic	33687349	33687670	4.9697	1.18182	4.15176	http://genome.ucsc.edu/cgi-bin/hgTracks?org=mouse&db=mm9&position=chr11:33677349-33697670	chr11:33677349-33697670	Browse	No															3.60606	3.42424	1.0411
chr7	5671	NM_173410	Gpr26	Upstream	139152281	139152661	4.9697	1.57576	3.11382	http://genome.ucsc.edu/cgi-bin/hgTracks?org=mouse&db=mm9&position=chr7:139142281-139162661	chr7:139142281-139162661	Browse	No															1.69697	0.878788	1.43548
chr7	51691	NM_022420	Gprc5b	Downstream	126063778	126063960	4.9697	2	2.45331	http://genome.ucsc.edu/cgi-bin/hgTracks?org=mouse&db=mm9&position=chr7:126053778-126073960	chr7:126053778-126073960	Browse	No															2.12121	1.81818	1.10753
chr10	13327.5	NM_172788	Sh3md4	Upstream	58262651	58262906	4.9697	2.12121	2.31312	http://genome.ucsc.edu/cgi-bin/hgTracks?org=mouse&db=mm9&position=chr10:58252651-58272906	chr10:58252651-58272906	Browse	No															4.72727	2.42424	1.67257
chr2	56607.5	NM_026630	Gtsf1l	Upstream	162971849	162972040	4.9697	2.36364	2.07588	http://genome.ucsc.edu/cgi-bin/hgTracks?org=mouse&db=mm9&position=chr2:162961849-162982040	chr2:162961849-162982040	Browse	No															1.39394	1.93939	0.814433
chr4	86844	NM_178756	E130309F12Rik	Upstream	48985279	48985699	4.9697	3.21212	1.52753	http://genome.ucsc.edu/cgi-bin/hgTracks?org=mouse&db=mm9&position=chr4:48975279-48995699	chr4:48975279-48995699	Browse	No															1.27273	0.787879	1.27119
chr2	6989.5	NM_001024618	Xirp2	Downstream	67371520	67371785	4.9697	3.27273	1.49925	http://genome.ucsc.edu/cgi-bin/hgTracks?org=mouse&db=mm9&position=chr2:67361520-67381785	chr2:67361520-67381785	Browse	No															0.030303	4.69697	0.180851
chr7	26214.5	NM_001029877	Nova2	Intragenic	19536651	19537172	4.9697	3.51515	1.39585	http://genome.ucsc.edu/cgi-bin/hgTracks?org=mouse&db=mm9&position=chr7:19526651-19547172	chr7:19526651-19547172	Browse	No															0.727273	1.84848	0.606383
chr5	9416.5	NM_133724	Cno	Downstream	37128990	37129401	4.9697	3.57576	1.37219	http://genome.ucsc.edu/cgi-bin/hgTracks?org=mouse&db=mm9&position=chr5:37118990-37139401	chr5:37118990-37139401	Browse	No															7.54545	3.72727	1.80769
chr6	13911	NM_007376	Pzp	Downstream	128419499	128419847	4.9697	3.57576	1.37219	http://genome.ucsc.edu/cgi-bin/hgTracks?org=mouse&db=mm9&position=chr6:128409499-128429847	chr6:128409499-128429847	Browse	No															3.51515	1.30303	1.96053
chr4	80863.5	NM_080555	Ppap2b	Downstream	104986156	104986315	4.9697	6.57576	0.746168	http://genome.ucsc.edu/cgi-bin/hgTracks?org=mouse&db=mm9&position=chr4:104976156-104996315	chr4:104976156-104996315	Browse	No															1.72727	3.57576	0.596026
chr18	1201	NM_198117	Pcdha2	Intragenic	37100092	37100252	4.9697	8.06061	0.608716	http://genome.ucsc.edu/cgi-bin/hgTracks?org=mouse&db=mm9&position=chr18:37090092-37110252	chr18:37090092-37110252	Browse	No															0.575758	1.63636	0.597701
chr8	42755	NM_001033207	AI451557	Upstream	97005923	97006499	4.93939	0.757576	6.43725	http://genome.ucsc.edu/cgi-bin/hgTracks?org=mouse&db=mm9&position=chr8:96995923-97016499	chr8:96995923-97016499	Browse	No															2.90909	0.424242	2.74468
chr7	40217.5	NM_183193	Foxi2	Downstream	142645341	142645690	4.93939	0.848485	5.74754	http://genome.ucsc.edu/cgi-bin/hgTracks?org=mouse&db=mm9&position=chr7:142635341-142655690	chr7:142635341-142655690	Browse	No															0.636364	2.39394	0.482143
chr7	79040	NM_001042592	Arrdc4	Upstream	75973070	75973258	4.93939	1.06061	4.59803	http://genome.ucsc.edu/cgi-bin/hgTracks?org=mouse&db=mm9&position=chr7:75963070-75983258	chr7:75963070-75983258	Browse	No															1.57576	1.81818	0.913978
chr11	67204.5	NM_023906	Asb3	Downstream	31069778	31070039	4.93939	1.57576	3.09483	http://genome.ucsc.edu/cgi-bin/hgTracks?org=mouse&db=mm9&position=chr11:31059778-31080039	chr11:31059778-31080039	Browse	No															4.9697	2.90909	1.52713
chr10	7043	NM_174999	EG215472	Upstream	93768187	93768701	4.93939	1.57576	3.09483	http://genome.ucsc.edu/cgi-bin/hgTracks?org=mouse&db=mm9&position=chr10:93758187-93778701	chr10:93758187-93778701	Browse	No															3.09091	3.54545	0.9
chr5	242788	NM_021470	Rnf32	Upstream	29281539	29281974	4.93939	1.84848	2.63822	http://genome.ucsc.edu/cgi-bin/hgTracks?org=mouse&db=mm9&position=chr5:29271539-29291974	chr5:29271539-29291974	Browse	No															2.45455	3.15152	0.832117
chr8	2796	NM_023279	Tubb3	Intragenic	125937957	125938561	4.93939	1.84848	2.63822	http://genome.ucsc.edu/cgi-bin/hgTracks?org=mouse&db=mm9&position=chr8:125927957-125948561	chr8:125927957-125948561	Browse	No															1.45455	1.81818	0.870968
chr2	64738.5	NM_145742	Dhx35	Downstream	158748459	158748918	4.93939	2.12121	2.29902	http://genome.ucsc.edu/cgi-bin/hgTracks?org=mouse&db=mm9&position=chr2:158738459-158758918	chr2:158738459-158758918	Browse	No															3.21212	2.36364	1.25225
chr7	11972.5	NM_145587	Sbk1	Upstream	133403956	133404363	4.93939	2.33333	2.09001	http://genome.ucsc.edu/cgi-bin/hgTracks?org=mouse&db=mm9&position=chr7:133393956-133414363	chr7:133393956-133414363	Browse	No															0.69697	0.878788	0.903226
chr9	107704	NM_021424	Pvrl1	Downstream	43723038	43723457	4.93939	2.66667	1.82876	http://genome.ucsc.edu/cgi-bin/hgTracks?org=mouse&db=mm9&position=chr9:43713038-43733457	chr9:43713038-43733457	Browse	No															5.24242	3.60606	1.35526
chr4	102429	NM_001081557	Camta1	Intragenic	151133208	151133644	4.93939	2.78788	1.74925	http://genome.ucsc.edu/cgi-bin/hgTracks?org=mouse&db=mm9&position=chr4:151123208-151143644	chr4:151123208-151143644	Browse	No															3.63636	1.93939	1.57732
chr2	9575.5	NM_019632	Napb	Intragenic	148548422	148548739	4.93939	3.18182	1.53268	http://genome.ucsc.edu/cgi-bin/hgTracks?org=mouse&db=mm9&position=chr2:148538422-148558739	chr2:148538422-148558739	Browse	No															1.09091	2	0.69697
chr16	60726.5	NM_021495	Pvrl3	Upstream	46557662	46557945	4.93939	4.21212	1.15778	http://genome.ucsc.edu/cgi-bin/hgTracks?org=mouse&db=mm9&position=chr16:46547662-46567945	chr16:46547662-46567945	Browse	No															4.63636	3.66667	1.20779
chr4	757840	NM_019724	Mmp16	Upstream	17022736	17022840	4.93939	4.63636	1.05184	http://genome.ucsc.edu/cgi-bin/hgTracks?org=mouse&db=mm9&position=chr4:17012736-17032840	chr4:17012736-17032840	Browse	No															3.90909	1.84848	1.7234
chr5	96.5	NM_133910	Tbc1d14	Upstream	36925005	36925232	4.93939	6	0.812784	http://genome.ucsc.edu/cgi-bin/hgTracks?org=mouse&db=mm9&position=chr5:36915005-36935232	chr5:36915005-36935232	Browse	No															2.06061	1.84848	1.07447
chr4	5424.5	NM_001081155	Rap1gap	Upstream	137232004	137232381	4.93939	6.0303	0.808699	http://genome.ucsc.edu/cgi-bin/hgTracks?org=mouse&db=mm9&position=chr4:137222004-137242381	chr4:137222004-137242381	Browse	No															3.33333	0	4.33333
chr11	7086.5	NM_172555	Papolg	Downstream	23755434	23755721	4.93939	7.18182	0.679034	http://genome.ucsc.edu/cgi-bin/hgTracks?org=mouse&db=mm9&position=chr11:23745434-23765721	chr11:23745434-23765721	Browse	No															5.06061	0.757576	3.44828
chr8	419515	NM_053171	Csmd1	Intragenic	17115638	17116102	4.90909	0.424242	11.4246	http://genome.ucsc.edu/cgi-bin/hgTracks?org=mouse&db=mm9&position=chr8:17105638-17126102	chr8:17105638-17126102	Browse	No															1.93939	1.63636	1.11494
chr5	15318.5	NM_207282	B930011P16Rik	Downstream	27393881	27394096	4.90909	0.424242	11.4246	http://genome.ucsc.edu/cgi-bin/hgTracks?org=mouse&db=mm9&position=chr5:27383881-27404096	chr5:27383881-27404096	Browse	No															1.9697	0.272727	2.33333
chr16	222716	NM_001025192	Cxadr	Upstream	78079120	78079318	4.90909	0.545455	8.88577	http://genome.ucsc.edu/cgi-bin/hgTracks?org=mouse&db=mm9&position=chr16:78069120-78089318	chr16:78069120-78089318	Browse	No															3.81818	3.0303	1.19549
chr3	73508	NM_008418	Kcna3	Upstream	106765268	106765874	4.90909	1.54545	3.13615	http://genome.ucsc.edu/cgi-bin/hgTracks?org=mouse&db=mm9&position=chr3:106755268-106775874	chr3:106755268-106775874	Browse	No															1.45455	0.878788	1.30645
chr4	6892	NM_025919	Rpl11	Upstream	135616030	135616326	4.90909	1.90909	2.53879	http://genome.ucsc.edu/cgi-bin/hgTracks?org=mouse&db=mm9&position=chr4:135606030-135626326	chr4:135606030-135626326	Browse	No															0.939394	2.36364	0.576577
chr1	43869.5	NM_018872	Tmem131	Intragenic	36952305	36952700	4.90909	2.18182	2.22144	http://genome.ucsc.edu/cgi-bin/hgTracks?org=mouse&db=mm9&position=chr1:36942305-36962700	chr1:36942305-36962700	Browse	No															4.93939	5.75758	0.878924
chr2	221493	NM_022989	Arl6ip6	Downstream	53299374	53299732	4.90909	2.21212	2.19101	http://genome.ucsc.edu/cgi-bin/hgTracks?org=mouse&db=mm9&position=chr2:53289374-53309732	chr2:53289374-53309732	Browse	No															2.63636	3.81818	0.754717
chr8	10745	NM_173036	Gpr97	Intragenic	97552163	97552589	4.90909	2.33333	2.07719	http://genome.ucsc.edu/cgi-bin/hgTracks?org=mouse&db=mm9&position=chr8:97542163-97562589	chr8:97542163-97562589	Browse	No															2	2.15152	0.951923
chr11	143229	NM_011856	Odz2	Intragenic	36614453	36614579	4.90909	2.42424	1.9993	http://genome.ucsc.edu/cgi-bin/hgTracks?org=mouse&db=mm9&position=chr11:36604453-36624579	chr11:36604453-36624579	Browse	No															5.0303	4.21212	1.15698
chr11	155	NM_001029937	Sec14l3	Downstream	3976552	3976992	4.90909	2.48485	1.95053	http://genome.ucsc.edu/cgi-bin/hgTracks?org=mouse&db=mm9&position=chr11:3966552-3986992	chr11:3966552-3986992	Browse	No															2.45455	0.909091	1.80952
chr9	2675.5	NM_178906	AI593442	Intragenic	52484671	52485046	4.90909	2.75758	1.75762	http://genome.ucsc.edu/cgi-bin/hgTracks?org=mouse&db=mm9&position=chr9:52474671-52495046	chr9:52474671-52495046	Browse	No															1.36364	1	1.18182
chr14	119538	NM_172498	Ptk2b	Intragenic	66780129	66780574	4.90909	3.30303	1.46737	http://genome.ucsc.edu/cgi-bin/hgTracks?org=mouse&db=mm9&position=chr14:66770129-66790574	chr14:66770129-66790574	Browse	No															1.39394	1.27273	1.05333
chr5	2531	NM_001102414	Slc2a9	Downstream	38737803	38738157	4.90909	3.72727	1.30036	http://genome.ucsc.edu/cgi-bin/hgTracks?org=mouse&db=mm9&position=chr5:38727803-38748157	chr5:38727803-38748157	Browse	No															2	1.87879	1.04211
chr10	366928	NM_175155	Sash1	Upstream	8972675	8972916	4.90909	3.75758	1.28987	http://genome.ucsc.edu/cgi-bin/hgTracks?org=mouse&db=mm9&position=chr10:8962675-8982916	chr10:8962675-8982916	Browse	No															1.51515	2.30303	0.761468
chr6	66591	NM_025336	Chchd3	Upstream	33076488	33076998	4.90909	4.48485	1.0807	http://genome.ucsc.edu/cgi-bin/hgTracks?org=mouse&db=mm9&position=chr6:33066488-33086998	chr6:33066488-33086998	Browse	No															5.60606	2.72727	1.77236
chr14	669442	NM_198601	Trim52	Downstream	107177829	107178048	4.90909	4.93939	0.981251	http://genome.ucsc.edu/cgi-bin/hgTracks?org=mouse&db=mm9&position=chr14:107167829-107188048	chr14:107167829-107188048	Browse	No															1.9697	2.15152	0.942308
chr3	326324	NM_029655	Snx7	Upstream	117897974	117898099	4.90909	8.90909	0.544027	http://genome.ucsc.edu/cgi-bin/hgTracks?org=mouse&db=mm9&position=chr3:117887974-117908099	chr3:117887974-117908099	Browse	No															2.15152	1.36364	1.33333
chr17	108285	NM_027452	Lrfn2	Intragenic	49179937	49180039	4.87879	1	4.81686	http://genome.ucsc.edu/cgi-bin/hgTracks?org=mouse&db=mm9&position=chr17:49169937-49190039	chr17:49169937-49190039	Browse	No															6.15152	3.66667	1.53247
chr12	853620	NM_001079883	Bcl11b	Downstream	108294752	108295232	4.87879	1.30303	3.69666	http://genome.ucsc.edu/cgi-bin/hgTracks?org=mouse&db=mm9&position=chr12:108284752-108305232	chr12:108284752-108305232	Browse	No															2.0303	2.27273	0.925926
chr15	117893	NM_001033365	Gm628	Upstream	73787676	73788312	4.87879	1.72727	2.78871	http://genome.ucsc.edu/cgi-bin/hgTracks?org=mouse&db=mm9&position=chr15:73777676-73798312	chr15:73777676-73798312	Browse	No															0	0.757576	0.568966
chr5	74068	NM_001081388	Rimbp2	Intragenic	129384971	129385367	4.87879	1.9697	2.44549	http://genome.ucsc.edu/cgi-bin/hgTracks?org=mouse&db=mm9&position=chr5:129374971-129395367	chr5:129374971-129395367	Browse	No															1.81818	3.42424	0.636986
chr7	20097	NM_009109	Ryr1	Intragenic	29889899	29890247	4.87879	2.24242	2.14806	http://genome.ucsc.edu/cgi-bin/hgTracks?org=mouse&db=mm9&position=chr7:29879899-29900247	chr7:29879899-29900247	Browse	No															4.21212	1.36364	2.20513
chr5	83320	NM_198621	Gm443	Downstream	25106972	25107358	4.87879	3.12121	1.54327	http://genome.ucsc.edu/cgi-bin/hgTracks?org=mouse&db=mm9&position=chr5:25096972-25117358	chr5:25096972-25117358	Browse	No															4.15152	1.87879	1.78947
chr12	252.5	NM_010588	Jag2	Downstream	114146430	114146665	4.87879	3.30303	1.45832	http://genome.ucsc.edu/cgi-bin/hgTracks?org=mouse&db=mm9&position=chr12:114136430-114156665	chr12:114136430-114156665	Browse	No															2.27273	3.69697	0.696774
chr15	59167	NM_177431	Adamts20	Upstream	94293668	94294044	4.87879	3.33333	1.44506	http://genome.ucsc.edu/cgi-bin/hgTracks?org=mouse&db=mm9&position=chr15:94283668-94304044	chr15:94283668-94304044	Browse	No															1.87879	2.54545	0.811966
chr17	811.5	NM_001031811	Kcnh8	Intragenic	52742776	52743021	4.87879	3.63636	1.32464	http://genome.ucsc.edu/cgi-bin/hgTracks?org=mouse&db=mm9&position=chr17:52732776-52753021	chr17:52732776-52753021	Browse	No															4.66667	3.0303	1.40602
chr1	7453.5	NM_145142	Chst10	Downstream	38913149	38913378	4.87879	4.48485	1.07403	http://genome.ucsc.edu/cgi-bin/hgTracks?org=mouse&db=mm9&position=chr1:38903149-38923378	chr1:38903149-38923378	Browse	No															6.45455	3.42424	1.68493
chr15	3734.5	NM_021713	Myg1	Intragenic	102165651	102166096	4.87879	6	0.802811	http://genome.ucsc.edu/cgi-bin/hgTracks?org=mouse&db=mm9&position=chr15:102155651-102176096	chr15:102155651-102176096	Browse	No															2.33333	2.84848	0.866142
chr18	83683.5	NM_001039485	9430028L06Rik	Upstream	63273665	63273846	4.84848	0.969697	4.93654	http://genome.ucsc.edu/cgi-bin/hgTracks?org=mouse&db=mm9&position=chr18:63263665-63283846	chr18:63263665-63283846	Browse	No															3	2.18182	1.25714
chr18	337260	NM_026286	Ftmt	Upstream	52153868	52153989	4.84848	1.18182	4.05049	http://genome.ucsc.edu/cgi-bin/hgTracks?org=mouse&db=mm9&position=chr18:52143868-52163989	chr18:52143868-52163989	Browse	No															1.9697	0.575758	1.88462
chr2	66201.5	NM_173750	2700007P21Rik	Downstream	106736366	106736601	4.84848	1.87879	2.54789	http://genome.ucsc.edu/cgi-bin/hgTracks?org=mouse&db=mm9&position=chr2:106726366-106746601	chr2:106726366-106746601	Browse	No															2.12121	1.09091	1.49275
chr13	1174.5	NM_013628	Pcsk1	Upstream	75226034	75226485	4.84848	2.21212	2.16396	http://genome.ucsc.edu/cgi-bin/hgTracks?org=mouse&db=mm9&position=chr13:75216034-75236485	chr13:75216034-75236485	Browse	No															4.48485	1.9697	1.84694
chr1	657	NM_001011684	Nms	Intragenic	38996388	38996912	4.84848	2.51515	1.90324	http://genome.ucsc.edu/cgi-bin/hgTracks?org=mouse&db=mm9&position=chr1:38986388-39006912	chr1:38986388-39006912	Browse	No															3.72727	3.09091	1.15556
chr10	30212.5	NM_031185	Akap12	Intragenic	6049789	6050112	4.84848	2.51515	1.90324	http://genome.ucsc.edu/cgi-bin/hgTracks?org=mouse&db=mm9&position=chr10:6039789-6060112	chr10:6039789-6060112	Browse	No															4.42424	3.36364	1.24306
chr10	65747	NM_025273	Pcbd1	Upstream	60486126	60486592	4.84848	2.72727	1.75521	http://genome.ucsc.edu/cgi-bin/hgTracks?org=mouse&db=mm9&position=chr10:60476126-60496592	chr10:60476126-60496592	Browse	No															3.21212	2.15152	1.33654
chr4	17201	NM_027238	1810054D07Rik	Intragenic	82952615	82953169	4.84848	2.90909	1.64551	http://genome.ucsc.edu/cgi-bin/hgTracks?org=mouse&db=mm9&position=chr4:82942615-82963169	chr4:82942615-82963169	Browse	No															6.15152	8.66667	0.739812
chr5	400	NM_013502	Ctbp1	Upstream	33617943	33618093	4.84848	3	1.59565	http://genome.ucsc.edu/cgi-bin/hgTracks?org=mouse&db=mm9&position=chr5:33607943-33628093	chr5:33607943-33628093	Browse	No															2.09091	1.90909	1.0625
chr2	59176.5	NM_173761	Ythdf1	Downstream	180579726	180580083	4.84848	3.06061	1.56405	http://genome.ucsc.edu/cgi-bin/hgTracks?org=mouse&db=mm9&position=chr2:180569726-180590083	chr2:180569726-180590083	Browse	No															3.60606	0.969697	2.33846
chr17	38009.5	NM_001039581	Abca3	Intragenic	24526851	24527148	4.84848	3.84848	1.24385	http://genome.ucsc.edu/cgi-bin/hgTracks?org=mouse&db=mm9&position=chr17:24516851-24537148	chr17:24516851-24537148	Browse	No															3.45455	0.545455	2.88235
chr16	113	NM_013796	Nagpa	Downstream	5195039	5195505	4.84848	4.90909	0.975119	http://genome.ucsc.edu/cgi-bin/hgTracks?org=mouse&db=mm9&position=chr16:5185039-5205505	chr16:5185039-5205505	Browse	No															2.66667	2.27273	1.12037
chr18	147786	NM_178280	Sall3	Upstream	81331053	81331154	4.84848	6.9697	0.686823	http://genome.ucsc.edu/cgi-bin/hgTracks?org=mouse&db=mm9&position=chr18:81321053-81341154	chr18:81321053-81341154	Browse	No															0.242424	2.06061	0.405941
chr1	30386	NM_173437	Nav1	Upstream	137512452	137512892	4.84848	8.93939	0.535489	http://genome.ucsc.edu/cgi-bin/hgTracks?org=mouse&db=mm9&position=chr1:137502452-137522892	chr1:137502452-137522892	Browse	No															2.63636	0.939394	1.875
chr12	10682.5	NM_145450	BC022687	Upstream	114036370	114036635	4.81818	1	4.75703	http://genome.ucsc.edu/cgi-bin/hgTracks?org=mouse&db=mm9&position=chr12:114026370-114046635	chr12:114026370-114046635	Browse	No															1.90909	0.151515	2.52632
chr6	28297.5	NM_001081437	Fbln2	Intragenic	91190966	91191143	4.81818	1.30303	3.65074	http://genome.ucsc.edu/cgi-bin/hgTracks?org=mouse&db=mm9&position=chr6:91180966-91201143	chr6:91180966-91201143	Browse	No															2.69697	4.78788	0.638743
chr13	148646	NM_175006	Pou6f2	Upstream	18622374	18622665	4.81818	1.45455	3.27046	http://genome.ucsc.edu/cgi-bin/hgTracks?org=mouse&db=mm9&position=chr13:18612374-18632665	chr13:18612374-18632665	Browse	No															2.45455	0.878788	1.83871
chr14	3397	NM_010910	Nefl	Upstream	68698392	68698694	4.81818	1.54545	3.07808	http://genome.ucsc.edu/cgi-bin/hgTracks?org=mouse&db=mm9&position=chr14:68688392-68708694	chr14:68688392-68708694	Browse	No															8.84848	2.69697	2.66393
chr15	246120	NM_027395	Basp1	Downstream	25047638	25048089	4.81818	1.57576	3.01888	http://genome.ucsc.edu/cgi-bin/hgTracks?org=mouse&db=mm9&position=chr15:25037638-25058089	chr15:25037638-25058089	Browse	No															1.60606	2.81818	0.68254
chr4	1221	NM_008725	Nppa	Intragenic	147375875	147376275	4.81818	1.63636	2.90707	http://genome.ucsc.edu/cgi-bin/hgTracks?org=mouse&db=mm9&position=chr4:147365875-147386275	chr4:147365875-147386275	Browse	No															3.39394	1.66667	1.64773
chr12	83142.5	NM_009693	Apob	Downstream	8106566	8107009	4.81818	1.63636	2.90707	http://genome.ucsc.edu/cgi-bin/hgTracks?org=mouse&db=mm9&position=chr12:8096566-8117009	chr12:8096566-8117009	Browse	No															2.87879	0.787879	2.16949
chr2	3697.5	NM_144891	Gdap1l1	Downstream	163284688	163284827	4.81818	2.39394	1.98711	http://genome.ucsc.edu/cgi-bin/hgTracks?org=mouse&db=mm9&position=chr2:163274688-163294827	chr2:163274688-163294827	Browse	No															1.72727	1.33333	1.16883
chr8	38650.5	NM_172754	AI449175	Upstream	72187969	72188226	4.81818	2.63636	1.80439	http://genome.ucsc.edu/cgi-bin/hgTracks?org=mouse&db=mm9&position=chr8:72177969-72198226	chr8:72177969-72198226	Browse	No															0.545455	0.545455	1
chr11	18616.5	NM_153078	Ehbp1	Intragenic	22167084	22167365	4.81818	4.27273	1.11335	http://genome.ucsc.edu/cgi-bin/hgTracks?org=mouse&db=mm9&position=chr11:22157084-22177365	chr11:22157084-22177365	Browse	No															3.33333	0.787879	2.42373
chr17	71.5	NM_026571	Tmhs	Upstream	28712381	28712802	4.81818	6.57576	0.723419	http://genome.ucsc.edu/cgi-bin/hgTracks?org=mouse&db=mm9&position=chr17:28702381-28722802	chr17:28702381-28722802	Browse	No															2.63636	1.30303	1.57895
chr5	10760	NM_001038627	Smurf1	Intragenic	145715888	145715990	4.78788	0	#DIV/0!	http://genome.ucsc.edu/cgi-bin/hgTracks?org=mouse&db=mm9&position=chr5:145705888-145725990	chr5:145705888-145725990	Browse	No															4.69697	1.81818	2.02151
chr7	20133	NM_001009929	Brsk2	Intragenic	149155921	149156325	4.78788	0.787879	5.99979	http://genome.ucsc.edu/cgi-bin/hgTracks?org=mouse&db=mm9&position=chr7:149145921-149166325	chr7:149145921-149166325	Browse	No															2.39394	1.93939	1.15464
chr11	679.5	NM_177408	Gabrg2	Intragenic	41812922	41813361	4.78788	0.939394	5.03208	http://genome.ucsc.edu/cgi-bin/hgTracks?org=mouse&db=mm9&position=chr11:41802922-41823361	chr11:41802922-41823361	Browse	No															2.51515	3.66667	0.753247
chr4	161886	NM_001081097	Grik3	Upstream	125005961	125006414	4.78788	1.39394	3.39119	http://genome.ucsc.edu/cgi-bin/hgTracks?org=mouse&db=mm9&position=chr4:124995961-125016414	chr4:124995961-125016414	Browse	No															2.87879	3.90909	0.790123
chr5	59336	NM_011286	Rph3a	Upstream	121518599	121519127	4.78788	1.45455	3.24989	http://genome.ucsc.edu/cgi-bin/hgTracks?org=mouse&db=mm9&position=chr5:121508599-121529127	chr5:121508599-121529127	Browse	No															5.39394	2	2.13131
chr12	60230	NM_177082	Sp8	Upstream	120025714	120025882	4.78788	1.51515	3.11989	http://genome.ucsc.edu/cgi-bin/hgTracks?org=mouse&db=mm9&position=chr12:120015714-120035882	chr12:120015714-120035882	Browse	No															0.181818	0.848485	0.639344
chr11	146842	NM_007384	Accn1	Intragenic	80819290	80819836	4.78788	1.69697	2.78562	http://genome.ucsc.edu/cgi-bin/hgTracks?org=mouse&db=mm9&position=chr11:80809290-80829836	chr11:80809290-80829836	Browse	No															1.12121	1.36364	0.897436
chr6	220866	NM_008174	Grm8	Intragenic	27863326	27863679	4.78788	2.15152	2.19711	http://genome.ucsc.edu/cgi-bin/hgTracks?org=mouse&db=mm9&position=chr6:27853326-27873679	chr6:27853326-27873679	Browse	No															2.66667	2.72727	0.98374
chr7	22446.5	NM_133758	Usp47	Intragenic	119189330	119189601	4.78788	2.27273	2.07993	http://genome.ucsc.edu/cgi-bin/hgTracks?org=mouse&db=mm9&position=chr7:119179330-119199601	chr7:119179330-119199601	Browse	No															2.9697	1.51515	1.57831
chr7	113406	NM_172902	Agbl1	Intragenic	83669212	83669494	4.78788	2.33333	2.0259	http://genome.ucsc.edu/cgi-bin/hgTracks?org=mouse&db=mm9&position=chr7:83659212-83679494	chr7:83659212-83679494	Browse	No															3.81818	2.42424	1.40708
chr15	67171.5	NM_011169	Prlr	Upstream	10040140	10040335	4.78788	3.45455	1.36837	http://genome.ucsc.edu/cgi-bin/hgTracks?org=mouse&db=mm9&position=chr15:10030140-10050335	chr15:10030140-10050335	Browse	No															5.09091	3.21212	1.44604
chr2	12158.5	NM_147051	Olfr362	Upstream	36973154	36973499	4.78788	3.48485	1.35647	http://genome.ucsc.edu/cgi-bin/hgTracks?org=mouse&db=mm9&position=chr2:36963154-36983499	chr2:36963154-36983499	Browse	No															1.81818	1.18182	1.29167
chr6	163639	NM_182808	C630007B19Rik	Upstream	95899413	95899603	4.78788	4.27273	1.10634	http://genome.ucsc.edu/cgi-bin/hgTracks?org=mouse&db=mm9&position=chr6:95889413-95909603	chr6:95889413-95909603	Browse	No															1.18182	1.51515	0.86747
chr5	21798.5	NM_024213	Anapc4	Intragenic	53247113	53247230	4.78788	5.66667	0.834196	http://genome.ucsc.edu/cgi-bin/hgTracks?org=mouse&db=mm9&position=chr5:53237113-53257230	chr5:53237113-53257230	Browse	No															4.42424	1.0303	2.67164
chr7	16941	NM_175105	Aqp11	Upstream	104903466	104903930	4.78788	5.87879	0.804096	http://genome.ucsc.edu/cgi-bin/hgTracks?org=mouse&db=mm9&position=chr7:104893466-104913930	chr7:104893466-104913930	Browse	No															1.9697	2.18182	0.933333
chr10	87	NM_146012	Ctdsp2	Intragenic	126432567	126432939	4.75758	1.18182	3.97455	http://genome.ucsc.edu/cgi-bin/hgTracks?org=mouse&db=mm9&position=chr10:126422567-126442939	chr10:126422567-126442939	Browse	No															2.39394	1.57576	1.31765
chr8	178764	NM_013522	Frg1	Upstream	42681042	42681341	4.75758	1.27273	3.69065	http://genome.ucsc.edu/cgi-bin/hgTracks?org=mouse&db=mm9&position=chr8:42671042-42691341	chr8:42671042-42691341	Browse	No															2.30303	1	1.65152
chr8	258532	NM_030254	Tusc3	Upstream	39810201	39810576	4.75758	1.51515	3.10015	http://genome.ucsc.edu/cgi-bin/hgTracks?org=mouse&db=mm9&position=chr8:39800201-39820576	chr8:39800201-39820576	Browse	No															2.69697	2.51515	1.05172
chr11	203154	NM_020492	Glra1	Upstream	55624129	55624763	4.75758	1.57576	2.98091	http://genome.ucsc.edu/cgi-bin/hgTracks?org=mouse&db=mm9&position=chr11:55614129-55634763	chr11:55614129-55634763	Browse	No															3.18182	1.69697	1.55056
chr8	512	NM_207555	Olfr372	Intragenic	74581992	74582192	4.75758	1.93939	2.42199	http://genome.ucsc.edu/cgi-bin/hgTracks?org=mouse&db=mm9&position=chr8:74571992-74592192	chr8:74571992-74592192	Browse	No															2.48485	1.81818	1.23656
chr10	6433.5	NM_025859	Arl1	Upstream	88187625	88187824	4.75758	2.36364	1.98727	http://genome.ucsc.edu/cgi-bin/hgTracks?org=mouse&db=mm9&position=chr10:88177625-88197824	chr10:88177625-88197824	Browse	No															2.93939	0.454545	2.70833
chr4	41435	NM_025998	Nkain1	Intragenic	130167049	130167369	4.75758	2.84848	1.64901	http://genome.ucsc.edu/cgi-bin/hgTracks?org=mouse&db=mm9&position=chr4:130157049-130177369	chr4:130157049-130177369	Browse	No															1.72727	1.39394	1.13924
chr14	36452.5	NM_173393	Xkr6	Upstream	64377232	64377573	4.75758	3.21212	1.46233	http://genome.ucsc.edu/cgi-bin/hgTracks?org=mouse&db=mm9&position=chr14:64367232-64387573	chr14:64367232-64387573	Browse	No															3.87879	2.72727	1.30894
[truncated: 1,753 more rows]

## Sheet: Suz12 fold change
chr	tss/e distance	Acc#	Closest Gene (tss)	RESTposition	start	end	wt:1x peakwidth	REST:1x peakwidth	1x ratio (read norm.)	Location	Location	Link	Used in fig 3B (>threshold)			Wt control mES cells	Rest -/- mES cells											1xR1B Ctrl	1xR1B RESTko
[truncated: 3,378 more rows]

[truncated: 1 more sheets: Jarid2 fold change]
