# Supplementary material for: REST–Mediated Recruitment of Polycomb Repressor Complexes in Mammalian Cells
Source: PLoS Genet. 2012 Mar 1;8(3):e1002494. doi: 10.1371/journal.pgen.1002494 (PMC3291536; doi:10.1371/journal.pgen.1002494)
Supplement: Table S4 — Rest and Rnf2 co-localization >1 Kb or <1 Kb from CpG islands. Supporting material for Figure 4C. (XLS) [file pgen.1002494.s012.xls]

## Sheet: REST coloc w RNF2 & CpG
Gene		Rest peak									Colocalization
Closest Gene (tss)	Accession#	tss distance	ts end distance	Position		Coordinate	Link	Peak length	# of pos reads	# of neg reads	RNF2 (overlap)	CpG (within 1kbp)
Mrps33	NM_001010930	70334	61205	Upstream	http://genome.ucsc.edu/cgi-bin/hgTracks?org=mouse&db=mm9&position=chr6:39812046-39832234	chr6:39812046-39832234	Browse	189	25	1	1	1
2310031A18Rik	NM_001081120	53176	41623	Upstream	http://genome.ucsc.edu/cgi-bin/hgTracks?org=mouse&db=mm9&position=chr8:127307115-127327549	chr8:127307115-127327549	Browse	435	87	3	1	1
Polg	NM_017462	50059.5	33168.5	Upstream	http://genome.ucsc.edu/cgi-bin/hgTracks?org=mouse&db=mm9&position=chr7:86634118-86654537	chr7:86634118-86654537	Browse	420	81	7	1	1
Tmem181	NM_001033178	-13984.5	-49293.5	Upstream	http://genome.ucsc.edu/cgi-bin/hgTracks?org=mouse&db=mm9&position=chr17:6246226-6266753	chr17:6246226-6266753	Browse	528	172	9	1	1
Wdr24	NM_173741	-10011	-15020	Upstream	http://genome.ucsc.edu/cgi-bin/hgTracks?org=mouse&db=mm9&position=chr17:25940425-25960873	chr17:25940425-25960873	Browse	449	140	8	1	1
Tpp1	NM_009906	17168	9807	Upstream	http://genome.ucsc.edu/cgi-bin/hgTracks?org=mouse&db=mm9&position=chr7:112900386-112920670	chr7:112900386-112920670	Browse	285	67	4	1	1
Cabp1	NM_013879	24794.5	7363.5	Upstream	http://genome.ucsc.edu/cgi-bin/hgTracks?org=mouse&db=mm9&position=chr5:115633359-115653628	chr5:115633359-115653628	Browse	270	44	6	1	1
Pnma2	NM_175498	-5483	-10135	Upstream	http://genome.ucsc.edu/cgi-bin/hgTracks?org=mouse&db=mm9&position=chr14:67518527-67538989	chr14:67518527-67538989	Browse	463	117	2	1	1
Prrxl1	NM_001001796	-2559	-51879	Upstream	http://genome.ucsc.edu/cgi-bin/hgTracks?org=mouse&db=mm9&position=chr14:33400335-33420771	chr14:33400335-33420771	Browse	437	104	8	1	1
Nxph1	NM_008751	-1376	-299936	Upstream	http://genome.ucsc.edu/cgi-bin/hgTracks?org=mouse&db=mm9&position=chr6:8888485-8908799	chr6:8888485-8908799	Browse	315	63	2	1	1
Chrm4	NM_007699	-794.5	-8435.5	Upstream	http://genome.ucsc.edu/cgi-bin/hgTracks?org=mouse&db=mm9&position=chr2:91751321-91771780	chr2:91751321-91771780	Browse	460	121	6	1	1
Syt14	NM_181546	138880	488.5	Upstream	http://genome.ucsc.edu/cgi-bin/hgTracks?org=mouse&db=mm9&position=chr1:194852177-194872584	chr1:194852177-194872584	Browse	408	88	4	1	1
Paqr4	NM_023824	4488	343	Upstream	http://genome.ucsc.edu/cgi-bin/hgTracks?org=mouse&db=mm9&position=chr17:23867519-23887761	chr17:23867519-23887761	Browse	243	33	5	1	1
Crtc1	NM_001004062	57442	226	Upstream	http://genome.ucsc.edu/cgi-bin/hgTracks?org=mouse&db=mm9&position=chr8:72953566-72973830	chr8:72953566-72973830	Browse	265	36	6	1	1
Gad2	NM_008078	-190.5	-71741.5	Upstream	http://genome.ucsc.edu/cgi-bin/hgTracks?org=mouse&db=mm9&position=chr2:22467471-22487840	chr2:22467471-22487840	Browse	370	69	4	1	1
Zfp661	NM_028141	9291.5	146.5	Upstream	http://genome.ucsc.edu/cgi-bin/hgTracks?org=mouse&db=mm9&position=chr2:127400285-127420834	chr2:127400285-127420834	Browse	550	154	16	1	1
Tmem179	NM_178915	11073	96	Upstream	http://genome.ucsc.edu/cgi-bin/hgTracks?org=mouse&db=mm9&position=chr12:113739274-113759660	chr12:113739274-113759660	Browse	387	75	6	1	1
St13	NM_133726	34727	76	Upstream	http://genome.ucsc.edu/cgi-bin/hgTracks?org=mouse&db=mm9&position=chr15:81220141-81240259	chr15:81220141-81240259	Browse	119	13	3	1	1
Unc13a	NM_001029873	42267.5	42.5	Upstream	http://genome.ucsc.edu/cgi-bin/hgTracks?org=mouse&db=mm9&position=chr8:74185279-74205898	chr8:74185279-74205898	Browse	620	144	13	1	1
Smpd3	NM_021491	85476	35	Upstream	http://genome.ucsc.edu/cgi-bin/hgTracks?org=mouse&db=mm9&position=chr8:108851743-108872103	chr8:108851743-108872103	Browse	361	55	6	1	1
Pde4d	NM_011056	462084	-835228	Intragenic	http://genome.ucsc.edu/cgi-bin/hgTracks?org=mouse&db=mm9&position=chr13:109896223-109916686	chr13:109896223-109916686	Browse	464	111	7	1	1
Xpo7	NM_023045	4734.5	-107648	Intragenic	http://genome.ucsc.edu/cgi-bin/hgTracks?org=mouse&db=mm9&position=chr14:71048505-71069068	chr14:71048505-71069068	Browse	564	144	12	1	1
Inpp5f	NM_178641	76614.5	-8457.5	Intragenic	http://genome.ucsc.edu/cgi-bin/hgTracks?org=mouse&db=mm9&position=chr7:135821299-135841686	chr7:135821299-135841686	Browse	388	80	10	1	1
1600002O04Rik	NM_001044380	21902.5	-128.5	Intragenic	http://genome.ucsc.edu/cgi-bin/hgTracks?org=mouse&db=mm9&position=chr12:109556322-109576441	chr12:109556322-109576441	Browse	120	14	2	1	1
Centg1	NM_001033263	12036	-2227	Intragenic	http://genome.ucsc.edu/cgi-bin/hgTracks?org=mouse&db=mm9&position=chr10:126517795-126538201	chr10:126517795-126538201	Browse	407	80	5	1	1
Grb10	NM_010345	95405	-11443	Intragenic	http://genome.ucsc.edu/cgi-bin/hgTracks?org=mouse&db=mm9&position=chr11:11915671-11936159	chr11:11915671-11936159	Browse	489	125	5	1	1
Grin2c	NM_010350	9105	-8970	Intragenic	http://genome.ucsc.edu/cgi-bin/hgTracks?org=mouse&db=mm9&position=chr11:115109480-115129694	chr11:115109480-115129694	Browse	215	33	1	1	1
Fbxl18	NM_001033312	15095.5	-8354.5	Intragenic	http://genome.ucsc.edu/cgi-bin/hgTracks?org=mouse&db=mm9&position=chr5:143638341-143658784	chr5:143638341-143658784	Browse	444	99	5	1	1
Shox2	NM_013665	658.5	-7844.5	Intragenic	http://genome.ucsc.edu/cgi-bin/hgTracks?org=mouse&db=mm9&position=chr3:66767624-66788073	chr3:66767624-66788073	Browse	450	89	8	1	1
Pax5	NM_008782	172977	-5958	Intragenic	http://genome.ucsc.edu/cgi-bin/hgTracks?org=mouse&db=mm9&position=chr4:44707185-44727523	chr4:44707185-44727523	Browse	339	61	1	1	1
Elfn2	NM_183141	43196	-4911	Intragenic	http://genome.ucsc.edu/cgi-bin/hgTracks?org=mouse&db=mm9&position=chr15:78533422-78553842	chr15:78533422-78553842	Browse	421	108	5	1	1
Gnao1	NM_010308	2624	-155927	Intragenic	http://genome.ucsc.edu/cgi-bin/hgTracks?org=mouse&db=mm9&position=chr8:96327178-96347544	chr8:96327178-96347544	Browse	367	70	3	1	1
Tmem121	NM_153776	2295	-1325	Intragenic	http://genome.ucsc.edu/cgi-bin/hgTracks?org=mouse&db=mm9&position=chr12:114416171-114436645	chr12:114416171-114436645	Browse	475	84	9	1	1
Best2	NM_145388	4218	-2171	Intragenic	http://genome.ucsc.edu/cgi-bin/hgTracks?org=mouse&db=mm9&position=chr8:87525132-87545506	chr8:87525132-87545506	Browse	375	66	5	1	1
Egr4	NM_020596	305	-2116	Intragenic	http://genome.ucsc.edu/cgi-bin/hgTracks?org=mouse&db=mm9&position=chr6:85451329-85471511	chr6:85451329-85471511	Browse	183	23	3	1	1
Pcdh8	NM_001042726	3041	-1476	Intragenic	http://genome.ucsc.edu/cgi-bin/hgTracks?org=mouse&db=mm9&position=chr14:80159468-80179794	chr14:80159468-80179794	Browse	327	70	4	1	1
Ntn1	NM_008744	176042	-1420.5	Intragenic	http://genome.ucsc.edu/cgi-bin/hgTracks?org=mouse&db=mm9&position=chr11:68188839-68208976	chr11:68188839-68208976	Browse	138	18	1	1	1
Insm2	NM_020287	1418	-1683	Intragenic	http://genome.ucsc.edu/cgi-bin/hgTracks?org=mouse&db=mm9&position=chr12:56691008-56711634	chr12:56691008-56711634	Browse	627	181	8	1	1
Cacna1b	NM_001042528	155476	-1002.5	Intragenic	http://genome.ucsc.edu/cgi-bin/hgTracks?org=mouse&db=mm9&position=chr2:24607325-24627804	chr2:24607325-24627804	Browse	480	96	6	1	1
Prmt8	NM_201371	79010	-709	Intragenic	http://genome.ucsc.edu/cgi-bin/hgTracks?org=mouse&db=mm9&position=chr6:127707756-127728320	chr6:127707756-127728320	Browse	565	92	7	1	1
Cacna1b	NM_001042528	155804	-674.5	Intragenic	http://genome.ucsc.edu/cgi-bin/hgTracks?org=mouse&db=mm9&position=chr2:24607819-24627966	chr2:24607819-24627966	Browse	148	18	1	1	1
Slc12a5	NM_020333	668	-31076	Intragenic	http://genome.ucsc.edu/cgi-bin/hgTracks?org=mouse&db=mm9&position=chr2:164783947-164804363	chr2:164783947-164804363	Browse	417	114	4	1	1
Chgb	NM_007694	559	-13236	Intragenic	http://genome.ucsc.edu/cgi-bin/hgTracks?org=mouse&db=mm9&position=chr2:132597290-132617854	chr2:132597290-132617854	Browse	565	227	10	1	1
Gpr26	NM_173410	534.5	-18639.5	Intragenic	http://genome.ucsc.edu/cgi-bin/hgTracks?org=mouse&db=mm9&position=chr7:139148581-139168772	chr7:139148581-139168772	Browse	192	26	1	1	1
Iqsec3	NM_001033354	100332	-413.5	Intragenic	http://genome.ucsc.edu/cgi-bin/hgTracks?org=mouse&db=mm9&position=chr6:121412980-121433585	chr6:121412980-121433585	Browse	606	222	9	1	1
Ntsr2	NM_008747	215.5	-6551.5	Intragenic	http://genome.ucsc.edu/cgi-bin/hgTracks?org=mouse&db=mm9&position=chr12:16650254-16670727	chr12:16650254-16670727	Browse	474	95	7	1	1
Chrnb2	NM_009602	11014	-124	Intragenic	http://genome.ucsc.edu/cgi-bin/hgTracks?org=mouse&db=mm9&position=chr3:89558188-89578578	chr3:89558188-89578578	Browse	391	100	2	1	1
Brunol6	NM_175235	88	-28868	Intragenic	http://genome.ucsc.edu/cgi-bin/hgTracks?org=mouse&db=mm9&position=chr9:59416126-59436336	chr9:59416126-59436336	Browse	211	33	0	1	1
Scg3	NM_009130	40598	-46	Intragenic	http://genome.ucsc.edu/cgi-bin/hgTracks?org=mouse&db=mm9&position=chr9:75521536-75542020	chr9:75521536-75542020	Browse	485	131	7	1	1
Ythdf1	NM_173761	-9828.5	-26388.5	Downstream	http://genome.ucsc.edu/cgi-bin/hgTracks?org=mouse&db=mm9&position=chr2:180619142-180639363	chr2:180619142-180639363	Browse	222	31	2	1	1
Slc26a11	NM_178743	34262.5	8742.5	Downstream	http://genome.ucsc.edu/cgi-bin/hgTracks?org=mouse&db=mm9&position=chr11:119240895-119261370	chr11:119240895-119261370	Browse	476	117	7	1	1
Cdk5r2	NM_009872	3233	529	Downstream	http://genome.ucsc.edu/cgi-bin/hgTracks?org=mouse&db=mm9&position=chr1:74894592-74915078	chr1:74894592-74915078	Browse	487	137	10	1	1
1600002O04Rik	NM_001044380	22151.5	120.5	Downstream	http://genome.ucsc.edu/cgi-bin/hgTracks?org=mouse&db=mm9&position=chr12:109556486-109576775	chr12:109556486-109576775	Browse	290	43	3	1	1
Brunol4	NM_133195	273837	-1206	Intragenic	http://genome.ucsc.edu/cgi-bin/hgTracks?org=mouse&db=mm9&position=chr18:25901286-25921618	chr18:25901286-25921618	Browse	333	60	4	1	1
Fubp3	NM_001033389	68801.5	24098.5	Downstream	http://genome.ucsc.edu/cgi-bin/hgTracks?org=mouse&db=mm9&position=chr2:31486999-31507276	chr2:31486999-31507276	Browse	278	44	3	1	1
Pou4f3	NM_138945	1574.5	206.5	Downstream	http://genome.ucsc.edu/cgi-bin/hgTracks?org=mouse&db=mm9&position=chr18:42545611-42566130	chr18:42545611-42566130	Browse	520	151	7	1	1
EG620592	NM_001081283	-1436	-26713	Upstream	http://genome.ucsc.edu/cgi-bin/hgTracks?org=mouse&db=mm9&position=chrX:97004801-97025141	chrX:97004801-97025141	Browse	341	79	5	1	1
AI595406	NM_001004147	1641.5	136.5	Upstream	http://genome.ucsc.edu/cgi-bin/hgTracks?org=mouse&db=mm9&position=chr11:35602245-35622800	chr11:35602245-35622800	Browse	556	180	16	1	1
Npas4	NM_153553	4787	-831	Intragenic	http://genome.ucsc.edu/cgi-bin/hgTracks?org=mouse&db=mm9&position=chr19:4978648-4999634	chr19:4978648-4999634	Browse	987	484	17	1	1
Tsen54	NM_029557	-525	-8889	Upstream	http://genome.ucsc.edu/cgi-bin/hgTracks?org=mouse&db=mm9&position=chr11:115665308-115685746	chr11:115665308-115685746	Browse	439	103	6	1	1
Astn2	NM_019514	1022701	-980	Intragenic	http://genome.ucsc.edu/cgi-bin/hgTracks?org=mouse&db=mm9&position=chr4:66054487-66074587	chr4:66054487-66074587	Browse	101	14	1	1	1
Acta1	NM_009606	-299	-3269	Downstream	http://genome.ucsc.edu/cgi-bin/hgTracks?org=mouse&db=mm9&position=chr8:126405060-126425674	chr8:126405060-126425674	Browse	615	125	7	1	1
Sh3bp5l	NM_024480	429	-16547	Intragenic	http://genome.ucsc.edu/cgi-bin/hgTracks?org=mouse&db=mm9&position=chr11:58134519-58154841	chr11:58134519-58154841	Browse	323	54	6	1	1
Exoc3l	NM_177788	1097	-5078	Intragenic	http://genome.ucsc.edu/cgi-bin/hgTracks?org=mouse&db=mm9&position=chr8:107804640-107825200	chr8:107804640-107825200	Browse	561	133	11	1	1
Nrxn2	NM_020253	-705.5	-105908	Upstream	http://genome.ucsc.edu/cgi-bin/hgTracks?org=mouse&db=mm9&position=chr19:6416993-6437626	chr19:6416993-6437626	Browse	634	138	13	1	1
Eftud1	NM_175317	216941	87729	Downstream	http://genome.ucsc.edu/cgi-bin/hgTracks?org=mouse&db=mm9&position=chr7:90003959-90024223	chr7:90003959-90024223	Browse	265	40	4	1	1
Tsga13	NM_054073	60442.5	41849.5	Upstream	http://genome.ucsc.edu/cgi-bin/hgTracks?org=mouse&db=mm9&position=chr6:30897265-30917580	chr6:30897265-30917580	Browse	316	55	6	1	1
Rdm1	NM_025654	17690.5	9557.5	Downstream	http://genome.ucsc.edu/cgi-bin/hgTracks?org=mouse&db=mm9&position=chr11:101496903-101517002	chr11:101496903-101517002	Browse	100	13	3	1	1
Kazald1	NM_178929	-1574	-4718	Upstream	http://genome.ucsc.edu/cgi-bin/hgTracks?org=mouse&db=mm9&position=chr19:45138965-45159143	chr19:45138965-45159143	Browse	179	22	2	1	1
Npdc1	NM_008721	-577	-6989	Upstream	http://genome.ucsc.edu/cgi-bin/hgTracks?org=mouse&db=mm9&position=chr2:25247766-25268284	chr2:25247766-25268284	Browse	519	187	14	1	1
LOC665596	NM_001097979	700	-3088	Intragenic	http://genome.ucsc.edu/cgi-bin/hgTracks?org=mouse&db=mm9&position=chr13:21916261-21936361	chr13:21916261-21936361	Browse	101	13	2	1	1
Hist1h1d	NM_145713	899	-2076	Intragenic	http://genome.ucsc.edu/cgi-bin/hgTracks?org=mouse&db=mm9&position=chr13:23637746-23657856	chr13:23637746-23657856	Browse	111	15	3	1	1
Mll1	NM_001081049	79433	1513	Upstream	http://genome.ucsc.edu/cgi-bin/hgTracks?org=mouse&db=mm9&position=chr9:44680728-44701012	chr9:44680728-44701012	Browse	285	54	0	1	1
B3gnt6	NM_001081167	2919.5	-4141.5	Intragenic	http://genome.ucsc.edu/cgi-bin/hgTracks?org=mouse&db=mm9&position=chr7:105333608-105354079	chr7:105333608-105354079	Browse	472	145	10	1	1
Gpr124	NM_054044	34948	-2632	Intragenic	http://genome.ucsc.edu/cgi-bin/hgTracks?org=mouse&db=mm9&position=chr8:28221185-28241335	chr8:28221185-28241335	Browse	151	19	4	1	1
Hes1	NM_008235	-6.5	-2446.5	Upstream	http://genome.ucsc.edu/cgi-bin/hgTracks?org=mouse&db=mm9&position=chr16:30055294-30075577	chr16:30055294-30075577	Browse	284	56	6	1	1
Otp	NM_011021	2867	-5188	Intragenic	http://genome.ucsc.edu/cgi-bin/hgTracks?org=mouse&db=mm9&position=chr13:95638258-95658638	chr13:95638258-95658638	Browse	381	76	4	1	1
Sox1	NM_009233	-12303	-13513	Upstream	http://genome.ucsc.edu/cgi-bin/hgTracks?org=mouse&db=mm9&position=chr8:12373909-12394189	chr8:12373909-12394189	Browse	281	44	4	1	1
Bdnf	NM_001048139	109	-51038	Intragenic	http://genome.ucsc.edu/cgi-bin/hgTracks?org=mouse&db=mm9&position=chr2:109505924-109526400	chr2:109505924-109526400	Browse	477	125	9	1	1
Slc6a5	NM_148931	-150.5	-53244.5	Upstream	http://genome.ucsc.edu/cgi-bin/hgTracks?org=mouse&db=mm9&position=chr7:57155772-57176203	chr7:57155772-57176203	Browse	432	116	9	1	1
Syt6	NM_018800	-1356	-61255	Upstream	http://genome.ucsc.edu/cgi-bin/hgTracks?org=mouse&db=mm9&position=chr3:103367611-103388083	chr3:103367611-103388083	Browse	473	128	3	1	0
Rabac1	NM_010261	-19241	-22220	Downstream	http://genome.ucsc.edu/cgi-bin/hgTracks?org=mouse&db=mm9&position=chr7:25725287-25745767	chr7:25725287-25745767	Browse	481	118	8	1	0
Gtpbp3	NM_032544	-4047.5	-9345.5	Upstream	http://genome.ucsc.edu/cgi-bin/hgTracks?org=mouse&db=mm9&position=chr8:73997656-74018251	chr8:73997656-74018251	Browse	596	247	18	1	0
Ghsr	NM_177330	-1055	-7715	Upstream	http://genome.ucsc.edu/cgi-bin/hgTracks?org=mouse&db=mm9&position=chr3:27258969-27279465	chr3:27258969-27279465	Browse	497	123	10	1	0
Cidea	NM_007702	-1631	-25862	Upstream	http://genome.ucsc.edu/cgi-bin/hgTracks?org=mouse&db=mm9&position=chr18:67491282-67511890	chr18:67491282-67511890	Browse	609	150	11	1	0
Nr2e1	NM_152229	12823	-8795	Intragenic	http://genome.ucsc.edu/cgi-bin/hgTracks?org=mouse&db=mm9&position=chr10:42284378-42304820	chr10:42284378-42304820	Browse	443	135	11	1	0
Scn8a	NM_001077499	2607	-172640	Intragenic	http://genome.ucsc.edu/cgi-bin/hgTracks?org=mouse&db=mm9&position=chr15:100693530-100713910	chr15:100693530-100713910	Browse	381	97	9	1	0
Lbxcor1	NM_172446	13077.5	4272.5	Upstream	http://genome.ucsc.edu/cgi-bin/hgTracks?org=mouse&db=mm9&position=chr9:62988888-63009231	chr9:62988888-63009231	Browse	344	83	4	1	0
Gad1	NM_008077	-2495	-42344	Upstream	http://genome.ucsc.edu/cgi-bin/hgTracks?org=mouse&db=mm9&position=chr2:70387512-70407938	chr2:70387512-70407938	Browse	427	119	11	1	0
Insm1	NM_016889	4594.5	1686.5	Downstream	http://genome.ucsc.edu/cgi-bin/hgTracks?org=mouse&db=mm9&position=chr2:146042155-146062726	chr2:146042155-146062726	Browse	572	143	8	1	0
Siah1a	NM_009172	164052	142124	Upstream	http://genome.ucsc.edu/cgi-bin/hgTracks?org=mouse&db=mm9&position=chr8:89401894-89422021	chr8:89401894-89422021	Browse	128	15	3	1	0
Tmem181	NM_001033178	-2822	-38131	Upstream	http://genome.ucsc.edu/cgi-bin/hgTracks?org=mouse&db=mm9&position=chr17:6257572-6277732	chr17:6257572-6277732	Browse	161	18	5	1	0
Neurod2	NM_010895	-1254.5	-5483.5	Downstream	http://genome.ucsc.edu/cgi-bin/hgTracks?org=mouse&db=mm9&position=chr11:98175279-98195672	chr11:98175279-98195672	Browse	394	95	3	1	0
Corl2	NM_001109743	-8846.5	-52784.5	Upstream	http://genome.ucsc.edu/cgi-bin/hgTracks?org=mouse&db=mm9&position=chr18:77076098-77096495	chr18:77076098-77096495	Browse	398	85	6	1	0
Asb10	NM_080444	-2515	-10267	Downstream	http://genome.ucsc.edu/cgi-bin/hgTracks?org=mouse&db=mm9&position=chr5:24025942-24046056	chr5:24025942-24046056	Browse	115	14	2	1	0
Lhx5	NM_008499	-7659.5	-17231.5	Upstream	http://genome.ucsc.edu/cgi-bin/hgTracks?org=mouse&db=mm9&position=chr5:120863981-120884488	chr5:120863981-120884488	Browse	508	146	8	1	0
Sox1	NM_009233	4560	3350	Downstream	http://genome.ucsc.edu/cgi-bin/hgTracks?org=mouse&db=mm9&position=chr8:12390814-12411010	chr8:12390814-12411010	Browse	197	26	2	1	0
Ttc17	NM_183106	-55157	-161081	Downstream	http://genome.ucsc.edu/cgi-bin/hgTracks?org=mouse&db=mm9&position=chr2:94075458-94096072	chr2:94075458-94096072	Browse	615	206	9	1	0
4933407H18Rik	NM_001081101	59665.5	18606.5	Downstream	http://genome.ucsc.edu/cgi-bin/hgTracks?org=mouse&db=mm9&position=chr5:33770755-33791264	chr5:33770755-33791264	Browse	510	267	11	1	0
Onecut1	NM_008262	6634	-21093	Intragenic	http://genome.ucsc.edu/cgi-bin/hgTracks?org=mouse&db=mm9&position=chr9:74706115-74726607	chr9:74706115-74726607	Browse	493	120	7	1	0
D8Ertd82e	NM_172911	57130.5	4170.5	Downstream	http://genome.ucsc.edu/cgi-bin/hgTracks?org=mouse&db=mm9&position=chr8:37204836-37225187	chr8:37204836-37225187	Browse	352	52	12	1	0
Jph3	NM_020605	5832	-54427	Intragenic	http://genome.ucsc.edu/cgi-bin/hgTracks?org=mouse&db=mm9&position=chr8:124249985-124270603	chr8:124249985-124270603	Browse	619	241	21	1	0
Rhbg	NM_021375	-21849	-33660	Downstream	http://genome.ucsc.edu/cgi-bin/hgTracks?org=mouse&db=mm9&position=chr3:88014639-88035253	chr3:88014639-88035253	Browse	615	189	16	1	0
Dot1l	NM_199322	-6387	-45529	Upstream	http://genome.ucsc.edu/cgi-bin/hgTracks?org=mouse&db=mm9&position=chr10:80201349-80221777	chr10:80201349-80221777	Browse	429	139	7	1	0
Klhl7	NM_026448	9627.5	-50546.5	Intragenic	http://genome.ucsc.edu/cgi-bin/hgTracks?org=mouse&db=mm9&position=chr5:23605751-23626362	chr5:23605751-23626362	Browse	612	323	6	1	0
Sall1	NM_021390	-11523.5	-28442.5	Downstream	http://genome.ucsc.edu/cgi-bin/hgTracks?org=mouse&db=mm9&position=chr8:91529487-91549750	chr8:91529487-91549750	Browse	264	36	8	1	0
Brunol4	NM_133195	189098	-85944.5	Intragenic	http://genome.ucsc.edu/cgi-bin/hgTracks?org=mouse&db=mm9&position=chr18:25816297-25837130	chr18:25816297-25837130	Browse	834	490	22	1	0
Disp2	NM_170593	-135.5	-15393.5	Upstream	http://genome.ucsc.edu/cgi-bin/hgTracks?org=mouse&db=mm9&position=chr2:118595316-118615719	chr2:118595316-118615719	Browse	404	94	6	1	0
Rhcg	NM_019799	-37556	-61836	Downstream	http://genome.ucsc.edu/cgi-bin/hgTracks?org=mouse&db=mm9&position=chr7:86690511-86710885	chr7:86690511-86710885	Browse	375	95	9	1	0
Car4	NM_007607	-13720.5	-21919.5	Upstream	http://genome.ucsc.edu/cgi-bin/hgTracks?org=mouse&db=mm9&position=chr11:84747402-84767845	chr11:84747402-84767845	Browse	444	140	7	1	0
Fem1a	NM_010192	-14746	-19000	Upstream	http://genome.ucsc.edu/cgi-bin/hgTracks?org=mouse&db=mm9&position=chr17:56371064-56391932	chr17:56371064-56391932	Browse	869	301	23	1	0
Ccnc	NM_016746	-15413.5	-38230.5	Upstream	http://genome.ucsc.edu/cgi-bin/hgTracks?org=mouse&db=mm9&position=chr4:21629104-21649821	chr4:21629104-21649821	Browse	718	398	20	1	0
Gpr133	NM_001081342	145729	37879	Downstream	http://genome.ucsc.edu/cgi-bin/hgTracks?org=mouse&db=mm9&position=chr5:129738268-129758438	chr5:129738268-129758438	Browse	171	24	5	1	0
Cdh22	NM_174988	47745	-75466	Intragenic	http://genome.ucsc.edu/cgi-bin/hgTracks?org=mouse&db=mm9&position=chr2:164974460-164995046	chr2:164974460-164995046	Browse	587	139	14	1	0
Erich1	NM_001034862	45120	-17643	Intragenic	http://genome.ucsc.edu/cgi-bin/hgTracks?org=mouse&db=mm9&position=chr8:14062204-14083164	chr8:14062204-14083164	Browse	961	504	25	1	0
Crhr1	NM_007762	-17972	-60609	Upstream	http://genome.ucsc.edu/cgi-bin/hgTracks?org=mouse&db=mm9&position=chr11:103965978-103986468	chr11:103965978-103986468	Browse	491	171	13	1	0
Zfp84	NM_023750	-3696	-16564	Upstream	http://genome.ucsc.edu/cgi-bin/hgTracks?org=mouse&db=mm9&position=chr7:30539631-30560117	chr7:30539631-30560117	Browse	487	167	7	1	0
Klf9	NM_010638	21374	-4312	Intragenic	http://genome.ucsc.edu/cgi-bin/hgTracks?org=mouse&db=mm9&position=chr19:23226830-23247348	chr19:23226830-23247348	Browse	519	148	16	1	0
BC025546	NM_146215	-21061.5	-27559.5	Upstream	http://genome.ucsc.edu/cgi-bin/hgTracks?org=mouse&db=mm9&position=chr8:112710551-112731102	chr8:112710551-112731102	Browse	552	185	12	1	0
Pou3f1	NM_011141	-24192	-27203	Upstream	http://genome.ucsc.edu/cgi-bin/hgTracks?org=mouse&db=mm9&position=chr4:124300446-124320946	chr4:124300446-124320946	Browse	501	92	12	1	0
Phf21b	NM_001081166	44213	-26453	Intragenic	http://genome.ucsc.edu/cgi-bin/hgTracks?org=mouse&db=mm9&position=chr15:84649657-84670395	chr15:84649657-84670395	Browse	739	376	10	1	0
Fat1	NM_001081286	26349	-75701	Intragenic	http://genome.ucsc.edu/cgi-bin/hgTracks?org=mouse&db=mm9&position=chr8:46051812-46072008	chr8:46051812-46072008	Browse	197	24	5	1	0
Solh	NM_015830	52581	46631	Upstream	http://genome.ucsc.edu/cgi-bin/hgTracks?org=mouse&db=mm9&position=chr17:26138767-26159395	chr17:26138767-26159395	Browse	629	149	21	1	0
Prss27	NM_175440	7989	282	Downstream	http://genome.ucsc.edu/cgi-bin/hgTracks?org=mouse&db=mm9&position=chr17:24172977-24193419	chr17:24172977-24193419	Browse	443	125	3	1	0
Got2	NM_010325	115314	91085	Upstream	http://genome.ucsc.edu/cgi-bin/hgTracks?org=mouse&db=mm9&position=chr8:98493092-98513608	chr8:98493092-98513608	Browse	517	153	9	1	0
Dlc1	NM_015802	16846	-29284	Intragenic	http://genome.ucsc.edu/cgi-bin/hgTracks?org=mouse&db=mm9&position=chr8:37637558-37657730	chr8:37637558-37657730	Browse	173	25	0	1	0
Mfng	NM_008595	-5774.5	-23337.5	Downstream	http://genome.ucsc.edu/cgi-bin/hgTracks?org=mouse&db=mm9&position=chr15:78570292-78590783	chr15:78570292-78590783	Browse	492	124	11	1	0
Stat5b	NM_011489	16054	-25733	Intragenic	http://genome.ucsc.edu/cgi-bin/hgTracks?org=mouse&db=mm9&position=chr11:100647965-100668231	chr11:100647965-100668231	Browse	267	39	5	1	0
C030014K22Rik	NM_175461	-36790.5	-126326	Upstream	http://genome.ucsc.edu/cgi-bin/hgTracks?org=mouse&db=mm9&position=chr1:168884549-168905080	chr1:168884549-168905080	Browse	532	178	9	1	0
Igsf21	NM_198610	256763	36830	Upstream	http://genome.ucsc.edu/cgi-bin/hgTracks?org=mouse&db=mm9&position=chr4:139829210-139849848	chr4:139829210-139849848	Browse	639	309	18	1	0
Enox1	NM_172813	38646	-525946	Intragenic	http://genome.ucsc.edu/cgi-bin/hgTracks?org=mouse&db=mm9&position=chr14:77585025-77605511	chr14:77585025-77605511	Browse	487	149	5	1	0
Cd300e	NM_172050	495	-9627	Intragenic	http://genome.ucsc.edu/cgi-bin/hgTracks?org=mouse&db=mm9&position=chr11:114903358-114924092	chr11:114903358-114924092	Browse	735	338	13	1	0
Slc32a1	NM_009508	-40265	-45255	Upstream	http://genome.ucsc.edu/cgi-bin/hgTracks?org=mouse&db=mm9&position=chr2:158385958-158406498	chr2:158385958-158406498	Browse	541	199	7	1	0
Accn1	NM_007384	313862	41123	Upstream	http://genome.ucsc.edu/cgi-bin/hgTracks?org=mouse&db=mm9&position=chr11:80997315-81017741	chr11:80997315-81017741	Browse	427	127	6	1	0
Pvrl1	NM_021424	-45967	-108853	Upstream	http://genome.ucsc.edu/cgi-bin/hgTracks?org=mouse&db=mm9&position=chr9:43496424-43516958	chr9:43496424-43516958	Browse	535	151	12	1	0
Zkscan2	NM_001081329	553738	531928	Upstream	http://genome.ucsc.edu/cgi-bin/hgTracks?org=mouse&db=mm9&position=chr7:131165652-131186129	chr7:131165652-131186129	Browse	478	121	11	1	0
Wdr59	NM_176923	-4014.5	-75794.5	Downstream	http://genome.ucsc.edu/cgi-bin/hgTracks?org=mouse&db=mm9&position=chr8:113959956-113980229	chr8:113959956-113980229	Browse	274	49	8	1	0
Arhgef18	NM_133962	2268	-61325	Intragenic	http://genome.ucsc.edu/cgi-bin/hgTracks?org=mouse&db=mm9&position=chr8:3385074-3405476	chr8:3385074-3405476	Browse	403	58	13	1	0
Tex101	NM_019981	18894	14855	Upstream	http://genome.ucsc.edu/cgi-bin/hgTracks?org=mouse&db=mm9&position=chr7:25461633-25482215	chr7:25461633-25482215	Browse	583	246	9	1	0
Gpr133	NM_001081342	190856	83006.5	Downstream	http://genome.ucsc.edu/cgi-bin/hgTracks?org=mouse&db=mm9&position=chr5:129783212-129803749	chr5:129783212-129803749	Browse	538	162	13	1	0
Calb1	NM_009788	-11.5	-25457.5	Upstream	http://genome.ucsc.edu/cgi-bin/hgTracks?org=mouse&db=mm9&position=chr4:15798225-15818572	chr4:15798225-15818572	Browse	348	60	4	1	0
AK122209	NM_001029876	64792	39760	Downstream	http://genome.ucsc.edu/cgi-bin/hgTracks?org=mouse&db=mm9&position=chr8:126602100-126622228	chr8:126602100-126622228	Browse	129	17	3	1	0
Nwd1	NM_176940	82844.5	-53130.5	Intragenic	http://genome.ucsc.edu/cgi-bin/hgTracks?org=mouse&db=mm9&position=chr8:75168563-75189118	chr8:75168563-75189118	Browse	556	141	16	1	0
Id4	NM_031166	-102229	-104839	Upstream	http://genome.ucsc.edu/cgi-bin/hgTracks?org=mouse&db=mm9&position=chr13:48244450-48264682	chr13:48244450-48264682	Browse	233	33	3	1	0
Arhgef10l	NM_001112723	-74491	-208763	Downstream	http://genome.ucsc.edu/cgi-bin/hgTracks?org=mouse&db=mm9&position=chr4:139985627-140006189	chr4:139985627-140006189	Browse	563	260	11	1	0
Nfasc	NM_182716	229462	57685.5	Upstream	http://genome.ucsc.edu/cgi-bin/hgTracks?org=mouse&db=mm9&position=chr1:134685732-134706323	chr1:134685732-134706323	Browse	592	190	16	1	0
Cdh13	NM_019707	974986	-64708.5	Intragenic	http://genome.ucsc.edu/cgi-bin/hgTracks?org=mouse&db=mm9&position=chr8:121772225-121793054	chr8:121772225-121793054	Browse	830	337	18	1	0
4921517D22Rik	NM_183290	-4595.5	-11295.5	Downstream	http://genome.ucsc.edu/cgi-bin/hgTracks?org=mouse&db=mm9&position=chr13:59774030-59794303	chr13:59774030-59794303	Browse	274	38	7	1	0
Igsf21	NM_198610	331387	111454	Upstream	http://genome.ucsc.edu/cgi-bin/hgTracks?org=mouse&db=mm9&position=chr4:139903837-139924469	chr4:139903837-139924469	Browse	633	199	13	1	0
Ptpn11	NM_001109992	-51830.5	-112696	Downstream	http://genome.ucsc.edu/cgi-bin/hgTracks?org=mouse&db=mm9&position=chr5:121518367-121539054	chr5:121518367-121539054	Browse	688	335	17	1	0
Gm839	NM_201356	30261	26427	Upstream	http://genome.ucsc.edu/cgi-bin/hgTracks?org=mouse&db=mm9&position=chr6:89182227-89202773	chr6:89182227-89202773	Browse	547	139	7	1	0
Terf2ip	NM_020584	117628	108458	Downstream	http://genome.ucsc.edu/cgi-bin/hgTracks?org=mouse&db=mm9&position=chr8:114642529-114663243	chr8:114642529-114663243	Browse	715	418	21	1	0
Camta1	NM_001081557	545358	-256864	Intragenic	http://genome.ucsc.edu/cgi-bin/hgTracks?org=mouse&db=mm9&position=chr4:150968376-150989607	chr4:150968376-150989607	Browse	1232	805	28	1	0
Rp23-45p4.1	NM_001099328	-48387.5	-115684	Upstream	http://genome.ucsc.edu/cgi-bin/hgTracks?org=mouse&db=mm9&position=chr2:174410483-174430810	chr2:174410483-174430810	Browse	328	68	5	1	0
Sez6l	NM_019982	299624	141596	Upstream	http://genome.ucsc.edu/cgi-bin/hgTracks?org=mouse&db=mm9&position=chr5:113137456-113158147	chr5:113137456-113158147	Browse	692	365	11	1	0
4930434E21Rik	NM_029440	-40050	-123266	Upstream	http://genome.ucsc.edu/cgi-bin/hgTracks?org=mouse&db=mm9&position=chr5:150280939-150301467	chr5:150280939-150301467	Browse	529	162	9	1	0
Syt4	NM_009308	9372.5	-235.5	Intragenic	http://genome.ucsc.edu/cgi-bin/hgTracks?org=mouse&db=mm9&position=chr18:31596533-31617134	chr18:31596533-31617134	Browse	602	144	4	1	0
Zc3h12a	NM_153159	182216	172806	Upstream	http://genome.ucsc.edu/cgi-bin/hgTracks?org=mouse&db=mm9&position=chr4:124967595-124988184	chr4:124967595-124988184	Browse	590	203	5	1	0
Ephb1	NM_173447	144602	-287904	Intragenic	http://genome.ucsc.edu/cgi-bin/hgTracks?org=mouse&db=mm9&position=chr9:101958917-101979201	chr9:101958917-101979201	Browse	285	56	2	1	0
Cacng3	NM_019430	-794.5	-97867.5	Upstream	http://genome.ucsc.edu/cgi-bin/hgTracks?org=mouse&db=mm9&position=chr7:129804235-129824750	chr7:129804235-129824750	Browse	516	192	10	1	0
Gm833	NM_001033414	102052	98669	Downstream	http://genome.ucsc.edu/cgi-bin/hgTracks?org=mouse&db=mm9&position=chr4:152163292-152184108	chr4:152163292-152184108	Browse	817	497	21	1	0
Glra3	NM_080438	-103.5	-184632	Upstream	http://genome.ucsc.edu/cgi-bin/hgTracks?org=mouse&db=mm9&position=chr8:58409244-58429791	chr8:58409244-58429791	Browse	548	159	16	1	0
Dpf3	NM_058212	59813	-398661	Intragenic	http://genome.ucsc.edu/cgi-bin/hgTracks?org=mouse&db=mm9&position=chr12:84419891-84440103	chr12:84419891-84440103	Browse	213	28	4	1	0
Dpyd	NM_170778	-130624	-1001365	Upstream	http://genome.ucsc.edu/cgi-bin/hgTracks?org=mouse&db=mm9&position=chr3:118124274-118144668	chr3:118124274-118144668	Browse	395	109	4	1	0
Olfr136	NM_146807	772220	771281	Downstream	http://genome.ucsc.edu/cgi-bin/hgTracks?org=mouse&db=mm9&position=chr17:39233946-39254700	chr17:39233946-39254700	Browse	755	278	6	1	0
Nlrp6	NM_001081389	1794	-5845	Intragenic	http://genome.ucsc.edu/cgi-bin/hgTracks?org=mouse&db=mm9&position=chr7:148098496-148118692	chr7:148098496-148118692	Browse	197	26	2	0	1
Zfp113	NM_019747	15964	-79	Intragenic	http://genome.ucsc.edu/cgi-bin/hgTracks?org=mouse&db=mm9&position=chr5:138586836-138606950	chr5:138586836-138606950	Browse	115	14	2	0	1
Lin54	NM_172714	-12473.5	-70913.5	Downstream	http://genome.ucsc.edu/cgi-bin/hgTracks?org=mouse&db=mm9&position=chr5:100848678-100868811	chr5:100848678-100868811	Browse	134	16	1	0	1
Gsx1	NM_008178	-59	-2310	Upstream	http://genome.ucsc.edu/cgi-bin/hgTracks?org=mouse&db=mm9&position=chr5:147990076-148010348	chr5:147990076-148010348	Browse	273	49	0	0	1
Kcnb1	NM_008420	85693.5	276.5	Upstream	http://genome.ucsc.edu/cgi-bin/hgTracks?org=mouse&db=mm9&position=chr2:167004391-167024760	chr2:167004391-167024760	Browse	370	79	3	0	1
Zfp113	NM_019747	15765	-278	Intragenic	http://genome.ucsc.edu/cgi-bin/hgTracks?org=mouse&db=mm9&position=chr5:138586555-138606833	chr5:138586555-138606833	Browse	279	45	3	0	1
Chrna3	NM_145129	14966	-251	Intragenic	http://genome.ucsc.edu/cgi-bin/hgTracks?org=mouse&db=mm9&position=chr9:54864031-54884199	chr9:54864031-54884199	Browse	169	20	1	0	1
Ccdc64	NM_001080808	82167.5	-106.5	Intragenic	http://genome.ucsc.edu/cgi-bin/hgTracks?org=mouse&db=mm9&position=chr5:116171319-116191604	chr5:116171319-116191604	Browse	286	41	0	0	1
Cbln4	NM_175631	5902.5	-1228.5	Intragenic	http://genome.ucsc.edu/cgi-bin/hgTracks?org=mouse&db=mm9&position=chr2:171857510-171877965	chr2:171857510-171877965	Browse	456	129	3	0	1
Kcnk12	NM_199251	52726.5	552.5	Upstream	http://genome.ucsc.edu/cgi-bin/hgTracks?org=mouse&db=mm9&position=chr17:88187736-88208037	chr17:88187736-88208037	Browse	302	55	0	0	1
Agpat5	NM_026792	325	-37810	Intragenic	http://genome.ucsc.edu/cgi-bin/hgTracks?org=mouse&db=mm9&position=chr8:18836456-18856750	chr8:18836456-18856750	Browse	295	48	5	0	1
Letm2	NM_173012	5445.5	-391.5	Intragenic	http://genome.ucsc.edu/cgi-bin/hgTracks?org=mouse&db=mm9&position=chr8:26697491-26717662	chr8:26697491-26717662	Browse	172	21	4	0	1
Six6	NM_011384	-188.5	-5143.5	Upstream	http://genome.ucsc.edu/cgi-bin/hgTracks?org=mouse&db=mm9&position=chr12:74030601-74050884	chr12:74030601-74050884	Browse	284	48	2	0	1
Letmd1	NM_134093	14.5	-10056.5	Intragenic	http://genome.ucsc.edu/cgi-bin/hgTracks?org=mouse&db=mm9&position=chr15:100289413-100309664	chr15:100289413-100309664	Browse	252	42	1	0	1
Crip2	NM_024223	-457.5	-5417.5	Upstream	http://genome.ucsc.edu/cgi-bin/hgTracks?org=mouse&db=mm9&position=chr12:114368216-114388383	chr12:114368216-114388383	Browse	168	20	1	0	1
Nmnat2	NM_175460	1313	-162848	Intragenic	http://genome.ucsc.edu/cgi-bin/hgTracks?org=mouse&db=mm9&position=chr1:154793344-154813742	chr1:154793344-154813742	Browse	399	114	5	0	1
9930012K11Rik	NM_001004155	-1095.5	-6193.5	Downstream	http://genome.ucsc.edu/cgi-bin/hgTracks?org=mouse&db=mm9&position=chr14:70543052-70563179	chr14:70543052-70563179	Browse	128	17	0	0	1
Ptprn2	NM_011215	-92	-791053	Upstream	http://genome.ucsc.edu/cgi-bin/hgTracks?org=mouse&db=mm9&position=chr12:117714074-117734352	chr12:117714074-117734352	Browse	279	47	2	0	1
Sez6	NM_021286	-63	-48163	Upstream	http://genome.ucsc.edu/cgi-bin/hgTracks?org=mouse&db=mm9&position=chr11:77734285-77754477	chr11:77734285-77754477	Browse	193	27	1	0	1
Bai3	NM_175642	763097	939	Upstream	http://genome.ucsc.edu/cgi-bin/hgTracks?org=mouse&db=mm9&position=chr1:25877410-25897572	chr1:25877410-25897572	Browse	163	22	1	0	1
Trim9	NM_001110202	102698	-380.5	Intragenic	http://genome.ucsc.edu/cgi-bin/hgTracks?org=mouse&db=mm9&position=chr12:71438100-71458341	chr12:71438100-71458341	Browse	242	35	4	0	1
Hes2	NM_008236	-355.5	-3958.5	Upstream	http://genome.ucsc.edu/cgi-bin/hgTracks?org=mouse&db=mm9&position=chr4:151522444-151542795	chr4:151522444-151542795	Browse	352	67	4	0	1
Kcnc1	NM_001112739	332	-41876	Intragenic	http://genome.ucsc.edu/cgi-bin/hgTracks?org=mouse&db=mm9&position=chr7:53642054-53662342	chr7:53642054-53662342	Browse	289	39	2	0	1
Cdh2	NM_007664	217999	-2174	Intragenic	http://genome.ucsc.edu/cgi-bin/hgTracks?org=mouse&db=mm9&position=chr18:16955262-16975506	chr18:16955262-16975506	Browse	245	36	2	0	1
Celsr3	NM_080437	-447	-27097	Upstream	http://genome.ucsc.edu/cgi-bin/hgTracks?org=mouse&db=mm9&position=chr9:108717989-108738417	chr9:108717989-108738417	Browse	429	127	9	0	1
Cecr6	NM_033567	4124	-745	Intragenic	http://genome.ucsc.edu/cgi-bin/hgTracks?org=mouse&db=mm9&position=chr6:120432914-120453246	chr6:120432914-120453246	Browse	333	54	2	0	1
Vgf	NM_001039385	907	-2150	Intragenic	http://genome.ucsc.edu/cgi-bin/hgTracks?org=mouse&db=mm9&position=chr5:137496896-137517246	chr5:137496896-137517246	Browse	351	95	2	0	1
Ank1	NM_001110783	520.5	-175092	Intragenic	http://genome.ucsc.edu/cgi-bin/hgTracks?org=mouse&db=mm9&position=chr8:24075715-24096032	chr8:24075715-24096032	Browse	318	47	2	0	1
Letmd1	NM_134093	-618	-10689	Upstream	http://genome.ucsc.edu/cgi-bin/hgTracks?org=mouse&db=mm9&position=chr15:100288813-100308999	chr15:100288813-100308999	Browse	187	20	5	0	1
Ovca2	NM_027136	-2350.5	-5216.5	Downstream	http://genome.ucsc.edu/cgi-bin/hgTracks?org=mouse&db=mm9&position=chr11:74976952-74997235	chr11:74976952-74997235	Browse	284	38	3	0	1
Nell2	NM_016743	309364	107	Upstream	http://genome.ucsc.edu/cgi-bin/hgTracks?org=mouse&db=mm9&position=chr15:95349062-95369426	chr15:95349062-95369426	Browse	365	72	6	0	1
Elavl2	NM_010486	124272	2982.5	Upstream	http://genome.ucsc.edu/cgi-bin/hgTracks?org=mouse&db=mm9&position=chr4:91031634-91051823	chr4:91031634-91051823	Browse	190	26	0	0	1
Tmem43	NM_028766	437.5	-14270.5	Intragenic	http://genome.ucsc.edu/cgi-bin/hgTracks?org=mouse&db=mm9&position=chr6:91414053-91434310	chr6:91414053-91434310	Browse	258	46	10	0	1
Scrt1	NM_130893	6057.5	130.5	Upstream	http://genome.ucsc.edu/cgi-bin/hgTracks?org=mouse&db=mm9&position=chr15:76342532-76362847	chr15:76342532-76362847	Browse	316	88	0	0	1
Bcan	NM_007529	10014.5	-2811.5	Intragenic	http://genome.ucsc.edu/cgi-bin/hgTracks?org=mouse&db=mm9&position=chr3:87791257-87811676	chr3:87791257-87811676	Browse	420	57	7	0	1
Snx1	NM_019727	36573.5	-186.5	Intragenic	http://genome.ucsc.edu/cgi-bin/hgTracks?org=mouse&db=mm9&position=chr9:65962346-65982667	chr9:65962346-65982667	Browse	322	52	4	0	1
Celsr3	NM_080437	691	-25959	Intragenic	http://genome.ucsc.edu/cgi-bin/hgTracks?org=mouse&db=mm9&position=chr9:108719022-108739660	chr9:108719022-108739660	Browse	639	273	10	0	1
Vgf	NM_001039385	-9.5	-3066.5	Upstream	http://genome.ucsc.edu/cgi-bin/hgTracks?org=mouse&db=mm9&position=chr5:137495928-137516381	chr5:137495928-137516381	Browse	454	126	6	0	1
Fads1	NM_146094	-104.5	-14006.5	Upstream	http://genome.ucsc.edu/cgi-bin/hgTracks?org=mouse&db=mm9&position=chr19:10247299-10267416	chr19:10247299-10267416	Browse	118	13	2	0	1
Syp	NM_009305	11	-14530	Intragenic	http://genome.ucsc.edu/cgi-bin/hgTracks?org=mouse&db=mm9&position=chrX:7205728-7225966	chrX:7205728-7225966	Browse	239	39	2	0	1
Hes3	NM_008237	1161.5	-4529.5	Intragenic	http://genome.ucsc.edu/cgi-bin/hgTracks?org=mouse&db=mm9&position=chr4:151650981-151671502	chr4:151650981-151671502	Browse	522	105	6	0	1
Epha10	NM_177671	1644.5	-4387.5	Intragenic	http://genome.ucsc.edu/cgi-bin/hgTracks?org=mouse&db=mm9&position=chr4:124549592-124569981	chr4:124549592-124569981	Browse	390	60	6	0	1
Mapk8ip2	NM_021921	-654	-8970	Upstream	http://genome.ucsc.edu/cgi-bin/hgTracks?org=mouse&db=mm9&position=chr15:89273628-89294188	chr15:89273628-89294188	Browse	561	205	12	0	1
Barhl1	NM_019446	8499	-240	Intragenic	http://genome.ucsc.edu/cgi-bin/hgTracks?org=mouse&db=mm9&position=chr2:28761438-28781966	chr2:28761438-28781966	Browse	529	176	4	0	1
Tmem145	NM_183311	399	-9689	Intragenic	http://genome.ucsc.edu/cgi-bin/hgTracks?org=mouse&db=mm9&position=chr7:26081323-26101727	chr7:26081323-26101727	Browse	405	118	1	0	1
Pcdha4	NM_007766	1233.5	-233736	Intragenic	http://genome.ucsc.edu/cgi-bin/hgTracks?org=mouse&db=mm9&position=chr18:37103490-37123661	chr18:37103490-37123661	Browse	172	21	5	0	1
Lrrc24	NM_198119	7081.5	183.5	Upstream	http://genome.ucsc.edu/cgi-bin/hgTracks?org=mouse&db=mm9&position=chr15:76542583-76562990	chr15:76542583-76562990	Browse	408	96	11	0	1
Gps2	NM_019726	388	-2012	Intragenic	http://genome.ucsc.edu/cgi-bin/hgTracks?org=mouse&db=mm9&position=chr11:69717879-69738283	chr11:69717879-69738283	Browse	405	97	5	0	1
Hpca	NM_010471	9455.5	2271.5	Upstream	http://genome.ucsc.edu/cgi-bin/hgTracks?org=mouse&db=mm9&position=chr4:128788087-128808460	chr4:128788087-128808460	Browse	374	74	2	0	1
Pcdha2	NM_198117	1201	-247139	Intragenic	http://genome.ucsc.edu/cgi-bin/hgTracks?org=mouse&db=mm9&position=chr18:37090092-37110252	chr18:37090092-37110252	Browse	161	24	5	0	1
Sirt7	NM_153056	6122	-475	Intragenic	http://genome.ucsc.edu/cgi-bin/hgTracks?org=mouse&db=mm9&position=chr11:120475742-120495870	chr11:120475742-120495870	Browse	129	18	1	0	1
Neurod2	NM_010895	-11134.5	-15363.5	Downstream	http://genome.ucsc.edu/cgi-bin/hgTracks?org=mouse&db=mm9&position=chr11:98165425-98185766	chr11:98165425-98185766	Browse	342	77	2	0	1
Pias3	NM_146135	-150	-9644	Upstream	http://genome.ucsc.edu/cgi-bin/hgTracks?org=mouse&db=mm9&position=chr3:96490134-96510348	chr3:96490134-96510348	Browse	215	27	4	0	1
Srxn1	NM_029688	-23660.5	-29284.5	Upstream	http://genome.ucsc.edu/cgi-bin/hgTracks?org=mouse&db=mm9&position=chr2:151897722-151917887	chr2:151897722-151917887	Browse	166	21	3	0	1
Srxn1	NM_029688	-23820.5	-29444.5	Upstream	http://genome.ucsc.edu/cgi-bin/hgTracks?org=mouse&db=mm9&position=chr2:151897588-151917701	chr2:151897588-151917701	Browse	114	14	1	0	1
Gabrd	NM_008072	12744	-347	Intragenic	http://genome.ucsc.edu/cgi-bin/hgTracks?org=mouse&db=mm9&position=chr4:154761581-154782081	chr4:154761581-154782081	Browse	501	100	6	0	1
Cd300lf	NM_145634	-24550	-42290	Downstream	http://genome.ucsc.edu/cgi-bin/hgTracks?org=mouse&db=mm9&position=chr11:114942821-114963141	chr11:114942821-114963141	Browse	321	53	5	0	1
Zdhhc22	NM_001080943	6828	1532	Upstream	http://genome.ucsc.edu/cgi-bin/hgTracks?org=mouse&db=mm9&position=chr12:88321059-88341257	chr12:88321059-88341257	Browse	199	28	1	0	1
2310047D13Rik	NM_027773	455	-5747	Intragenic	http://genome.ucsc.edu/cgi-bin/hgTracks?org=mouse&db=mm9&position=chr11:76005954-76026070	chr11:76005954-76026070	Browse	117	14	3	0	1
Tmem128	NM_025480	156	-9088	Intragenic	http://genome.ucsc.edu/cgi-bin/hgTracks?org=mouse&db=mm9&position=chr5:38641605-38661933	chr5:38641605-38661933	Browse	329	63	5	0	1
Cyc1	NM_025567	-43.5	-2455.5	Upstream	http://genome.ucsc.edu/cgi-bin/hgTracks?org=mouse&db=mm9&position=chr15:76163819-76183998	chr15:76163819-76183998	Browse	180	24	1	0	1
Xkr7	NM_001011732	569	-23355	Intragenic	http://genome.ucsc.edu/cgi-bin/hgTracks?org=mouse&db=mm9&position=chr2:152847844-152868468	chr2:152847844-152868468	Browse	625	250	8	0	1
AU040320	NM_133886	26.5	-100540	Intragenic	http://genome.ucsc.edu/cgi-bin/hgTracks?org=mouse&db=mm9&position=chr4:126420942-126441137	chr4:126420942-126441137	Browse	196	27	1	0	1
Lrp3	NM_001024707	14529	117	Upstream	http://genome.ucsc.edu/cgi-bin/hgTracks?org=mouse&db=mm9&position=chr7:35990325-36010637	chr7:35990325-36010637	Browse	313	62	3	0	1
Ramp2	NM_019444	-161.5	-2078.5	Upstream	http://genome.ucsc.edu/cgi-bin/hgTracks?org=mouse&db=mm9&position=chr11:101097388-101117583	chr11:101097388-101117583	Browse	196	26	1	0	1
Zswim4	NM_172503	26299.5	198.5	Upstream	http://genome.ucsc.edu/cgi-bin/hgTracks?org=mouse&db=mm9&position=chr8:86751000-86771279	chr8:86751000-86771279	Browse	280	39	7	0	1
Asphd1	NM_001039645	4001.5	427.5	Upstream	http://genome.ucsc.edu/cgi-bin/hgTracks?org=mouse&db=mm9&position=chr7:134083308-134103737	chr7:134083308-134103737	Browse	430	110	4	0	1
D130029J02Rik	NM_001033320	2906.5	-4353.5	Intragenic	http://genome.ucsc.edu/cgi-bin/hgTracks?org=mouse&db=mm9&position=chr8:108207451-108227972	chr8:108207451-108227972	Browse	522	134	7	0	1
Tmem198	NM_177056	-40	-6166	Upstream	http://genome.ucsc.edu/cgi-bin/hgTracks?org=mouse&db=mm9&position=chr1:75465935-75486293	chr1:75465935-75486293	Browse	359	70	3	0	1
Grin1	NM_008169	26769.5	36.5	Upstream	http://genome.ucsc.edu/cgi-bin/hgTracks?org=mouse&db=mm9&position=chr2:25164263-25184808	chr2:25164263-25184808	Browse	546	113	9	0	1
Yif1a	NM_026553	-550	-4854	Upstream	http://genome.ucsc.edu/cgi-bin/hgTracks?org=mouse&db=mm9&position=chr19:5077757-5098247	chr19:5077757-5098247	Browse	491	135	6	0	1
Cxxc5	NM_133687	58844	26973	Downstream	http://genome.ucsc.edu/cgi-bin/hgTracks?org=mouse&db=mm9&position=chr18:36038252-36058378	chr18:36038252-36058378	Browse	127	17	0	0	1
Atp6v1b2	NM_007509	-321	-25245	Upstream	http://genome.ucsc.edu/cgi-bin/hgTracks?org=mouse&db=mm9&position=chr8:71602173-71622549	chr8:71602173-71622549	Browse	377	61	7	0	1
Qsox2	NM_153559	27997.5	-293.5	Intragenic	http://genome.ucsc.edu/cgi-bin/hgTracks?org=mouse&db=mm9&position=chr2:26082595-26102698	chr2:26082595-26102698	Browse	104	15	0	0	1
Scamp5	NM_020270	26914	216	Upstream	http://genome.ucsc.edu/cgi-bin/hgTracks?org=mouse&db=mm9&position=chr9:57305787-57326307	chr9:57305787-57326307	Browse	521	157	15	0	1
Ap3b2	NM_021492	33107	-420	Intragenic	http://genome.ucsc.edu/cgi-bin/hgTracks?org=mouse&db=mm9&position=chr7:88628110-88648672	chr7:88628110-88648672	Browse	563	105	7	0	1
Tmhs	NM_026571	-71.5	-7946.5	Upstream	http://genome.ucsc.edu/cgi-bin/hgTracks?org=mouse&db=mm9&position=chr17:28702381-28722802	chr17:28702381-28722802	Browse	422	80	5	0	1
Ccnl1	NM_019937	28304	16229	Upstream	http://genome.ucsc.edu/cgi-bin/hgTracks?org=mouse&db=mm9&position=chr3:65768209-65788543	chr3:65768209-65788543	Browse	335	57	8	0	1
Tha1	NM_027919	5107.5	-423.5	Intragenic	http://genome.ucsc.edu/cgi-bin/hgTracks?org=mouse&db=mm9&position=chr11:117724167-117744576	chr11:117724167-117744576	Browse	410	86	11	0	1
Rab28	NM_027295	82812.5	-367.5	Intragenic	http://genome.ucsc.edu/cgi-bin/hgTracks?org=mouse&db=mm9&position=chr5:42088934-42109119	chr5:42088934-42109119	Browse	186	23	2	0	1
Gdap1	NM_010267	149.5	-18724.5	Intragenic	http://genome.ucsc.edu/cgi-bin/hgTracks?org=mouse&db=mm9&position=chr1:17125382-17145871	chr1:17125382-17145871	Browse	490	93	7	0	1
Hist1h1e	NM_015787	1976	46	Upstream	http://genome.ucsc.edu/cgi-bin/hgTracks?org=mouse&db=mm9&position=chr13:23704419-23724527	chr13:23704419-23724527	Browse	109	13	2	0	1
Gabarapl2	NM_026693	729.5	-11133.5	Intragenic	http://genome.ucsc.edu/cgi-bin/hgTracks?org=mouse&db=mm9&position=chr8:114455109-114475584	chr8:114455109-114475584	Browse	476	135	9	0	1
6330407J23Rik	NM_026138	3002.5	-52630.5	Intragenic	http://genome.ucsc.edu/cgi-bin/hgTracks?org=mouse&db=mm9&position=chr10:28856673-28876934	chr10:28856673-28876934	Browse	262	49	4	0	1
4933417O08Rik	NM_027694	300.5	-14265.5	Intragenic	http://genome.ucsc.edu/cgi-bin/hgTracks?org=mouse&db=mm9&position=chr19:42320248-42340897	chr19:42320248-42340897	Browse	650	259	7	0	1
Fosb	NM_008036	2674.5	-4675.5	Intragenic	http://genome.ucsc.edu/cgi-bin/hgTracks?org=mouse&db=mm9&position=chr7:19880608-19900829	chr7:19880608-19900829	Browse	222	32	5	0	1
Cacng2	NM_007583	126305	647	Upstream	http://genome.ucsc.edu/cgi-bin/hgTracks?org=mouse&db=mm9&position=chr15:77940046-77960668	chr15:77940046-77960668	Browse	623	308	9	0	1
Dhdds	NM_026144	-514	-32322	Downstream	http://genome.ucsc.edu/cgi-bin/hgTracks?org=mouse&db=mm9&position=chr4:133514306-133534608	chr4:133514306-133534608	Browse	303	47	4	0	1
Galnt9	NM_198306	-70946.5	-76842.5	Upstream	http://genome.ucsc.edu/cgi-bin/hgTracks?org=mouse&db=mm9&position=chr5:110963472-110983645	chr5:110963472-110983645	Browse	174	21	2	0	1
AA467197	NM_001004174	-104	-3294	Upstream	http://genome.ucsc.edu/cgi-bin/hgTracks?org=mouse&db=mm9&position=chr2:122453395-122473641	chr2:122453395-122473641	Browse	247	36	4	0	1
Trio	NM_001081302	17005.5	-278194	Intragenic	http://genome.ucsc.edu/cgi-bin/hgTracks?org=mouse&db=mm9&position=chr15:27667222-27687595	chr15:27667222-27687595	Browse	374	72	10	0	1
Ppm1e	NM_177167	132092	3	Upstream	http://genome.ucsc.edu/cgi-bin/hgTracks?org=mouse&db=mm9&position=chr11:87162422-87182576	chr11:87162422-87182576	Browse	155	18	3	0	1
Fat1	NM_001081286	94377	-7673	Intragenic	http://genome.ucsc.edu/cgi-bin/hgTracks?org=mouse&db=mm9&position=chr8:46119864-46140012	chr8:46119864-46140012	Browse	149	18	3	0	1
Actl6b	NM_031404	83.5	-15935.5	Intragenic	http://genome.ucsc.edu/cgi-bin/hgTracks?org=mouse&db=mm9&position=chr5:137984685-138005046	chr5:137984685-138005046	Browse	362	53	6	0	1
Rell2	NM_153793	598	-2940	Intragenic	http://genome.ucsc.edu/cgi-bin/hgTracks?org=mouse&db=mm9&position=chr18:38105745-38126009	chr18:38105745-38126009	Browse	265	44	2	0	1
Tmem90a	NM_001033334	21398	-132	Intragenic	http://genome.ucsc.edu/cgi-bin/hgTracks?org=mouse&db=mm9&position=chr12:86029500-86049750	chr12:86029500-86049750	Browse	251	42	1	0	1
Bsn	NM_007567	94128	-234	Intragenic	http://genome.ucsc.edu/cgi-bin/hgTracks?org=mouse&db=mm9&position=chr9:108082365-108102595	chr9:108082365-108102595	Browse	231	34	0	0	1
Slc26a4	NM_011867	39860	-291	Intragenic	http://genome.ucsc.edu/cgi-bin/hgTracks?org=mouse&db=mm9&position=chr12:32234340-32254746	chr12:32234340-32254746	Browse	407	66	8	0	1
Rtn2	NM_013648	536	-12958	Intragenic	http://genome.ucsc.edu/cgi-bin/hgTracks?org=mouse&db=mm9&position=chr7:19858355-19878747	chr7:19858355-19878747	Browse	393	68	6	0	1
4932438H23Rik	NM_028905	-42327	-57538	Downstream	http://genome.ucsc.edu/cgi-bin/hgTracks?org=mouse&db=mm9&position=chr16:91001626-91022078	chr16:91001626-91022078	Browse	453	95	6	0	1
Sap30	NM_021788	5058.5	-74.5	Intragenic	http://genome.ucsc.edu/cgi-bin/hgTracks?org=mouse&db=mm9&position=chr8:59956503-59976656	chr8:59956503-59976656	Browse	154	21	3	0	1
Foxb2	NM_008023	83521	82006	Upstream	http://genome.ucsc.edu/cgi-bin/hgTracks?org=mouse&db=mm9&position=chr19:17020196-17040456	chr19:17020196-17040456	Browse	261	47	5	0	1
Cplx1	NM_007756	31130.5	-243.5	Intragenic	http://genome.ucsc.edu/cgi-bin/hgTracks?org=mouse&db=mm9&position=chr5:108968483-108988932	chr5:108968483-108988932	Browse	450	104	4	0	1
Suv420h1	NM_144871	302	-48669	Intragenic	http://genome.ucsc.edu/cgi-bin/hgTracks?org=mouse&db=mm9&position=chr19:3757642-3777802	chr19:3757642-3777802	Browse	161	20	0	0	1
Wtap	NM_175394	20244	383	Upstream	http://genome.ucsc.edu/cgi-bin/hgTracks?org=mouse&db=mm9&position=chr17:13175742-13195848	chr17:13175742-13195848	Browse	107	14	3	0	1
Pgbd5	NM_171824	65664	776	Upstream	http://genome.ucsc.edu/cgi-bin/hgTracks?org=mouse&db=mm9&position=chr8:126948374-126968850	chr8:126948374-126968850	Browse	477	108	7	0	1
9430069J07Rik	NM_213727	-27.5	-11241.5	Upstream	http://genome.ucsc.edu/cgi-bin/hgTracks?org=mouse&db=mm9&position=chr1:34626401-34646686	chr1:34626401-34646686	Browse	286	53	5	0	1
1500001A10Rik	NM_026886	152232	-312.5	Intragenic	http://genome.ucsc.edu/cgi-bin/hgTracks?org=mouse&db=mm9&position=chr5:117031329-117051698	chr5:117031329-117051698	Browse	370	74	3	0	1
Rab39	NM_175562	21985	-138	Intragenic	http://genome.ucsc.edu/cgi-bin/hgTracks?org=mouse&db=mm9&position=chr9:53504054-53524344	chr9:53504054-53524344	Browse	291	45	1	0	1
E130309D14Rik	NM_001013784	-291	-22203	Upstream	http://genome.ucsc.edu/cgi-bin/hgTracks?org=mouse&db=mm9&position=chr11:74422618-74443012	chr11:74422618-74443012	Browse	395	105	3	0	1
C630035N08Rik	NM_175427	30531	59	Upstream	http://genome.ucsc.edu/cgi-bin/hgTracks?org=mouse&db=mm9&position=chr2:26987909-27008197	chr2:26987909-27008197	Browse	289	53	0	0	1
40241	NM_001045533	110012	558.5	Upstream	http://genome.ucsc.edu/cgi-bin/hgTracks?org=mouse&db=mm9&position=chr1:72573512-72593881	chr1:72573512-72593881	Browse	370	87	6	0	1
Rundc3a	NM_016759	-256	-9134	Upstream	http://genome.ucsc.edu/cgi-bin/hgTracks?org=mouse&db=mm9&position=chr11:102244611-102264855	chr11:102244611-102264855	Browse	245	41	3	0	1
Gnptg	NM_172529	5372	-428	Intragenic	http://genome.ucsc.edu/cgi-bin/hgTracks?org=mouse&db=mm9&position=chr17:25366418-25386848	chr17:25366418-25386848	Browse	431	104	9	0	1
Lgr5	NM_010195	137133	-334	Intragenic	http://genome.ucsc.edu/cgi-bin/hgTracks?org=mouse&db=mm9&position=chr10:115014452-115034552	chr10:115014452-115034552	Browse	101	13	2	0	1
Osbp2	NM_152818	71055	-89118	Intragenic	http://genome.ucsc.edu/cgi-bin/hgTracks?org=mouse&db=mm9&position=chr11:3664673-3684903	chr11:3664673-3684903	Browse	231	37	2	0	1
Abcd2	NM_011994	53849.5	7912.5	Upstream	http://genome.ucsc.edu/cgi-bin/hgTracks?org=mouse&db=mm9&position=chr15:91020030-91040271	chr15:91020030-91040271	Browse	242	43	1	0	1
Hrh3	NM_133849	5206	456	Upstream	http://genome.ucsc.edu/cgi-bin/hgTracks?org=mouse&db=mm9&position=chr2:179829161-179849605	chr2:179829161-179849605	Browse	445	71	5	0	1
Rgs7	NM_011880	432816	-357.5	Intragenic	http://genome.ucsc.edu/cgi-bin/hgTracks?org=mouse&db=mm9&position=chr1:177412086-177432241	chr1:177412086-177432241	Browse	156	22	3	0	1
Hcn2	NM_008226	1530	-17945	Intragenic	http://genome.ucsc.edu/cgi-bin/hgTracks?org=mouse&db=mm9&position=chr10:79170627-79191189	chr10:79170627-79191189	Browse	563	144	14	0	1
Npas1	NM_008718	21099	1131	Upstream	http://genome.ucsc.edu/cgi-bin/hgTracks?org=mouse&db=mm9&position=chr7:17052063-17072273	chr7:17052063-17072273	Browse	211	28	4	0	1
Ogdhl	NM_001081130	-109.5	-25911.5	Upstream	http://genome.ucsc.edu/cgi-bin/hgTracks?org=mouse&db=mm9&position=chr14:33124898-33145291	chr14:33124898-33145291	Browse	394	87	5	0	1
Phyhipl	NM_178621	40772.5	-817.5	Intragenic	http://genome.ucsc.edu/cgi-bin/hgTracks?org=mouse&db=mm9&position=chr10:70050951-70071460	chr10:70050951-70071460	Browse	510	127	12	0	1
Mmp24	NM_010808	458	-42565	Intragenic	http://genome.ucsc.edu/cgi-bin/hgTracks?org=mouse&db=mm9&position=chr2:155591481-155611593	chr2:155591481-155611593	Browse	113	15	1	0	1
Cpne9	NM_170673	-194	-23459	Upstream	http://genome.ucsc.edu/cgi-bin/hgTracks?org=mouse&db=mm9&position=chr6:113221902-113242310	chr6:113221902-113242310	Browse	409	116	9	0	1
Svop	NM_026805	64297.5	-170.5	Intragenic	http://genome.ucsc.edu/cgi-bin/hgTracks?org=mouse&db=mm9&position=chr5:114531051-114551386	chr5:114531051-114551386	Browse	336	81	7	0	1
Ctbp1	NM_013502	27647	400	Upstream	http://genome.ucsc.edu/cgi-bin/hgTracks?org=mouse&db=mm9&position=chr5:33607943-33628093	chr5:33607943-33628093	Browse	151	20	0	0	1
2610024G14Rik	NM_019836	15872.5	64.5	Upstream	http://genome.ucsc.edu/cgi-bin/hgTracks?org=mouse&db=mm9&position=chr5:77728980-77749315	chr5:77728980-77749315	Browse	336	69	5	0	1
Kcnt1	NM_175462	-13844.5	-54257.5	Upstream	http://genome.ucsc.edu/cgi-bin/hgTracks?org=mouse&db=mm9&position=chr2:25709392-25729679	chr2:25709392-25729679	Browse	288	48	2	0	1
Ankhd1	NM_175375	769.5	-97536.5	Intragenic	http://genome.ucsc.edu/cgi-bin/hgTracks?org=mouse&db=mm9&position=chr18:36710853-36731198	chr18:36710853-36731198	Browse	346	49	6	0	1
Ankhd1	NM_175375	-1069.5	-99375.5	Upstream	http://genome.ucsc.edu/cgi-bin/hgTracks?org=mouse&db=mm9&position=chr18:36709095-36729278	chr18:36709095-36729278	Browse	184	26	1	0	1
Neurod1	NM_010894	1682	-2314	Intragenic	http://genome.ucsc.edu/cgi-bin/hgTracks?org=mouse&db=mm9&position=chr2:79284295-79304663	chr2:79284295-79304663	Browse	369	75	4	0	1
Scn3b	NM_001083917	510	-21893	Intragenic	http://genome.ucsc.edu/cgi-bin/hgTracks?org=mouse&db=mm9&position=chr9:40067125-40087495	chr9:40067125-40087495	Browse	371	97	0	0	1
Ttc9b	NM_028417	-47.5	-2331.5	Upstream	http://genome.ucsc.edu/cgi-bin/hgTracks?org=mouse&db=mm9&position=chr7:28428700-28449089	chr7:28428700-28449089	Browse	390	82	3	0	1
Cartpt	NM_001081493	2168	-32	Intragenic	http://genome.ucsc.edu/cgi-bin/hgTracks?org=mouse&db=mm9&position=chr13:100660433-100680779	chr13:100660433-100680779	Browse	347	81	1	0	1
Rims2	NM_053271	965.5	-482644	Intragenic	http://genome.ucsc.edu/cgi-bin/hgTracks?org=mouse&db=mm9&position=chr15:39020609-39041076	chr15:39020609-39041076	Browse	468	105	8	0	1
Src	NM_001025395	32804	-14742	Intragenic	http://genome.ucsc.edu/cgi-bin/hgTracks?org=mouse&db=mm9&position=chr2:157272734-157292930	chr2:157272734-157292930	Browse	197	26	2	0	1
Mon1b	NM_173015	87.5	-9293.5	Intragenic	http://genome.ucsc.edu/cgi-bin/hgTracks?org=mouse&db=mm9&position=chr8:116149698-116169873	chr8:116149698-116169873	Browse	176	21	4	0	1
Cplx2	NM_009946	376	-12190	Intragenic	http://genome.ucsc.edu/cgi-bin/hgTracks?org=mouse&db=mm9&position=chr13:54462933-54483243	chr13:54462933-54483243	Browse	311	49	3	0	1
Gpr158	NM_001004761	1238	-461738	Intragenic	http://genome.ucsc.edu/cgi-bin/hgTracks?org=mouse&db=mm9&position=chr2:21280338-21300524	chr2:21280338-21300524	Browse	187	24	2	0	1
Lhfpl4	NM_177763	25841	-1457	Intragenic	http://genome.ucsc.edu/cgi-bin/hgTracks?org=mouse&db=mm9&position=chr6:113133637-113154205	chr6:113133637-113154205	Browse	569	155	8	0	1
Dnajc6	NM_198412	223	-91983	Intragenic	http://genome.ucsc.edu/cgi-bin/hgTracks?org=mouse&db=mm9&position=chr4:101213213-101233629	chr4:101213213-101233629	Browse	417	85	7	0	1
Tbc1d14	NM_133910	91866.5	96.5	Upstream	http://genome.ucsc.edu/cgi-bin/hgTracks?org=mouse&db=mm9&position=chr5:36915005-36935232	chr5:36915005-36935232	Browse	228	34	1	0	1
Brsk2	NM_001009929	670	-48250	Intragenic	http://genome.ucsc.edu/cgi-bin/hgTracks?org=mouse&db=mm9&position=chr7:149126573-149146747	chr7:149126573-149146747	Browse	175	21	0	0	1
Scap	NM_001001144	302.5	-51351.5	Intragenic	http://genome.ucsc.edu/cgi-bin/hgTracks?org=mouse&db=mm9&position=chr9:110226038-110246159	chr9:110226038-110246159	Browse	122	15	2	0	1
0610010O12Rik	NM_001081365	-28506.5	-73253.5	Upstream	http://genome.ucsc.edu/cgi-bin/hgTracks?org=mouse&db=mm9&position=chr18:36469711-36489830	chr18:36469711-36489830	Browse	120	15	1	0	1
Alk	NM_007439	734301	-1019	Intragenic	http://genome.ucsc.edu/cgi-bin/hgTracks?org=mouse&db=mm9&position=chr17:72942422-72962834	chr17:72942422-72962834	Browse	413	108	2	0	1
Drd2	NM_010077	532	-66021	Intragenic	http://genome.ucsc.edu/cgi-bin/hgTracks?org=mouse&db=mm9&position=chr9:49139012-49159584	chr9:49139012-49159584	Browse	573	168	10	0	1
Lrp11	NM_172784	-19	-35678	Upstream	http://genome.ucsc.edu/cgi-bin/hgTracks?org=mouse&db=mm9&position=chr10:7299423-7319767	chr10:7299423-7319767	Browse	345	60	4	0	1
Zfp161	NM_009547	55386	48819	Downstream	http://genome.ucsc.edu/cgi-bin/hgTracks?org=mouse&db=mm9&position=chr17:69778516-69798890	chr17:69778516-69798890	Browse	375	63	4	0	1
Crh	NM_205769	1276.5	-638.5	Intragenic	http://genome.ucsc.edu/cgi-bin/hgTracks?org=mouse&db=mm9&position=chr3:19584408-19604973	chr3:19584408-19604973	Browse	566	125	11	0	1
Pclo	NM_001110796	95.5	-280994	Intragenic	http://genome.ucsc.edu/cgi-bin/hgTracks?org=mouse&db=mm9&position=chr5:14504916-14525109	chr5:14504916-14525109	Browse	194	28	0	0	1
Dlgap1	NM_177639	-455684	-850680	Upstream	http://genome.ucsc.edu/cgi-bin/hgTracks?org=mouse&db=mm9&position=chr17:70308334-70328559	chr17:70308334-70328559	Browse	226	32	0	0	1
Kcns2	NM_181317	237	-4720	Intragenic	http://genome.ucsc.edu/cgi-bin/hgTracks?org=mouse&db=mm9&position=chr15:34757321-34777423	chr15:34757321-34777423	Browse	103	13	3	0	1
Kcns2	NM_181317	36.5	-4920.5	Intragenic	http://genome.ucsc.edu/cgi-bin/hgTracks?org=mouse&db=mm9&position=chr15:34757039-34777304	chr15:34757039-34777304	Browse	266	43	3	0	1
Katna1	NM_011835	-201.5	-37329.5	Upstream	http://genome.ucsc.edu/cgi-bin/hgTracks?org=mouse&db=mm9&position=chr10:7435479-7455756	chr10:7435479-7455756	Browse	278	49	5	0	1
Kcnip1	NM_027398	50443	-163305	Intragenic	http://genome.ucsc.edu/cgi-bin/hgTracks?org=mouse&db=mm9&position=chr11:33569965-33590479	chr11:33569965-33590479	Browse	515	162	7	0	1
Tcerg1l	NM_183289	138412	-731.5	Intragenic	http://genome.ucsc.edu/cgi-bin/hgTracks?org=mouse&db=mm9&position=chr7:145578472-145598891	chr7:145578472-145598891	Browse	420	87	3	0	1
40248	NM_177597	798	-2526	Intragenic	http://genome.ucsc.edu/cgi-bin/hgTracks?org=mouse&db=mm9&position=chr15:26229401-26249799	chr15:26229401-26249799	Browse	399	119	5	0	1
Xkr4	NM_001011874	456378	-639.5	Intragenic	http://genome.ucsc.edu/cgi-bin/hgTracks?org=mouse&db=mm9&position=chr1:3650721-3671158	chr1:3650721-3671158	Browse	438	97	5	0	1
Syn1	NM_001110780	60568	160	Upstream	http://genome.ucsc.edu/cgi-bin/hgTracks?org=mouse&db=mm9&position=chrX:20488069-20508339	chrX:20488069-20508339	Browse	271	41	2	0	1
Trpm3	NM_001035239	221.5	-850544	Intragenic	http://genome.ucsc.edu/cgi-bin/hgTracks?org=mouse&db=mm9&position=chr19:22203606-22224049	chr19:22203606-22224049	Browse	444	105	6	0	1
Stk17b	NM_133810	-48753	-78396	Downstream	http://genome.ucsc.edu/cgi-bin/hgTracks?org=mouse&db=mm9&position=chr1:53753510-53773694	chr1:53753510-53773694	Browse	185	22	2	0	1
Mtap2	NM_001039934	292818	25563	Downstream	http://genome.ucsc.edu/cgi-bin/hgTracks?org=mouse&db=mm9&position=chr1:66504609-66524831	chr1:66504609-66524831	Browse	223	36	1	0	1
Suox	NM_173733	-1027.5	-3737.5	Downstream	http://genome.ucsc.edu/cgi-bin/hgTracks?org=mouse&db=mm9&position=chr10:128095824-128116019	chr10:128095824-128116019	Browse	196	26	1	0	1
D830046C22Rik	NM_177097	2603	246	Downstream	http://genome.ucsc.edu/cgi-bin/hgTracks?org=mouse&db=mm9&position=chr5:139846134-139866372	chr5:139846134-139866372	Browse	239	32	5	0	1
Gpr6	NM_199058	1365	273	Upstream	http://genome.ucsc.edu/cgi-bin/hgTracks?org=mouse&db=mm9&position=chr10:40781370-40801956	chr10:40781370-40801956	Browse	587	150	5	0	1
Spnb4	NM_032610	39826	-50381	Intragenic	http://genome.ucsc.edu/cgi-bin/hgTracks?org=mouse&db=mm9&position=chr7:28171067-28191387	chr7:28171067-28191387	Browse	321	54	5	0	1
Cox8c	NM_001039049	50542.5	49313.5	Downstream	http://genome.ucsc.edu/cgi-bin/hgTracks?org=mouse&db=mm9&position=chr12:104177866-104198249	chr12:104177866-104198249	Browse	384	58	0	0	1
Snrk	NM_133741	-14877.5	-52675.5	Upstream	http://genome.ucsc.edu/cgi-bin/hgTracks?org=mouse&db=mm9&position=chr9:122016003-122036280	chr9:122016003-122036280	Browse	278	51	5	0	1
Cdk2ap2	NM_026373	-624	-2291	Upstream	http://genome.ucsc.edu/cgi-bin/hgTracks?org=mouse&db=mm9&position=chr19:4086643-4106809	chr19:4086643-4106809	Browse	167	21	6	0	1
Gabrb3	NM_008071	1159	-236470	Intragenic	http://genome.ucsc.edu/cgi-bin/hgTracks?org=mouse&db=mm9&position=chr7:64837476-64857926	chr7:64837476-64857926	Browse	451	102	7	0	1
Acsf3	NM_144932	461.5	-41915.5	Intragenic	http://genome.ucsc.edu/cgi-bin/hgTracks?org=mouse&db=mm9&position=chr8:125289814-125309917	chr8:125289814-125309917	Browse	104	13	3	0	1
2900006K08Rik	NM_028377	190.5	-24476.5	Intragenic	http://genome.ucsc.edu/cgi-bin/hgTracks?org=mouse&db=mm9&position=chr12:85740178-85760329	chr12:85740178-85760329	Browse	152	17	4	0	1
Sst	NM_009215	720	-544	Intragenic	http://genome.ucsc.edu/cgi-bin/hgTracks?org=mouse&db=mm9&position=chr16:23880125-23900647	chr16:23880125-23900647	Browse	523	179	2	0	1
Zfp213	NM_001033496	-10229.5	-17586.5	Downstream	http://genome.ucsc.edu/cgi-bin/hgTracks?org=mouse&db=mm9&position=chr17:23673452-23693561	chr17:23673452-23693561	Browse	110	15	4	0	1
Diablo	NM_023232	13219.5	384.5	Upstream	http://genome.ucsc.edu/cgi-bin/hgTracks?org=mouse&db=mm9&position=chr5:123964505-123984610	chr5:123964505-123984610	Browse	106	15	0	0	1
Grid2ip	NM_133355	5843	-22048	Intragenic	http://genome.ucsc.edu/cgi-bin/hgTracks?org=mouse&db=mm9&position=chr5:144121253-144141605	chr5:144121253-144141605	Browse	353	59	8	0	1
Hlcs	NM_139145	161116	2564	Upstream	http://genome.ucsc.edu/cgi-bin/hgTracks?org=mouse&db=mm9&position=chr16:94501861-94522193	chr16:94501861-94522193	Browse	333	59	4	0	1
Gng4	NM_010317	685.5	-42671.5	Intragenic	http://genome.ucsc.edu/cgi-bin/hgTracks?org=mouse&db=mm9&position=chr13:13867281-13887700	chr13:13867281-13887700	Browse	420	91	5	0	1
Fgf12	NM_183064	404001	118893	Upstream	http://genome.ucsc.edu/cgi-bin/hgTracks?org=mouse&db=mm9&position=chr16:28554041-28574371	chr16:28554041-28574371	Browse	331	81	2	0	1
Rpl11	NM_025919	3527	103	Upstream	http://genome.ucsc.edu/cgi-bin/hgTracks?org=mouse&db=mm9&position=chr4:135599339-135619439	chr4:135599339-135619439	Browse	101	13	3	0	1
Mobkl2c	NM_175308	496.5	-7595.5	Intragenic	http://genome.ucsc.edu/cgi-bin/hgTracks?org=mouse&db=mm9&position=chr4:115491135-115511250	chr4:115491135-115511250	Browse	116	16	2	0	1
Dynll2	NM_026556	6983	-990	Intragenic	http://genome.ucsc.edu/cgi-bin/hgTracks?org=mouse&db=mm9&position=chr11:87789840-87810194	chr11:87789840-87810194	Browse	355	54	8	0	1
Mapk8ip1	NM_011162	6160.5	-11423.5	Intragenic	http://genome.ucsc.edu/cgi-bin/hgTracks?org=mouse&db=mm9&position=chr2:92219781-92240212	chr2:92219781-92240212	Browse	432	89	11	0	1
Tex264	NM_011573	-2421.5	-29343.5	Downstream	http://genome.ucsc.edu/cgi-bin/hgTracks?org=mouse&db=mm9&position=chr9:106548502-106568807	chr9:106548502-106568807	Browse	306	72	0	0	1
C630004H02Rik	NM_175454	26987	6976	Upstream	http://genome.ucsc.edu/cgi-bin/hgTracks?org=mouse&db=mm9&position=chr11:115225914-115246104	chr11:115225914-115246104	Browse	191	25	3	0	1
Gpr158	NM_001004761	-137.5	-463114	Upstream	http://genome.ucsc.edu/cgi-bin/hgTracks?org=mouse&db=mm9&position=chr2:21278855-21299256	chr2:21278855-21299256	Browse	402	94	7	0	1
H2-T10	NM_010395	-5449.5	-9772.5	Downstream	http://genome.ucsc.edu/cgi-bin/hgTracks?org=mouse&db=mm9&position=chr17:36238505-36258660	chr17:36238505-36258660	Browse	156	20	2	0	1
Dr1	NM_026106	-411.5	-12036.5	Upstream	http://genome.ucsc.edu/cgi-bin/hgTracks?org=mouse&db=mm9&position=chr5:108687399-108707608	chr5:108687399-108707608	Browse	210	28	4	0	1
Sar1a	NM_009120	630	-12347	Intragenic	http://genome.ucsc.edu/cgi-bin/hgTracks?org=mouse&db=mm9&position=chr10:61133613-61153783	chr10:61133613-61153783	Browse	171	19	4	0	1
Tfrc	NM_011638	614.5	-23155.5	Intragenic	http://genome.ucsc.edu/cgi-bin/hgTracks?org=mouse&db=mm9&position=chr16:32599605-32619836	chr16:32599605-32619836	Browse	232	32	6	0	1
Prmt5	NM_013768	10265	326	Upstream	http://genome.ucsc.edu/cgi-bin/hgTracks?org=mouse&db=mm9&position=chr14:55126506-55146634	chr14:55126506-55146634	Browse	129	15	3	0	1
Hcn3	NM_008227	12578	-805	Intragenic	http://genome.ucsc.edu/cgi-bin/hgTracks?org=mouse&db=mm9&position=chr3:88953020-88973528	chr3:88953020-88973528	Browse	509	121	13	0	1
Flt4	NM_008029	24021.5	-18481.5	Intragenic	http://genome.ucsc.edu/cgi-bin/hgTracks?org=mouse&db=mm9&position=chr11:49437157-49457342	chr11:49437157-49457342	Browse	186	19	3	0	1
Barhl2	NM_001005477	-3630	-9274	Downstream	http://genome.ucsc.edu/cgi-bin/hgTracks?org=mouse&db=mm9&position=chr5:106867817-106888005	chr5:106867817-106888005	Browse	189	25	3	0	1
Igsf11	NM_170599	1.08283e+06	958014	Downstream	http://genome.ucsc.edu/cgi-bin/hgTracks?org=mouse&db=mm9&position=chr16:39975167-39995400	chr16:39975167-39995400	Browse	234	35	1	0	1
Pus3	NM_023292	-399	-8117	Upstream	http://genome.ucsc.edu/cgi-bin/hgTracks?org=mouse&db=mm9&position=chr9:35356462-35376840	chr9:35356462-35376840	Browse	379	68	6	0	1
Tob2	NM_020507	8381	-1676	Intragenic	http://genome.ucsc.edu/cgi-bin/hgTracks?org=mouse&db=mm9&position=chr15:81676981-81697179	chr15:81676981-81697179	Browse	199	25	5	0	1
Tigd3	NM_198634	3372.5	402.5	Upstream	http://genome.ucsc.edu/cgi-bin/hgTracks?org=mouse&db=mm9&position=chr19:5884343-5904676	chr19:5884343-5904676	Browse	334	49	6	0	1
D11Bwg0517e	NM_001024931	80888	-338925	Intragenic	http://genome.ucsc.edu/cgi-bin/hgTracks?org=mouse&db=mm9&position=chr11:118421896-118442026	chr11:118421896-118442026	Browse	131	16	0	0	1
St8sia3	NM_009182	1237	-9520	Intragenic	http://genome.ucsc.edu/cgi-bin/hgTracks?org=mouse&db=mm9&position=chr18:64416106-64436450	chr18:64416106-64436450	Browse	345	57	3	0	1
Ctnnb1	NM_007614	-552.5	-27585.5	Upstream	http://genome.ucsc.edu/cgi-bin/hgTracks?org=mouse&db=mm9&position=chr9:120831958-120852121	chr9:120831958-120852121	Browse	164	22	1	0	1
Zdhhc7	NM_133967	19469.5	-908.5	Intragenic	http://genome.ucsc.edu/cgi-bin/hgTracks?org=mouse&db=mm9&position=chr8:122614224-122634703	chr8:122614224-122634703	Browse	480	93	13	0	1
D430041B17Rik	NM_172737	5051	-5653	Intragenic	http://genome.ucsc.edu/cgi-bin/hgTracks?org=mouse&db=mm9&position=chr7:4772009-4792399	chr7:4772009-4792399	Browse	391	73	2	0	1
Slc7a14	NM_172861	102817	-1248	Intragenic	http://genome.ucsc.edu/cgi-bin/hgTracks?org=mouse&db=mm9&position=chr3:31197721-31218217	chr3:31197721-31218217	Browse	497	133	3	0	1
Ebf4	NM_152993	66826	-7702	Intragenic	http://genome.ucsc.edu/cgi-bin/hgTracks?org=mouse&db=mm9&position=chr2:130178382-130198618	chr2:130178382-130198618	Browse	237	41	1	0	1
Slco5a1	NM_172841	123822	-764	Intragenic	http://genome.ucsc.edu/cgi-bin/hgTracks?org=mouse&db=mm9&position=chr1:12970290-12990614	chr1:12970290-12990614	Browse	325	56	12	0	1
Mfsd3	NM_027122	596	-2102	Intragenic	http://genome.ucsc.edu/cgi-bin/hgTracks?org=mouse&db=mm9&position=chr15:76522483-76542651	chr15:76522483-76542651	Browse	169	19	3	0	1
Spag9	NM_027569	1075	-128917	Intragenic	http://genome.ucsc.edu/cgi-bin/hgTracks?org=mouse&db=mm9&position=chr11:93848231-93868727	chr11:93848231-93868727	Browse	497	89	8	0	1
Sgpp1	NM_030750	-45175.5	-66569.5	Downstream	http://genome.ucsc.edu/cgi-bin/hgTracks?org=mouse&db=mm9&position=chr12:76760028-76780127	chr12:76760028-76780127	Browse	100	14	1	0	1
Cacna1s	NM_001081023	-1291	-68213	Upstream	http://genome.ucsc.edu/cgi-bin/hgTracks?org=mouse&db=mm9&position=chr1:137938127-137958245	chr1:137938127-137958245	Browse	119	17	4	0	1
Lgals2	NM_025622	-3663.5	-8331.5	Downstream	http://genome.ucsc.edu/cgi-bin/hgTracks?org=mouse&db=mm9&position=chr15:78667548-78687707	chr15:78667548-78687707	Browse	160	18	1	0	1
Xkr7	NM_001011732	1134.5	-22789.5	Intragenic	http://genome.ucsc.edu/cgi-bin/hgTracks?org=mouse&db=mm9&position=chr2:152848500-152868943	chr2:152848500-152868943	Browse	444	72	8	0	1
Tbkbp1	NM_198100	16095	2553	Upstream	http://genome.ucsc.edu/cgi-bin/hgTracks?org=mouse&db=mm9&position=chr11:97003336-97023822	chr11:97003336-97023822	Browse	487	99	5	0	1
Kcnh4	NM_001081194	17457	-546	Intragenic	http://genome.ucsc.edu/cgi-bin/hgTracks?org=mouse&db=mm9&position=chr11:100610141-100630605	chr11:100610141-100630605	Browse	465	120	10	0	1
Skiv2l	NM_021337	10556	-423	Intragenic	http://genome.ucsc.edu/cgi-bin/hgTracks?org=mouse&db=mm9&position=chr17:34976601-34996851	chr17:34976601-34996851	Browse	251	43	5	0	1
Fgf18	NM_008005	31167.5	1197.5	Upstream	http://genome.ucsc.edu/cgi-bin/hgTracks?org=mouse&db=mm9&position=chr11:33038431-33058764	chr11:33038431-33058764	Browse	334	54	7	0	1
Coq5	NM_026504	498	-16773	Intragenic	http://genome.ucsc.edu/cgi-bin/hgTracks?org=mouse&db=mm9&position=chr5:115720136-115740280	chr5:115720136-115740280	Browse	145	19	2	0	1
Ppm1l	NM_178726	-983.5	-239462	Upstream	http://genome.ucsc.edu/cgi-bin/hgTracks?org=mouse&db=mm9&position=chr3:69109762-69129949	chr3:69109762-69129949	Browse	188	23	3	0	1
Slc35f1	NM_178675	-400.5	-421200	Upstream	http://genome.ucsc.edu/cgi-bin/hgTracks?org=mouse&db=mm9&position=chr10:52399958-52420061	chr10:52399958-52420061	Browse	104	13	2	0	1
Gdap1l1	NM_144891	843	-16015	Intragenic	http://genome.ucsc.edu/cgi-bin/hgTracks?org=mouse&db=mm9&position=chr2:163254807-163275283	chr2:163254807-163275283	Browse	477	139	5	0	1
Lrtm2	NM_172492	16144.5	543.5	Upstream	http://genome.ucsc.edu/cgi-bin/hgTracks?org=mouse&db=mm9&position=chr6:119271137-119291452	chr6:119271137-119291452	Browse	316	45	5	0	1
Scn3b	NM_001083917	806	-21597	Intragenic	http://genome.ucsc.edu/cgi-bin/hgTracks?org=mouse&db=mm9&position=chr9:40067522-40087690	chr9:40067522-40087690	Browse	169	21	3	0	1
BC060632	NM_198625	16488.5	-3428.5	Intragenic	http://genome.ucsc.edu/cgi-bin/hgTracks?org=mouse&db=mm9&position=chr8:113251735-113272008	chr8:113251735-113272008	Browse	274	43	3	0	1
Ucn	NM_021290	1172.5	265.5	Upstream	http://genome.ucsc.edu/cgi-bin/hgTracks?org=mouse&db=mm9&position=chr5:31431293-31451774	chr5:31431293-31451774	Browse	482	123	11	0	1
Chka	NM_001025566	-661	-16438	Upstream	http://genome.ucsc.edu/cgi-bin/hgTracks?org=mouse&db=mm9&position=chr19:3840919-3861303	chr19:3840919-3861303	Browse	385	95	9	0	1
Pla2g1b	NM_011107	23298.5	14846.5	Downstream	http://genome.ucsc.edu/cgi-bin/hgTracks?org=mouse&db=mm9&position=chr5:115929517-115949628	chr5:115929517-115949628	Browse	112	13	2	0	1
Rxfp3	NM_178717	4194.5	-57.5	Intragenic	http://genome.ucsc.edu/cgi-bin/hgTracks?org=mouse&db=mm9&position=chr15:10957528-10977803	chr15:10957528-10977803	Browse	276	50	2	0	1
EG545758	NM_001024147	4915.5	-996.5	Intragenic	http://genome.ucsc.edu/cgi-bin/hgTracks?org=mouse&db=mm9&position=chr5:72967685-72987900	chr5:72967685-72987900	Browse	216	32	0	0	1
Slc41a3	NM_027868	132731	91198	Downstream	http://genome.ucsc.edu/cgi-bin/hgTracks?org=mouse&db=mm9&position=chr6:90677530-90697678	chr6:90677530-90697678	Browse	149	18	3	0	1
Ndc80	NM_023294	56969.5	26217.5	Upstream	http://genome.ucsc.edu/cgi-bin/hgTracks?org=mouse&db=mm9&position=chr17:71892205-71912624	chr17:71892205-71912624	Browse	420	58	6	0	1
Zfp579	NM_026741	3822	572	Upstream	http://genome.ucsc.edu/cgi-bin/hgTracks?org=mouse&db=mm9&position=chr7:4938001-4958549	chr7:4938001-4958549	Browse	549	123	5	0	1
Sntg1	NM_027671	935946	-1124	Intragenic	http://genome.ucsc.edu/cgi-bin/hgTracks?org=mouse&db=mm9&position=chr1:9278437-9298937	chr1:9278437-9298937	Browse	501	122	6	0	1
Rabgap1	NM_001033960	720.5	-91988.5	Intragenic	http://genome.ucsc.edu/cgi-bin/hgTracks?org=mouse&db=mm9&position=chr2:37298418-37318569	chr2:37298418-37318569	Browse	152	17	1	0	1
D11Bwg0517e	NM_001024931	416957	-2856	Intragenic	http://genome.ucsc.edu/cgi-bin/hgTracks?org=mouse&db=mm9&position=chr11:118757830-118778230	chr11:118757830-118778230	Browse	401	74	4	0	1
Zcchc14	NM_080855	54394.5	1928.5	Upstream	http://genome.ucsc.edu/cgi-bin/hgTracks?org=mouse&db=mm9&position=chr8:124167581-124187942	chr8:124167581-124187942	Browse	362	65	8	0	1
Gabbr2	NM_001081141	326654	-1163.5	Intragenic	http://genome.ucsc.edu/cgi-bin/hgTracks?org=mouse&db=mm9&position=chr4:46993353-47013492	chr4:46993353-47013492	Browse	140	19	1	0	1
Ankrd13b	NM_172945	18368	-824	Intragenic	http://genome.ucsc.edu/cgi-bin/hgTracks?org=mouse&db=mm9&position=chr11:77292189-77312523	chr11:77292189-77312523	Browse	335	65	3	0	1
Slc1a4	NM_018861	29378	-1089	Intragenic	http://genome.ucsc.edu/cgi-bin/hgTracks?org=mouse&db=mm9&position=chr11:20221532-20241638	chr11:20221532-20241638	Browse	107	15	1	0	1
2700038C09Rik	NM_025598	-641.5	-1803.5	Upstream	http://genome.ucsc.edu/cgi-bin/hgTracks?org=mouse&db=mm9&position=chr2:180911269-180931542	chr2:180911269-180931542	Browse	274	36	7	0	1
Ahdc1	NM_146155	26477	-40128	Intragenic	http://genome.ucsc.edu/cgi-bin/hgTracks?org=mouse&db=mm9&position=chr4:132583794-132604000	chr4:132583794-132604000	Browse	207	26	4	0	1
Dner	NM_152915	326564	181	Upstream	http://genome.ucsc.edu/cgi-bin/hgTracks?org=mouse&db=mm9&position=chr1:84682738-84703216	chr1:84682738-84703216	Browse	479	110	13	0	1
Ric3	NM_001038624	48150	-856	Intragenic	http://genome.ucsc.edu/cgi-bin/hgTracks?org=mouse&db=mm9&position=chr7:116215796-116236168	chr7:116215796-116236168	Browse	373	91	5	0	1
Nefm	NM_008691	6160.5	700.5	Upstream	http://genome.ucsc.edu/cgi-bin/hgTracks?org=mouse&db=mm9&position=chr14:68733565-68753958	chr14:68733565-68753958	Browse	394	102	1	0	1
Slc10a4	NM_173403	1215	-4837	Intragenic	http://genome.ucsc.edu/cgi-bin/hgTracks?org=mouse&db=mm9&position=chr5:73389195-73409519	chr5:73389195-73409519	Browse	325	47	5	0	1
Vstm2l	NM_198627	-1244.5	-31311.5	Upstream	http://genome.ucsc.edu/cgi-bin/hgTracks?org=mouse&db=mm9&position=chr2:157728671-157749616	chr2:157728671-157749616	Browse	946	483	12	0	1
Sntb2	NM_009229	1506.5	-76936.5	Intragenic	http://genome.ucsc.edu/cgi-bin/hgTracks?org=mouse&db=mm9&position=chr8:109451100-109471211	chr8:109451100-109471211	Browse	112	14	4	0	1
Mapk11	NM_011161	7750.5	676.5	Upstream	http://genome.ucsc.edu/cgi-bin/hgTracks?org=mouse&db=mm9&position=chr15:88970483-88990844	chr15:88970483-88990844	Browse	362	94	4	0	1
Ttc3	NM_009441	-1026.5	-99509.5	Upstream	http://genome.ucsc.edu/cgi-bin/hgTracks?org=mouse&db=mm9&position=chr16:94581246-94601391	chr16:94581246-94601391	Browse	146	18	2	0	1
Gprin1	NM_012014	14260.5	1263.5	Upstream	http://genome.ucsc.edu/cgi-bin/hgTracks?org=mouse&db=mm9&position=chr13:54841885-54862702	chr13:54841885-54862702	Browse	818	344	15	0	1
Zfp105	NM_009544	-18906.5	-26857.5	Upstream	http://genome.ucsc.edu/cgi-bin/hgTracks?org=mouse&db=mm9&position=chr9:122803145-122823432	chr9:122803145-122823432	Browse	288	54	4	0	1
Acsl6	NM_001033598	-622.5	-58338.5	Upstream	http://genome.ucsc.edu/cgi-bin/hgTracks?org=mouse&db=mm9&position=chr11:54106485-54126920	chr11:54106485-54126920	Browse	436	95	9	0	1
Gng4	NM_010317	978.5	-42378.5	Intragenic	http://genome.ucsc.edu/cgi-bin/hgTracks?org=mouse&db=mm9&position=chr13:13867711-13887856	chr13:13867711-13887856	Browse	146	19	3	0	1
Zswim4	NM_172503	27151	1050	Upstream	http://genome.ucsc.edu/cgi-bin/hgTracks?org=mouse&db=mm9&position=chr8:86751835-86772147	chr8:86751835-86772147	Browse	313	53	6	0	1
Bex2	NM_009749	629.5	-915.5	Intragenic	http://genome.ucsc.edu/cgi-bin/hgTracks?org=mouse&db=mm9&position=chrX:132591584-132611883	chrX:132591584-132611883	Browse	300	43	2	0	1
Gabbr2	NM_001081141	329066	1248.5	Upstream	http://genome.ucsc.edu/cgi-bin/hgTracks?org=mouse&db=mm9&position=chr4:46995583-47016086	chr4:46995583-47016086	Browse	504	133	7	0	1
Ppp3r2	NM_001004025	165256	162019	Upstream	http://genome.ucsc.edu/cgi-bin/hgTracks?org=mouse&db=mm9&position=chr4:49846726-49867022	chr4:49846726-49867022	Browse	297	54	2	0	1
Tle2	NM_019725	-3841.5	-19155.5	Upstream	http://genome.ucsc.edu/cgi-bin/hgTracks?org=mouse&db=mm9&position=chr10:81024379-81044490	chr10:81024379-81044490	Browse	112	18	0	0	1
Lrrc4b	NM_198250	-12453	-33311	Upstream	http://genome.ucsc.edu/cgi-bin/hgTracks?org=mouse&db=mm9&position=chr7:51675352-51695454	chr7:51675352-51695454	Browse	103	13	2	0	1
Papln	NM_130887	7447	-21295	Intragenic	http://genome.ucsc.edu/cgi-bin/hgTracks?org=mouse&db=mm9&position=chr12:85101940-85122134	chr12:85101940-85122134	Browse	195	27	1	0	1
1500001A10Rik	NM_026886	4542	-148003	Intragenic	http://genome.ucsc.edu/cgi-bin/hgTracks?org=mouse&db=mm9&position=chr5:116883662-116903984	chr5:116883662-116903984	Browse	323	53	5	0	1
Ptpro	NM_011216	1150	-209618	Intragenic	http://genome.ucsc.edu/cgi-bin/hgTracks?org=mouse&db=mm9&position=chr6:137191987-137212283	chr6:137191987-137212283	Browse	297	53	6	0	1
D430041B17Rik	NM_172737	5300.5	-5403.5	Intragenic	http://genome.ucsc.edu/cgi-bin/hgTracks?org=mouse&db=mm9&position=chr7:4772401-4792506	chr7:4772401-4792506	Browse	106	14	1	0	1
Cnnm1	NM_031396	2019	-54759	Intragenic	http://genome.ucsc.edu/cgi-bin/hgTracks?org=mouse&db=mm9&position=chr19:43506770-43527118	chr19:43506770-43527118	Browse	349	75	8	0	1
Cadps	NM_001042617	451464	946.5	Upstream	http://genome.ucsc.edu/cgi-bin/hgTracks?org=mouse&db=mm9&position=chr14:13646350-13666729	chr14:13646350-13666729	Browse	380	79	3	0	1
A830091I15Rik	NM_172795	22843.5	-1569.5	Intragenic	http://genome.ucsc.edu/cgi-bin/hgTracks?org=mouse&db=mm9&position=chr11:78299365-78319906	chr11:78299365-78319906	Browse	542	152	9	0	1
Fbxl5	NM_178729	27245	1054	Upstream	http://genome.ucsc.edu/cgi-bin/hgTracks?org=mouse&db=mm9&position=chr5:44164336-44184442	chr5:44164336-44184442	Browse	107	13	3	0	1
Lep	NM_008493	-77666	-91322	Upstream	http://genome.ucsc.edu/cgi-bin/hgTracks?org=mouse&db=mm9&position=chr6:28922326-28942782	chr6:28922326-28942782	Browse	457	117	3	0	1
Hs3st2	NM_001081327	-936.5	-110410	Upstream	http://genome.ucsc.edu/cgi-bin/hgTracks?org=mouse&db=mm9&position=chr7:128524688-128545057	chr7:128524688-128545057	Browse	370	101	3	0	1
Asns	NM_012055	17045	-967	Intragenic	http://genome.ucsc.edu/cgi-bin/hgTracks?org=mouse&db=mm9&position=chr6:7632085-7652345	chr6:7632085-7652345	Browse	261	36	4	0	1
Rhbdf1	NM_010117	11219	-1435	Intragenic	http://genome.ucsc.edu/cgi-bin/hgTracks?org=mouse&db=mm9&position=chr11:32110658-32130948	chr11:32110658-32130948	Browse	291	54	1	0	1
Mina	NM_025910	761.5	-19462.5	Intragenic	http://genome.ucsc.edu/cgi-bin/hgTracks?org=mouse&db=mm9&position=chr16:59462591-59482718	chr16:59462591-59482718	Browse	128	16	3	0	1
Jag2	NM_010588	-252.5	-21158.5	Downstream	http://genome.ucsc.edu/cgi-bin/hgTracks?org=mouse&db=mm9&position=chr12:114136430-114156665	chr12:114136430-114156665	Browse	236	36	8	0	1
Tmem22	NM_001101483	17793	-1105	Intragenic	http://genome.ucsc.edu/cgi-bin/hgTracks?org=mouse&db=mm9&position=chr9:100460300-100480498	chr9:100460300-100480498	Browse	199	28	1	0	1
Isg20l1	NM_026531	-12359	-25266	Upstream	http://genome.ucsc.edu/cgi-bin/hgTracks?org=mouse&db=mm9&position=chr7:86018292-86038614	chr7:86018292-86038614	Browse	323	50	5	0	1
Cox8c	NM_001039049	48684	47455	Downstream	http://genome.ucsc.edu/cgi-bin/hgTracks?org=mouse&db=mm9&position=chr12:104176022-104196376	chr12:104176022-104196376	Browse	355	74	2	0	1
A730011L01Rik	NM_177394	1319	-18404	Intragenic	http://genome.ucsc.edu/cgi-bin/hgTracks?org=mouse&db=mm9&position=chr11:119344002-119364662	chr11:119344002-119364662	Browse	661	297	16	0	1
Crmp1	NM_007765	-2151	-48493	Upstream	http://genome.ucsc.edu/cgi-bin/hgTracks?org=mouse&db=mm9&position=chr5:37624547-37645211	chr5:37624547-37645211	Browse	665	146	12	0	1
D130029J02Rik	NM_001033320	2089	-5171	Intragenic	http://genome.ucsc.edu/cgi-bin/hgTracks?org=mouse&db=mm9&position=chr8:108206773-108227015	chr8:108206773-108227015	Browse	243	37	6	0	1
Gm50	NM_001007573	5461	-1472	Intragenic	http://genome.ucsc.edu/cgi-bin/hgTracks?org=mouse&db=mm9&position=chr4:124527674-124548212	chr4:124527674-124548212	Browse	539	152	11	0	1
6720458F09Rik	NM_001099792	1131.5	-4666.5	Intragenic	http://genome.ucsc.edu/cgi-bin/hgTracks?org=mouse&db=mm9&position=chr12:112907209-112927684	chr12:112907209-112927684	Browse	476	124	9	0	1
Sez6l	NM_019982	156479	-1549	Intragenic	http://genome.ucsc.edu/cgi-bin/hgTracks?org=mouse&db=mm9&position=chr5:112994473-113014839	chr5:112994473-113014839	Browse	367	93	9	0	1
AU023871	NM_001033221	1629	-1863	Intragenic	http://genome.ucsc.edu/cgi-bin/hgTracks?org=mouse&db=mm9&position=chr17:35190981-35211551	chr17:35190981-35211551	Browse	571	136	7	0	1
Lgr6	NM_001033409	119862	938.5	Upstream	http://genome.ucsc.edu/cgi-bin/hgTracks?org=mouse&db=mm9&position=chr1:136992610-137012973	chr1:136992610-137012973	Browse	364	74	12	0	1
Spred3	NM_182927	3968.5	-5850.5	Intragenic	http://genome.ucsc.edu/cgi-bin/hgTracks?org=mouse&db=mm9&position=chr7:29937631-29958000	chr7:29937631-29958000	Browse	370	70	7	0	1
Obfc2b	NM_027257	7525.5	-876.5	Intragenic	http://genome.ucsc.edu/cgi-bin/hgTracks?org=mouse&db=mm9&position=chr10:127835889-127856062	chr10:127835889-127856062	Browse	174	22	2	0	1
Gse1	NM_198671	-90190	-182702	Upstream	http://genome.ucsc.edu/cgi-bin/hgTracks?org=mouse&db=mm9&position=chr8:122912418-122932732	chr8:122912418-122932732	Browse	315	71	6	0	1
Ina	NM_146100	1977.5	-7671.5	Intragenic	http://genome.ucsc.edu/cgi-bin/hgTracks?org=mouse&db=mm9&position=chr19:47080994-47101335	chr19:47080994-47101335	Browse	342	92	5	0	1
Atp6v0a1	NM_016920	1133	-53127	Intragenic	http://genome.ucsc.edu/cgi-bin/hgTracks?org=mouse&db=mm9&position=chr11:100861723-100882079	chr11:100861723-100882079	Browse	357	71	4	0	1
9930013L23Rik	NM_030728	150398	-1316.5	Intragenic	http://genome.ucsc.edu/cgi-bin/hgTracks?org=mouse&db=mm9&position=chr7:91223430-91243961	chr7:91223430-91243961	Browse	532	125	5	0	1
Ftl2	NM_008049	-997	-1954	Upstream	http://genome.ucsc.edu/cgi-bin/hgTracks?org=mouse&db=mm9&position=chr4:125169990-125190592	chr4:125169990-125190592	Browse	603	186	12	0	1
Tmem28	NM_173446	563246	-1767.5	Intragenic	http://genome.ucsc.edu/cgi-bin/hgTracks?org=mouse&db=mm9&position=chr8:9758966-9779545	chr8:9758966-9779545	Browse	580	162	9	0	1
Gns	NM_029364	-55812.5	-87968.5	Upstream	http://genome.ucsc.edu/cgi-bin/hgTracks?org=mouse&db=mm9&position=chr10:120736172-120756493	chr10:120736172-120756493	Browse	322	63	2	0	1
Ctnna2	NM_001109764	1.09913e+06	1103.5	Upstream	http://genome.ucsc.edu/cgi-bin/hgTracks?org=mouse&db=mm9&position=chr6:77920549-77940980	chr6:77920549-77940980	Browse	432	65	8	0	1
Dlc1	NM_015802	-17450	-63580	Downstream	http://genome.ucsc.edu/cgi-bin/hgTracks?org=mouse&db=mm9&position=chr8:37603262-37623434	chr8:37603262-37623434	Browse	173	20	4	0	1
Sacm1l	NM_030692	-1211.5	-63928.5	Upstream	http://genome.ucsc.edu/cgi-bin/hgTracks?org=mouse&db=mm9&position=chr9:123427698-123447877	chr9:123427698-123447877	Browse	180	20	2	0	1
Pclo	NM_001110796	1522	-279567	Intragenic	http://genome.ucsc.edu/cgi-bin/hgTracks?org=mouse&db=mm9&position=chr5:14506380-14526498	chr5:14506380-14526498	Browse	119	16	0	0	1
Lhx3	NM_001039653	5047	-1298	Intragenic	http://genome.ucsc.edu/cgi-bin/hgTracks?org=mouse&db=mm9&position=chr2:26050545-26071011	chr2:26050545-26071011	Browse	467	106	6	0	1
Cryba2	NM_021541	1756	-1436	Intragenic	http://genome.ucsc.edu/cgi-bin/hgTracks?org=mouse&db=mm9&position=chr1:74928093-74948453	chr1:74928093-74948453	Browse	361	103	5	0	1
Crmp1	NM_007765	-5100.5	-51442.5	Upstream	http://genome.ucsc.edu/cgi-bin/hgTracks?org=mouse&db=mm9&position=chr5:37621723-37642136	chr5:37621723-37642136	Browse	414	97	6	0	1
Nefh	NM_010904	10605	1296	Upstream	http://genome.ucsc.edu/cgi-bin/hgTracks?org=mouse&db=mm9&position=chr11:4839096-4859630	chr11:4839096-4859630	Browse	535	167	13	0	1
Rtbdn	NM_144929	336.5	-9276.5	Intragenic	http://genome.ucsc.edu/cgi-bin/hgTracks?org=mouse&db=mm9&position=chr8:87460822-87481629	chr8:87460822-87481629	Browse	808	390	21	0	1
1700020O03Rik	NM_027405	-28639.5	-78130.5	Upstream	http://genome.ucsc.edu/cgi-bin/hgTracks?org=mouse&db=mm9&position=chr12:87543953-87564422	chr12:87543953-87564422	Browse	470	140	8	0	1
Ttc17	NM_183106	-60669	-166593	Downstream	http://genome.ucsc.edu/cgi-bin/hgTracks?org=mouse&db=mm9&position=chr2:94070104-94090402	chr2:94070104-94090402	Browse	299	51	4	0	1
Kcnh8	NM_001031811	811.5	-301646	Intragenic	http://genome.ucsc.edu/cgi-bin/hgTracks?org=mouse&db=mm9&position=chr17:52732776-52753021	chr17:52732776-52753021	Browse	246	47	0	0	1
Myod1	NM_010866	-28593.5	-31207.5	Upstream	http://genome.ucsc.edu/cgi-bin/hgTracks?org=mouse&db=mm9&position=chr7:53593165-53613350	chr7:53593165-53613350	Browse	186	24	1	0	1
Tssk2	NM_009436	1518	130	Downstream	http://genome.ucsc.edu/cgi-bin/hgTracks?org=mouse&db=mm9&position=chr16:17890119-17910375	chr16:17890119-17910375	Browse	257	38	0	0	1
Dpysl4	NM_011993	-1186.5	-16882.5	Upstream	http://genome.ucsc.edu/cgi-bin/hgTracks?org=mouse&db=mm9&position=chr7:146260614-146280955	chr7:146260614-146280955	Browse	342	83	2	0	1
Car10	NM_028296	-2265	-504521	Upstream	http://genome.ucsc.edu/cgi-bin/hgTracks?org=mouse&db=mm9&position=chr11:92948283-92968711	chr11:92948283-92968711	Browse	429	122	5	0	1
Lrfn3	NM_175478	-8714.5	-15973.5	Downstream	http://genome.ucsc.edu/cgi-bin/hgTracks?org=mouse&db=mm9&position=chr7:31121577-31142058	chr7:31121577-31142058	Browse	482	147	10	0	1
Barx2	NM_013800	188069	120827	Upstream	http://genome.ucsc.edu/cgi-bin/hgTracks?org=mouse&db=mm9&position=chr9:31831583-31851811	chr9:31831583-31851811	Browse	229	33	2	0	1
Rabep2	NM_030566	-1335.5	-18476.5	Upstream	http://genome.ucsc.edu/cgi-bin/hgTracks?org=mouse&db=mm9&position=chr7:133560669-133581220	chr7:133560669-133581220	Browse	552	179	1	0	1
Accn2	NM_009597	-1576.5	-31987.5	Upstream	http://genome.ucsc.edu/cgi-bin/hgTracks?org=mouse&db=mm9&position=chr15:99489369-99509774	chr15:99489369-99509774	Browse	406	89	7	0	1
Chd9	NM_177224	1145.5	-224526	Intragenic	http://genome.ucsc.edu/cgi-bin/hgTracks?org=mouse&db=mm9&position=chr8:93343827-93363934	chr8:93343827-93363934	Browse	108	13	2	0	1
Ppp1r13l	NM_001010836	7396	-9922	Intragenic	http://genome.ucsc.edu/cgi-bin/hgTracks?org=mouse&db=mm9&position=chr7:19943683-19964237	chr7:19943683-19964237	Browse	555	127	10	0	1
Gpr153	NM_178406	7415	-3561	Intragenic	http://genome.ucsc.edu/cgi-bin/hgTracks?org=mouse&db=mm9&position=chr4:151645780-151665990	chr4:151645780-151665990	Browse	211	28	4	0	1
Gnas	NM_019690	-799.5	-54564.5	Upstream	http://genome.ucsc.edu/cgi-bin/hgTracks?org=mouse&db=mm9&position=chr2:174098876-174119165	chr2:174098876-174119165	Browse	290	39	2	0	1
Rasl10b	NM_001013386	7181.5	-3785.5	Intragenic	http://genome.ucsc.edu/cgi-bin/hgTracks?org=mouse&db=mm9&position=chr11:83220499-83241010	chr11:83220499-83241010	Browse	512	155	11	0	1
Psd	NM_028627	14996.5	-73.5	Intragenic	http://genome.ucsc.edu/cgi-bin/hgTracks?org=mouse&db=mm9&position=chr19:46391452-46411693	chr19:46391452-46411693	Browse	242	37	4	0	1
Grik5	NM_008168	-957	-63476	Downstream	http://genome.ucsc.edu/cgi-bin/hgTracks?org=mouse&db=mm9&position=chr7:25783697-25804127	chr7:25783697-25804127	Browse	431	84	4	0	1
Thoc5	NM_172438	1630	-31893	Intragenic	http://genome.ucsc.edu/cgi-bin/hgTracks?org=mouse&db=mm9&position=chr11:4786834-4807116	chr11:4786834-4807116	Browse	283	50	5	0	1
Vav1	NM_011691	-5007.5	-53846.5	Upstream	http://genome.ucsc.edu/cgi-bin/hgTracks?org=mouse&db=mm9&position=chr17:57403477-57423582	chr17:57403477-57423582	Browse	106	13	2	0	1
Prlhr	NM_201615	2279	715	Upstream	http://genome.ucsc.edu/cgi-bin/hgTracks?org=mouse&db=mm9&position=chr19:60534783-60555061	chr19:60534783-60555061	Browse	279	51	3	0	0
Hmgb4	NM_027036	-289914	-290598	Downstream	http://genome.ucsc.edu/cgi-bin/hgTracks?org=mouse&db=mm9&position=chr4:127637331-127657750	chr4:127637331-127657750	Browse	420	92	4	0	0
Cdk5r2	NM_009872	2275	-429	Intragenic	http://genome.ucsc.edu/cgi-bin/hgTracks?org=mouse&db=mm9&position=chr1:74893748-74914006	chr1:74893748-74914006	Browse	259	42	2	0	0
Brunol4	NM_133195	198546	-76497.5	Intragenic	http://genome.ucsc.edu/cgi-bin/hgTracks?org=mouse&db=mm9&position=chr18:25825963-25846358	chr18:25825963-25846358	Browse	396	75	1	0	0
Qsox2	NM_153559	-889	-29180	Downstream	http://genome.ucsc.edu/cgi-bin/hgTracks?org=mouse&db=mm9&position=chr2:26053490-26074030	chr2:26053490-26074030	Browse	541	125	5	0	0
Tmem151b	NM_001013749	-5530.5	-13256.5	Downstream	http://genome.ucsc.edu/cgi-bin/hgTracks?org=mouse&db=mm9&position=chr17:45663153-45683586	chr17:45663153-45683586	Browse	434	71	5	0	0
Slc12a5	NM_020333	-1411.5	-33155.5	Upstream	http://genome.ucsc.edu/cgi-bin/hgTracks?org=mouse&db=mm9&position=chr2:164781854-164802297	chr2:164781854-164802297	Browse	444	130	8	0	0
Cntn2	NM_177129	32151	-1365	Intragenic	http://genome.ucsc.edu/cgi-bin/hgTracks?org=mouse&db=mm9&position=chr1:134428063-134448241	chr1:134428063-134448241	Browse	179	24	2	0	0
4432412L15Rik	NM_028877	6104.5	-2717.5	Intragenic	http://genome.ucsc.edu/cgi-bin/hgTracks?org=mouse&db=mm9&position=chr8:86541289-86561664	chr8:86541289-86561664	Browse	376	102	10	0	0
Hcn1	NM_010408	1589.5	-372514	Intragenic	http://genome.ucsc.edu/cgi-bin/hgTracks?org=mouse&db=mm9&position=chr13:118382874-118403317	chr13:118382874-118403317	Browse	444	106	7	0	0
F12	NM_021489	1331	-7460	Intragenic	http://genome.ucsc.edu/cgi-bin/hgTracks?org=mouse&db=mm9&position=chr13:55510552-55530810	chr13:55510552-55530810	Browse	259	48	0	0	0
Gjd2	NM_010290	2364.5	-1654.5	Intragenic	http://genome.ucsc.edu/cgi-bin/hgTracks?org=mouse&db=mm9&position=chr2:113827454-113847947	chr2:113827454-113847947	Browse	494	137	3	0	0
Rfxap	NM_133231	6090.5	1413.5	Upstream	http://genome.ucsc.edu/cgi-bin/hgTracks?org=mouse&db=mm9&position=chr3:54602996-54623257	chr3:54602996-54623257	Browse	262	45	5	0	0
Prkcz	NM_008860	99576	-1696	Intragenic	http://genome.ucsc.edu/cgi-bin/hgTracks?org=mouse&db=mm9&position=chr4:154723698-154743910	chr4:154723698-154743910	Browse	213	36	6	0	0
Elfn2	NM_183141	41475.5	-6631.5	Intragenic	http://genome.ucsc.edu/cgi-bin/hgTracks?org=mouse&db=mm9&position=chr15:78531798-78552025	chr15:78531798-78552025	Browse	228	32	4	0	0
Otop3	NM_027132	1624	-10569	Intragenic	http://genome.ucsc.edu/cgi-bin/hgTracks?org=mouse&db=mm9&position=chr11:115187408-115207934	chr11:115187408-115207934	Browse	527	114	9	0	0
Gp5	NM_008148	82590.5	79503.5	Upstream	http://genome.ucsc.edu/cgi-bin/hgTracks?org=mouse&db=mm9&position=chr16:30380311-30400426	chr16:30380311-30400426	Browse	116	14	2	0	0
Cbx7	NM_144811	15295.5	-1544.5	Intragenic	http://genome.ucsc.edu/cgi-bin/hgTracks?org=mouse&db=mm9&position=chr15:79751460-79771603	chr15:79751460-79771603	Browse	144	18	1	0	0
Lemd1	NM_001033250	-2812	-70609	Upstream	http://genome.ucsc.edu/cgi-bin/hgTracks?org=mouse&db=mm9&position=chr1:134074947-134095443	chr1:134074947-134095443	Browse	497	116	13	0	0
Lmtk2	NM_001081109	-1539.5	-89308.5	Upstream	http://genome.ucsc.edu/cgi-bin/hgTracks?org=mouse&db=mm9&position=chr5:144849636-144869893	chr5:144849636-144869893	Browse	258	45	5	0	0
Aldoa	NM_007438	12435	8487	Upstream	http://genome.ucsc.edu/cgi-bin/hgTracks?org=mouse&db=mm9&position=chr7:133941111-133961257	chr7:133941111-133961257	Browse	147	16	2	0	0
Psd2	NM_028707	-27626.5	-77507.5	Upstream	http://genome.ucsc.edu/cgi-bin/hgTracks?org=mouse&db=mm9&position=chr18:36086812-36106911	chr18:36086812-36106911	Browse	100	13	2	0	0
Fbxo31	NM_133765	31884.5	5056.5	Upstream	http://genome.ucsc.edu/cgi-bin/hgTracks?org=mouse&db=mm9&position=chr8:124097613-124117912	chr8:124097613-124117912	Browse	300	40	7	0	0
Aprt	NM_009698	447	-1824	Intragenic	http://genome.ucsc.edu/cgi-bin/hgTracks?org=mouse&db=mm9&position=chr8:125088857-125109109	chr8:125088857-125109109	Browse	253	35	7	0	0
Qpctl	NM_026111	7450	-1530	Intragenic	http://genome.ucsc.edu/cgi-bin/hgTracks?org=mouse&db=mm9&position=chr7:19722860-19743170	chr7:19722860-19743170	Browse	311	74	1	0	0
Heatr3	NM_172757	64046.5	29987.5	Downstream	http://genome.ucsc.edu/cgi-bin/hgTracks?org=mouse&db=mm9&position=chr8:90715750-90735909	chr8:90715750-90735909	Browse	160	18	3	0	0
Zfp787	NM_001013012	-916	-25399	Downstream	http://genome.ucsc.edu/cgi-bin/hgTracks?org=mouse&db=mm9&position=chr7:6071966-6092382	chr7:6071966-6092382	Browse	417	95	10	0	0
Fosb	NM_008036	9204.5	1854.5	Upstream	http://genome.ucsc.edu/cgi-bin/hgTracks?org=mouse&db=mm9&position=chr7:19887093-19907404	chr7:19887093-19907404	Browse	312	50	4	0	0
Lrrc61	NM_001110160	-1723	-17647	Upstream	http://genome.ucsc.edu/cgi-bin/hgTracks?org=mouse&db=mm9&position=chr6:48492749-48513399	chr6:48492749-48513399	Browse	651	286	9	0	0
Fbxo41	NM_001001160	12846	-20463	Intragenic	http://genome.ucsc.edu/cgi-bin/hgTracks?org=mouse&db=mm9&position=chr6:85422270-85442564	chr6:85422270-85442564	Browse	295	59	1	0	0
Tmem120a	NM_172541	6827.5	-1855.5	Intragenic	http://genome.ucsc.edu/cgi-bin/hgTracks?org=mouse&db=mm9&position=chr5:136208011-136228362	chr5:136208011-136228362	Browse	352	53	5	0	0
Brd7	NM_012047	27815.5	-2027.5	Intragenic	http://genome.ucsc.edu/cgi-bin/hgTracks?org=mouse&db=mm9&position=chr8:90873912-90894137	chr8:90873912-90894137	Browse	226	32	1	0	0
Cdh22	NM_174988	32180	-91031	Intragenic	http://genome.ucsc.edu/cgi-bin/hgTracks?org=mouse&db=mm9&position=chr2:164959103-164979273	chr2:164959103-164979273	Browse	171	22	0	0	0
Nell2	NM_016743	306718	-2538.5	Intragenic	http://genome.ucsc.edu/cgi-bin/hgTracks?org=mouse&db=mm9&position=chr15:95346398-95366799	chr15:95346398-95366799	Browse	402	113	8	0	0
Ttll1	NM_178869	28926	1820	Upstream	http://genome.ucsc.edu/cgi-bin/hgTracks?org=mouse&db=mm9&position=chr15:83332842-83353412	chr15:83332842-83353412	Browse	571	221	14	0	0
Mgat5b	NM_172948	2119	-65963	Intragenic	http://genome.ucsc.edu/cgi-bin/hgTracks?org=mouse&db=mm9&position=chr11:116772168-116792422	chr11:116772168-116792422	Browse	255	36	4	0	0
Kif13b	NM_001081177	-67022	-220788	Upstream	http://genome.ucsc.edu/cgi-bin/hgTracks?org=mouse&db=mm9&position=chr14:65194224-65214466	chr14:65194224-65214466	Browse	243	37	6	0	0
Prei4	NM_001042671	46916.5	-2249.5	Intragenic	http://genome.ucsc.edu/cgi-bin/hgTracks?org=mouse&db=mm9&position=chr2:132391559-132411910	chr2:132391559-132411910	Browse	352	51	6	0	0
Kcnj6	NM_001025584	247062	-1952	Intragenic	http://genome.ucsc.edu/cgi-bin/hgTracks?org=mouse&db=mm9&position=chr16:95207093-95227609	chr16:95207093-95227609	Browse	517	148	7	0	0
Dbc1	NM_019967	194422	1395.5	Upstream	http://genome.ucsc.edu/cgi-bin/hgTracks?org=mouse&db=mm9&position=chr4:68606576-68627077	chr4:68606576-68627077	Browse	502	152	8	0	0
Pcdhac1	NM_001003671	1899	-95623	Intragenic	http://genome.ucsc.edu/cgi-bin/hgTracks?org=mouse&db=mm9&position=chr18:37241461-37261915	chr18:37241461-37261915	Browse	455	145	7	0	0
Cds2	NM_138651	2077.5	-46707.5	Intragenic	http://genome.ucsc.edu/cgi-bin/hgTracks?org=mouse&db=mm9&position=chr2:132080918-132101221	chr2:132080918-132101221	Browse	304	51	3	0	0
Accn1	NM_001034013	1.08673e+06	-1499.5	Intragenic	http://genome.ucsc.edu/cgi-bin/hgTracks?org=mouse&db=mm9&position=chr11:81770200-81790597	chr11:81770200-81790597	Browse	398	118	5	0	0
Ipo13	NM_146152	-889	-21396	Downstream	http://genome.ucsc.edu/cgi-bin/hgTracks?org=mouse&db=mm9&position=chr4:117555931-117576485	chr4:117555931-117576485	Browse	555	153	11	0	0
Ptf1a	NM_018809	-16505	-18335	Upstream	http://genome.ucsc.edu/cgi-bin/hgTracks?org=mouse&db=mm9&position=chr2:19340600-19360968	chr2:19340600-19360968	Browse	369	86	1	0	0
Senp2	NM_029457	-1986.5	-40354.5	Upstream	http://genome.ucsc.edu/cgi-bin/hgTracks?org=mouse&db=mm9&position=chr16:21997443-22017746	chr16:21997443-22017746	Browse	304	52	3	0	0
0610012H03Rik	NM_028747	-1627.5	-157076	Upstream	http://genome.ucsc.edu/cgi-bin/hgTracks?org=mouse&db=mm9&position=chr2:105052784-105072961	chr2:105052784-105072961	Browse	178	20	4	0	0
Klc1	NM_008450	-1959	-38010	Upstream	http://genome.ucsc.edu/cgi-bin/hgTracks?org=mouse&db=mm9&position=chr12:112984910-113005290	chr12:112984910-113005290	Browse	381	111	4	0	0
Olfm1	NM_001038614	2060.5	-19278.5	Intragenic	http://genome.ucsc.edu/cgi-bin/hgTracks?org=mouse&db=mm9&position=chr2:28040505-28060840	chr2:28040505-28060840	Browse	336	55	4	0	0
Tlr9	NM_031178	1795.5	-2483.5	Intragenic	http://genome.ucsc.edu/cgi-bin/hgTracks?org=mouse&db=mm9&position=chr9:106116607-106136840	chr9:106116607-106136840	Browse	234	35	5	0	0
Htr1a	NM_008308	-890.5	-5331.5	Upstream	http://genome.ucsc.edu/cgi-bin/hgTracks?org=mouse&db=mm9&position=chr13:106222652-106243111	chr13:106222652-106243111	Browse	460	118	3	0	0
Kcnip2	NM_030716	20322.5	-1811.5	Intragenic	http://genome.ucsc.edu/cgi-bin/hgTracks?org=mouse&db=mm9&position=chr19:45878333-45898630	chr19:45878333-45898630	Browse	298	59	3	0	0
Apaf1	NM_001042558	-162235	-255668	Downstream	http://genome.ucsc.edu/cgi-bin/hgTracks?org=mouse&db=mm9&position=chr10:90279599-90300041	chr10:90279599-90300041	Browse	443	135	7	0	0
Plod3	NM_011962	-1978	-11496	Upstream	http://genome.ucsc.edu/cgi-bin/hgTracks?org=mouse&db=mm9&position=chr5:137450731-137471095	chr5:137450731-137471095	Browse	365	67	4	0	0
Ankrd11	NM_001081379	161503	2826	Upstream	http://genome.ucsc.edu/cgi-bin/hgTracks?org=mouse&db=mm9&position=chr8:125558530-125578916	chr8:125558530-125578916	Browse	387	68	2	0	0
Bsx	NM_178245	-329	-4175	Upstream	http://genome.ucsc.edu/cgi-bin/hgTracks?org=mouse&db=mm9&position=chr9:40671788-40691972	chr9:40671788-40691972	Browse	185	27	0	0	0
Ank1	NM_001110783	-2247	-177860	Upstream	http://genome.ucsc.edu/cgi-bin/hgTracks?org=mouse&db=mm9&position=chr8:24073019-24093193	chr8:24073019-24093193	Browse	175	20	1	0	0
Rrm2b	NM_199476	39379	2276	Upstream	http://genome.ucsc.edu/cgi-bin/hgTracks?org=mouse&db=mm9&position=chr15:37882880-37903292	chr15:37882880-37903292	Browse	413	89	5	0	0
Lrp1	NM_008512	-1079.5	-84070.5	Downstream	http://genome.ucsc.edu/cgi-bin/hgTracks?org=mouse&db=mm9&position=chr10:126964005-126984262	chr10:126964005-126984262	Browse	258	54	7	0	0
Kcnq2	NM_001003824	61531	1884	Upstream	http://genome.ucsc.edu/cgi-bin/hgTracks?org=mouse&db=mm9&position=chr2:180861651-180881977	chr2:180861651-180881977	Browse	327	87	3	0	0
Kcnh7	NM_133207	483304	1962.5	Upstream	http://genome.ucsc.edu/cgi-bin/hgTracks?org=mouse&db=mm9&position=chr2:63014096-63034517	chr2:63014096-63034517	Browse	422	112	9	0	0
Inhbc	NM_010565	22213	8103	Upstream	http://genome.ucsc.edu/cgi-bin/hgTracks?org=mouse&db=mm9&position=chr10:126805508-126825672	chr10:126805508-126825672	Browse	165	20	2	0	0
Zfp653	NM_177318	-1588	-17474	Downstream	http://genome.ucsc.edu/cgi-bin/hgTracks?org=mouse&db=mm9&position=chr9:21848181-21868449	chr9:21848181-21868449	Browse	269	48	6	0	0
Piwil1	NM_021311	-2158	-21387	Upstream	http://genome.ucsc.edu/cgi-bin/hgTracks?org=mouse&db=mm9&position=chr5:129229819-129250105	chr5:129229819-129250105	Browse	287	46	5	0	0
Gna15	NM_010304	2762	-19150	Intragenic	http://genome.ucsc.edu/cgi-bin/hgTracks?org=mouse&db=mm9&position=chr10:80957672-80977968	chr10:80957672-80977968	Browse	297	48	10	0	0
Pm20d2	NM_001034867	9971	1856	Upstream	http://genome.ucsc.edu/cgi-bin/hgTracks?org=mouse&db=mm9&position=chr4:33268498-33288638	chr4:33268498-33288638	Browse	141	15	2	0	0
Polg	NM_017462	52918.5	36027.5	Upstream	http://genome.ucsc.edu/cgi-bin/hgTracks?org=mouse&db=mm9&position=chr7:86637016-86657357	chr7:86637016-86657357	Browse	342	59	1	0	0
Il12rb1	NM_008353	-6499.5	-19474.5	Upstream	http://genome.ucsc.edu/cgi-bin/hgTracks?org=mouse&db=mm9&position=chr8:73315775-73335920	chr8:73315775-73335920	Browse	146	18	2	0	0
Rab11fip4	NM_175543	2462.5	-100338	Intragenic	http://genome.ucsc.edu/cgi-bin/hgTracks?org=mouse&db=mm9&position=chr11:79396927-79417424	chr11:79396927-79417424	Browse	498	149	10	0	0
Ddx23	NM_001080981	15226	-2157	Intragenic	http://genome.ucsc.edu/cgi-bin/hgTracks?org=mouse&db=mm9&position=chr15:98481113-98501213	chr15:98481113-98501213	Browse	101	14	1	0	0
6430526N21Rik	NM_001033383	2393.5	-10454.5	Intragenic	http://genome.ucsc.edu/cgi-bin/hgTracks?org=mouse&db=mm9&position=chr7:4964243-4984498	chr7:4964243-4984498	Browse	256	45	0	0	0
Stk40	NM_028800	2402	-34482	Intragenic	http://genome.ucsc.edu/cgi-bin/hgTracks?org=mouse&db=mm9&position=chr4:125773577-125793709	chr4:125773577-125793709	Browse	133	17	1	0	0
Dguok	NM_013764	-26365.5	-53043.5	Downstream	http://genome.ucsc.edu/cgi-bin/hgTracks?org=mouse&db=mm9&position=chr6:83393748-83413941	chr6:83393748-83413941	Browse	194	25	3	0	0
Kpnb1	NM_008379	25311	-2872	Intragenic	http://genome.ucsc.edu/cgi-bin/hgTracks?org=mouse&db=mm9&position=chr11:97036138-97056530	chr11:97036138-97056530	Browse	393	88	10	0	0
Armet	NM_029103	2088.5	-2435.5	Intragenic	http://genome.ucsc.edu/cgi-bin/hgTracks?org=mouse&db=mm9&position=chr9:106781694-106801973	chr9:106781694-106801973	Browse	280	46	6	0	0
Gpatch3	NM_172876	-2092.5	-11590.5	Upstream	http://genome.ucsc.edu/cgi-bin/hgTracks?org=mouse&db=mm9&position=chr4:133118441-133138692	chr4:133118441-133138692	Browse	252	36	5	0	0
Pura	NM_008989	8759	1675	Downstream	http://genome.ucsc.edu/cgi-bin/hgTracks?org=mouse&db=mm9&position=chr18:36439487-36459661	chr18:36439487-36459661	Browse	175	22	4	0	0
G630016D24Rik	NM_001033805	-5052	-7975	Upstream	http://genome.ucsc.edu/cgi-bin/hgTracks?org=mouse&db=mm9&position=chr14:52621282-52641692	chr14:52621282-52641692	Browse	411	89	4	0	0
Rmnd5b	NM_025346	14418	2194	Upstream	http://genome.ucsc.edu/cgi-bin/hgTracks?org=mouse&db=mm9&position=chr11:51441504-51461680	chr11:51441504-51461680	Browse	177	21	5	0	0
Arpc1a	NM_019767	2262.5	-22625.5	Intragenic	http://genome.ucsc.edu/cgi-bin/hgTracks?org=mouse&db=mm9&position=chr5:145836900-145857099	chr5:145836900-145857099	Browse	200	27	3	0	0
Large	NM_010687	535940	-2017.5	Intragenic	http://genome.ucsc.edu/cgi-bin/hgTracks?org=mouse&db=mm9&position=chr8:75864354-75884521	chr8:75864354-75884521	Browse	168	20	5	0	0
Kcnc3	NM_008422	3140.5	-10725.5	Intragenic	http://genome.ucsc.edu/cgi-bin/hgTracks?org=mouse&db=mm9&position=chr7:51839146-51859645	chr7:51839146-51859645	Browse	500	136	12	0	0
Lypd4	NM_182785	2965.5	-2106.5	Intragenic	http://genome.ucsc.edu/cgi-bin/hgTracks?org=mouse&db=mm9&position=chr7:25642526-25662681	chr7:25642526-25662681	Browse	156	20	2	0	0
Bhlhb4	NM_080641	-742	-2985	Downstream	http://genome.ucsc.edu/cgi-bin/hgTracks?org=mouse&db=mm9&position=chr2:180498529-180518711	chr2:180498529-180518711	Browse	183	23	1	0	0
Hhatl	NM_029095	7351.5	-1011.5	Intragenic	http://genome.ucsc.edu/cgi-bin/hgTracks?org=mouse&db=mm9&position=chr9:121690291-121710690	chr9:121690291-121710690	Browse	400	84	5	0	0
Rplp1	NM_018853	-1338.5	-2566.5	Downstream	http://genome.ucsc.edu/cgi-bin/hgTracks?org=mouse&db=mm9&position=chr9:61749562-61769939	chr9:61749562-61769939	Browse	378	66	8	0	0
Grik2	NM_001111268	686176	-3115.5	Intragenic	http://genome.ucsc.edu/cgi-bin/hgTracks?org=mouse&db=mm9&position=chr10:49495270-49515619	chr10:49495270-49515619	Browse	350	67	4	0	0
Osbp2	NM_152818	73522.5	-86650.5	Intragenic	http://genome.ucsc.edu/cgi-bin/hgTracks?org=mouse&db=mm9&position=chr11:3667120-3687391	chr11:3667120-3687391	Browse	272	36	4	0	0
Tm9sf3	NM_133352	55825.5	2662.5	Upstream	http://genome.ucsc.edu/cgi-bin/hgTracks?org=mouse&db=mm9&position=chr19:41330920-41351393	chr19:41330920-41351393	Browse	474	116	10	0	0
Lin28b	NM_001031772	106764	13195.5	Upstream	http://genome.ucsc.edu/cgi-bin/hgTracks?org=mouse&db=mm9&position=chr10:45193061-45213344	chr10:45193061-45213344	Browse	284	61	3	0	0
Ap2m1	NM_009679	2707	-5843	Intragenic	http://genome.ucsc.edu/cgi-bin/hgTracks?org=mouse&db=mm9&position=chr16:20528115-20548451	chr16:20528115-20548451	Browse	337	69	3	0	0
2310028H24Rik	NM_027993	47661.5	-2919.5	Intragenic	http://genome.ucsc.edu/cgi-bin/hgTracks?org=mouse&db=mm9&position=chr4:41503461-41523784	chr4:41503461-41523784	Browse	324	61	1	0	0
Abcb4	NM_008830	2688	-62818	Intragenic	http://genome.ucsc.edu/cgi-bin/hgTracks?org=mouse&db=mm9&position=chr5:8886213-8906603	chr5:8886213-8906603	Browse	391	84	9	0	0
Chrna7	NM_007390	110974	-2861	Intragenic	http://genome.ucsc.edu/cgi-bin/hgTracks?org=mouse&db=mm9&position=chr7:70344372-70364730	chr7:70344372-70364730	Browse	359	65	7	0	0
Kcnip2	NM_030716	19820	-2314	Intragenic	http://genome.ucsc.edu/cgi-bin/hgTracks?org=mouse&db=mm9&position=chr19:45877929-45898029	chr19:45877929-45898029	Browse	101	13	2	0	0
Kif26a	NM_001097621	-4755	-40295	Upstream	http://genome.ucsc.edu/cgi-bin/hgTracks?org=mouse&db=mm9&position=chr12:113369403-113389923	chr12:113369403-113389923	Browse	521	119	7	0	0
Slc8a2	NM_148946	17492	-12720	Intragenic	http://genome.ucsc.edu/cgi-bin/hgTracks?org=mouse&db=mm9&position=chr7:16722912-16743368	chr7:16722912-16743368	Browse	457	117	4	0	0
Chat	NM_009891	59596.5	1889.5	Upstream	http://genome.ucsc.edu/cgi-bin/hgTracks?org=mouse&db=mm9&position=chr14:33270822-33291147	chr14:33270822-33291147	Browse	326	82	5	0	0
Batf2	NM_028967	17305	9287	Downstream	http://genome.ucsc.edu/cgi-bin/hgTracks?org=mouse&db=mm9&position=chr19:6171509-6192015	chr19:6171509-6192015	Browse	507	132	11	0	0
Slitrk1	NM_199065	3947.5	-303.5	Intragenic	http://genome.ucsc.edu/cgi-bin/hgTracks?org=mouse&db=mm9&position=chr14:109302986-109323319	chr14:109302986-109323319	Browse	334	60	2	0	0
Nos1	NM_008712	-22306	-108999	Upstream	http://genome.ucsc.edu/cgi-bin/hgTracks?org=mouse&db=mm9&position=chr5:118284668-118304974	chr5:118284668-118304974	Browse	307	69	2	0	0
Smarcd3	NM_025891	3550.5	-5830.5	Intragenic	http://genome.ucsc.edu/cgi-bin/hgTracks?org=mouse&db=mm9&position=chr5:24091871-24112108	chr5:24091871-24112108	Browse	238	32	8	0	0
Gas2l2	NM_001013759	-423	-7977	Downstream	http://genome.ucsc.edu/cgi-bin/hgTracks?org=mouse&db=mm9&position=chr11:83224652-83245308	chr11:83224652-83245308	Browse	657	191	9	0	0
Efnb3	NM_007911	3438.5	-2615.5	Intragenic	http://genome.ucsc.edu/cgi-bin/hgTracks?org=mouse&db=mm9&position=chr11:69360910-69381219	chr11:69360910-69381219	Browse	310	54	6	0	0
Aif1	NM_019467	-3196.5	-8206.5	Downstream	http://genome.ucsc.edu/cgi-bin/hgTracks?org=mouse&db=mm9&position=chr17:35294641-35314838	chr17:35294641-35314838	Browse	198	27	1	0	0
Madd	NM_145527	42674	-2945	Intragenic	http://genome.ucsc.edu/cgi-bin/hgTracks?org=mouse&db=mm9&position=chr2:91010053-91030327	chr2:91010053-91030327	Browse	275	47	3	0	0
Gbx1	NM_015739	25281.5	2858.5	Upstream	http://genome.ucsc.edu/cgi-bin/hgTracks?org=mouse&db=mm9&position=chr5:24025385-24045664	chr5:24025385-24045664	Browse	280	43	6	0	0
Tubb3	NM_023279	2796	-7651	Intragenic	http://genome.ucsc.edu/cgi-bin/hgTracks?org=mouse&db=mm9&position=chr8:125927957-125948561	chr8:125927957-125948561	Browse	605	161	10	0	0
Ajap1	NM_001099299	56917	-52693	Intragenic	http://genome.ucsc.edu/cgi-bin/hgTracks?org=mouse&db=mm9&position=chr4:152794111-152814381	chr4:152794111-152814381	Browse	271	50	1	0	0
Nptx2	NM_016789	-3028	-14605	Upstream	http://genome.ucsc.edu/cgi-bin/hgTracks?org=mouse&db=mm9&position=chr5:145293533-145313951	chr5:145293533-145313951	Browse	419	86	4	0	0
2810012G03Rik	NM_175104	3288	-11567	Intragenic	http://genome.ucsc.edu/cgi-bin/hgTracks?org=mouse&db=mm9&position=chr18:34911778-34931916	chr18:34911778-34931916	Browse	139	15	2	0	0
Ylpm1	NM_178363	2936.5	-71258.5	Intragenic	http://genome.ucsc.edu/cgi-bin/hgTracks?org=mouse&db=mm9&position=chr12:86330109-86350304	chr12:86330109-86350304	Browse	196	28	0	0	0
1300001I01Rik	NM_001081158	2945	-18408	Intragenic	http://genome.ucsc.edu/cgi-bin/hgTracks?org=mouse&db=mm9&position=chr11:74455859-74476023	chr11:74455859-74476023	Browse	165	20	3	0	0
5133400G04Rik	NM_029485	8179.5	2681.5	Upstream	http://genome.ucsc.edu/cgi-bin/hgTracks?org=mouse&db=mm9&position=chr18:35814311-35834732	chr18:35814311-35834732	Browse	422	99	4	0	0
Cdkn2b	NM_007670	7294	2660	Upstream	http://genome.ucsc.edu/cgi-bin/hgTracks?org=mouse&db=mm9&position=chr4:88949326-88969720	chr4:88949326-88969720	Browse	395	109	3	0	0
Npas4	NM_153553	8289.5	2671.5	Upstream	http://genome.ucsc.edu/cgi-bin/hgTracks?org=mouse&db=mm9&position=chr19:4982455-5002832	chr19:4982455-5002832	Browse	378	68	2	0	0
Inhbb	NM_008381	2275	-4509	Intragenic	http://genome.ucsc.edu/cgi-bin/hgTracks?org=mouse&db=mm9&position=chr1:121304166-121324466	chr1:121304166-121324466	Browse	301	44	6	0	0
Zkscan2	NM_001081329	24883.5	3073.5	Upstream	http://genome.ucsc.edu/cgi-bin/hgTracks?org=mouse&db=mm9&position=chr7:130636819-130657254	chr7:130636819-130657254	Browse	436	118	9	0	0
Sh2d3c	NM_013781	23367.5	-10555.5	Intragenic	http://genome.ucsc.edu/cgi-bin/hgTracks?org=mouse&db=mm9&position=chr2:32589775-32610142	chr2:32589775-32610142	Browse	368	94	4	0	0
Pura	NM_008989	3566	-3518	Intragenic	http://genome.ucsc.edu/cgi-bin/hgTracks?org=mouse&db=mm9&position=chr18:36434229-36454533	chr18:36434229-36454533	Browse	305	61	8	0	0
Grid1	NM_008166	-3754.5	-764734	Upstream	http://genome.ucsc.edu/cgi-bin/hgTracks?org=mouse&db=mm9&position=chr14:35619346-35639787	chr14:35619346-35639787	Browse	442	126	8	0	0
Angptl6	NM_145154	7367	1465	Upstream	http://genome.ucsc.edu/cgi-bin/hgTracks?org=mouse&db=mm9&position=chr9:20675520-20695718	chr9:20675520-20695718	Browse	199	26	3	0	0
Fbxo39	NM_001037713	10120	-1985	Intragenic	http://genome.ucsc.edu/cgi-bin/hgTracks?org=mouse&db=mm9&position=chr11:72115091-72135409	chr11:72115091-72135409	Browse	319	66	6	0	0
1110032A13Rik	NM_199197	5410.5	-2945.5	Intragenic	http://genome.ucsc.edu/cgi-bin/hgTracks?org=mouse&db=mm9&position=chr18:80384267-80404558	chr18:80384267-80404558	Browse	292	45	5	0	0
Tcf19	NM_025674	1301	-2720	Intragenic	http://genome.ucsc.edu/cgi-bin/hgTracks?org=mouse&db=mm9&position=chr17:35640875-35661083	chr17:35640875-35661083	Browse	209	27	5	0	0
Spsb4	NM_145134	55394.5	-19479.5	Intragenic	http://genome.ucsc.edu/cgi-bin/hgTracks?org=mouse&db=mm9&position=chr9:96889189-96909400	chr9:96889189-96909400	Browse	212	27	3	0	0
Cyp2s1	NM_028775	11112	-2943	Intragenic	http://genome.ucsc.edu/cgi-bin/hgTracks?org=mouse&db=mm9&position=chr7:26588488-26608724	chr7:26588488-26608724	Browse	237	37	4	0	0
Tmie	NM_146260	4988.5	-9049.5	Intragenic	http://genome.ucsc.edu/cgi-bin/hgTracks?org=mouse&db=mm9&position=chr9:110763423-110783652	chr9:110763423-110783652	Browse	230	35	6	0	0
B930011P16Rik	NM_207282	3253.5	515.5	Downstream	http://genome.ucsc.edu/cgi-bin/hgTracks?org=mouse&db=mm9&position=chr5:27369015-27389356	chr5:27369015-27389356	Browse	342	75	2	0	0
A2bp1	NM_021477	-2983.5	-1.5295e+06	Upstream	http://genome.ucsc.edu/cgi-bin/hgTracks?org=mouse&db=mm9&position=chr16:5871918-5892295	chr16:5871918-5892295	Browse	378	85	5	0	0
Corl2	NM_001109743	-3192.5	-47130.5	Upstream	http://genome.ucsc.edu/cgi-bin/hgTracks?org=mouse&db=mm9&position=chr18:77081728-77102173	chr18:77081728-77102173	Browse	446	104	7	0	0
Srm	NM_009272	3371.5	264.5	Downstream	http://genome.ucsc.edu/cgi-bin/hgTracks?org=mouse&db=mm9&position=chr4:147958822-147979163	chr4:147958822-147979163	Browse	342	79	5	0	0
A230050P20Rik	NM_175687	6518.5	852.5	Downstream	http://genome.ucsc.edu/cgi-bin/hgTracks?org=mouse&db=mm9&position=chr9:20669394-20689813	chr9:20669394-20689813	Browse	420	120	4	0	0
Lrrc4b	NM_198250	-10234	-31092	Upstream	http://genome.ucsc.edu/cgi-bin/hgTracks?org=mouse&db=mm9&position=chr7:51677481-51697763	chr7:51677481-51697763	Browse	283	46	3	0	0
Diras1	NM_145217	5602	-186	Intragenic	http://genome.ucsc.edu/cgi-bin/hgTracks?org=mouse&db=mm9&position=chr10:80477854-80498018	chr10:80477854-80498018	Browse	165	23	0	0	0
Ckmt1	NM_009897	-251.5	-5348.5	Upstream	http://genome.ucsc.edu/cgi-bin/hgTracks?org=mouse&db=mm9&position=chr2:121173912-121194337	chr2:121173912-121194337	Browse	426	74	4	0	0
Sgsm1	NM_172718	47178.5	-20312.5	Intragenic	http://genome.ucsc.edu/cgi-bin/hgTracks?org=mouse&db=mm9&position=chr5:113709293-113729560	chr5:113709293-113729560	Browse	268	39	6	0	0
Pacsin1	NM_011861	3120.5	-52304.5	Intragenic	http://genome.ucsc.edu/cgi-bin/hgTracks?org=mouse&db=mm9&position=chr17:27785644-27805849	chr17:27785644-27805849	Browse	206	30	1	0	0
Whrn	NM_001008791	76804	-4238	Intragenic	http://genome.ucsc.edu/cgi-bin/hgTracks?org=mouse&db=mm9&position=chr4:63142612-63162882	chr4:63142612-63162882	Browse	271	47	2	0	0
Tmem126a	NM_025460	9783.5	3286.5	Upstream	http://genome.ucsc.edu/cgi-bin/hgTracks?org=mouse&db=mm9&position=chr7:97598782-97619227	chr7:97598782-97619227	Browse	446	155	8	0	0
Ccnf	NM_007634	474	-27704	Intragenic	http://genome.ucsc.edu/cgi-bin/hgTracks?org=mouse&db=mm9&position=chr17:24350574-24370726	chr17:24350574-24370726	Browse	153	18	4	0	0
Smpd3	NM_021491	80975.5	-4465.5	Intragenic	http://genome.ucsc.edu/cgi-bin/hgTracks?org=mouse&db=mm9&position=chr8:108847218-108867627	chr8:108847218-108867627	Browse	410	118	14	0	0
BC050092	NM_181419	15366.5	2900.5	Upstream	http://genome.ucsc.edu/cgi-bin/hgTracks?org=mouse&db=mm9&position=chr9:22057183-22077296	chr9:22057183-22077296	Browse	114	14	2	0	0
Prkd2	NM_178900	28755	1358	Downstream	http://genome.ucsc.edu/cgi-bin/hgTracks?org=mouse&db=mm9&position=chr7:17446920-17467416	chr7:17446920-17467416	Browse	497	123	14	0	0
Rap1gap	NM_001081155	3317	-44848	Intragenic	http://genome.ucsc.edu/cgi-bin/hgTracks?org=mouse&db=mm9&position=chr4:137230770-137251098	chr4:137230770-137251098	Browse	329	69	5	0	0
Sult4a1	NM_013873	32948	3290	Upstream	http://genome.ucsc.edu/cgi-bin/hgTracks?org=mouse&db=mm9&position=chr15:83929323-83949625	chr15:83929323-83949625	Browse	303	63	2	0	0
Rgs20	NM_021374	112910	3498.5	Upstream	http://genome.ucsc.edu/cgi-bin/hgTracks?org=mouse&db=mm9&position=chr1:5002760-5023157	chr1:5002760-5023157	Browse	398	81	5	0	0
Dyrk3	NM_145508	-1833.5	-11627.5	Downstream	http://genome.ucsc.edu/cgi-bin/hgTracks?org=mouse&db=mm9&position=chr1:133013086-133033281	chr1:133013086-133033281	Browse	196	27	1	0	0
Il17d	NM_145837	20868.5	2530.5	Downstream	http://genome.ucsc.edu/cgi-bin/hgTracks?org=mouse&db=mm9&position=chr14:58154483-58174584	chr14:58154483-58174584	Browse	102	13	2	0	0
Cdk8	NM_153599	-3992.5	-75192.5	Upstream	http://genome.ucsc.edu/cgi-bin/hgTracks?org=mouse&db=mm9&position=chr5:147029045-147049470	chr5:147029045-147049470	Browse	426	137	7	0	0
Srm	NM_009272	3597.5	490.5	Downstream	http://genome.ucsc.edu/cgi-bin/hgTracks?org=mouse&db=mm9&position=chr4:147959167-147979270	chr4:147959167-147979270	Browse	104	13	2	0	0
Unc5a	NM_153131	-3951.5	-60538.5	Upstream	http://genome.ucsc.edu/cgi-bin/hgTracks?org=mouse&db=mm9&position=chr13:55036630-55057051	chr13:55036630-55057051	Browse	422	143	7	0	0
Sema5b	NM_013661	112942	-9188.5	Intragenic	http://genome.ucsc.edu/cgi-bin/hgTracks?org=mouse&db=mm9&position=chr16:35644468-35664729	chr16:35644468-35664729	Browse	262	45	5	0	0
Hoxc4	NM_013553	48392	45934	Downstream	http://genome.ucsc.edu/cgi-bin/hgTracks?org=mouse&db=mm9&position=chr15:102903106-102923328	chr15:102903106-102923328	Browse	223	33	3	0	0
Mdga1	NM_001081160	27849.5	-32075.5	Intragenic	http://genome.ucsc.edu/cgi-bin/hgTracks?org=mouse&db=mm9&position=chr17:29982585-30002918	chr17:29982585-30002918	Browse	334	77	3	0	0
Nefl	NM_010910	-3397	-7251	Upstream	http://genome.ucsc.edu/cgi-bin/hgTracks?org=mouse&db=mm9&position=chr14:68688392-68708694	chr14:68688392-68708694	Browse	303	54	5	0	0
Pcbp3	NM_021568	196536	-3396	Intragenic	http://genome.ucsc.edu/cgi-bin/hgTracks?org=mouse&db=mm9&position=chr10:76410946-76431328	chr10:76410946-76431328	Browse	383	79	8	0	0
Gm443	NM_198621	17439	15478	Downstream	http://genome.ucsc.edu/cgi-bin/hgTracks?org=mouse&db=mm9&position=chr5:25029261-25049385	chr5:25029261-25049385	Browse	125	16	1	0	0
Pcdhga9	NM_033592	2124	-102804	Intragenic	http://genome.ucsc.edu/cgi-bin/hgTracks?org=mouse&db=mm9&position=chr18:37888582-37908844	chr18:37888582-37908844	Browse	263	42	4	0	0
Ube2q1	NM_027315	-3851.5	-14228.5	Upstream	http://genome.ucsc.edu/cgi-bin/hgTracks?org=mouse&db=mm9&position=chr3:89563447-89583924	chr3:89563447-89583924	Browse	478	123	8	0	0
Ddefl1	NM_001008232	38304.5	-181.5	Intragenic	http://genome.ucsc.edu/cgi-bin/hgTracks?org=mouse&db=mm9&position=chr4:135790560-135810725	chr4:135790560-135810725	Browse	166	21	2	0	0
Sh2b2	NM_018825	22393	-4362	Intragenic	http://genome.ucsc.edu/cgi-bin/hgTracks?org=mouse&db=mm9&position=chr5:136706243-136726579	chr5:136706243-136726579	Browse	337	78	1	0	0
Hs6st2	NM_001077202	297650	3259	Upstream	http://genome.ucsc.edu/cgi-bin/hgTracks?org=mouse&db=mm9&position=chrX:49027916-49048160	chrX:49027916-49048160	Browse	245	31	8	0	0
C030003D03Rik	NM_029881	91117	3250	Upstream	http://genome.ucsc.edu/cgi-bin/hgTracks?org=mouse&db=mm9&position=chr10:25791890-25812326	chr10:25791890-25812326	Browse	437	117	9	0	0
Fxyd4	NM_033648	67868.5	64091.5	Upstream	http://genome.ucsc.edu/cgi-bin/hgTracks?org=mouse&db=mm9&position=chr6:117941190-117961699	chr6:117941190-117961699	Browse	510	151	8	0	0
Cacna2d2	NM_020263	-18052.5	-147516	Upstream	http://genome.ucsc.edu/cgi-bin/hgTracks?org=mouse&db=mm9&position=chr9:107273904-107294411	chr9:107273904-107294411	Browse	508	111	11	0	0
Cabp7	NM_138948	11594	3636	Upstream	http://genome.ucsc.edu/cgi-bin/hgTracks?org=mouse&db=mm9&position=chr11:4640171-4660663	chr11:4640171-4660663	Browse	493	135	5	0	0
Rnd1	NM_172612	4660	-3597	Intragenic	http://genome.ucsc.edu/cgi-bin/hgTracks?org=mouse&db=mm9&position=chr15:98494190-98514400	chr15:98494190-98514400	Browse	211	31	3	0	0
Myg1	NM_021713	3734.5	-2695.5	Intragenic	http://genome.ucsc.edu/cgi-bin/hgTracks?org=mouse&db=mm9&position=chr15:102155651-102176096	chr15:102155651-102176096	Browse	446	127	6	0	0
Kcnn2	NM_080465	3876.5	-121854	Intragenic	http://genome.ucsc.edu/cgi-bin/hgTracks?org=mouse&db=mm9&position=chr18:45713498-45733869	chr18:45713498-45733869	Browse	372	59	2	0	0
Epha10	NM_177671	-2842	-8874	Upstream	http://genome.ucsc.edu/cgi-bin/hgTracks?org=mouse&db=mm9&position=chr4:124545103-124565497	chr4:124545103-124565497	Browse	395	114	4	0	0
Rtn4rl2	NM_199223	4058.5	-10688.5	Intragenic	http://genome.ucsc.edu/cgi-bin/hgTracks?org=mouse&db=mm9&position=chr2:84706022-84726299	chr2:84706022-84726299	Browse	278	58	1	0	0
Kncn	NM_001039124	2690	-875	Intragenic	http://genome.ucsc.edu/cgi-bin/hgTracks?org=mouse&db=mm9&position=chr4:115549522-115569866	chr4:115549522-115569866	Browse	345	69	7	0	0
Bcan	NM_001109758	1041	-6802	Intragenic	http://genome.ucsc.edu/cgi-bin/hgTracks?org=mouse&db=mm9&position=chr3:87787283-87807669	chr3:87787283-87807669	Browse	387	84	6	0	0
2810410C14Rik	NM_175471	746.5	-13891.5	Intragenic	http://genome.ucsc.edu/cgi-bin/hgTracks?org=mouse&db=mm9&position=chr4:106733347-106753690	chr4:106733347-106753690	Browse	344	76	2	0	0
Astn2	NM_019514	1018448	-5233	Intragenic	http://genome.ucsc.edu/cgi-bin/hgTracks?org=mouse&db=mm9&position=chr4:66050062-66070506	chr4:66050062-66070506	Browse	445	99	7	0	0
Il17ra	NM_008359	3987	-15813	Intragenic	http://genome.ucsc.edu/cgi-bin/hgTracks?org=mouse&db=mm9&position=chr6:120407183-120427293	chr6:120407183-120427293	Browse	111	13	2	0	0
Pnpla5	NM_029427	-3296	-13851	Downstream	http://genome.ucsc.edu/cgi-bin/hgTracks?org=mouse&db=mm9&position=chr15:83929699-83949809	chr15:83929699-83949809	Browse	111	14	2	0	0
Dhx34	NM_027883	28474.5	3662.5	Upstream	http://genome.ucsc.edu/cgi-bin/hgTracks?org=mouse&db=mm9&position=chr7:16800864-16821223	chr7:16800864-16821223	Browse	360	84	6	0	0
1300001I01Rik	NM_001081158	3970.5	-17382.5	Intragenic	http://genome.ucsc.edu/cgi-bin/hgTracks?org=mouse&db=mm9&position=chr11:74456889-74477044	chr11:74456889-74477044	Browse	156	20	3	0	0
Jph4	NM_001003829	-1438	-5576	Downstream	http://genome.ucsc.edu/cgi-bin/hgTracks?org=mouse&db=mm9&position=chr14:55718555-55738841	chr14:55718555-55738841	Browse	287	53	5	0	0
C130022K22Rik	NM_172730	-38336	-60132	Upstream	http://genome.ucsc.edu/cgi-bin/hgTracks?org=mouse&db=mm9&position=chr6:91779478-91799942	chr6:91779478-91799942	Browse	465	126	10	0	0
Wbp11	NM_021714	6758	-7715	Intragenic	http://genome.ucsc.edu/cgi-bin/hgTracks?org=mouse&db=mm9&position=chr6:136758871-136778997	chr6:136758871-136778997	Browse	127	16	1	0	0
Mkrn1	NM_018810	18165.5	-4383.5	Intragenic	http://genome.ucsc.edu/cgi-bin/hgTracks?org=mouse&db=mm9&position=chr6:39355830-39376139	chr6:39355830-39376139	Browse	310	61	8	0	0
Nlk	NM_008702	126328	-3930	Intragenic	http://genome.ucsc.edu/cgi-bin/hgTracks?org=mouse&db=mm9&position=chr11:78496873-78517121	chr11:78496873-78517121	Browse	249	38	3	0	0
Vhlh	NM_009507	10816.5	3203.5	Downstream	http://genome.ucsc.edu/cgi-bin/hgTracks?org=mouse&db=mm9&position=chr6:113574745-113594916	chr6:113574745-113594916	Browse	172	22	1	0	0
Eid2	NM_198425	-3853.5	-5141.5	Upstream	http://genome.ucsc.edu/cgi-bin/hgTracks?org=mouse&db=mm9&position=chr7:29038795-29059296	chr7:29038795-29059296	Browse	502	187	15	0	0
Ric3	NM_001038624	52780.5	3774.5	Upstream	http://genome.ucsc.edu/cgi-bin/hgTracks?org=mouse&db=mm9&position=chr7:116220459-116240766	chr7:116220459-116240766	Browse	308	46	3	0	0
Nr4a1	NM_010444	-8626	-16557	Upstream	http://genome.ucsc.edu/cgi-bin/hgTracks?org=mouse&db=mm9&position=chr15:101078418-101098914	chr15:101078418-101098914	Browse	497	87	6	0	0
Agtpbp1	NM_023328	111880	4095.5	Upstream	http://genome.ucsc.edu/cgi-bin/hgTracks?org=mouse&db=mm9&position=chr13:59652596-59672955	chr13:59652596-59672955	Browse	360	78	8	0	0
Cdc16	NM_027276	-3857.5	-28050.5	Upstream	http://genome.ucsc.edu/cgi-bin/hgTracks?org=mouse&db=mm9&position=chr8:13743702-13763961	chr8:13743702-13763961	Browse	260	34	4	0	0
Mapkapk5	NM_010765	16331	-4511	Intragenic	http://genome.ucsc.edu/cgi-bin/hgTracks?org=mouse&db=mm9&position=chr5:121981225-122001555	chr5:121981225-122001555	Browse	331	75	3	0	0
Neurod1	NM_010894	8130	4134	Upstream	http://genome.ucsc.edu/cgi-bin/hgTracks?org=mouse&db=mm9&position=chr2:79290756-79311098	chr2:79290756-79311098	Browse	343	75	4	0	0
Zdhhc22	NM_001080943	11015.5	5719.5	Upstream	http://genome.ucsc.edu/cgi-bin/hgTracks?org=mouse&db=mm9&position=chr12:88325097-88345594	chr12:88325097-88345594	Browse	498	160	6	0	0
Scnn1g	NM_011326	-4119.5	-38090.5	Upstream	http://genome.ucsc.edu/cgi-bin/hgTracks?org=mouse&db=mm9&position=chr7:128863645-128884156	chr7:128863645-128884156	Browse	512	149	9	0	0
Rad51	NM_011234	-4085	-27339	Upstream	http://genome.ucsc.edu/cgi-bin/hgTracks?org=mouse&db=mm9&position=chr2:118924133-118944801	chr2:118924133-118944801	Browse	669	293	14	0	0
Pde4c	NM_201607	2135.5	-24977.5	Intragenic	http://genome.ucsc.edu/cgi-bin/hgTracks?org=mouse&db=mm9&position=chr8:73239853-73260342	chr8:73239853-73260342	Browse	490	130	9	0	0
Hgs	NM_008244	4055	-12232	Intragenic	http://genome.ucsc.edu/cgi-bin/hgTracks?org=mouse&db=mm9&position=chr11:120322983-120343135	chr11:120322983-120343135	Browse	153	20	1	0	0
Galnt13	NM_173030	4399.5	-676958	Intragenic	http://genome.ucsc.edu/cgi-bin/hgTracks?org=mouse&db=mm9&position=chr2:54283036-54303357	chr2:54283036-54303357	Browse	322	48	6	0	0
Spns3	NM_029932	-4004.5	-56095.5	Downstream	http://genome.ucsc.edu/cgi-bin/hgTracks?org=mouse&db=mm9&position=chr11:72297381-72317924	chr11:72297381-72317924	Browse	544	100	7	0	0
Ilf3	NM_001042707	40201	2842	Downstream	http://genome.ucsc.edu/cgi-bin/hgTracks?org=mouse&db=mm9&position=chr9:21202371-21222923	chr9:21202371-21222923	Browse	553	135	11	0	0
6330407J23Rik	NM_026138	-1256.5	-56889.5	Upstream	http://genome.ucsc.edu/cgi-bin/hgTracks?org=mouse&db=mm9&position=chr10:28852344-28872745	chr10:28852344-28872745	Browse	402	92	6	0	0
Dlgap3	NM_198618	839	-63303	Intragenic	http://genome.ucsc.edu/cgi-bin/hgTracks?org=mouse&db=mm9&position=chr4:126840641-126861283	chr4:126840641-126861283	Browse	643	199	13	0	0
Sypl2	NM_008596	2665.5	-11668.5	Intragenic	http://genome.ucsc.edu/cgi-bin/hgTracks?org=mouse&db=mm9&position=chr3:108007605-108028092	chr3:108007605-108028092	Browse	488	121	8	0	0
G3bp1	NM_013716	4270.5	-26865.5	Intragenic	http://genome.ucsc.edu/cgi-bin/hgTracks?org=mouse&db=mm9&position=chr11:55277457-55297590	chr11:55277457-55297590	Browse	134	15	3	0	0
Arid1a	NM_001080819	69440	-5164	Intragenic	http://genome.ucsc.edu/cgi-bin/hgTracks?org=mouse&db=mm9&position=chr4:133294258-133314466	chr4:133294258-133314466	Browse	209	30	3	0	0
Gspt1	NM_146066	38174	4576	Upstream	http://genome.ucsc.edu/cgi-bin/hgTracks?org=mouse&db=mm9&position=chr16:11248558-11268772	chr16:11248558-11268772	Browse	215	28	6	0	0
Pigs	NM_201406	4449	-9906	Intragenic	http://genome.ucsc.edu/cgi-bin/hgTracks?org=mouse&db=mm9&position=chr11:78136183-78156561	chr11:78136183-78156561	Browse	379	88	1	0	0
Trim36	NM_178872	50377	3696	Upstream	http://genome.ucsc.edu/cgi-bin/hgTracks?org=mouse&db=mm9&position=chr18:46365743-46386007	chr18:46365743-46386007	Browse	265	47	2	0	0
Map3k9	NM_177395	47927.5	-4666.5	Intragenic	http://genome.ucsc.edu/cgi-bin/hgTracks?org=mouse&db=mm9&position=chr12:82867130-82887525	chr12:82867130-82887525	Browse	396	101	3	0	0
Nrxn1	NM_020252	1.05891e+06	63.5	Upstream	http://genome.ucsc.edu/cgi-bin/hgTracks?org=mouse&db=mm9&position=chr17:91481993-91502418	chr17:91481993-91502418	Browse	426	133	2	0	0
BC022687	NM_145450	-10682.5	-17953.5	Upstream	http://genome.ucsc.edu/cgi-bin/hgTracks?org=mouse&db=mm9&position=chr12:114026370-114046635	chr12:114026370-114046635	Browse	266	42	4	0	0
Tdh	NM_021480	-2838.5	-19584.5	Downstream	http://genome.ucsc.edu/cgi-bin/hgTracks?org=mouse&db=mm9&position=chr14:64098104-64118585	chr14:64098104-64118585	Browse	482	122	8	0	0
Nrxn2	NM_020253	74832.5	-30369.5	Intragenic	http://genome.ucsc.edu/cgi-bin/hgTracks?org=mouse&db=mm9&position=chr19:6492548-6513147	chr19:6492548-6513147	Browse	600	171	9	0	0
Tac4	NM_053093	-33872.5	-41605.5	Upstream	http://genome.ucsc.edu/cgi-bin/hgTracks?org=mouse&db=mm9&position=chr11:95078909-95099030	chr11:95078909-95099030	Browse	122	15	1	0	0
Ndufa5	NM_026614	4428.5	-4593.5	Intragenic	http://genome.ucsc.edu/cgi-bin/hgTracks?org=mouse&db=mm9&position=chr6:24463040-24483147	chr6:24463040-24483147	Browse	108	15	1	0	0
Iqsec3	NM_001033354	104942	4195.5	Upstream	http://genome.ucsc.edu/cgi-bin/hgTracks?org=mouse&db=mm9&position=chr6:121417764-121438019	chr6:121417764-121438019	Browse	256	41	5	0	0
Efna5	NM_010109	271156	-5406.5	Intragenic	http://genome.ucsc.edu/cgi-bin/hgTracks?org=mouse&db=mm9&position=chr17:63215171-63235348	chr17:63215171-63235348	Browse	178	23	1	0	0
Arid1a	NM_001080819	-1988.5	-76592.5	Downstream	http://genome.ucsc.edu/cgi-bin/hgTracks?org=mouse&db=mm9&position=chr4:133222861-133243006	chr4:133222861-133243006	Browse	146	17	2	0	0
Kras	NM_021284	38034.5	4511.5	Upstream	http://genome.ucsc.edu/cgi-bin/hgTracks?org=mouse&db=mm9&position=chr6:145193177-145213344	chr6:145193177-145213344	Browse	168	21	3	0	0
Pomc	NM_008895	687	-4981	Intragenic	http://genome.ucsc.edu/cgi-bin/hgTracks?org=mouse&db=mm9&position=chr12:3945432-3965842	chr12:3945432-3965842	Browse	411	80	5	0	0
Neurog3	NM_009719	5109.5	3435.5	Downstream	http://genome.ucsc.edu/cgi-bin/hgTracks?org=mouse&db=mm9&position=chr10:61590698-61611195	chr10:61590698-61611195	Browse	498	122	7	0	0
Unc45b	NM_178680	15758.5	-16317.5	Intragenic	http://genome.ucsc.edu/cgi-bin/hgTracks?org=mouse&db=mm9&position=chr11:82730512-82750669	chr11:82730512-82750669	Browse	158	18	2	0	0
Pthlh	NM_008970	16033	5186	Upstream	http://genome.ucsc.edu/cgi-bin/hgTracks?org=mouse&db=mm9&position=chr6:147206902-147227296	chr6:147206902-147227296	Browse	395	95	3	0	0
Agtpbp1	NM_023328	112390	4604.5	Upstream	http://genome.ucsc.edu/cgi-bin/hgTracks?org=mouse&db=mm9&position=chr13:59653151-59673418	chr13:59653151-59673418	Browse	268	57	5	0	0
Ttl	NM_027192	4570.5	-23187.5	Intragenic	http://genome.ucsc.edu/cgi-bin/hgTracks?org=mouse&db=mm9&position=chr2:128886190-128906405	chr2:128886190-128906405	Browse	216	32	8	0	0
Eif2c1	NM_153403	33663	4744	Upstream	http://genome.ucsc.edu/cgi-bin/hgTracks?org=mouse&db=mm9&position=chr4:126140215-126160603	chr4:126140215-126160603	Browse	389	90	4	0	0
Armc8	NM_028768	83842.5	-4962.5	Intragenic	http://genome.ucsc.edu/cgi-bin/hgTracks?org=mouse&db=mm9&position=chr9:99454140-99474571	chr9:99454140-99474571	Browse	432	141	6	0	0
Fbxo41	NM_001001160	28802.5	-4506.5	Intragenic	http://genome.ucsc.edu/cgi-bin/hgTracks?org=mouse&db=mm9&position=chr6:85438185-85458562	chr6:85438185-85458562	Browse	378	90	3	0	0
Adcyap1	NM_009625	-1073.5	-7141.5	Upstream	http://genome.ucsc.edu/cgi-bin/hgTracks?org=mouse&db=mm9&position=chr17:93587448-93607927	chr17:93587448-93607927	Browse	480	115	4	0	0
Casz1	NM_027195	138836	-1903.5	Intragenic	http://genome.ucsc.edu/cgi-bin/hgTracks?org=mouse&db=mm9&position=chr4:148307190-148327481	chr4:148307190-148327481	Browse	292	47	1	0	0
Spdef	NM_013891	10062	-4409	Intragenic	http://genome.ucsc.edu/cgi-bin/hgTracks?org=mouse&db=mm9&position=chr17:27851305-27871607	chr17:27851305-27871607	Browse	303	57	4	0	0
Pax2	NM_011037	-77619	-156253	Upstream	http://genome.ucsc.edu/cgi-bin/hgTracks?org=mouse&db=mm9&position=chr19:44744163-44764365	chr19:44744163-44764365	Browse	203	29	1	0	0
Accn2	NM_009597	26833	-3578	Intragenic	http://genome.ucsc.edu/cgi-bin/hgTracks?org=mouse&db=mm9&position=chr15:99517719-99538243	chr15:99517719-99538243	Browse	525	168	19	0	0
Rxrb	NM_011306	4993.5	-1554.5	Intragenic	http://genome.ucsc.edu/cgi-bin/hgTracks?org=mouse&db=mm9&position=chr17:34163662-34183917	chr17:34163662-34183917	Browse	256	42	1	0	0
Reep2	NM_144865	4497.5	-2300.5	Intragenic	http://genome.ucsc.edu/cgi-bin/hgTracks?org=mouse&db=mm9&position=chr18:34994756-35014861	chr18:34994756-35014861	Browse	106	15	0	0	0
N28178	NM_172690	28011	3654	Downstream	http://genome.ucsc.edu/cgi-bin/hgTracks?org=mouse&db=mm9&position=chr4:42947949-42968317	chr4:42947949-42968317	Browse	369	67	3	0	0
40246	NM_001033262	-1233.5	-5368.5	Downstream	http://genome.ucsc.edu/cgi-bin/hgTracks?org=mouse&db=mm9&position=chr10:126481681-126502062	chr10:126481681-126502062	Browse	382	100	8	0	0
Wnt1	NM_021279	9758.5	5784.5	Downstream	http://genome.ucsc.edu/cgi-bin/hgTracks?org=mouse&db=mm9&position=chr15:98619892-98640199	chr15:98619892-98640199	Browse	308	56	3	0	0
Elavl2	NM_010486	128902	7611.5	Upstream	http://genome.ucsc.edu/cgi-bin/hgTracks?org=mouse&db=mm9&position=chr4:91036136-91056579	chr4:91036136-91056579	Browse	444	136	10	0	0
Ube2g2	NM_019803	51005	27335	Downstream	http://genome.ucsc.edu/cgi-bin/hgTracks?org=mouse&db=mm9&position=chr10:77125961-77146179	chr10:77125961-77146179	Browse	219	27	5	0	0
Garnl4	NM_001015046	201655	-5021	Intragenic	http://genome.ucsc.edu/cgi-bin/hgTracks?org=mouse&db=mm9&position=chr11:74388436-74408842	chr11:74388436-74408842	Browse	407	108	6	0	0
Ncln	NM_134009	-8682.5	-18587.5	Downstream	http://genome.ucsc.edu/cgi-bin/hgTracks?org=mouse&db=mm9&position=chr10:80930338-80950703	chr10:80930338-80950703	Browse	366	76	4	0	0
Cdh22	NM_174988	128180	4969	Upstream	http://genome.ucsc.edu/cgi-bin/hgTracks?org=mouse&db=mm9&position=chr2:165055005-165075371	chr2:165055005-165075371	Browse	367	96	3	0	0
Mrps31	NM_020560	4909	-13149	Intragenic	http://genome.ucsc.edu/cgi-bin/hgTracks?org=mouse&db=mm9&position=chr8:23516678-23536922	chr8:23516678-23536922	Browse	245	36	6	0	0
Ptprf	NM_011213	87618	4433	Upstream	http://genome.ucsc.edu/cgi-bin/hgTracks?org=mouse&db=mm9&position=chr4:117958297-117978573	chr4:117958297-117978573	Browse	277	46	3	0	0
1700029P11Rik	NM_025503	4908	3891	Downstream	http://genome.ucsc.edu/cgi-bin/hgTracks?org=mouse&db=mm9&position=chr15:81805717-81826047	chr15:81805717-81826047	Browse	331	82	7	0	0
Stx1a	NM_016801	13801	-13727	Intragenic	http://genome.ucsc.edu/cgi-bin/hgTracks?org=mouse&db=mm9&position=chr5:135503117-135523367	chr5:135503117-135523367	Browse	251	45	1	0	0
Galnt13	NM_173030	-5082.5	-686440	Upstream	http://genome.ucsc.edu/cgi-bin/hgTracks?org=mouse&db=mm9&position=chr2:54273478-54293951	chr2:54273478-54293951	Browse	474	86	10	0	0
Klf3	NM_008453	5384	-21223	Intragenic	http://genome.ucsc.edu/cgi-bin/hgTracks?org=mouse&db=mm9&position=chr5:65190063-65210227	chr5:65190063-65210227	Browse	165	18	3	0	0
D9Ertd280e	NM_177775	53272	4708	Upstream	http://genome.ucsc.edu/cgi-bin/hgTracks?org=mouse&db=mm9&position=chr9:99253493-99273821	chr9:99253493-99273821	Browse	329	70	6	0	0
Sgsm1	NM_172718	49087.5	-18403.5	Intragenic	http://genome.ucsc.edu/cgi-bin/hgTracks?org=mouse&db=mm9&position=chr5:113711090-113731581	chr5:113711090-113731581	Browse	492	119	7	0	0
Tmhs	NM_026571	4791	-3084	Intragenic	http://genome.ucsc.edu/cgi-bin/hgTracks?org=mouse&db=mm9&position=chr17:28707262-28727646	chr17:28707262-28727646	Browse	385	118	8	0	0
Rps25	NM_024266	5424.5	2731.5	Downstream	http://genome.ucsc.edu/cgi-bin/hgTracks?org=mouse&db=mm9&position=chr9:44211052-44231389	chr9:44211052-44231389	Browse	338	57	4	0	0
Gnas	NM_019690	-4303.5	-58068.5	Upstream	http://genome.ucsc.edu/cgi-bin/hgTracks?org=mouse&db=mm9&position=chr2:174095448-174115585	chr2:174095448-174115585	Browse	138	21	1	0	0
BC021381	NM_145382	36805.5	5003.5	Upstream	http://genome.ucsc.edu/cgi-bin/hgTracks?org=mouse&db=mm9&position=chr13:55667227-55687742	chr13:55667227-55687742	Browse	516	177	12	0	0
Kif13a	NM_010617	186212	5581.5	Upstream	http://genome.ucsc.edu/cgi-bin/hgTracks?org=mouse&db=mm9&position=chr13:47020573-47040764	chr13:47020573-47040764	Browse	192	26	2	0	0
Zswim4	NM_172503	21024	-5077	Intragenic	http://genome.ucsc.edu/cgi-bin/hgTracks?org=mouse&db=mm9&position=chr8:86745669-86766059	chr8:86745669-86766059	Browse	391	102	4	0	0
Prkab1	NM_031869	15869	5030	Upstream	http://genome.ucsc.edu/cgi-bin/hgTracks?org=mouse&db=mm9&position=chr5:116469340-116489594	chr5:116469340-116489594	Browse	255	34	4	0	0
Slc6a17	NM_172271	44792.5	-5678.5	Intragenic	http://genome.ucsc.edu/cgi-bin/hgTracks?org=mouse&db=mm9&position=chr3:107305094-107325421	chr3:107305094-107325421	Browse	328	75	6	0	0
Ank1	NM_031158	5314	-86908	Intragenic	http://genome.ucsc.edu/cgi-bin/hgTracks?org=mouse&db=mm9&position=chr8:24163986-24184134	chr8:24163986-24184134	Browse	149	21	4	0	0
EG630499	NM_001081015	-2377.5	-5978.5	Downstream	http://genome.ucsc.edu/cgi-bin/hgTracks?org=mouse&db=mm9&position=chr17:34099473-34120040	chr17:34099473-34120040	Browse	568	230	8	0	0
40242	NM_027314	31529.5	17212.5	Downstream	http://genome.ucsc.edu/cgi-bin/hgTracks?org=mouse&db=mm9&position=chr19:37303586-37324093	chr19:37303586-37324093	Browse	508	156	10	0	0
Tor3a	NM_023141	14476.5	-5246.5	Intragenic	http://genome.ucsc.edu/cgi-bin/hgTracks?org=mouse&db=mm9&position=chr1:158588975-158609408	chr1:158588975-158609408	Browse	434	67	8	0	0
Tbc1d20	NM_024196	-5125.5	-23844.5	Upstream	http://genome.ucsc.edu/cgi-bin/hgTracks?org=mouse&db=mm9&position=chr2:152104310-152124653	chr2:152104310-152124653	Browse	344	61	10	0	0
Tcfap2d	NM_153154	6836.5	-56474.5	Intragenic	http://genome.ucsc.edu/cgi-bin/hgTracks?org=mouse&db=mm9&position=chr1:19089806-19110071	chr1:19089806-19110071	Browse	266	54	3	0	0
E130012A19Rik	NM_175332	-4059	-6389	Downstream	http://genome.ucsc.edu/cgi-bin/hgTracks?org=mouse&db=mm9&position=chr11:97474529-97494753	chr11:97474529-97494753	Browse	225	33	2	0	0
Rhbdl3	NM_139228	-5213.5	-60093.5	Upstream	http://genome.ucsc.edu/cgi-bin/hgTracks?org=mouse&db=mm9&position=chr11:80099276-80119451	chr11:80099276-80119451	Browse	176	22	0	0	0
Itga9	NM_133721	5641.5	-286590	Intragenic	http://genome.ucsc.edu/cgi-bin/hgTracks?org=mouse&db=mm9&position=chr9:118511355-118531580	chr9:118511355-118531580	Browse	226	32	1	0	0
Ky	NM_024291	5402	-34700	Intragenic	http://genome.ucsc.edu/cgi-bin/hgTracks?org=mouse&db=mm9&position=chr9:102403720-102424018	chr9:102403720-102424018	Browse	299	51	3	0	0
BC055111	NM_183182	26427	97	Upstream	http://genome.ucsc.edu/cgi-bin/hgTracks?org=mouse&db=mm9&position=chr4:106279816-106300064	chr4:106279816-106300064	Browse	249	43	2	0	0
Rasgef1c	NM_029004	-5301.5	-83690.5	Upstream	http://genome.ucsc.edu/cgi-bin/hgTracks?org=mouse&db=mm9&position=chr11:49699924-49720145	chr11:49699924-49720145	Browse	222	35	1	0	0
Ctsz	NM_022325	6215	-5284	Intragenic	http://genome.ucsc.edu/cgi-bin/hgTracks?org=mouse&db=mm9&position=chr2:174249122-174269296	chr2:174249122-174269296	Browse	175	20	3	0	0
Pcdh1	NM_029357	20504	7435	Upstream	http://genome.ucsc.edu/cgi-bin/hgTracks?org=mouse&db=mm9&position=chr18:38366577-38387125	chr18:38366577-38387125	Browse	549	174	9	0	0
AB182283	NM_001081652	2574.5	-5657.5	Intragenic	http://genome.ucsc.edu/cgi-bin/hgTracks?org=mouse&db=mm9&position=chr11:6490299-6510500	chr11:6490299-6510500	Browse	202	26	4	0	0
AI851790	NM_182807	-4729.5	-481634	Upstream	http://genome.ucsc.edu/cgi-bin/hgTracks?org=mouse&db=mm9&position=chr10:122686287-122706516	chr10:122686287-122706516	Browse	230	29	2	0	0
Sar1a	NM_009120	5497.5	-7479.5	Intragenic	http://genome.ucsc.edu/cgi-bin/hgTracks?org=mouse&db=mm9&position=chr10:61138472-61158659	chr10:61138472-61158659	Browse	188	24	2	0	0
Cadm3	NM_053199	27595	-5847	Intragenic	http://genome.ucsc.edu/cgi-bin/hgTracks?org=mouse&db=mm9&position=chr1:175281650-175302308	chr1:175281650-175302308	Browse	659	314	14	0	0
Myd88	NM_010851	-1528	-5581	Downstream	http://genome.ucsc.edu/cgi-bin/hgTracks?org=mouse&db=mm9&position=chr9:119233421-119253733	chr9:119233421-119253733	Browse	313	52	6	0	0
9130023H24Rik	NM_177001	-2549	-6130	Downstream	http://genome.ucsc.edu/cgi-bin/hgTracks?org=mouse&db=mm9&position=chr7:135365096-135385734	chr7:135365096-135385734	Browse	639	259	12	0	0
Suv420h1	NM_144871	6858	-42113	Intragenic	http://genome.ucsc.edu/cgi-bin/hgTracks?org=mouse&db=mm9&position=chr19:3764144-3784412	chr19:3764144-3784412	Browse	269	37	5	0	0
Rbp7	NM_022020	1120	-4147	Intragenic	http://genome.ucsc.edu/cgi-bin/hgTracks?org=mouse&db=mm9&position=chr4:148814764-148835096	chr4:148814764-148835096	Browse	333	68	1	0	0
Rap1gap	NM_001081155	-5424.5	-53589.5	Upstream	http://genome.ucsc.edu/cgi-bin/hgTracks?org=mouse&db=mm9&position=chr4:137222004-137242381	chr4:137222004-137242381	Browse	378	86	7	0	0
Dopey2	NM_026700	5723	-22649	Intragenic	http://genome.ucsc.edu/cgi-bin/hgTracks?org=mouse&db=mm9&position=chr16:93707702-93728046	chr16:93707702-93728046	Browse	345	69	7	0	0
Wasf1	NM_031877	6212	-48783	Intragenic	http://genome.ucsc.edu/cgi-bin/hgTracks?org=mouse&db=mm9&position=chr10:40599403-40619777	chr10:40599403-40619777	Browse	375	76	5	0	0
2810452K22Rik	NM_026048	10840	-5653	Intragenic	http://genome.ucsc.edu/cgi-bin/hgTracks?org=mouse&db=mm9&position=chr12:112111553-112131789	chr12:112111553-112131789	Browse	237	41	1	0	0
Slco2b1	NM_175316	-25371.5	-78908.5	Downstream	http://genome.ucsc.edu/cgi-bin/hgTracks?org=mouse&db=mm9&position=chr7:106770692-106791191	chr7:106770692-106791191	Browse	500	155	6	0	0
Man2b2	NM_008550	29212	5505	Upstream	http://genome.ucsc.edu/cgi-bin/hgTracks?org=mouse&db=mm9&position=chr5:37217102-37237640	chr5:37217102-37237640	Browse	539	173	11	0	0
Apaf1	NM_001042558	-165693	-259126	Downstream	http://genome.ucsc.edu/cgi-bin/hgTracks?org=mouse&db=mm9&position=chr10:90276198-90296526	chr10:90276198-90296526	Browse	329	71	2	0	0
Adcyap1r1	NM_001025372	5941.5	-43534.5	Intragenic	http://genome.ucsc.edu/cgi-bin/hgTracks?org=mouse&db=mm9&position=chr6:55397769-55418060	chr6:55397769-55418060	Browse	292	51	6	0	0
Slc6a11	NM_172890	-5530.5	-124176	Upstream	http://genome.ucsc.edu/cgi-bin/hgTracks?org=mouse&db=mm9&position=chr6:114065514-114085893	chr6:114065514-114085893	Browse	380	76	4	0	0
Rnf216	NM_080561	116070	-6032.5	Intragenic	http://genome.ucsc.edu/cgi-bin/hgTracks?org=mouse&db=mm9&position=chr5:143858547-143878734	chr5:143858547-143878734	Browse	188	23	2	0	0
Suv420h2	NM_146177	5533.5	-1766.5	Intragenic	http://genome.ucsc.edu/cgi-bin/hgTracks?org=mouse&db=mm9&position=chr7:4687214-4707431	chr7:4687214-4707431	Browse	218	29	6	0	0
Dlgap2	NM_172910	6843.5	-744962	Intragenic	http://genome.ucsc.edu/cgi-bin/hgTracks?org=mouse&db=mm9&position=chr8:14092606-14112829	chr8:14092606-14112829	Browse	224	30	4	0	0
Nefh	NM_010904	14832.5	5523.5	Upstream	http://genome.ucsc.edu/cgi-bin/hgTracks?org=mouse&db=mm9&position=chr11:4843495-4863686	chr11:4843495-4863686	Browse	192	24	2	0	0
Cflar	NM_009805	5760	-14182	Intragenic	http://genome.ucsc.edu/cgi-bin/hgTracks?org=mouse&db=mm9&position=chr1:58765769-58786009	chr1:58765769-58786009	Browse	241	34	1	0	0
Zdhhc22	NM_001080943	961.5	-4334.5	Intragenic	http://genome.ucsc.edu/cgi-bin/hgTracks?org=mouse&db=mm9&position=chr12:88314992-88335591	chr12:88314992-88335591	Browse	600	168	8	0	0
Prdm1	NM_007548	15904	-5668	Intragenic	http://genome.ucsc.edu/cgi-bin/hgTracks?org=mouse&db=mm9&position=chr10:44162765-44183007	chr10:44162765-44183007	Browse	243	42	3	0	0
Lhx4	NM_010712	29677	6438	Upstream	http://genome.ucsc.edu/cgi-bin/hgTracks?org=mouse&db=mm9&position=chr1:157568430-157588628	chr1:157568430-157588628	Browse	199	26	3	0	0
Rpl17	NM_001002239	-5557	-8462	Upstream	http://genome.ucsc.edu/cgi-bin/hgTracks?org=mouse&db=mm9&position=chr18:75144436-75164710	chr18:75144436-75164710	Browse	275	33	4	0	0
Elfn1	NM_175522	71156	4376	Downstream	http://genome.ucsc.edu/cgi-bin/hgTracks?org=mouse&db=mm9&position=chr5:140444822-140465282	chr5:140444822-140465282	Browse	461	105	5	0	0
Kcnh2	NM_013569	38053.5	6037.5	Upstream	http://genome.ucsc.edu/cgi-bin/hgTracks?org=mouse&db=mm9&position=chr5:23853191-23873728	chr5:23853191-23873728	Browse	538	157	18	0	0
Sfrs14	NM_172755	-5944	-34817	Upstream	http://genome.ucsc.edu/cgi-bin/hgTracks?org=mouse&db=mm9&position=chr8:72741954-72762420	chr8:72741954-72762420	Browse	467	101	17	0	0
Abcc8	NM_011510	69306	-6205	Intragenic	http://genome.ucsc.edu/cgi-bin/hgTracks?org=mouse&db=mm9&position=chr7:53419077-53439319	chr7:53419077-53439319	Browse	243	36	2	0	0
Clip2	NM_001039162	39291	-23758	Intragenic	http://genome.ucsc.edu/cgi-bin/hgTracks?org=mouse&db=mm9&position=chr5:134994341-135014751	chr5:134994341-135014751	Browse	411	90	6	0	0
Arl1	NM_025859	-6433.5	-18222.5	Upstream	http://genome.ucsc.edu/cgi-bin/hgTracks?org=mouse&db=mm9&position=chr10:88177625-88197824	chr10:88177625-88197824	Browse	200	26	4	0	0
Mpp2	NM_016695	24487	-6997	Intragenic	http://genome.ucsc.edu/cgi-bin/hgTracks?org=mouse&db=mm9&position=chr11:101932720-101952918	chr11:101932720-101952918	Browse	199	28	1	0	0
Smarcd2	NM_031878	3604.5	-832.5	Intragenic	http://genome.ucsc.edu/cgi-bin/hgTracks?org=mouse&db=mm9&position=chr11:106118021-106138186	chr11:106118021-106138186	Browse	166	20	2	0	0
Slc39a3	NM_134135	8981	3608	Upstream	http://genome.ucsc.edu/cgi-bin/hgTracks?org=mouse&db=mm9&position=chr10:80490006-80510524	chr10:80490006-80510524	Browse	519	182	7	0	0
Zfp689	NM_175163	12942	5958	Upstream	http://genome.ucsc.edu/cgi-bin/hgTracks?org=mouse&db=mm9&position=chr7:134588278-134608908	chr7:134588278-134608908	Browse	631	253	14	0	0
Nova2	NM_001029877	26214.5	-7237.5	Intragenic	http://genome.ucsc.edu/cgi-bin/hgTracks?org=mouse&db=mm9&position=chr7:19526651-19547172	chr7:19526651-19547172	Browse	522	125	2	0	0
Klf7	NM_033563	80141.5	-5575.5	Intragenic	http://genome.ucsc.edu/cgi-bin/hgTracks?org=mouse&db=mm9&position=chr1:64152251-64172524	chr1:64152251-64172524	Browse	274	45	5	0	0
Gpr26	NM_173410	-5671	-24845	Upstream	http://genome.ucsc.edu/cgi-bin/hgTracks?org=mouse&db=mm9&position=chr7:139142281-139162661	chr7:139142281-139162661	Browse	381	96	4	0	0
Tmem189	NM_145538	-5083.5	-23403.5	Downstream	http://genome.ucsc.edu/cgi-bin/hgTracks?org=mouse&db=mm9&position=chr2:167453520-167473761	chr2:167453520-167473761	Browse	242	34	4	0	0
B3gat1	NM_029792	-23937.5	-33714.5	Upstream	http://genome.ucsc.edu/cgi-bin/hgTracks?org=mouse&db=mm9&position=chr9:26525041-26545376	chr9:26525041-26545376	Browse	336	63	6	0	0
Crtac1	NM_145123	142401	-6346	Intragenic	http://genome.ucsc.edu/cgi-bin/hgTracks?org=mouse&db=mm9&position=chr19:42489696-42510158	chr19:42489696-42510158	Browse	463	125	9	0	0
H2-D1	NM_010380	7110.5	2706.5	Downstream	http://genome.ucsc.edu/cgi-bin/hgTracks?org=mouse&db=mm9&position=chr17:35396824-35417473	chr17:35396824-35417473	Browse	650	288	17	0	0
Gm347	NM_001005420	5361.5	-2206.5	Intragenic	http://genome.ucsc.edu/cgi-bin/hgTracks?org=mouse&db=mm9&position=chr2:28298718-28318925	chr2:28298718-28318925	Browse	208	29	3	0	0
Tac4	NM_053093	4041.5	-3691.5	Intragenic	http://genome.ucsc.edu/cgi-bin/hgTracks?org=mouse&db=mm9&position=chr11:95116796-95136971	chr11:95116796-95136971	Browse	176	26	4	0	0
Slc7a10	NM_017394	-7067.5	-21760.5	Upstream	http://genome.ucsc.edu/cgi-bin/hgTracks?org=mouse&db=mm9&position=chr7:35954244-35974493	chr7:35954244-35974493	Browse	250	40	4	0	0
Upf1	NM_030680	27994	6239	Upstream	http://genome.ucsc.edu/cgi-bin/hgTracks?org=mouse&db=mm9&position=chr8:72873313-72893521	chr8:72873313-72893521	Browse	209	27	4	0	0
Ythdf1	NM_173761	-18980	-35540	Downstream	http://genome.ucsc.edu/cgi-bin/hgTracks?org=mouse&db=mm9&position=chr2:180609865-180630337	chr2:180609865-180630337	Browse	473	130	6	0	0
Grm4	NM_001013385	44436	-36481	Intragenic	http://genome.ucsc.edu/cgi-bin/hgTracks?org=mouse&db=mm9&position=chr17:27593591-27613945	chr17:27593591-27613945	Browse	355	72	4	0	0
Cpz	NM_153107	29578	6169	Upstream	http://genome.ucsc.edu/cgi-bin/hgTracks?org=mouse&db=mm9&position=chr5:35864248-35884640	chr5:35864248-35884640	Browse	393	120	5	0	0
EG215472	NM_174999	12030	7043	Upstream	http://genome.ucsc.edu/cgi-bin/hgTracks?org=mouse&db=mm9&position=chr10:93758187-93778701	chr10:93758187-93778701	Browse	515	125	7	0	0
Krt86	NM_010667	-428.5	-6934.5	Upstream	http://genome.ucsc.edu/cgi-bin/hgTracks?org=mouse&db=mm9&position=chr15:101293237-101313722	chr15:101293237-101313722	Browse	486	125	5	0	0
Rps6ka1	NM_009097	57171	16662	Upstream	http://genome.ucsc.edu/cgi-bin/hgTracks?org=mouse&db=mm9&position=chr4:133450251-133470501	chr4:133450251-133470501	Browse	251	40	4	0	0
Zdhhc22	NM_001080943	281.5	-5014.5	Intragenic	http://genome.ucsc.edu/cgi-bin/hgTracks?org=mouse&db=mm9&position=chr12:88314311-88334912	chr12:88314311-88334912	Browse	602	168	7	0	0
Nxph1	NM_008751	7677.5	-290882	Intragenic	http://genome.ucsc.edu/cgi-bin/hgTracks?org=mouse&db=mm9&position=chr6:8897514-8917877	chr6:8897514-8917877	Browse	364	68	6	0	0
Fes	NM_010194	108.5	-10080.5	Intragenic	http://genome.ucsc.edu/cgi-bin/hgTracks?org=mouse&db=mm9&position=chr7:87512463-87533040	chr7:87512463-87533040	Browse	578	108	7	0	0
Gpr123	NM_177469	-6335	-50250	Upstream	http://genome.ucsc.edu/cgi-bin/hgTracks?org=mouse&db=mm9&position=chr7:147003566-147023908	chr7:147003566-147023908	Browse	343	88	8	0	0
2310038H17Rik	NM_025964	17443	6754	Upstream	http://genome.ucsc.edu/cgi-bin/hgTracks?org=mouse&db=mm9&position=chr1:64660397-64680595	chr1:64660397-64680595	Browse	199	27	2	0	0
Tuba1c	NM_009448	-5926	-14141	Upstream	http://genome.ucsc.edu/cgi-bin/hgTracks?org=mouse&db=mm9&position=chr15:98844210-98864580	chr15:98844210-98864580	Browse	371	81	4	0	0
Rprml	NM_001033212	7184.5	6112.5	Downstream	http://genome.ucsc.edu/cgi-bin/hgTracks?org=mouse&db=mm9&position=chr11:103507754-103528259	chr11:103507754-103528259	Browse	506	156	8	0	0
Mast1	NM_019945	18467.5	-7033.5	Intragenic	http://genome.ucsc.edu/cgi-bin/hgTracks?org=mouse&db=mm9&position=chr8:87444046-87464391	chr8:87444046-87464391	Browse	346	57	3	0	0
Trpm2	NM_138301	62909.5	4616.5	Upstream	http://genome.ucsc.edu/cgi-bin/hgTracks?org=mouse&db=mm9&position=chr10:77424758-77444879	chr10:77424758-77444879	Browse	122	16	2	0	0
Zfpm1	NM_009569	47450	-7657	Intragenic	http://genome.ucsc.edu/cgi-bin/hgTracks?org=mouse&db=mm9&position=chr8:124843431-124863549	chr8:124843431-124863549	Browse	119	16	1	0	0
Yy1	NM_009537	-7546	-30868	Upstream	http://genome.ucsc.edu/cgi-bin/hgTracks?org=mouse&db=mm9&position=chr12:110013787-110034161	chr12:110013787-110034161	Browse	375	59	10	0	0
Zfp322a	NM_172586	22631	6532	Upstream	http://genome.ucsc.edu/cgi-bin/hgTracks?org=mouse&db=mm9&position=chr13:23457529-23477677	chr13:23457529-23477677	Browse	149	21	1	0	0
Kcng4	NM_025734	-4145	-15972	Downstream	http://genome.ucsc.edu/cgi-bin/hgTracks?org=mouse&db=mm9&position=chr8:122133494-122153722	chr8:122133494-122153722	Browse	229	36	2	0	0
Rps6ka6	NM_025949	81844.5	-67909.5	Intragenic	http://genome.ucsc.edu/cgi-bin/hgTracks?org=mouse&db=mm9&position=chrX:108573525-108593764	chrX:108573525-108593764	Browse	240	40	1	0	0
Slc1a2	NM_001077514	-6463	-129367	Upstream	http://genome.ucsc.edu/cgi-bin/hgTracks?org=mouse&db=mm9&position=chr2:102482255-102502497	chr2:102482255-102502497	Browse	243	37	4	0	0
Kif5a	NM_001039000	30554.5	-6818.5	Intragenic	http://genome.ucsc.edu/cgi-bin/hgTracks?org=mouse&db=mm9&position=chr10:126683121-126703496	chr10:126683121-126703496	Browse	376	78	6	0	0
Klhl7	NM_026448	7267	-52907	Intragenic	http://genome.ucsc.edu/cgi-bin/hgTracks?org=mouse&db=mm9&position=chr5:23603435-23623957	chr5:23603435-23623957	Browse	523	158	7	0	0
Acaa1b	NM_146230	1773	-7278	Intragenic	http://genome.ucsc.edu/cgi-bin/hgTracks?org=mouse&db=mm9&position=chr9:119048692-119069174	chr9:119048692-119069174	Browse	483	198	6	0	0
Zscan10	NM_001033425	2820.5	-7343.5	Intragenic	http://genome.ucsc.edu/cgi-bin/hgTracks?org=mouse&db=mm9&position=chr17:23730501-23750784	chr17:23730501-23750784	Browse	284	48	6	0	0
Pdx1	NM_008814	11325	6306	Downstream	http://genome.ucsc.edu/cgi-bin/hgTracks?org=mouse&db=mm9&position=chr5:148082953-148103109	chr5:148082953-148103109	Browse	157	19	2	0	0
Def6	NM_027185	9108.5	-11661.5	Intragenic	http://genome.ucsc.edu/cgi-bin/hgTracks?org=mouse&db=mm9&position=chr17:28343699-28364066	chr17:28343699-28364066	Browse	368	91	6	0	0
Pigs	NM_201406	8317.5	-6037.5	Intragenic	http://genome.ucsc.edu/cgi-bin/hgTracks?org=mouse&db=mm9&position=chr11:78140156-78160325	chr11:78140156-78160325	Browse	170	21	2	0	0
Nptx1	NM_008730	1474	-7628	Intragenic	http://genome.ucsc.edu/cgi-bin/hgTracks?org=mouse&db=mm9&position=chr11:119391375-119411637	chr11:119391375-119411637	Browse	263	40	5	0	0
Accn3	NM_183000	3107.5	-1276.5	Intragenic	http://genome.ucsc.edu/cgi-bin/hgTracks?org=mouse&db=mm9&position=chr5:23912053-23932698	chr5:23912053-23932698	Browse	646	136	7	0	0
Clip2	NM_001039162	55579	-7470	Intragenic	http://genome.ucsc.edu/cgi-bin/hgTracks?org=mouse&db=mm9&position=chr5:135010598-135031070	chr5:135010598-135031070	Browse	473	129	5	0	0
Dnm2	NM_001039520	7237	-74943	Intragenic	http://genome.ucsc.edu/cgi-bin/hgTracks?org=mouse&db=mm9&position=chr9:21226540-21246710	chr9:21226540-21246710	Browse	171	23	4	0	0
5730410E15Rik	NM_001032727	108901	-7306	Intragenic	http://genome.ucsc.edu/cgi-bin/hgTracks?org=mouse&db=mm9&position=chr15:44602141-44622465	chr15:44602141-44622465	Browse	325	57	3	0	0
Kcnj6	NM_001025584	256100	7086	Upstream	http://genome.ucsc.edu/cgi-bin/hgTracks?org=mouse&db=mm9&position=chr16:95216200-95236578	chr16:95216200-95236578	Browse	379	97	10	0	0
Rpl11	NM_025919	10316	6892	Upstream	http://genome.ucsc.edu/cgi-bin/hgTracks?org=mouse&db=mm9&position=chr4:135606030-135626326	chr4:135606030-135626326	Browse	297	63	1	0	0
Irs1	NM_010570	65643	7308	Upstream	http://genome.ucsc.edu/cgi-bin/hgTracks?org=mouse&db=mm9&position=chr1:82285167-82305477	chr1:82285167-82305477	Browse	311	52	5	0	0
Azi1	NM_001109658	15105.5	-7292.5	Intragenic	http://genome.ucsc.edu/cgi-bin/hgTracks?org=mouse&db=mm9&position=chr11:119930769-119950928	chr11:119930769-119950928	Browse	160	17	3	0	0
Acot2	NM_134188	7475.5	1489.5	Downstream	http://genome.ucsc.edu/cgi-bin/hgTracks?org=mouse&db=mm9&position=chr12:85326207-85346422	chr12:85326207-85346422	Browse	216	28	3	0	0
Src	NM_001025395	40385	-7161	Intragenic	http://genome.ucsc.edu/cgi-bin/hgTracks?org=mouse&db=mm9&position=chr2:157280329-157300497	chr2:157280329-157300497	Browse	169	21	4	0	0
BC048355	NM_207161	-16486.5	-19316.5	Upstream	http://genome.ucsc.edu/cgi-bin/hgTracks?org=mouse&db=mm9&position=chr17:46607192-46627309	chr17:46607192-46627309	Browse	118	14	1	0	0
Rab12	NM_024448	-53034.5	-78193.5	Downstream	http://genome.ucsc.edu/cgi-bin/hgTracks?org=mouse&db=mm9&position=chr17:66780717-66800916	chr17:66780717-66800916	Browse	200	29	1	0	0
E2f2	NM_177733	7824.5	-15838.5	Intragenic	http://genome.ucsc.edu/cgi-bin/hgTracks?org=mouse&db=mm9&position=chr4:135725997-135746268	chr4:135725997-135746268	Browse	272	48	6	0	0
Ahdc1	NM_146155	35129	-31476	Intragenic	http://genome.ucsc.edu/cgi-bin/hgTracks?org=mouse&db=mm9&position=chr4:132592450-132612648	chr4:132592450-132612648	Browse	199	25	4	0	0
Dnajc1	NM_007869	182780	7413.5	Upstream	http://genome.ucsc.edu/cgi-bin/hgTracks?org=mouse&db=mm9&position=chr2:18311483-18331612	chr2:18311483-18331612	Browse	130	15	1	0	0
Slc29a4	NM_146257	-7308.5	-27697.5	Upstream	http://genome.ucsc.edu/cgi-bin/hgTracks?org=mouse&db=mm9&position=chr5:143160559-143180932	chr5:143160559-143180932	Browse	374	105	1	0	0
Nlrp14	NM_001002894	34943.5	3830.5	Downstream	http://genome.ucsc.edu/cgi-bin/hgTracks?org=mouse&db=mm9&position=chr7:114335234-114355659	chr7:114335234-114355659	Browse	426	112	3	0	0
Sec22c	NM_178677	14614	-7318	Intragenic	http://genome.ucsc.edu/cgi-bin/hgTracks?org=mouse&db=mm9&position=chr9:121596701-121616817	chr9:121596701-121616817	Browse	117	13	3	0	0
Acad10	NM_028037	32157	-7325	Intragenic	http://genome.ucsc.edu/cgi-bin/hgTracks?org=mouse&db=mm9&position=chr5:122093087-122113301	chr5:122093087-122113301	Browse	215	31	2	0	0
Gpr4	NM_175668	8141	-3496	Intragenic	http://genome.ucsc.edu/cgi-bin/hgTracks?org=mouse&db=mm9&position=chr7:19795820-19816234	chr7:19795820-19816234	Browse	415	85	7	0	0
Jhdm1d	NM_001033430	112903	42749	Upstream	http://genome.ucsc.edu/cgi-bin/hgTracks?org=mouse&db=mm9&position=chr6:39189386-39209656	chr6:39189386-39209656	Browse	271	39	1	0	0
Cnpy3	NM_028065	655	-15835	Intragenic	http://genome.ucsc.edu/cgi-bin/hgTracks?org=mouse&db=mm9&position=chr17:46863231-46883397	chr17:46863231-46883397	Browse	167	18	5	0	0
Sncb	NM_033610	-327.5	-7908.5	Downstream	http://genome.ucsc.edu/cgi-bin/hgTracks?org=mouse&db=mm9&position=chr13:54849709-54870076	chr13:54849709-54870076	Browse	368	96	8	0	0
Bpil2	NM_177772	5400.5	-46769.5	Intragenic	http://genome.ucsc.edu/cgi-bin/hgTracks?org=mouse&db=mm9&position=chr10:85417781-85437890	chr10:85417781-85437890	Browse	110	14	3	0	0
Epm2aip1	NM_175266	48252	41005	Downstream	http://genome.ucsc.edu/cgi-bin/hgTracks?org=mouse&db=mm9&position=chr9:111212467-111232733	chr9:111212467-111232733	Browse	267	45	2	0	0
Nr2f1	NM_010151	-17609	-27617	Downstream	http://genome.ucsc.edu/cgi-bin/hgTracks?org=mouse&db=mm9&position=chr13:78300405-78320847	chr13:78300405-78320847	Browse	443	105	4	0	0
Por	NM_008898	7494.5	-38617.5	Intragenic	http://genome.ucsc.edu/cgi-bin/hgTracks?org=mouse&db=mm9&position=chr5:136162508-136182647	chr5:136162508-136182647	Browse	140	17	1	0	0
Papola	NM_011112	70648	16406	Downstream	http://genome.ucsc.edu/cgi-bin/hgTracks?org=mouse&db=mm9&position=chr12:107083433-107103685	chr12:107083433-107103685	Browse	253	36	5	0	0
Trim62	NM_178110	7845.5	-19341.5	Intragenic	http://genome.ucsc.edu/cgi-bin/hgTracks?org=mouse&db=mm9&position=chr4:128559094-128579363	chr4:128559094-128579363	Browse	270	42	3	0	0
Wnt2b	NM_009520	9157.5	-7747.5	Intragenic	http://genome.ucsc.edu/cgi-bin/hgTracks?org=mouse&db=mm9&position=chr3:104746739-104767020	chr3:104746739-104767020	Browse	282	42	2	0	0
Mknk1	NM_021461	7631.5	-32371.5	Intragenic	http://genome.ucsc.edu/cgi-bin/hgTracks?org=mouse&db=mm9&position=chr4:115509293-115529670	chr4:115509293-115529670	Browse	378	84	6	0	0
Gnal	NM_177137	-7485	-145941	Upstream	http://genome.ucsc.edu/cgi-bin/hgTracks?org=mouse&db=mm9&position=chr18:67230393-67250615	chr18:67230393-67250615	Browse	223	37	3	0	0
2510048L02Rik	NM_025977	2175.5	-6226.5	Intragenic	http://genome.ucsc.edu/cgi-bin/hgTracks?org=mouse&db=mm9&position=chr9:21724010-21744169	chr9:21724010-21744169	Browse	160	20	2	0	0
D430041B17Rik	NM_172737	-2993	-13697	Downstream	http://genome.ucsc.edu/cgi-bin/hgTracks?org=mouse&db=mm9&position=chr7:4764057-4784263	chr7:4764057-4784263	Browse	207	29	4	0	0
Igsf9b	NM_001033323	8980.5	-21927.5	Intragenic	http://genome.ucsc.edu/cgi-bin/hgTracks?org=mouse&db=mm9&position=chr9:27105560-27126025	chr9:27105560-27126025	Browse	466	125	4	0	0
Haghl	NM_026897	1817.5	-691.5	Intragenic	http://genome.ucsc.edu/cgi-bin/hgTracks?org=mouse&db=mm9&position=chr17:25911536-25931637	chr17:25911536-25931637	Browse	102	13	2	0	0
Zfp516	NM_183033	-6052	-53149	Upstream	http://genome.ucsc.edu/cgi-bin/hgTracks?org=mouse&db=mm9&position=chr18:83108791-83129125	chr18:83108791-83129125	Browse	335	60	5	0	0
4933406E20Rik	NM_028944	10655.5	-8119.5	Intragenic	http://genome.ucsc.edu/cgi-bin/hgTracks?org=mouse&db=mm9&position=chr9:108481648-108501975	chr9:108481648-108501975	Browse	328	58	5	0	0
A2bp1	NM_021477	8352	-1518169	Intragenic	http://genome.ucsc.edu/cgi-bin/hgTracks?org=mouse&db=mm9&position=chr16:5883292-5903592	chr16:5883292-5903592	Browse	301	51	5	0	0
Polr3f	NM_029763	7980	-6055	Intragenic	http://genome.ucsc.edu/cgi-bin/hgTracks?org=mouse&db=mm9&position=chr2:144351292-144371628	chr2:144351292-144371628	Browse	337	65	6	0	0
Cbln4	NM_175631	-1865	-8996	Downstream	http://genome.ucsc.edu/cgi-bin/hgTracks?org=mouse&db=mm9&position=chr2:171849858-171870082	chr2:171849858-171870082	Browse	225	38	2	0	0
Trpc7	NM_012035	122500	18.5	Upstream	http://genome.ucsc.edu/cgi-bin/hgTracks?org=mouse&db=mm9&position=chr13:56986755-57007180	chr13:56986755-57007180	Browse	426	96	5	0	0
Sbk1	NM_145587	8340.5	-14040.5	Intragenic	http://genome.ucsc.edu/cgi-bin/hgTracks?org=mouse&db=mm9&position=chr7:133414303-133434642	chr7:133414303-133434642	Browse	340	72	3	0	0
Mov10	NM_008619	2066	-21341	Intragenic	http://genome.ucsc.edu/cgi-bin/hgTracks?org=mouse&db=mm9&position=chr3:104589655-104609983	chr3:104589655-104609983	Browse	329	73	3	0	0
Klhdc8a	NM_144810	8392	-340	Intragenic	http://genome.ucsc.edu/cgi-bin/hgTracks?org=mouse&db=mm9&position=chr1:134193386-134213802	chr1:134193386-134213802	Browse	417	90	4	0	0
D430041B17Rik	NM_172737	-3230	-13934	Downstream	http://genome.ucsc.edu/cgi-bin/hgTracks?org=mouse&db=mm9&position=chr7:4763815-4784031	chr7:4763815-4784031	Browse	217	32	5	0	0
C77370	NM_001077354	131460	7778	Upstream	http://genome.ucsc.edu/cgi-bin/hgTracks?org=mouse&db=mm9&position=chrX:101393972-101414496	chrX:101393972-101414496	Browse	525	126	6	0	0
Fbxw11	NM_134015	75776.5	-28163.5	Intragenic	http://genome.ucsc.edu/cgi-bin/hgTracks?org=mouse&db=mm9&position=chr11:32608423-32628878	chr11:32608423-32628878	Browse	456	132	8	0	0
Mgat3	NM_010795	29835.5	-11963.5	Intragenic	http://genome.ucsc.edu/cgi-bin/hgTracks?org=mouse&db=mm9&position=chr15:80023782-80044189	chr15:80023782-80044189	Browse	408	127	8	0	0
4933400C05Rik	NM_177801	2304	-8002	Intragenic	http://genome.ucsc.edu/cgi-bin/hgTracks?org=mouse&db=mm9&position=chr11:103061526-103081962	chr11:103061526-103081962	Browse	437	92	7	0	0
Tmed9	NM_026211	-8029	-12589	Upstream	http://genome.ucsc.edu/cgi-bin/hgTracks?org=mouse&db=mm9&position=chr13:55676351-55696581	chr13:55676351-55696581	Browse	231	36	1	0	0
Ina	NM_146100	-8260	-17909	Upstream	http://genome.ucsc.edu/cgi-bin/hgTracks?org=mouse&db=mm9&position=chr19:47070694-47091160	chr19:47070694-47091160	Browse	467	108	5	0	0
Wasf2	NM_153423	-8188.5	-75886.5	Upstream	http://genome.ucsc.edu/cgi-bin/hgTracks?org=mouse&db=mm9&position=chr4:132668296-132688421	chr4:132668296-132688421	Browse	126	14	2	0	0
Pax2	NM_011037	-64839.5	-143474	Upstream	http://genome.ucsc.edu/cgi-bin/hgTracks?org=mouse&db=mm9&position=chr19:44756809-44777278	chr19:44756809-44777278	Browse	470	154	13	0	0
Tpsg1	NM_012034	30039	26180	Downstream	http://genome.ucsc.edu/cgi-bin/hgTracks?org=mouse&db=mm9&position=chr17:25527344-25547790	chr17:25527344-25547790	Browse	447	110	5	0	0
Gnb1	NM_008142	28194.5	-3623.5	Intragenic	http://genome.ucsc.edu/cgi-bin/hgTracks?org=mouse&db=mm9&position=chr4:154919586-154939919	chr4:154919586-154939919	Browse	334	65	6	0	0
Nagpa	NM_013796	-113	-8833	Downstream	http://genome.ucsc.edu/cgi-bin/hgTracks?org=mouse&db=mm9&position=chr16:5185039-5205505	chr16:5185039-5205505	Browse	467	99	10	0	0
D330038O06Rik	NM_177899	-19912.5	-33500.5	Downstream	http://genome.ucsc.edu/cgi-bin/hgTracks?org=mouse&db=mm9&position=chr8:72255105-72275514	chr8:72255105-72275514	Browse	410	82	10	0	0
Epas1	NM_010137	-8892	-86573	Upstream	http://genome.ucsc.edu/cgi-bin/hgTracks?org=mouse&db=mm9&position=chr17:87134298-87154400	chr17:87134298-87154400	Browse	103	13	2	0	0
Meis3	NM_008627	8496.5	-2627.5	Intragenic	http://genome.ucsc.edu/cgi-bin/hgTracks?org=mouse&db=mm9&position=chr7:16759001-16779448	chr7:16759001-16779448	Browse	448	152	9	0	0
Slc24a2	NM_001110240	238658	-6180.5	Intragenic	http://genome.ucsc.edu/cgi-bin/hgTracks?org=mouse&db=mm9&position=chr4:86857427-86877946	chr4:86857427-86877946	Browse	520	135	7	0	0
Kcnq2	NM_001003824	50640.5	-9006.5	Intragenic	http://genome.ucsc.edu/cgi-bin/hgTracks?org=mouse&db=mm9&position=chr2:180850633-180871214	chr2:180850633-180871214	Browse	582	169	8	0	0
Gp5	NM_008148	-7618	-10705	Downstream	http://genome.ucsc.edu/cgi-bin/hgTracks?org=mouse&db=mm9&position=chr16:30289996-30310324	chr16:30289996-30310324	Browse	329	68	8	0	0
C1ql2	NM_207233	-8544.5	-11137.5	Upstream	http://genome.ucsc.edu/cgi-bin/hgTracks?org=mouse&db=mm9&position=chr1:122218354-122238873	chr1:122218354-122238873	Browse	520	148	12	0	0
Fbln2	NM_001081437	8553	-51224	Intragenic	http://genome.ucsc.edu/cgi-bin/hgTracks?org=mouse&db=mm9&position=chr6:91161156-91181464	chr6:91161156-91181464	Browse	309	62	2	0	0
Pura	NM_008989	-75317.5	-82401.5	Upstream	http://genome.ucsc.edu/cgi-bin/hgTracks?org=mouse&db=mm9&position=chr18:36355389-36375606	chr18:36355389-36375606	Browse	218	30	3	0	0
Gnb1	NM_008142	27957.5	-3860.5	Intragenic	http://genome.ucsc.edu/cgi-bin/hgTracks?org=mouse&db=mm9&position=chr4:154919465-154939566	chr4:154919465-154939566	Browse	102	13	2	0	0
2900083I11Rik	NM_021403	25544.5	-31122.5	Intragenic	http://genome.ucsc.edu/cgi-bin/hgTracks?org=mouse&db=mm9&position=chr5:136309289-136329750	chr5:136309289-136329750	Browse	462	121	6	0	0
Pou2f2	NM_011138	49358	9553	Upstream	http://genome.ucsc.edu/cgi-bin/hgTracks?org=mouse&db=mm9&position=chr7:25916757-25937307	chr7:25916757-25937307	Browse	551	146	10	0	0
Prom2	NM_138750	4059.5	-8967.5	Intragenic	http://genome.ucsc.edu/cgi-bin/hgTracks?org=mouse&db=mm9&position=chr2:127347983-127368488	chr2:127347983-127368488	Browse	506	126	8	0	0
Herc4	NM_026101	8859.5	-65033.5	Intragenic	http://genome.ucsc.edu/cgi-bin/hgTracks?org=mouse&db=mm9&position=chr10:62705521-62725662	chr10:62705521-62725662	Browse	142	15	2	0	0
Slc12a5	NM_020333	11932	-19812	Intragenic	http://genome.ucsc.edu/cgi-bin/hgTracks?org=mouse&db=mm9&position=chr2:164795133-164815705	chr2:164795133-164815705	Browse	573	182	11	0	0
Spns3	NM_029932	570.5	-51520.5	Intragenic	http://genome.ucsc.edu/cgi-bin/hgTracks?org=mouse&db=mm9&position=chr11:72302107-72322348	chr11:72302107-72322348	Browse	242	33	2	0	0
Gpr149	NM_177346	65065	-10113	Intragenic	http://genome.ucsc.edu/cgi-bin/hgTracks?org=mouse&db=mm9&position=chr3:62388683-62409215	chr3:62388683-62409215	Browse	533	134	12	0	0
Brsk2	NM_001009929	9209	-39711	Intragenic	http://genome.ucsc.edu/cgi-bin/hgTracks?org=mouse&db=mm9&position=chr7:149135003-149155395	chr7:149135003-149155395	Browse	393	110	4	0	0
BC062109	NM_182841	72290.5	-9645.5	Intragenic	http://genome.ucsc.edu/cgi-bin/hgTracks?org=mouse&db=mm9&position=chr5:100568996-100589367	chr5:100568996-100589367	Browse	372	95	9	0	0
Tubgcp3	NM_198031	48944.5	-8879.5	Intragenic	http://genome.ucsc.edu/cgi-bin/hgTracks?org=mouse&db=mm9&position=chr8:12653125-12673316	chr8:12653125-12673316	Browse	192	23	5	0	0
4732418C07Rik	NM_172698	-9252	-48507	Upstream	http://genome.ucsc.edu/cgi-bin/hgTracks?org=mouse&db=mm9&position=chr4:115391143-115411707	chr4:115391143-115411707	Browse	565	179	11	0	0
Ap3b2	NM_021492	3846.5	-29680.5	Intragenic	http://genome.ucsc.edu/cgi-bin/hgTracks?org=mouse&db=mm9&position=chr7:88598877-88619384	chr7:88598877-88619384	Browse	508	137	9	0	0
4121402D02Rik	NM_028722	-9418	-20330	Upstream	http://genome.ucsc.edu/cgi-bin/hgTracks?org=mouse&db=mm9&position=chr11:98637297-98657525	chr11:98637297-98657525	Browse	229	31	5	0	0
Crhr2	NM_009953	18448	-24477	Intragenic	http://genome.ucsc.edu/cgi-bin/hgTracks?org=mouse&db=mm9&position=chr6:55048181-55068797	chr6:55048181-55068797	Browse	617	300	10	0	0
Parg	NM_011960	9241	-86338	Intragenic	http://genome.ucsc.edu/cgi-bin/hgTracks?org=mouse&db=mm9&position=chr14:33014275-33034519	chr14:33014275-33034519	Browse	245	35	5	0	0
Onecut2	NM_194268	11393	-46732	Intragenic	http://genome.ucsc.edu/cgi-bin/hgTracks?org=mouse&db=mm9&position=chr18:64501311-64521509	chr18:64501311-64521509	Browse	199	27	2	0	0
Txndc12	NM_025334	35484	8042	Downstream	http://genome.ucsc.edu/cgi-bin/hgTracks?org=mouse&db=mm9&position=chr4:108532581-108552951	chr4:108532581-108552951	Browse	371	80	4	0	0
Hirip3	NM_172746	9538.5	6386.5	Downstream	http://genome.ucsc.edu/cgi-bin/hgTracks?org=mouse&db=mm9&position=chr7:134004903-134025144	chr7:134004903-134025144	Browse	242	36	3	0	0
Zc3h10	NM_134003	-8832.5	-13012.5	Downstream	http://genome.ucsc.edu/cgi-bin/hgTracks?org=mouse&db=mm9&position=chr10:127961632-127981943	chr10:127961632-127981943	Browse	312	54	3	0	0
Abat	NM_172961	-9089.5	-117168	Upstream	http://genome.ucsc.edu/cgi-bin/hgTracks?org=mouse&db=mm9&position=chr16:8494402-8514581	chr16:8494402-8514581	Browse	180	21	3	0	0
Melk	NM_010790	133858	70099.5	Downstream	http://genome.ucsc.edu/cgi-bin/hgTracks?org=mouse&db=mm9&position=chr4:44437444-44457849	chr4:44437444-44457849	Browse	406	117	11	0	0
Stambp	NM_024239	20100.5	-9130.5	Intragenic	http://genome.ucsc.edu/cgi-bin/hgTracks?org=mouse&db=mm9&position=chr6:83503171-83523428	chr6:83503171-83523428	Browse	258	46	2	0	0
D15Mgi27	NM_134100	-9151	-11440	Upstream	http://genome.ucsc.edu/cgi-bin/hgTracks?org=mouse&db=mm9&position=chr15:102090636-102110834	chr15:102090636-102110834	Browse	199	25	4	0	0
Cdh22	NM_174988	-8470.5	-131682	Downstream	http://genome.ucsc.edu/cgi-bin/hgTracks?org=mouse&db=mm9&position=chr2:164918445-164938630	chr2:164918445-164938630	Browse	186	24	2	0	0
9630031F12Rik	NM_021416	241	-109363	Intragenic	http://genome.ucsc.edu/cgi-bin/hgTracks?org=mouse&db=mm9&position=chr5:45910945-45931423	chr5:45910945-45931423	Browse	479	119	4	0	0
AI449175	NM_172754	53545.5	38650.5	Upstream	http://genome.ucsc.edu/cgi-bin/hgTracks?org=mouse&db=mm9&position=chr8:72177969-72198226	chr8:72177969-72198226	Browse	258	33	5	0	0
Tceb3	NM_013736	27744	9464	Upstream	http://genome.ucsc.edu/cgi-bin/hgTracks?org=mouse&db=mm9&position=chr4:135576877-135597179	chr4:135576877-135597179	Browse	303	48	8	0	0
Dbndd2	NM_001048227	-9341	-16525	Upstream	http://genome.ucsc.edu/cgi-bin/hgTracks?org=mouse&db=mm9&position=chr2:164292134-164312462	chr2:164292134-164312462	Browse	329	62	4	0	0
Npas3	NM_013780	-9451	-832950	Upstream	http://genome.ucsc.edu/cgi-bin/hgTracks?org=mouse&db=mm9&position=chr12:54330097-54350327	chr12:54330097-54350327	Browse	231	35	1	0	0
Nope	NM_020043	9585	-26864	Intragenic	http://genome.ucsc.edu/cgi-bin/hgTracks?org=mouse&db=mm9&position=chr9:64948773-64968999	chr9:64948773-64968999	Browse	227	33	4	0	0
Atp2b2	NM_001036684	136295	-9414	Intragenic	http://genome.ucsc.edu/cgi-bin/hgTracks?org=mouse&db=mm9&position=chr6:113821711-113842201	chr6:113821711-113842201	Browse	491	125	7	0	0
Napb	NM_019632	28188.5	-9575.5	Intragenic	http://genome.ucsc.edu/cgi-bin/hgTracks?org=mouse&db=mm9&position=chr2:148538422-148558739	chr2:148538422-148558739	Browse	318	80	4	0	0
Tcf20	NM_013836	111672	9176	Upstream	http://genome.ucsc.edu/cgi-bin/hgTracks?org=mouse&db=mm9&position=chr15:82741518-82761962	chr15:82741518-82761962	Browse	445	111	4	0	0
Xpo7	NM_023045	14468.5	-97914.5	Intragenic	http://genome.ucsc.edu/cgi-bin/hgTracks?org=mouse&db=mm9&position=chr14:71058340-71078701	chr14:71058340-71078701	Browse	362	89	7	0	0
Gtf3a	NM_025652	-9408	-16301	Upstream	http://genome.ucsc.edu/cgi-bin/hgTracks?org=mouse&db=mm9&position=chr5:147740825-147760931	chr5:147740825-147760931	Browse	107	13	2	0	0
Slc8a2	NM_148946	-740	-30952	Upstream	http://genome.ucsc.edu/cgi-bin/hgTracks?org=mouse&db=mm9&position=chr7:16704707-16725109	chr7:16704707-16725109	Browse	403	79	5	0	0
Centg3	NM_139153	12925	-36946	Intragenic	http://genome.ucsc.edu/cgi-bin/hgTracks?org=mouse&db=mm9&position=chr5:23960863-23980975	chr5:23960863-23980975	Browse	113	14	2	0	0
Cacna1i	NM_001044308	-9532.5	-120588	Upstream	http://genome.ucsc.edu/cgi-bin/hgTracks?org=mouse&db=mm9&position=chr15:80097872-80118397	chr15:80097872-80118397	Browse	526	147	4	0	0
Reep2	NM_144865	9554.5	2756.5	Downstream	http://genome.ucsc.edu/cgi-bin/hgTracks?org=mouse&db=mm9&position=chr18:34999703-35020028	chr18:34999703-35020028	Browse	326	52	3	0	0
Gpr19	NM_008157	19001	439	Upstream	http://genome.ucsc.edu/cgi-bin/hgTracks?org=mouse&db=mm9&position=chr6:134827905-134848451	chr6:134827905-134848451	Browse	547	157	11	0	0
H2-T23	NM_010398	2675.5	-49.5	Intragenic	http://genome.ucsc.edu/cgi-bin/hgTracks?org=mouse&db=mm9&position=chr17:36159475-36179718	chr17:36159475-36179718	Browse	244	47	2	0	0
Centg3	NM_139153	12675.5	-37195.5	Intragenic	http://genome.ucsc.edu/cgi-bin/hgTracks?org=mouse&db=mm9&position=chr5:23960501-23980838	chr5:23960501-23980838	Browse	338	78	7	0	0
Leprel2	NM_013534	6485.5	-10107.5	Intragenic	http://genome.ucsc.edu/cgi-bin/hgTracks?org=mouse&db=mm9&position=chr6:124787486-124807709	chr6:124787486-124807709	Browse	224	30	5	0	0
Copz2	NM_019877	-9435.5	-20762.5	Upstream	http://genome.ucsc.edu/cgi-bin/hgTracks?org=mouse&db=mm9&position=chr11:96691634-96711873	chr11:96691634-96711873	Browse	240	36	5	0	0
Shank2	NM_001081370	10034.5	-128256	Intragenic	http://genome.ucsc.edu/cgi-bin/hgTracks?org=mouse&db=mm9&position=chr7:151470104-151490543	chr7:151470104-151490543	Browse	440	114	10	0	0
Nptxr	NM_030689	7991.5	-10367.5	Intragenic	http://genome.ucsc.edu/cgi-bin/hgTracks?org=mouse&db=mm9&position=chr15:79614714-79634829	chr15:79614714-79634829	Browse	116	17	0	0	0
Dvl1	NM_010091	12087.5	195.5	Downstream	http://genome.ucsc.edu/cgi-bin/hgTracks?org=mouse&db=mm9&position=chr4:155223241-155243974	chr4:155223241-155243974	Browse	734	354	18	0	0
Ly6h	NM_011837	11884	9812	Upstream	http://genome.ucsc.edu/cgi-bin/hgTracks?org=mouse&db=mm9&position=chr15:75396929-75417187	chr15:75396929-75417187	Browse	259	38	2	0	0
Rhbdl3	NM_139228	-9971.5	-64851.5	Upstream	http://genome.ucsc.edu/cgi-bin/hgTracks?org=mouse&db=mm9&position=chr11:80094364-80114847	chr11:80094364-80114847	Browse	484	94	10	0	0
Nhp2l1	NM_011482	38711.5	32457.5	Upstream	http://genome.ucsc.edu/cgi-bin/hgTracks?org=mouse&db=mm9&position=chr15:81900286-81920685	chr15:81900286-81920685	Browse	400	102	6	0	0
Odf3l1	NM_198673	-41857	-45162	Downstream	http://genome.ucsc.edu/cgi-bin/hgTracks?org=mouse&db=mm9&position=chr9:56644485-56664731	chr9:56644485-56664731	Browse	247	43	2	0	0
Psmf1	NM_144889	-3205.5	-28437.5	Downstream	http://genome.ucsc.edu/cgi-bin/hgTracks?org=mouse&db=mm9&position=chr2:151528352-151548831	chr2:151528352-151548831	Browse	480	147	5	0	0
Ubqln4	NM_033526	16178	168	Downstream	http://genome.ucsc.edu/cgi-bin/hgTracks?org=mouse&db=mm9&position=chr3:88363748-88383882	chr3:88363748-88383882	Browse	135	16	3	0	0
Tor1b	NM_133673	-10012.5	-16027.5	Upstream	http://genome.ucsc.edu/cgi-bin/hgTracks?org=mouse&db=mm9&position=chr2:30788246-30808769	chr2:30788246-30808769	Browse	524	168	9	0	0
Lrtm2	NM_172492	5536.5	-10064.5	Intragenic	http://genome.ucsc.edu/cgi-bin/hgTracks?org=mouse&db=mm9&position=chr6:119260499-119280874	chr6:119260499-119280874	Browse	376	81	4	0	0
Tada1l	NM_030245	-59908	-74229	Upstream	http://genome.ucsc.edu/cgi-bin/hgTracks?org=mouse&db=mm9&position=chr1:168239289-168259755	chr1:168239289-168259755	Browse	467	99	6	0	0
Hap1	NM_010404	-1828	-10589	Downstream	http://genome.ucsc.edu/cgi-bin/hgTracks?org=mouse&db=mm9&position=chr11:100196677-100216947	chr11:100196677-100216947	Browse	271	45	4	0	0
Zfpm1	NM_009569	12280	-42827	Intragenic	http://genome.ucsc.edu/cgi-bin/hgTracks?org=mouse&db=mm9&position=chr8:124808252-124828388	chr8:124808252-124828388	Browse	137	17	3	0	0
Nfkbib	NM_010908	-1823.5	-10097.5	Downstream	http://genome.ucsc.edu/cgi-bin/hgTracks?org=mouse&db=mm9&position=chr7:29531309-29551582	chr7:29531309-29551582	Browse	274	51	3	0	0
Ptpn1	NM_011201	10208	-36851	Intragenic	http://genome.ucsc.edu/cgi-bin/hgTracks?org=mouse&db=mm9&position=chr2:167757958-167778110	chr2:167757958-167778110	Browse	153	23	5	0	0
Abi1	NM_001077190	110026	9773.5	Upstream	http://genome.ucsc.edu/cgi-bin/hgTracks?org=mouse&db=mm9&position=chr2:22895442-22915625	chr2:22895442-22915625	Browse	184	22	2	0	0
Cno	NM_133724	-9416.5	-10722.5	Downstream	http://genome.ucsc.edu/cgi-bin/hgTracks?org=mouse&db=mm9&position=chr5:37118990-37139401	chr5:37118990-37139401	Browse	412	77	6	0	0
Pols	NM_198600	47288.5	11407.5	Upstream	http://genome.ucsc.edu/cgi-bin/hgTracks?org=mouse&db=mm9&position=chr13:69673908-69694341	chr13:69673908-69694341	Browse	434	113	5	0	0
Trp73	NM_011642	12310.5	-69054.5	Intragenic	http://genome.ucsc.edu/cgi-bin/hgTracks?org=mouse&db=mm9&position=chr4:153435034-153455491	chr4:153435034-153455491	Browse	458	122	11	0	0
Tmem41a	NM_025693	2813.5	-10404.5	Intragenic	http://genome.ucsc.edu/cgi-bin/hgTracks?org=mouse&db=mm9&position=chr16:21927016-21947409	chr16:21927016-21947409	Browse	394	86	5	0	0
Tmem50b	NM_030018	-2566.5	-25739.5	Downstream	http://genome.ucsc.edu/cgi-bin/hgTracks?org=mouse&db=mm9&position=chr16:91562117-91582254	chr16:91562117-91582254	Browse	138	17	2	0	0
Aplp1	NM_007467	-561	-11141	Downstream	http://genome.ucsc.edu/cgi-bin/hgTracks?org=mouse&db=mm9&position=chr7:31209258-31229620	chr7:31209258-31229620	Browse	363	83	6	0	0
Hpd	NM_008277	-570.5	-11450.5	Downstream	http://genome.ucsc.edu/cgi-bin/hgTracks?org=mouse&db=mm9&position=chr5:123611084-123631405	chr5:123611084-123631405	Browse	322	54	6	0	0
Kcnk5	NM_021542	-46347	-88072	Downstream	http://genome.ucsc.edu/cgi-bin/hgTracks?org=mouse&db=mm9&position=chr14:20902690-20923174	chr14:20902690-20923174	Browse	485	134	6	0	0
Pnpla3	NM_054088	10653	-11053	Intragenic	http://genome.ucsc.edu/cgi-bin/hgTracks?org=mouse&db=mm9&position=chr15:83998779-84019017	chr15:83998779-84019017	Browse	239	33	1	0	0
Smurf1	NM_001038627	78576	-10760	Intragenic	http://genome.ucsc.edu/cgi-bin/hgTracks?org=mouse&db=mm9&position=chr5:145705888-145725990	chr5:145705888-145725990	Browse	103	14	1	0	0
Chrm2	NM_203491	-145090	-146491	Upstream	http://genome.ucsc.edu/cgi-bin/hgTracks?org=mouse&db=mm9&position=chr6:36317832-36338406	chr6:36317832-36338406	Browse	575	187	5	0	0
Nr2e1	NM_152229	452	-21166	Intragenic	http://genome.ucsc.edu/cgi-bin/hgTracks?org=mouse&db=mm9&position=chr10:42272000-42292456	chr10:42272000-42292456	Browse	457	135	5	0	0
BC052328	NM_198301	-1070.5	-26299.5	Downstream	http://genome.ucsc.edu/cgi-bin/hgTracks?org=mouse&db=mm9&position=chr15:27574774-27595133	chr15:27574774-27595133	Browse	360	81	3	0	0
Nell2	NM_016743	298012	-11244.5	Intragenic	http://genome.ucsc.edu/cgi-bin/hgTracks?org=mouse&db=mm9&position=chr15:95337742-95358043	chr15:95337742-95358043	Browse	302	55	5	0	0
Cbln3	NM_019820	-4417	-9754	Downstream	http://genome.ucsc.edu/cgi-bin/hgTracks?org=mouse&db=mm9&position=chr14:56483286-56503392	chr14:56483286-56503392	Browse	107	14	3	0	0
Tph1	NM_009414	3144	-22218	Intragenic	http://genome.ucsc.edu/cgi-bin/hgTracks?org=mouse&db=mm9&position=chr7:53895480-53915898	chr7:53895480-53915898	Browse	419	88	5	0	0
A930034L06Rik	NM_175692	10591	83	Downstream	http://genome.ucsc.edu/cgi-bin/hgTracks?org=mouse&db=mm9&position=chr2:158201753-158222175	chr2:158201753-158222175	Browse	423	94	5	0	0
Rhbdl3	NM_139228	-10807.5	-65687.5	Upstream	http://genome.ucsc.edu/cgi-bin/hgTracks?org=mouse&db=mm9&position=chr11:80093585-80113954	chr11:80093585-80113954	Browse	370	73	4	0	0
Cd9	NM_007657	45103.5	10613.5	Upstream	http://genome.ucsc.edu/cgi-bin/hgTracks?org=mouse&db=mm9&position=chr6:125445306-125465467	chr6:125445306-125465467	Browse	162	18	5	0	0
Fntb	NM_145927	10899	-73047	Intragenic	http://genome.ucsc.edu/cgi-bin/hgTracks?org=mouse&db=mm9&position=chr12:77939281-77959423	chr12:77939281-77959423	Browse	143	19	1	0	0
9130404D14Rik	NM_146119	10878.5	-38146.5	Intragenic	http://genome.ucsc.edu/cgi-bin/hgTracks?org=mouse&db=mm9&position=chr2:32732561-32752682	chr2:32732561-32752682	Browse	122	15	3	0	0
C85492	NM_153540	25120	10752	Upstream	http://genome.ucsc.edu/cgi-bin/hgTracks?org=mouse&db=mm9&position=chr9:121905652-121926040	chr9:121905652-121926040	Browse	389	91	5	0	0
Pvrl2	NM_008990	10023	-22785	Intragenic	http://genome.ucsc.edu/cgi-bin/hgTracks?org=mouse&db=mm9&position=chr7:20301835-20322231	chr7:20301835-20322231	Browse	397	88	6	0	0
Ccdc108	NM_001039495	37905.5	4385.5	Upstream	http://genome.ucsc.edu/cgi-bin/hgTracks?org=mouse&db=mm9&position=chr1:74976433-74996684	chr1:74976433-74996684	Browse	252	50	0	0	0
Dlgap1	NM_027712	130788	-171425	Intragenic	http://genome.ucsc.edu/cgi-bin/hgTracks?org=mouse&db=mm9&position=chr17:70985976-71006322	chr17:70985976-71006322	Browse	347	83	1	0	0
Ly75	NM_013825	78577.5	-10894.5	Intragenic	http://genome.ucsc.edu/cgi-bin/hgTracks?org=mouse&db=mm9&position=chr2:60200285-60220502	chr2:60200285-60220502	Browse	218	30	3	0	0
Actb	NM_007393	14481	10872	Upstream	http://genome.ucsc.edu/cgi-bin/hgTracks?org=mouse&db=mm9&position=chr5:143669176-143689374	chr5:143669176-143689374	Browse	199	28	1	0	0
Kcnh6	NM_001037712	-223	-26085	Upstream	http://genome.ucsc.edu/cgi-bin/hgTracks?org=mouse&db=mm9&position=chr11:105859167-105879419	chr11:105859167-105879419	Browse	253	36	3	0	0
Arntl	NM_007489	12095.5	-94562.5	Intragenic	http://genome.ucsc.edu/cgi-bin/hgTracks?org=mouse&db=mm9&position=chr7:120352850-120373297	chr7:120352850-120373297	Browse	448	104	10	0	0
Trim62	NM_178110	29918.5	2731.5	Downstream	http://genome.ucsc.edu/cgi-bin/hgTracks?org=mouse&db=mm9&position=chr4:128581101-128601502	chr4:128581101-128601502	Browse	402	85	4	0	0
Crmp1	NM_007765	11629	-34713	Intragenic	http://genome.ucsc.edu/cgi-bin/hgTracks?org=mouse&db=mm9&position=chr5:37638447-37658871	chr5:37638447-37658871	Browse	425	130	5	0	0
Rhbdl3	NM_139228	11655.5	-43224.5	Intragenic	http://genome.ucsc.edu/cgi-bin/hgTracks?org=mouse&db=mm9&position=chr11:80116068-80136397	chr11:80116068-80136397	Browse	330	79	7	0	0
Chd5	NM_001081376	13469.5	-38074.5	Intragenic	http://genome.ucsc.edu/cgi-bin/hgTracks?org=mouse&db=mm9&position=chr4:151715950-151736507	chr4:151715950-151736507	Browse	558	111	6	0	0
Rims3	NM_182929	-11690	-25382	Upstream	http://genome.ucsc.edu/cgi-bin/hgTracks?org=mouse&db=mm9&position=chr4:120528732-120548834	chr4:120528732-120548834	Browse	103	13	2	0	0
A230050P20Rik	NM_175687	-11326	-16992	Upstream	http://genome.ucsc.edu/cgi-bin/hgTracks?org=mouse&db=mm9&position=chr9:20651399-20672119	chr9:20651399-20672119	Browse	721	363	14	0	0
Parc	NM_001081335	34335	-11449	Intragenic	http://genome.ucsc.edu/cgi-bin/hgTracks?org=mouse&db=mm9&position=chr17:46661761-46682015	chr17:46661761-46682015	Browse	255	43	7	0	0
Abcb6	NM_023732	8324.5	-318.5	Intragenic	http://genome.ucsc.edu/cgi-bin/hgTracks?org=mouse&db=mm9&position=chr1:75166428-75186649	chr1:75166428-75186649	Browse	222	35	2	0	0
Rims3	NM_182929	-11397	-25089	Upstream	http://genome.ucsc.edu/cgi-bin/hgTracks?org=mouse&db=mm9&position=chr4:120528874-120549278	chr4:120528874-120549278	Browse	405	142	15	0	0
Tmem90a	NM_001033334	32900.5	11370.5	Upstream	http://genome.ucsc.edu/cgi-bin/hgTracks?org=mouse&db=mm9&position=chr12:86041020-86061235	chr12:86041020-86061235	Browse	216	33	0	0	0
Nfic	NM_008688	56928.5	25945.5	Upstream	http://genome.ucsc.edu/cgi-bin/hgTracks?org=mouse&db=mm9&position=chr10:80905781-80925946	chr10:80905781-80925946	Browse	166	21	1	0	0
Ptprn	NM_008985	16172	-996	Intragenic	http://genome.ucsc.edu/cgi-bin/hgTracks?org=mouse&db=mm9&position=chr1:75249591-75269983	chr1:75249591-75269983	Browse	393	104	4	0	0
Pcdh8	NM_001042726	18777.5	14260.5	Upstream	http://genome.ucsc.edu/cgi-bin/hgTracks?org=mouse&db=mm9&position=chr14:80175208-80195527	chr14:80175208-80195527	Browse	320	68	6	0	0
Psme4	NM_134013	102364	-6223.5	Intragenic	http://genome.ucsc.edu/cgi-bin/hgTracks?org=mouse&db=mm9&position=chr11:30764088-30784187	chr11:30764088-30784187	Browse	100	14	1	0	0
Rhbdd1	NM_029777	-12074.5	-117122	Upstream	http://genome.ucsc.edu/cgi-bin/hgTracks?org=mouse&db=mm9&position=chr1:82314704-82334933	chr1:82314704-82334933	Browse	230	33	5	0	0
Slc5a1	NM_019810	11706.5	-46757.5	Intragenic	http://genome.ucsc.edu/cgi-bin/hgTracks?org=mouse&db=mm9&position=chr5:33448508-33468669	chr5:33448508-33468669	Browse	162	21	0	0	0
Gna-rs1	NM_008136	12208.5	2700.5	Downstream	http://genome.ucsc.edu/cgi-bin/hgTracks?org=mouse&db=mm9&position=chr17:36118920-36139295	chr17:36118920-36139295	Browse	376	71	3	0	0
5730494N06Rik	NM_027478	-3309.5	-11598.5	Downstream	http://genome.ucsc.edu/cgi-bin/hgTracks?org=mouse&db=mm9&position=chr2:132051841-132071998	chr2:132051841-132071998	Browse	158	16	4	0	0
Wdr51b	NM_027740	-11875.5	-102694	Upstream	http://genome.ucsc.edu/cgi-bin/hgTracks?org=mouse&db=mm9&position=chr10:98547722-98568135	chr10:98547722-98568135	Browse	414	80	6	0	0
Cacng2	NM_007583	-9984	-135642	Downstream	http://genome.ucsc.edu/cgi-bin/hgTracks?org=mouse&db=mm9&position=chr15:77803886-77824250	chr15:77803886-77824250	Browse	365	57	1	0	0
Tm9sf2	NM_080556	-11559.5	-64081.5	Upstream	http://genome.ucsc.edu/cgi-bin/hgTracks?org=mouse&db=mm9&position=chr14:122484694-122504793	chr14:122484694-122504793	Browse	100	13	2	0	0
6330403A02Rik	NM_001081227	37417	-11853	Intragenic	http://genome.ucsc.edu/cgi-bin/hgTracks?org=mouse&db=mm9&position=chr1:182391583-182411981	chr1:182391583-182411981	Browse	399	64	5	0	0
1810063B05Rik	NM_174987	183936	181030	Downstream	http://genome.ucsc.edu/cgi-bin/hgTracks?org=mouse&db=mm9&position=chr8:129120286-129140441	chr8:129120286-129140441	Browse	156	14	2	0	0
Cd83	NM_009856	67812.5	49786.5	Downstream	http://genome.ucsc.edu/cgi-bin/hgTracks?org=mouse&db=mm9&position=chr13:43938202-43958373	chr13:43938202-43958373	Browse	172	23	0	0	0
B4galnt2	NM_008081	63097.5	11784.5	Upstream	http://genome.ucsc.edu/cgi-bin/hgTracks?org=mouse&db=mm9&position=chr11:95777856-95798083	chr11:95777856-95798083	Browse	228	32	2	0	0
F730047E07Rik	NM_199467	-974272	-1.07206e+06	Upstream	http://genome.ucsc.edu/cgi-bin/hgTracks?org=mouse&db=mm9&position=chr4:23447971-23468100	chr4:23447971-23468100	Browse	130	16	2	0	0
Nudcd3	NM_173748	82446.5	-12010.5	Intragenic	http://genome.ucsc.edu/cgi-bin/hgTracks?org=mouse&db=mm9&position=chr11:6077980-6098329	chr11:6077980-6098329	Browse	350	45	6	0	0
Dyrk1b	NM_001037957	12578	4766	Downstream	http://genome.ucsc.edu/cgi-bin/hgTracks?org=mouse&db=mm9&position=chr7:28966961-28987197	chr7:28966961-28987197	Browse	237	36	3	0	0
Tex2	NM_198292	98411.5	-12380.5	Intragenic	http://genome.ucsc.edu/cgi-bin/hgTracks?org=mouse&db=mm9&position=chr11:106451758-106471969	chr11:106451758-106471969	Browse	212	30	1	0	0
Crtac1	NM_145123	136723	-12024	Intragenic	http://genome.ucsc.edu/cgi-bin/hgTracks?org=mouse&db=mm9&position=chr19:42484172-42504326	chr19:42484172-42504326	Browse	155	19	2	0	0
Dcun1d4	NM_178896	-12269	-81974	Upstream	http://genome.ucsc.edu/cgi-bin/hgTracks?org=mouse&db=mm9&position=chr5:73859945-73880157	chr5:73859945-73880157	Browse	213	31	2	0	0
Rev1	NM_019570	89184.5	12307.5	Upstream	http://genome.ucsc.edu/cgi-bin/hgTracks?org=mouse&db=mm9&position=chr1:38188696-38208933	chr1:38188696-38208933	Browse	238	30	2	0	0
Gm628	NM_001033365	64778.5	12042.5	Upstream	http://genome.ucsc.edu/cgi-bin/hgTracks?org=mouse&db=mm9&position=chr15:73672049-73692238	chr15:73672049-73692238	Browse	190	25	2	0	0
Gli3	NM_008130	12679.5	-253624	Intragenic	http://genome.ucsc.edu/cgi-bin/hgTracks?org=mouse&db=mm9&position=chr13:15558012-15578457	chr13:15558012-15578457	Browse	446	93	8	0	0
Diras2	NM_001024474	14112.5	-12349.5	Intragenic	http://genome.ucsc.edu/cgi-bin/hgTracks?org=mouse&db=mm9&position=chr13:52603680-52624031	chr13:52603680-52624031	Browse	352	77	7	0	0
Sbk1	NM_145587	-11972.5	-34353.5	Upstream	http://genome.ucsc.edu/cgi-bin/hgTracks?org=mouse&db=mm9&position=chr7:133393956-133414363	chr7:133393956-133414363	Browse	408	75	11	0	0
Lhx2	NM_010710	17674.5	-746.5	Intragenic	http://genome.ucsc.edu/cgi-bin/hgTracks?org=mouse&db=mm9&position=chr2:38214451-38234552	chr2:38214451-38234552	Browse	102	13	2	0	0
Eaf2	NM_134111	94834.5	12891.5	Upstream	http://genome.ucsc.edu/cgi-bin/hgTracks?org=mouse&db=mm9&position=chr16:36877558-36898049	chr16:36877558-36898049	Browse	492	126	9	0	0
Rims4	NM_183023	42707.5	-12095.5	Intragenic	http://genome.ucsc.edu/cgi-bin/hgTracks?org=mouse&db=mm9&position=chr2:163722259-163742388	chr2:163722259-163742388	Browse	130	17	2	0	0
Slc12a1	NM_001079690	-16701	-94103	Upstream	http://genome.ucsc.edu/cgi-bin/hgTracks?org=mouse&db=mm9&position=chr2:124951386-124971882	chr2:124951386-124971882	Browse	497	138	8	0	0
Med18	NM_026039	17273.5	12157.5	Upstream	http://genome.ucsc.edu/cgi-bin/hgTracks?org=mouse&db=mm9&position=chr4:132021769-132042068	chr4:132021769-132042068	Browse	300	48	2	0	0
Mctp2	NM_001024703	-384372	-613138	Downstream	http://genome.ucsc.edu/cgi-bin/hgTracks?org=mouse&db=mm9&position=chr7:78828215-78848472	chr7:78828215-78848472	Browse	258	42	1	0	0
Nptxr	NM_030689	5347.5	-13011.5	Intragenic	http://genome.ucsc.edu/cgi-bin/hgTracks?org=mouse&db=mm9&position=chr15:79611928-79632327	chr15:79611928-79632327	Browse	400	96	6	0	0
Ngdn	NM_026890	11865	3252	Downstream	http://genome.ucsc.edu/cgi-bin/hgTracks?org=mouse&db=mm9&position=chr14:55636003-55656449	chr14:55636003-55656449	Browse	447	97	9	0	0
Sbp	NM_011321	-5052.5	-8664.5	Upstream	http://genome.ucsc.edu/cgi-bin/hgTracks?org=mouse&db=mm9&position=chr17:24063843-24083976	chr17:24063843-24083976	Browse	134	16	3	0	0
Zfp346	NM_012017	35245	5482	Downstream	http://genome.ucsc.edu/cgi-bin/hgTracks?org=mouse&db=mm9&position=chr13:55231839-55251989	chr13:55231839-55251989	Browse	151	22	5	0	0
Phf15	NM_199299	30632.5	-13393.5	Intragenic	http://genome.ucsc.edu/cgi-bin/hgTracks?org=mouse&db=mm9&position=chr11:51647400-51667779	chr11:51647400-51667779	Browse	380	97	6	0	0
Sh3md4	NM_172788	-13327.5	-338886	Upstream	http://genome.ucsc.edu/cgi-bin/hgTracks?org=mouse&db=mm9&position=chr10:58252651-58272906	chr10:58252651-58272906	Browse	256	48	2	0	0
Ppap2b	NM_080555	13374	-62047	Intragenic	http://genome.ucsc.edu/cgi-bin/hgTracks?org=mouse&db=mm9&position=chr4:104833180-104853470	chr4:104833180-104853470	Browse	291	40	3	0	0
Galr1	NM_008082	26483.5	12201.5	Upstream	http://genome.ucsc.edu/cgi-bin/hgTracks?org=mouse&db=mm9&position=chr18:82578076-82598665	chr18:82578076-82598665	Browse	590	277	12	0	0
Lrrc23	NM_013588	12073	2217	Upstream	http://genome.ucsc.edu/cgi-bin/hgTracks?org=mouse&db=mm9&position=chr6:124721896-124742010	chr6:124721896-124742010	Browse	115	13	3	0	0
Wnt3a	NM_009522	29014.5	-13696.5	Intragenic	http://genome.ucsc.edu/cgi-bin/hgTracks?org=mouse&db=mm9&position=chr11:59080327-59100788	chr11:59080327-59100788	Browse	462	91	15	0	0
Mmachc	NM_025962	6016.5	64.5	Upstream	http://genome.ucsc.edu/cgi-bin/hgTracks?org=mouse&db=mm9&position=chr4:116370956-116391153	chr4:116370956-116391153	Browse	198	24	5	0	0
Wfs1	NM_011716	49677.5	26798.5	Upstream	http://genome.ucsc.edu/cgi-bin/hgTracks?org=mouse&db=mm9&position=chr5:37396838-37417201	chr5:37396838-37417201	Browse	364	84	4	0	0
Rnf19a	NM_013923	55880	12666	Upstream	http://genome.ucsc.edu/cgi-bin/hgTracks?org=mouse&db=mm9&position=chr15:36215473-36235663	chr15:36215473-36235663	Browse	191	23	2	0	0
Igfals	NM_008340	-4978	-8217	Upstream	http://genome.ucsc.edu/cgi-bin/hgTracks?org=mouse&db=mm9&position=chr17:25000634-25020838	chr17:25000634-25020838	Browse	205	27	4	0	0
Psd2	NM_028707	12840	-37041	Intragenic	http://genome.ucsc.edu/cgi-bin/hgTracks?org=mouse&db=mm9&position=chr18:36127184-36147472	chr18:36127184-36147472	Browse	289	62	2	0	0
Zfml	NM_008717	13262	-59233	Intragenic	http://genome.ucsc.edu/cgi-bin/hgTracks?org=mouse&db=mm9&position=chr6:83867321-83887923	chr6:83867321-83887923	Browse	603	183	9	0	0
H2-D1	NM_010380	13528.5	9124.5	Downstream	http://genome.ucsc.edu/cgi-bin/hgTracks?org=mouse&db=mm9&position=chr17:35403444-35423689	chr17:35403444-35423689	Browse	246	38	4	0	0
Stxbp1	NM_009295	71927	12762	Upstream	http://genome.ucsc.edu/cgi-bin/hgTracks?org=mouse&db=mm9&position=chr2:32705323-32725493	chr2:32705323-32725493	Browse	171	19	4	0	0
Pou2f2	NM_011138	53433.5	13628.5	Upstream	http://genome.ucsc.edu/cgi-bin/hgTracks?org=mouse&db=mm9&position=chr7:25920885-25941330	chr7:25920885-25941330	Browse	446	113	11	0	0
Lrp1	NM_008512	43047	-39944	Intragenic	http://genome.ucsc.edu/cgi-bin/hgTracks?org=mouse&db=mm9&position=chr10:127008168-127028352	chr10:127008168-127028352	Browse	185	23	1	0	0
Golga3	NM_008146	41505	-4950	Intragenic	http://genome.ucsc.edu/cgi-bin/hgTracks?org=mouse&db=mm9&position=chr5:110637079-110657369	chr5:110637079-110657369	Browse	291	49	5	0	0
Arc	NM_018790	-9959.5	-13447.5	Downstream	http://genome.ucsc.edu/cgi-bin/hgTracks?org=mouse&db=mm9&position=chr15:74479271-74499834	chr15:74479271-74499834	Browse	564	140	10	0	0
Xylb	NM_001033209	31741.5	-4198.5	Intragenic	http://genome.ucsc.edu/cgi-bin/hgTracks?org=mouse&db=mm9&position=chr9:119288001-119308478	chr9:119288001-119308478	Browse	478	143	7	0	0
Wfs1	NM_011716	49405	26526	Upstream	http://genome.ucsc.edu/cgi-bin/hgTracks?org=mouse&db=mm9&position=chr5:37396689-37416805	chr5:37396689-37416805	Browse	117	14	2	0	0
Dnm1	NM_010065	31659	-13175	Intragenic	http://genome.ucsc.edu/cgi-bin/hgTracks?org=mouse&db=mm9&position=chr2:32185555-32205743	chr2:32185555-32205743	Browse	189	27	0	0	0
Ctdsp2	NM_146012	-29891.5	-34250.5	Upstream	http://genome.ucsc.edu/cgi-bin/hgTracks?org=mouse&db=mm9&position=chr10:126392708-126412841	chr10:126392708-126412841	Browse	134	16	3	0	0
Slc16a5	NM_001080934	-1506	-13432	Upstream	http://genome.ucsc.edu/cgi-bin/hgTracks?org=mouse&db=mm9&position=chr11:115312192-115332368	chr11:115312192-115332368	Browse	177	25	1	0	0
Pde2a	NM_001008548	16373	-74749	Intragenic	http://genome.ucsc.edu/cgi-bin/hgTracks?org=mouse&db=mm9&position=chr7:108576432-108596736	chr7:108576432-108596736	Browse	305	59	3	0	0
A830018L16Rik	NM_177173	-12777.5	-574568	Upstream	http://genome.ucsc.edu/cgi-bin/hgTracks?org=mouse&db=mm9&position=chr1:11381363-11401466	chr1:11381363-11401466	Browse	104	13	3	0	0
Nos1	NM_008712	-38135	-124828	Upstream	http://genome.ucsc.edu/cgi-bin/hgTracks?org=mouse&db=mm9&position=chr5:118268898-118289086	chr5:118268898-118289086	Browse	189	24	0	0	0
Gdap1l1	NM_144891	13110.5	-3747.5	Intragenic	http://genome.ucsc.edu/cgi-bin/hgTracks?org=mouse&db=mm9&position=chr2:163267263-163287362	chr2:163267263-163287362	Browse	100	13	2	0	0
Pemt	NM_008819	88702	22479	Upstream	http://genome.ucsc.edu/cgi-bin/hgTracks?org=mouse&db=mm9&position=chr11:59862759-59882881	chr11:59862759-59882881	Browse	123	15	2	0	0
Arc	NM_018790	16700	13212	Upstream	http://genome.ucsc.edu/cgi-bin/hgTracks?org=mouse&db=mm9&position=chr15:74505960-74526464	chr15:74505960-74526464	Browse	505	126	10	0	0
Brunol4	NM_133195	21492	-253551	Intragenic	http://genome.ucsc.edu/cgi-bin/hgTracks?org=mouse&db=mm9&position=chr18:25648796-25669418	chr18:25648796-25669418	Browse	623	205	12	0	0
B4galt6	NM_019737	46499.5	-13902.5	Intragenic	http://genome.ucsc.edu/cgi-bin/hgTracks?org=mouse&db=mm9&position=chr18:20880817-20901188	chr18:20880817-20901188	Browse	372	81	7	0	0
Psd2	NM_028707	39997	-9884	Intragenic	http://genome.ucsc.edu/cgi-bin/hgTracks?org=mouse&db=mm9&position=chr18:36154205-36174765	chr18:36154205-36174765	Browse	561	163	7	0	0
Thy1	NM_009382	-35855	-41051	Upstream	http://genome.ucsc.edu/cgi-bin/hgTracks?org=mouse&db=mm9&position=chr9:43805422-43825800	chr9:43805422-43825800	Browse	379	83	5	0	0
Otud7a	NM_130880	299775	-14481	Intragenic	http://genome.ucsc.edu/cgi-bin/hgTracks?org=mouse&db=mm9&position=chr7:70879302-70899562	chr7:70879302-70899562	Browse	261	42	4	0	0
Selk	NM_019979	-12885	-19580	Upstream	http://genome.ucsc.edu/cgi-bin/hgTracks?org=mouse&db=mm9&position=chr14:30758565-30778795	chr14:30758565-30778795	Browse	231	34	5	0	0
Pcdhga6	NM_033589	1880	-132762	Intragenic	http://genome.ucsc.edu/cgi-bin/hgTracks?org=mouse&db=mm9&position=chr18:37858673-37878851	chr18:37858673-37878851	Browse	179	18	3	0	0
Wdr34	NM_001008498	3977	-13345	Intragenic	http://genome.ucsc.edu/cgi-bin/hgTracks?org=mouse&db=mm9&position=chr2:29880867-29901241	chr2:29880867-29901241	Browse	375	73	8	0	0
Il6ra	NM_010559	30463.5	-13375.5	Intragenic	http://genome.ucsc.edu/cgi-bin/hgTracks?org=mouse&db=mm9&position=chr3:89693657-89713760	chr3:89693657-89713760	Browse	104	13	2	0	0
Sfxn4	NM_053198	22568	-84	Intragenic	http://genome.ucsc.edu/cgi-bin/hgTracks?org=mouse&db=mm9&position=chr19:60927173-60947289	chr19:60927173-60947289	Browse	117	16	0	0	0
D12Ertd553e	NM_029758	102874	2853.5	Downstream	http://genome.ucsc.edu/cgi-bin/hgTracks?org=mouse&db=mm9&position=chr12:12375827-12396214	chr12:12375827-12396214	Browse	388	83	4	0	0
D11Bwg0517e	NM_001024931	66104	-353709	Intragenic	http://genome.ucsc.edu/cgi-bin/hgTracks?org=mouse&db=mm9&position=chr11:118406972-118427382	chr11:118406972-118427382	Browse	411	91	5	0	0
Mapkap1	NM_177345	-11581	-204507	Upstream	http://genome.ucsc.edu/cgi-bin/hgTracks?org=mouse&db=mm9&position=chr2:34265774-34286152	chr2:34265774-34286152	Browse	379	48	10	0	0
Myh3	NM_001099635	3027	-20965	Intragenic	http://genome.ucsc.edu/cgi-bin/hgTracks?org=mouse&db=mm9&position=chr11:66884688-66904968	chr11:66884688-66904968	Browse	281	40	4	0	0
Zfml	NM_008717	13940.5	-58554.5	Intragenic	http://genome.ucsc.edu/cgi-bin/hgTracks?org=mouse&db=mm9&position=chr6:83868086-83888515	chr6:83868086-83888515	Browse	430	78	11	0	0
Syt7	NM_173068	14154	-49938	Intragenic	http://genome.ucsc.edu/cgi-bin/hgTracks?org=mouse&db=mm9&position=chr19:10467339-10488127	chr19:10467339-10488127	Browse	789	381	13	0	0
Kcnk10	NM_029911	154721	10774	Upstream	http://genome.ucsc.edu/cgi-bin/hgTracks?org=mouse&db=mm9&position=chr12:99816705-99837143	chr12:99816705-99837143	Browse	439	105	6	0	0
Gdap1l1	NM_144891	20555.5	3697.5	Downstream	http://genome.ucsc.edu/cgi-bin/hgTracks?org=mouse&db=mm9&position=chr2:163274688-163294827	chr2:163274688-163294827	Browse	140	16	1	0	0
Znhit3	NM_001005223	18817.5	13415.5	Upstream	http://genome.ucsc.edu/cgi-bin/hgTracks?org=mouse&db=mm9&position=chr11:84733128-84753419	chr11:84733128-84753419	Browse	292	49	3	0	0
Gdap1l1	NM_144891	20328.5	3470.5	Downstream	http://genome.ucsc.edu/cgi-bin/hgTracks?org=mouse&db=mm9&position=chr2:163274397-163294664	chr2:163274397-163294664	Browse	268	42	4	0	0
Ttc7	NM_028639	14024.5	-84848.5	Intragenic	http://genome.ucsc.edu/cgi-bin/hgTracks?org=mouse&db=mm9&position=chr17:87686179-87706320	chr17:87686179-87706320	Browse	142	18	2	0	0
Dscr3	NM_007834	57745.5	29089.5	Upstream	http://genome.ucsc.edu/cgi-bin/hgTracks?org=mouse&db=mm9&position=chr16:94767028-94787251	chr16:94767028-94787251	Browse	224	35	2	0	0
Eml1	NM_001043336	130567	1657	Downstream	http://genome.ucsc.edu/cgi-bin/hgTracks?org=mouse&db=mm9&position=chr12:109769332-109789530	chr12:109769332-109789530	Browse	199	26	4	0	0
Megf11	NM_172522	238994	-76270.5	Intragenic	http://genome.ucsc.edu/cgi-bin/hgTracks?org=mouse&db=mm9&position=chr9:64462253-64482728	chr9:64462253-64482728	Browse	476	147	11	0	0
Galnt9	NM_198306	-56984	-62880	Upstream	http://genome.ucsc.edu/cgi-bin/hgTracks?org=mouse&db=mm9&position=chr5:110977256-110997786	chr5:110977256-110997786	Browse	531	156	9	0	0
Tnfrsf19	NM_013869	60119	-22315	Intragenic	http://genome.ucsc.edu/cgi-bin/hgTracks?org=mouse&db=mm9&position=chr14:61632839-61653143	chr14:61632839-61653143	Browse	305	47	4	0	0
Pcdh19	NM_001105245	90127.5	-16005.5	Intragenic	http://genome.ucsc.edu/cgi-bin/hgTracks?org=mouse&db=mm9&position=chrX:130197428-130217625	chrX:130197428-130217625	Browse	198	25	3	0	0
Gja10	NM_010289	475.5	-1042.5	Intragenic	http://genome.ucsc.edu/cgi-bin/hgTracks?org=mouse&db=mm9&position=chr4:32678029-32698600	chr4:32678029-32698600	Browse	572	207	7	0	0
Dapk1	NM_134062	14219.5	-146756	Intragenic	http://genome.ucsc.edu/cgi-bin/hgTracks?org=mouse&db=mm9&position=chr13:60707608-60727973	chr13:60707608-60727973	Browse	366	69	5	0	0
B930011P16Rik	NM_207282	-13867	-16605	Upstream	http://genome.ucsc.edu/cgi-bin/hgTracks?org=mouse&db=mm9&position=chr5:27351888-27372242	chr5:27351888-27372242	Browse	355	57	3	0	0
Meox1	NM_010791	46214.5	29369.5	Upstream	http://genome.ucsc.edu/cgi-bin/hgTracks?org=mouse&db=mm9&position=chr11:101774956-101795119	chr11:101774956-101795119	Browse	164	19	2	0	0
Pdpn	NM_010329	68757	36671	Upstream	http://genome.ucsc.edu/cgi-bin/hgTracks?org=mouse&db=mm9&position=chr4:142915955-142936207	chr4:142915955-142936207	Browse	253	36	2	0	0
Zfp238	NM_001012330	-91623	-97729	Upstream	http://genome.ucsc.edu/cgi-bin/hgTracks?org=mouse&db=mm9&position=chr1:179273077-179293259	chr1:179273077-179293259	Browse	183	24	1	0	0
Slc9a8	NM_148929	56570.5	1292.5	Downstream	http://genome.ucsc.edu/cgi-bin/hgTracks?org=mouse&db=mm9&position=chr2:167293571-167314010	chr2:167293571-167314010	Browse	440	97	4	0	0
Akt3	NM_011785	286556	59904.5	Upstream	http://genome.ucsc.edu/cgi-bin/hgTracks?org=mouse&db=mm9&position=chr1:179228613-179248992	chr1:179228613-179248992	Browse	380	60	6	0	0
Tcl1	NM_009337	105614	99662	Upstream	http://genome.ucsc.edu/cgi-bin/hgTracks?org=mouse&db=mm9&position=chr12:106550156-106571000	chr12:106550156-106571000	Browse	845	468	10	0	0
Rtn1	NM_153457	211090	13901.5	Upstream	http://genome.ucsc.edu/cgi-bin/hgTracks?org=mouse&db=mm9&position=chr12:73513624-73534031	chr12:73513624-73534031	Browse	408	111	9	0	0
Lrfn2	NM_027452	-14789	-179999	Upstream	http://genome.ucsc.edu/cgi-bin/hgTracks?org=mouse&db=mm9&position=chr17:49046718-49067110	chr17:49046718-49067110	Browse	393	108	5	0	0
Snf1lk	NM_010831	26005	14462	Upstream	http://genome.ucsc.edu/cgi-bin/hgTracks?org=mouse&db=mm9&position=chr17:31997041-32017357	chr17:31997041-32017357	Browse	317	58	3	0	0
Tll2	NM_011904	107916	-14877.5	Intragenic	http://genome.ucsc.edu/cgi-bin/hgTracks?org=mouse&db=mm9&position=chr19:41256212-41276561	chr19:41256212-41276561	Browse	350	69	6	0	0
Nsg1	NM_010942	36768	14493	Upstream	http://genome.ucsc.edu/cgi-bin/hgTracks?org=mouse&db=mm9&position=chr5:38554998-38575400	chr5:38554998-38575400	Browse	403	99	5	0	0
2810433K01Rik	NM_025581	-1970	-14311	Downstream	http://genome.ucsc.edu/cgi-bin/hgTracks?org=mouse&db=mm9&position=chr18:74342786-74363178	chr18:74342786-74363178	Browse	393	94	5	0	0
Arid5a	NM_145996	14619	-603	Intragenic	http://genome.ucsc.edu/cgi-bin/hgTracks?org=mouse&db=mm9&position=chr1:36369105-36389329	chr1:36369105-36389329	Browse	225	34	3	0	0
Ube2d1	NM_145420	44733	14479	Upstream	http://genome.ucsc.edu/cgi-bin/hgTracks?org=mouse&db=mm9&position=chr10:70752389-70772531	chr10:70752389-70772531	Browse	143	17	3	0	0
Tmco4	NM_029857	86831.5	571.5	Downstream	http://genome.ucsc.edu/cgi-bin/hgTracks?org=mouse&db=mm9&position=chr4:138605435-138625866	chr4:138605435-138625866	Browse	432	93	6	0	0
Pax8	NM_011040	68241.5	13234.5	Upstream	http://genome.ucsc.edu/cgi-bin/hgTracks?org=mouse&db=mm9&position=chr2:24334068-24354573	chr2:24334068-24354573	Browse	506	110	7	0	0
Ppl	NM_008909	60652	14461	Upstream	http://genome.ucsc.edu/cgi-bin/hgTracks?org=mouse&db=mm9&position=chr16:5136959-5157111	chr16:5136959-5157111	Browse	153	18	3	0	0
Bai1	NM_174991	33365.5	-39903.5	Intragenic	http://genome.ucsc.edu/cgi-bin/hgTracks?org=mouse&db=mm9&position=chr15:74369801-74390180	chr15:74369801-74390180	Browse	380	100	3	0	0
D11Bwg0517e	NM_001024931	95238.5	-324574	Intragenic	http://genome.ucsc.edu/cgi-bin/hgTracks?org=mouse&db=mm9&position=chr11:118435960-118456663	chr11:118435960-118456663	Browse	704	350	12	0	0
Ftl2	NM_008049	14765	13808	Downstream	http://genome.ucsc.edu/cgi-bin/hgTracks?org=mouse&db=mm9&position=chr4:125186003-125206103	chr4:125186003-125206103	Browse	101	13	2	0	0
Mkrn1	NM_018810	37097	14548	Upstream	http://genome.ucsc.edu/cgi-bin/hgTracks?org=mouse&db=mm9&position=chr6:39374820-39395012	chr6:39374820-39395012	Browse	193	26	6	0	0
Mtmr9	NM_177594	-326.5	-20670.5	Downstream	http://genome.ucsc.edu/cgi-bin/hgTracks?org=mouse&db=mm9&position=chr14:64131953-64152286	chr14:64131953-64152286	Browse	334	74	3	0	0
1200003I07Rik	NM_181274	-3152	-14501	Downstream	http://genome.ucsc.edu/cgi-bin/hgTracks?org=mouse&db=mm9&position=chr8:72215679-72236089	chr8:72215679-72236089	Browse	411	120	9	0	0
Grm4	NM_001013385	27248	-53669	Intragenic	http://genome.ucsc.edu/cgi-bin/hgTracks?org=mouse&db=mm9&position=chr17:27576412-27596748	chr17:27576412-27596748	Browse	337	69	8	0	0
Slc32a1	NM_009508	-15517.5	-20507.5	Upstream	http://genome.ucsc.edu/cgi-bin/hgTracks?org=mouse&db=mm9&position=chr2:158410746-158431205	chr2:158410746-158431205	Browse	460	118	5	0	0
Scn5a	NM_021544	80685	-14921	Intragenic	http://genome.ucsc.edu/cgi-bin/hgTracks?org=mouse&db=mm9&position=chr9:119463156-119483270	chr9:119463156-119483270	Browse	115	14	2	0	0
Rab11fip4	NM_175543	84231	-18570	Intragenic	http://genome.ucsc.edu/cgi-bin/hgTracks?org=mouse&db=mm9&position=chr11:79478894-79498994	chr11:79478894-79498994	Browse	101	14	1	0	0
Lhx4	NM_010712	20623	-2616	Intragenic	http://genome.ucsc.edu/cgi-bin/hgTracks?org=mouse&db=mm9&position=chr1:157559280-157579670	chr1:157559280-157579670	Browse	391	103	5	0	0
EG545253	NM_001033789	86023	7208	Downstream	http://genome.ucsc.edu/cgi-bin/hgTracks?org=mouse&db=mm9&position=chr18:39128055-39148213	chr18:39128055-39148213	Browse	159	23	3	0	0
Ftl2	NM_008049	15041	14084	Downstream	http://genome.ucsc.edu/cgi-bin/hgTracks?org=mouse&db=mm9&position=chr4:125186124-125206534	chr4:125186124-125206534	Browse	411	102	5	0	0
Ntrk2	NM_001025074	15379	-306756	Intragenic	http://genome.ucsc.edu/cgi-bin/hgTracks?org=mouse&db=mm9&position=chr13:58914521-58934623	chr13:58914521-58934623	Browse	103	13	3	0	0
Lonp2	NM_025827	15074.5	-77455.5	Intragenic	http://genome.ucsc.edu/cgi-bin/hgTracks?org=mouse&db=mm9&position=chr8:89152873-89173286	chr8:89152873-89173286	Browse	414	84	4	0	0
Unc5a	NM_153131	21591.5	-34995.5	Intragenic	http://genome.ucsc.edu/cgi-bin/hgTracks?org=mouse&db=mm9&position=chr13:55062051-55082716	chr13:55062051-55082716	Browse	666	262	8	0	0
Abhd8	NM_022419	-9765	-16706	Downstream	http://genome.ucsc.edu/cgi-bin/hgTracks?org=mouse&db=mm9&position=chr8:73960756-73980922	chr8:73960756-73980922	Browse	167	21	4	0	0
Slc25a33	NM_027460	44851.5	14619.5	Upstream	http://genome.ucsc.edu/cgi-bin/hgTracks?org=mouse&db=mm9&position=chr4:149152945-149173046	chr4:149152945-149173046	Browse	102	13	2	0	0
EG622339	NM_001081297	-12150	-13405	Downstream	http://genome.ucsc.edu/cgi-bin/hgTracks?org=mouse&db=mm9&position=chr12:70998978-71019238	chr12:70998978-71019238	Browse	261	39	1	0	0
P2ry6	NM_183168	9390	-17339	Intragenic	http://genome.ucsc.edu/cgi-bin/hgTracks?org=mouse&db=mm9&position=chr7:108085441-108105633	chr7:108085441-108105633	Browse	193	25	2	0	0
Cdh6	NM_007666	2353.5	-137086	Intragenic	http://genome.ucsc.edu/cgi-bin/hgTracks?org=mouse&db=mm9&position=chr15:12956152-12976463	chr15:12956152-12976463	Browse	312	61	6	0	0
Frmd5	NM_172673	276486	14957	Upstream	http://genome.ucsc.edu/cgi-bin/hgTracks?org=mouse&db=mm9&position=chr2:121637579-121657921	chr2:121637579-121657921	Browse	343	80	2	0	0
Slc12a7	NM_011390	-14864	-67910	Upstream	http://genome.ucsc.edu/cgi-bin/hgTracks?org=mouse&db=mm9&position=chr13:73876146-73896414	chr13:73876146-73896414	Browse	269	41	5	0	0
Pou3f1	NM_011141	-67023	-70034	Upstream	http://genome.ucsc.edu/cgi-bin/hgTracks?org=mouse&db=mm9&position=chr4:124257773-124277957	chr4:124257773-124277957	Browse	185	24	2	0	0
Clip3	NM_001081114	3611	-13004	Intragenic	http://genome.ucsc.edu/cgi-bin/hgTracks?org=mouse&db=mm9&position=chr7:31070183-31090581	chr7:31070183-31090581	Browse	399	106	4	0	0
Tex15	NM_031374	14181.5	-860.5	Intragenic	http://genome.ucsc.edu/cgi-bin/hgTracks?org=mouse&db=mm9&position=chr8:34685145-34705248	chr8:34685145-34705248	Browse	104	13	3	0	0
Yipf5	NM_023311	-796.5	-15331.5	Downstream	http://genome.ucsc.edu/cgi-bin/hgTracks?org=mouse&db=mm9&position=chr18:40353624-40373819	chr18:40353624-40373819	Browse	196	26	2	0	0
Madd	NM_145527	30212.5	-15406.5	Intragenic	http://genome.ucsc.edu/cgi-bin/hgTracks?org=mouse&db=mm9&position=chr2:90997632-91017825	chr2:90997632-91017825	Browse	194	28	0	0	0
Tusc5	NM_177709	8377.5	-10410.5	Intragenic	http://genome.ucsc.edu/cgi-bin/hgTracks?org=mouse&db=mm9&position=chr11:76491524-76511979	chr11:76491524-76511979	Browse	456	109	3	0	0
5730528L13Rik	NM_028137	27366.5	5945.5	Downstream	http://genome.ucsc.edu/cgi-bin/hgTracks?org=mouse&db=mm9&position=chr4:48570537-48590936	chr4:48570537-48590936	Browse	400	62	6	0	0
Timeless	NM_011589	9436.5	-5433.5	Intragenic	http://genome.ucsc.edu/cgi-bin/hgTracks?org=mouse&db=mm9&position=chr10:127674325-127694788	chr10:127674325-127694788	Browse	464	116	7	0	0
Srpk1	NM_016795	1177.5	-31685.5	Intragenic	http://genome.ucsc.edu/cgi-bin/hgTracks?org=mouse&db=mm9&position=chr17:28717567-28737860	chr17:28717567-28737860	Browse	294	46	8	0	0
Ctbp1	NM_013502	42677	15430	Upstream	http://genome.ucsc.edu/cgi-bin/hgTracks?org=mouse&db=mm9&position=chr5:33622952-33643144	chr5:33622952-33643144	Browse	193	26	1	0	0
Shank2	NM_001081370	-124102	-262392	Upstream	http://genome.ucsc.edu/cgi-bin/hgTracks?org=mouse&db=mm9&position=chr7:151335959-151356416	chr7:151335959-151356416	Browse	458	100	5	0	0
Gan	NM_001081151	15747	-31305	Intragenic	http://genome.ucsc.edu/cgi-bin/hgTracks?org=mouse&db=mm9&position=chr8:119687522-119708040	chr8:119687522-119708040	Browse	519	163	13	0	0
Bpil2	NM_177772	46932	-5238	Intragenic	http://genome.ucsc.edu/cgi-bin/hgTracks?org=mouse&db=mm9&position=chr10:85459270-85479464	chr10:85459270-85479464	Browse	195	27	1	0	0
Gldn	NM_177350	-15435	-70727	Upstream	http://genome.ucsc.edu/cgi-bin/hgTracks?org=mouse&db=mm9&position=chr9:54108662-54129052	chr9:54108662-54129052	Browse	391	99	7	0	0
Tmem132e	NM_023438	-17177	-74605	Upstream	http://genome.ucsc.edu/cgi-bin/hgTracks?org=mouse&db=mm9&position=chr11:82175039-82195409	chr11:82175039-82195409	Browse	371	77	1	0	0
Clstn1	NM_023051	16362	-44900	Intragenic	http://genome.ucsc.edu/cgi-bin/hgTracks?org=mouse&db=mm9&position=chr4:148966903-148987313	chr4:148966903-148987313	Browse	411	77	7	0	0
Sox1	NM_009233	50363.5	49153.5	Downstream	http://genome.ucsc.edu/cgi-bin/hgTracks?org=mouse&db=mm9&position=chr8:12436617-12456814	chr8:12436617-12456814	Browse	198	26	2	0	0
Ctdsp2	NM_146012	87	-4272	Intragenic	http://genome.ucsc.edu/cgi-bin/hgTracks?org=mouse&db=mm9&position=chr10:126422567-126442939	chr10:126422567-126442939	Browse	373	70	7	0	0
2510039O18Rik	NM_029841	16449.5	10029.5	Downstream	http://genome.ucsc.edu/cgi-bin/hgTracks?org=mouse&db=mm9&position=chr4:147321204-147341701	chr4:147321204-147341701	Browse	498	143	10	0	0
C330046G03Rik	NM_145855	57078	5258	Downstream	http://genome.ucsc.edu/cgi-bin/hgTracks?org=mouse&db=mm9&position=chr10:77339215-77359363	chr10:77339215-77359363	Browse	149	18	2	0	0
Extl1	NM_019578	2734.5	-12672.5	Intragenic	http://genome.ucsc.edu/cgi-bin/hgTracks?org=mouse&db=mm9&position=chr4:133904934-133925109	chr4:133904934-133925109	Browse	176	21	2	0	0
Nme7	NM_138314	15371.5	-113850	Intragenic	http://genome.ucsc.edu/cgi-bin/hgTracks?org=mouse&db=mm9&position=chr1:166243403-166263746	chr1:166243403-166263746	Browse	344	65	5	0	0
Cpne5	NM_153166	65186	-16056	Intragenic	http://genome.ucsc.edu/cgi-bin/hgTracks?org=mouse&db=mm9&position=chr17:29348600-29368760	chr17:29348600-29368760	Browse	161	20	2	0	0
Rpl38	NM_001048057	-15832.5	-19621.5	Upstream	http://genome.ucsc.edu/cgi-bin/hgTracks?org=mouse&db=mm9&position=chr11:114503817-114524230	chr11:114503817-114524230	Browse	414	102	3	0	0
Cep70	NM_023873	-16073	-73009	Upstream	http://genome.ucsc.edu/cgi-bin/hgTracks?org=mouse&db=mm9&position=chr9:99117719-99137907	chr9:99117719-99137907	Browse	189	24	1	0	0
Zmiz1	NM_183208	-64880	-270298	Upstream	http://genome.ucsc.edu/cgi-bin/hgTracks?org=mouse&db=mm9&position=chr14:26203782-26224012	chr14:26203782-26224012	Browse	231	40	2	0	0
Nkain4	NM_021426	3752.5	-16170.5	Intragenic	http://genome.ucsc.edu/cgi-bin/hgTracks?org=mouse&db=mm9&position=chr2:180663085-180683372	chr2:180663085-180683372	Browse	288	46	4	0	0
Pcbp3	NM_021568	216372	16440.5	Upstream	http://genome.ucsc.edu/cgi-bin/hgTracks?org=mouse&db=mm9&position=chr10:76430727-76451220	chr10:76430727-76451220	Browse	494	130	7	0	0
Slc13a3	NM_054055	51618.5	-16284.5	Intragenic	http://genome.ucsc.edu/cgi-bin/hgTracks?org=mouse&db=mm9&position=chr2:165272179-165292646	chr2:165272179-165292646	Browse	468	123	8	0	0
Ajap1	NM_001099299	-15534.5	-125144	Downstream	http://genome.ucsc.edu/cgi-bin/hgTracks?org=mouse&db=mm9&position=chr4:152721573-152742016	chr4:152721573-152742016	Browse	444	120	7	0	0
8430427H17Rik	NM_001001986	139270	62952.5	Upstream	http://genome.ucsc.edu/cgi-bin/hgTracks?org=mouse&db=mm9&position=chr2:153362386-153382557	chr2:153362386-153382557	Browse	172	19	2	0	0
4930451I11Rik	NM_183131	-4764.5	-5787.5	Downstream	http://genome.ucsc.edu/cgi-bin/hgTracks?org=mouse&db=mm9&position=chr7:133958990-133979455	chr7:133958990-133979455	Browse	466	110	8	0	0
BC057022	NM_001004180	19873	-25095	Intragenic	http://genome.ucsc.edu/cgi-bin/hgTracks?org=mouse&db=mm9&position=chr5:115027927-115048337	chr5:115027927-115048337	Browse	411	127	1	0	0
Pabpc1	NM_008774	30317.5	17017.5	Upstream	http://genome.ucsc.edu/cgi-bin/hgTracks?org=mouse&db=mm9&position=chr15:36545588-36565881	chr15:36545588-36565881	Browse	294	54	7	0	0
Rps24	NM_011297	272482	267016	Downstream	http://genome.ucsc.edu/cgi-bin/hgTracks?org=mouse&db=mm9&position=chr14:25572250-25592519	chr14:25572250-25592519	Browse	270	43	3	0	0
Cacng2	NM_007583	142903	17245	Upstream	http://genome.ucsc.edu/cgi-bin/hgTracks?org=mouse&db=mm9&position=chr15:77956805-77977105	chr15:77956805-77977105	Browse	301	53	3	0	0
Tcfap2d	NM_153154	-14737	-78048	Upstream	http://genome.ucsc.edu/cgi-bin/hgTracks?org=mouse&db=mm9&position=chr1:19068298-19088432	chr1:19068298-19088432	Browse	135	15	2	0	0
Cep68	NM_172260	5485	-16903	Intragenic	http://genome.ucsc.edu/cgi-bin/hgTracks?org=mouse&db=mm9&position=chr11:20122351-20142697	chr11:20122351-20142697	Browse	347	69	11	0	0
Cplx3	NM_146223	6197.5	-43.5	Intragenic	http://genome.ucsc.edu/cgi-bin/hgTracks?org=mouse&db=mm9&position=chr9:57443852-57464139	chr9:57443852-57464139	Browse	288	61	4	0	0
Slc1a1	NM_009199	-16702.5	-95497.5	Upstream	http://genome.ucsc.edu/cgi-bin/hgTracks?org=mouse&db=mm9&position=chr19:28882684-28903221	chr19:28882684-28903221	Browse	538	142	5	0	0
1810054D07Rik	NM_027238	86688	-17201	Intragenic	http://genome.ucsc.edu/cgi-bin/hgTracks?org=mouse&db=mm9&position=chr4:82942615-82963169	chr4:82942615-82963169	Browse	555	123	7	0	0
Ablim3	NM_198649	4136.5	-108270	Intragenic	http://genome.ucsc.edu/cgi-bin/hgTracks?org=mouse&db=mm9&position=chr18:61952986-61973379	chr18:61952986-61973379	Browse	394	70	8	0	0
5830404H04Rik	NM_174847	46781.5	-17053.5	Intragenic	http://genome.ucsc.edu/cgi-bin/hgTracks?org=mouse&db=mm9&position=chr16:98117003-98137298	chr16:98117003-98137298	Browse	296	35	5	0	0
4931406B18Rik	NM_028737	-8695	-22590	Downstream	http://genome.ucsc.edu/cgi-bin/hgTracks?org=mouse&db=mm9&position=chr7:50728470-50748966	chr7:50728470-50748966	Browse	497	112	4	0	0
Aqp11	NM_175105	28810	16941	Upstream	http://genome.ucsc.edu/cgi-bin/hgTracks?org=mouse&db=mm9&position=chr7:104893466-104913930	chr7:104893466-104913930	Browse	465	98	6	0	0
Gpr6	NM_199058	18576.5	17484.5	Upstream	http://genome.ucsc.edu/cgi-bin/hgTracks?org=mouse&db=mm9&position=chr10:40798718-40819031	chr10:40798718-40819031	Browse	314	62	3	0	0
Dlg4	NM_001109752	25260.5	-1666.5	Intragenic	http://genome.ucsc.edu/cgi-bin/hgTracks?org=mouse&db=mm9&position=chr11:69847191-69867542	chr11:69847191-69867542	Browse	352	60	5	0	0
Grik3	NM_001081097	-17642	-240985	Upstream	http://genome.ucsc.edu/cgi-bin/hgTracks?org=mouse&db=mm9&position=chr4:125140238-125160626	chr4:125140238-125160626	Browse	389	85	6	0	0
Nf2	NM_010898	-2070	-85750	Downstream	http://genome.ucsc.edu/cgi-bin/hgTracks?org=mouse&db=mm9&position=chr11:4653566-4673994	chr11:4653566-4673994	Browse	429	115	2	0	0
Dmrt1	NM_015826	-16903	-115526	Upstream	http://genome.ucsc.edu/cgi-bin/hgTracks?org=mouse&db=mm9&position=chr19:25553156-25573428	chr19:25553156-25573428	Browse	273	45	6	0	0
F730047E07Rik	NM_199467	8476.5	-89310.5	Intragenic	http://genome.ucsc.edu/cgi-bin/hgTracks?org=mouse&db=mm9&position=chr4:24430698-24450871	chr4:24430698-24450871	Browse	174	25	0	0	0
Rab12	NM_024448	-27798	-52957	Downstream	http://genome.ucsc.edu/cgi-bin/hgTracks?org=mouse&db=mm9&position=chr17:66805961-66826145	chr17:66805961-66826145	Browse	185	26	4	0	0
Zfyve28	NM_001015039	75355.5	-18075.5	Intragenic	http://genome.ucsc.edu/cgi-bin/hgTracks?org=mouse&db=mm9&position=chr5:34602707-34623088	chr5:34602707-34623088	Browse	382	74	7	0	0
Ccnj	NM_172839	24978	7686	Downstream	http://genome.ucsc.edu/cgi-bin/hgTracks?org=mouse&db=mm9&position=chr19:40920647-40940845	chr19:40920647-40940845	Browse	199	27	2	0	0
Cyp4f14	NM_022434	2786	-9223	Intragenic	http://genome.ucsc.edu/cgi-bin/hgTracks?org=mouse&db=mm9&position=chr17:33034681-33054919	chr17:33034681-33054919	Browse	239	30	5	0	0
Il10rb	NM_008349	17458.5	-1946.5	Intragenic	http://genome.ucsc.edu/cgi-bin/hgTracks?org=mouse&db=mm9&position=chr16:91413811-91434064	chr16:91413811-91434064	Browse	254	43	3	0	0
Nek4	NM_011849	17329	-18585	Intragenic	http://genome.ucsc.edu/cgi-bin/hgTracks?org=mouse&db=mm9&position=chr14:31771934-31792070	chr14:31771934-31792070	Browse	137	16	2	0	0
Extl3	NM_018788	6946.5	-21466.5	Intragenic	http://genome.ucsc.edu/cgi-bin/hgTracks?org=mouse&db=mm9&position=chr14:65667599-65688092	chr14:65667599-65688092	Browse	494	165	13	0	0
St3gal2	NM_009179	17550	-35083	Intragenic	http://genome.ucsc.edu/cgi-bin/hgTracks?org=mouse&db=mm9&position=chr8:113451260-113471368	chr8:113451260-113471368	Browse	109	14	3	0	0
Kazald1	NM_178929	21937.5	18793.5	Downstream	http://genome.ucsc.edu/cgi-bin/hgTracks?org=mouse&db=mm9&position=chr19:45162329-45182802	chr19:45162329-45182802	Browse	474	146	7	0	0
Zadh1	NM_029880	-49156	-79675	Upstream	http://genome.ucsc.edu/cgi-bin/hgTracks?org=mouse&db=mm9&position=chr12:85567005-85587209	chr12:85567005-85587209	Browse	205	30	6	0	0
Fbxo28	NM_175127	10616.5	-17888.5	Intragenic	http://genome.ucsc.edu/cgi-bin/hgTracks?org=mouse&db=mm9&position=chr1:184243792-184263905	chr1:184243792-184263905	Browse	114	16	0	0	0
D11Bwg0517e	NM_001024931	437494	17681	Upstream	http://genome.ucsc.edu/cgi-bin/hgTracks?org=mouse&db=mm9&position=chr11:118778319-118798815	chr11:118778319-118798815	Browse	497	137	10	0	0
Nrxn3	NM_172544	289248	-1.09041e+06	Intragenic	http://genome.ucsc.edu/cgi-bin/hgTracks?org=mouse&db=mm9&position=chr12:90470882-90491299	chr12:90470882-90491299	Browse	418	111	7	0	0
Ela2a	NM_007919	-3416.5	-14457.5	Downstream	http://genome.ucsc.edu/cgi-bin/hgTracks?org=mouse&db=mm9&position=chr4:141357255-141377666	chr4:141357255-141377666	Browse	412	92	10	0	0
Pax7	NM_011039	112905	18017	Upstream	http://genome.ucsc.edu/cgi-bin/hgTracks?org=mouse&db=mm9&position=chr4:139396774-139417026	chr4:139396774-139417026	Browse	253	36	3	0	0
Slc35f3	NM_175434	106170	8770.5	Downstream	http://genome.ucsc.edu/cgi-bin/hgTracks?org=mouse&db=mm9&position=chr8:128918467-128938828	chr8:128918467-128938828	Browse	362	106	10	0	0
Syne2	NM_001005510	18283	-274328	Intragenic	http://genome.ucsc.edu/cgi-bin/hgTracks?org=mouse&db=mm9&position=chr12:76927469-76947705	chr12:76927469-76947705	Browse	237	33	3	0	0
Prkag2	NM_145401	255910	18236	Upstream	http://genome.ucsc.edu/cgi-bin/hgTracks?org=mouse&db=mm9&position=chr5:24614417-24634551	chr5:24614417-24634551	Browse	135	20	1	0	0
Phf19	NM_028716	2043.5	-18178.5	Intragenic	http://genome.ucsc.edu/cgi-bin/hgTracks?org=mouse&db=mm9&position=chr2:34741262-34761373	chr2:34741262-34761373	Browse	112	13	2	0	0
6430598A04Rik	NM_175521	-7189	-16225	Downstream	http://genome.ucsc.edu/cgi-bin/hgTracks?org=mouse&db=mm9&position=chr5:138154950-138175052	chr5:138154950-138175052	Browse	103	13	3	0	0
1300002K09Rik	NM_028788	-4515	-42560	Upstream	http://genome.ucsc.edu/cgi-bin/hgTracks?org=mouse&db=mm9&position=chr4:45847148-45867484	chr4:45847148-45867484	Browse	337	55	10	0	0
Olig3	NM_053008	-17238	-19304	Upstream	http://genome.ucsc.edu/cgi-bin/hgTracks?org=mouse&db=mm9&position=chr10:19048964-19069248	chr10:19048964-19069248	Browse	285	46	3	0	0
Syt2	NM_009307	18258.5	-84478.5	Intragenic	http://genome.ucsc.edu/cgi-bin/hgTracks?org=mouse&db=mm9&position=chr1:136551274-136571757	chr1:136551274-136571757	Browse	484	148	6	0	0
Cldn10	NM_023878	84650	-1967	Intragenic	http://genome.ucsc.edu/cgi-bin/hgTracks?org=mouse&db=mm9&position=chr14:119261710-119281848	chr14:119261710-119281848	Browse	139	17	2	0	0
B930011P16Rik	NM_207282	18056.5	15318.5	Downstream	http://genome.ucsc.edu/cgi-bin/hgTracks?org=mouse&db=mm9&position=chr5:27383881-27404096	chr5:27383881-27404096	Browse	216	33	3	0	0
Centg3	NM_139153	50959	1088	Downstream	http://genome.ucsc.edu/cgi-bin/hgTracks?org=mouse&db=mm9&position=chr5:23998735-24019171	chr5:23998735-24019171	Browse	437	83	2	0	0
Zfpm1	NM_009569	36037.5	-19069.5	Intragenic	http://genome.ucsc.edu/cgi-bin/hgTracks?org=mouse&db=mm9&position=chr8:124831941-124852214	chr8:124831941-124852214	Browse	274	41	5	0	0
Lypd5	NM_029806	10202	5592	Downstream	http://genome.ucsc.edu/cgi-bin/hgTracks?org=mouse&db=mm9&position=chr7:25134081-25154807	chr7:25134081-25154807	Browse	727	361	14	0	0
Hcn4	NM_001081192	18374	-19070	Intragenic	http://genome.ucsc.edu/cgi-bin/hgTracks?org=mouse&db=mm9&position=chr9:58679487-58699897	chr9:58679487-58699897	Browse	411	109	10	0	0
Ephb2	NM_010142	58122	-124204	Intragenic	http://genome.ucsc.edu/cgi-bin/hgTracks?org=mouse&db=mm9&position=chr4:136257571-136277721	chr4:136257571-136277721	Browse	151	19	2	0	0
Zfyve1	NM_183154	32158.5	-18048.5	Intragenic	http://genome.ucsc.edu/cgi-bin/hgTracks?org=mouse&db=mm9&position=chr12:84909967-84930130	chr12:84909967-84930130	Browse	164	20	4	0	0
Morc3	NM_001045529	18398.5	-25383.5	Intragenic	http://genome.ucsc.edu/cgi-bin/hgTracks?org=mouse&db=mm9&position=chr16:93840657-93861212	chr16:93840657-93861212	Browse	556	145	13	0	0
Rtn4r	NM_022982	-18285.5	-42988.5	Upstream	http://genome.ucsc.edu/cgi-bin/hgTracks?org=mouse&db=mm9&position=chr16:18099376-18119649	chr16:18099376-18119649	Browse	274	42	3	0	0
Wfs1	NM_011716	44149.5	21270.5	Upstream	http://genome.ucsc.edu/cgi-bin/hgTracks?org=mouse&db=mm9&position=chr5:37391337-37411646	chr5:37391337-37411646	Browse	310	78	3	0	0
Sh3px3	NM_175483	-7017	-18189	Downstream	http://genome.ucsc.edu/cgi-bin/hgTracks?org=mouse&db=mm9&position=chr9:56747827-56768151	chr9:56747827-56768151	Browse	325	68	4	0	0
Atp7b	NM_007511	986.5	-64740.5	Intragenic	http://genome.ucsc.edu/cgi-bin/hgTracks?org=mouse&db=mm9&position=chr8:23095597-23116014	chr8:23095597-23116014	Browse	418	122	10	0	0
Dmrtc1a	NM_027591	12383.5	6917.5	Upstream	http://genome.ucsc.edu/cgi-bin/hgTracks?org=mouse&db=mm9&position=chrX:100100825-100121062	chrX:100100825-100121062	Browse	238	38	0	0	0
Lrfn2	NM_027452	-18725	-183935	Upstream	http://genome.ucsc.edu/cgi-bin/hgTracks?org=mouse&db=mm9&position=chr17:49042842-49063114	chr17:49042842-49063114	Browse	273	43	2	0	0
Nell2	NM_016743	-8703.5	-317960	Downstream	http://genome.ucsc.edu/cgi-bin/hgTracks?org=mouse&db=mm9&position=chr15:95031047-95051306	chr15:95031047-95051306	Browse	260	48	6	0	0
Kif13b	NM_001081177	-83818	-237584	Upstream	http://genome.ucsc.edu/cgi-bin/hgTracks?org=mouse&db=mm9&position=chr14:65177233-65197865	chr14:65177233-65197865	Browse	633	279	13	0	0
BC005537	NM_024473	-18728	-29971	Upstream	http://genome.ucsc.edu/cgi-bin/hgTracks?org=mouse&db=mm9&position=chr13:24864710-24884884	chr13:24864710-24884884	Browse	175	18	0	0	0
Cdh22	NM_174988	48864.5	-74346.5	Intragenic	http://genome.ucsc.edu/cgi-bin/hgTracks?org=mouse&db=mm9&position=chr2:164975823-164995922	chr2:164975823-164995922	Browse	100	14	1	0	0
Tmem38b	NM_028053	-18222.5	-52750.5	Upstream	http://genome.ucsc.edu/cgi-bin/hgTracks?org=mouse&db=mm9&position=chr4:53810643-53830778	chr4:53810643-53830778	Browse	136	15	3	0	0
Wfs1	NM_011716	43713	20834	Upstream	http://genome.ucsc.edu/cgi-bin/hgTracks?org=mouse&db=mm9&position=chr5:37390819-37411291	chr5:37390819-37411291	Browse	473	171	7	0	0
Sh3px3	NM_175483	-7254	-18426	Downstream	http://genome.ucsc.edu/cgi-bin/hgTracks?org=mouse&db=mm9&position=chr9:56747694-56767810	chr9:56747694-56767810	Browse	117	14	3	0	0
Gnb4	NM_013531	14476	-18532	Intragenic	http://genome.ucsc.edu/cgi-bin/hgTracks?org=mouse&db=mm9&position=chr3:32486832-32507018	chr3:32486832-32507018	Browse	187	24	2	0	0
Nrf1	NM_010938	106942	1470.5	Downstream	http://genome.ucsc.edu/cgi-bin/hgTracks?org=mouse&db=mm9&position=chr6:30094797-30115060	chr6:30094797-30115060	Browse	264	41	6	0	0
Cdh22	NM_174988	49163.5	-74047.5	Intragenic	http://genome.ucsc.edu/cgi-bin/hgTracks?org=mouse&db=mm9&position=chr2:164975995-164996348	chr2:164975995-164996348	Browse	354	87	5	0	0
Sox21	NM_177753	-25656.5	-28322.5	Downstream	http://genome.ucsc.edu/cgi-bin/hgTracks?org=mouse&db=mm9&position=chr14:118596677-118616926	chr14:118596677-118616926	Browse	250	37	4	0	0
Dync1li1	NM_146229	18962.5	-15984.5	Intragenic	http://genome.ucsc.edu/cgi-bin/hgTracks?org=mouse&db=mm9&position=chr9:114606838-114626983	chr9:114606838-114626983	Browse	146	19	0	0	0
Polr2i	NM_027259	20132	18818	Downstream	http://genome.ucsc.edu/cgi-bin/hgTracks?org=mouse&db=mm9&position=chr7:31027062-31047386	chr7:31027062-31047386	Browse	325	53	7	0	0
Spsb1	NM_029035	39377	-19346	Intragenic	http://genome.ucsc.edu/cgi-bin/hgTracks?org=mouse&db=mm9&position=chr4:149299655-149319883	chr4:149299655-149319883	Browse	229	29	4	0	0
Nphs1	NM_019459	24378	-4174	Intragenic	http://genome.ucsc.edu/cgi-bin/hgTracks?org=mouse&db=mm9&position=chr7:31259231-31279677	chr7:31259231-31279677	Browse	447	140	5	0	0
Bai2	NM_173071	40580	3110	Downstream	http://genome.ucsc.edu/cgi-bin/hgTracks?org=mouse&db=mm9&position=chr4:129692772-129713202	chr4:129692772-129713202	Browse	431	89	12	0	0
Adra2c	NM_007418	21259	18061	Downstream	http://genome.ucsc.edu/cgi-bin/hgTracks?org=mouse&db=mm9&position=chr5:35632259-35652687	chr5:35632259-35652687	Browse	429	110	8	0	0
Tbcd	NM_029878	19027.5	-146140	Intragenic	http://genome.ucsc.edu/cgi-bin/hgTracks?org=mouse&db=mm9&position=chr11:121322131-121342554	chr11:121322131-121342554	Browse	424	74	8	0	0
Ryr1	NM_009109	101715	-20097	Intragenic	http://genome.ucsc.edu/cgi-bin/hgTracks?org=mouse&db=mm9&position=chr7:29879899-29900247	chr7:29879899-29900247	Browse	349	74	4	0	0
Tm4sf1	NM_008536	-168879	-183735	Downstream	http://genome.ucsc.edu/cgi-bin/hgTracks?org=mouse&db=mm9&position=chr3:56911923-56932289	chr3:56911923-56932289	Browse	367	77	3	0	0
Sorcs1	NM_021377	511638	-19313.5	Intragenic	http://genome.ucsc.edu/cgi-bin/hgTracks?org=mouse&db=mm9&position=chr19:50723667-50743910	chr19:50723667-50743910	Browse	244	40	2	0	0
Ficd	NM_001010825	-19090.5	-23888.5	Upstream	http://genome.ucsc.edu/cgi-bin/hgTracks?org=mouse&db=mm9&position=chr5:114156511-114176930	chr5:114156511-114176930	Browse	420	123	4	0	0
Herpud1	NM_022331	66657.5	57798.5	Downstream	http://genome.ucsc.edu/cgi-bin/hgTracks?org=mouse&db=mm9&position=chr8:96966989-96987124	chr8:96966989-96987124	Browse	136	14	2	0	0
Sult4a1	NM_013873	10398.5	-19259.5	Intragenic	http://genome.ucsc.edu/cgi-bin/hgTracks?org=mouse&db=mm9&position=chr15:83906616-83927233	chr15:83906616-83927233	Browse	618	196	13	0	0
Syt3	NM_016663	-5351.5	-20560.5	Upstream	http://genome.ucsc.edu/cgi-bin/hgTracks?org=mouse&db=mm9&position=chr7:51624587-51645090	chr7:51624587-51645090	Browse	504	104	7	0	0
Pou4f1	NM_011143	-8311	-13987	Downstream	http://genome.ucsc.edu/cgi-bin/hgTracks?org=mouse&db=mm9&position=chr14:104843022-104863436	chr14:104843022-104863436	Browse	415	101	2	0	0
6330442E10Rik	NM_178745	25919	-19559	Intragenic	http://genome.ucsc.edu/cgi-bin/hgTracks?org=mouse&db=mm9&position=chr12:80078558-80098852	chr12:80078558-80098852	Browse	295	45	3	0	0
Lhx1	NM_008498	142758	136602	Upstream	http://genome.ucsc.edu/cgi-bin/hgTracks?org=mouse&db=mm9&position=chr11:84465368-84485908	chr11:84465368-84485908	Browse	541	161	13	0	0
Gfi1b	NM_008114	12389	-100	Intragenic	http://genome.ucsc.edu/cgi-bin/hgTracks?org=mouse&db=mm9&position=chr2:28467273-28487457	chr2:28467273-28487457	Browse	185	25	2	0	0
Chchd6	NM_025351	231672	19214.5	Upstream	http://genome.ucsc.edu/cgi-bin/hgTracks?org=mouse&db=mm9&position=chr6:89554639-89575008	chr6:89554639-89575008	Browse	370	80	7	0	0
Magi1	NM_001083320	-16170	-254406	Downstream	http://genome.ucsc.edu/cgi-bin/hgTracks?org=mouse&db=mm9&position=chr6:93599226-93619330	chr6:93599226-93619330	Browse	105	13	2	0	0
4930430E16Rik	NM_028672	35028	24683	Downstream	http://genome.ucsc.edu/cgi-bin/hgTracks?org=mouse&db=mm9&position=chr11:22938166-22958662	chr11:22938166-22958662	Browse	497	126	10	0	0
Spats1	NM_027649	38509.5	12507.5	Upstream	http://genome.ucsc.edu/cgi-bin/hgTracks?org=mouse&db=mm9&position=chr17:45614141-45634648	chr17:45614141-45634648	Browse	508	136	9	0	0
Ehbp1	NM_153078	261394	-18616.5	Intragenic	http://genome.ucsc.edu/cgi-bin/hgTracks?org=mouse&db=mm9&position=chr11:22157084-22177365	chr11:22157084-22177365	Browse	282	36	3	0	0
Ssbp3	NM_023672	-51849	-190074	Upstream	http://genome.ucsc.edu/cgi-bin/hgTracks?org=mouse&db=mm9&position=chr4:106522175-106542275	chr4:106522175-106542275	Browse	101	15	0	0	0
Grik4	NM_175481	357534	-66401.5	Intragenic	http://genome.ucsc.edu/cgi-bin/hgTracks?org=mouse&db=mm9&position=chr9:42675857-42696248	chr9:42675857-42696248	Browse	392	80	7	0	0
Scg5	NM_009162	52712.5	-66.5	Intragenic	http://genome.ucsc.edu/cgi-bin/hgTracks?org=mouse&db=mm9&position=chr2:113658998-113679365	chr2:113658998-113679365	Browse	368	69	6	0	0
Lin28	NM_145833	17469.5	1982.5	Upstream	http://genome.ucsc.edu/cgi-bin/hgTracks?org=mouse&db=mm9&position=chr4:133566390-133587037	chr4:133566390-133587037	Browse	648	292	10	0	0
Brsk2	NM_001009929	20133	-28787	Intragenic	http://genome.ucsc.edu/cgi-bin/hgTracks?org=mouse&db=mm9&position=chr7:149145921-149166325	chr7:149145921-149166325	Browse	405	83	5	0	0
Cln5	NM_001033242	-19482.5	-26897.5	Upstream	http://genome.ucsc.edu/cgi-bin/hgTracks?org=mouse&db=mm9&position=chr14:103439868-103460031	chr14:103439868-103460031	Browse	164	20	2	0	0
Centb2	NM_030138	88374.5	-20451.5	Intragenic	http://genome.ucsc.edu/cgi-bin/hgTracks?org=mouse&db=mm9&position=chr16:31170770-31190975	chr16:31170770-31190975	Browse	206	31	2	0	0
Serhl	NM_023475	-23905.5	-40372.5	Upstream	http://genome.ucsc.edu/cgi-bin/hgTracks?org=mouse&db=mm9&position=chr15:82896641-82916816	chr15:82896641-82916816	Browse	176	21	2	0	0
St8sia5	NM_153124	88563	19095	Downstream	http://genome.ucsc.edu/cgi-bin/hgTracks?org=mouse&db=mm9&position=chr18:77502961-77523347	chr18:77502961-77523347	Browse	387	86	5	0	0
Chst10	NM_145142	-7453.5	-41741.5	Downstream	http://genome.ucsc.edu/cgi-bin/hgTracks?org=mouse&db=mm9&position=chr1:38903149-38923378	chr1:38903149-38923378	Browse	230	36	8	0	0
D030074E01Rik	NM_029491	70165.5	20231.5	Upstream	http://genome.ucsc.edu/cgi-bin/hgTracks?org=mouse&db=mm9&position=chr18:21064631-21084990	chr18:21064631-21084990	Browse	360	110	5	0	0
Sec14l3	NM_001029937	11929	155	Downstream	http://genome.ucsc.edu/cgi-bin/hgTracks?org=mouse&db=mm9&position=chr11:3966552-3986992	chr11:3966552-3986992	Browse	441	119	9	0	0
Usp7	NM_001003918	29216.5	-20404.5	Intragenic	http://genome.ucsc.edu/cgi-bin/hgTracks?org=mouse&db=mm9&position=chr16:8707828-8728233	chr16:8707828-8728233	Browse	406	81	5	0	0
1700019H03Rik	NM_183161	30744.5	13804.5	Downstream	http://genome.ucsc.edu/cgi-bin/hgTracks?org=mouse&db=mm9&position=chr2:180480523-180501052	chr2:180480523-180501052	Browse	530	149	10	0	0
Zfhx3	NM_007496	212662	-34331.5	Intragenic	http://genome.ucsc.edu/cgi-bin/hgTracks?org=mouse&db=mm9&position=chr8:111441146-111461263	chr8:111441146-111461263	Browse	118	15	2	0	0
Gas6	NM_019521	-17073.5	-46235.5	Downstream	http://genome.ucsc.edu/cgi-bin/hgTracks?org=mouse&db=mm9&position=chr8:13438091-13458508	chr8:13438091-13458508	Browse	418	91	10	0	0
4930511J11Rik	NM_029070	35788	19927	Upstream	http://genome.ucsc.edu/cgi-bin/hgTracks?org=mouse&db=mm9&position=chr16:8435005-8455307	chr16:8435005-8455307	Browse	303	48	3	0	0
Impa2	NM_053261	34424.5	4805.5	Downstream	http://genome.ucsc.edu/cgi-bin/hgTracks?org=mouse&db=mm9&position=chr18:67473175-67493426	chr18:67473175-67493426	Browse	252	35	2	0	0
Iqcg	NM_178378	20818	-19968	Intragenic	http://genome.ucsc.edu/cgi-bin/hgTracks?org=mouse&db=mm9&position=chr16:33026189-33046387	chr16:33026189-33046387	Browse	199	26	4	0	0
Hnt	NM_172290	436852	-530314	Intragenic	http://genome.ucsc.edu/cgi-bin/hgTracks?org=mouse&db=mm9&position=chr9:29230260-29250540	chr9:29230260-29250540	Browse	281	41	6	0	0
1810048J11Rik	NM_026327	20219.5	-23637.5	Intragenic	http://genome.ucsc.edu/cgi-bin/hgTracks?org=mouse&db=mm9&position=chr12:73647440-73667685	chr12:73647440-73667685	Browse	246	39	3	0	0
A830053O21Rik	NM_177182	-26266.5	-27473.5	Upstream	http://genome.ucsc.edu/cgi-bin/hgTracks?org=mouse&db=mm9&position=chr11:76449500-76469909	chr11:76449500-76469909	Browse	410	91	6	0	0
Elac1	NM_053255	-10732	-30174	Downstream	http://genome.ucsc.edu/cgi-bin/hgTracks?org=mouse&db=mm9&position=chr18:73873906-73894012	chr18:73873906-73894012	Browse	107	14	2	0	0
Ywhaq	NM_011739	3768.5	-23339.5	Intragenic	http://genome.ucsc.edu/cgi-bin/hgTracks?org=mouse&db=mm9&position=chr12:21389864-21410051	chr12:21389864-21410051	Browse	188	24	3	0	0
Pla2g6	NM_016915	21867	-20074	Intragenic	http://genome.ucsc.edu/cgi-bin/hgTracks?org=mouse&db=mm9&position=chr15:79128359-79148689	chr15:79128359-79148689	Browse	331	44	4	0	0
40057	NM_017380	83191.5	52602.5	Downstream	http://genome.ucsc.edu/cgi-bin/hgTracks?org=mouse&db=mm9&position=chr11:117266100-117286349	chr11:117266100-117286349	Browse	250	40	6	0	0
Usp7	NM_001003918	28926.5	-20694.5	Intragenic	http://genome.ucsc.edu/cgi-bin/hgTracks?org=mouse&db=mm9&position=chr16:8707691-8727790	chr16:8707691-8727790	Browse	100	13	3	0	0
1700054N08Rik	NM_028536	-2174	-21540	Downstream	http://genome.ucsc.edu/cgi-bin/hgTracks?org=mouse&db=mm9&position=chr8:126352339-126372799	chr8:126352339-126372799	Browse	461	138	7	0	0
1810009O10Rik	NM_197989	-19459.5	-20683.5	Downstream	http://genome.ucsc.edu/cgi-bin/hgTracks?org=mouse&db=mm9&position=chr11:78534338-78554757	chr11:78534338-78554757	Browse	420	101	5	0	0
Parc	NM_001081335	25153	-20631	Intragenic	http://genome.ucsc.edu/cgi-bin/hgTracks?org=mouse&db=mm9&position=chr17:46652603-46672809	chr17:46652603-46672809	Browse	207	30	2	0	0
Lman1l	NM_199222	2984	-10758	Intragenic	http://genome.ucsc.edu/cgi-bin/hgTracks?org=mouse&db=mm9&position=chr9:57447751-57467895	chr9:57447751-57467895	Browse	145	19	3	0	0
Pex5l	NM_021483	172066	39647.5	Upstream	http://genome.ucsc.edu/cgi-bin/hgTracks?org=mouse&db=mm9&position=chr3:33011549-33031648	chr3:33011549-33031648	Browse	100	13	3	0	0
Kcnj4	NM_008427	-18656.5	-40184.5	Downstream	http://genome.ucsc.edu/cgi-bin/hgTracks?org=mouse&db=mm9&position=chr15:79285398-79305575	chr15:79285398-79305575	Browse	178	24	6	0	0
Tmprss13	NM_001013373	30710.5	2229.5	Downstream	http://genome.ucsc.edu/cgi-bin/hgTracks?org=mouse&db=mm9&position=chr9:45147725-45168060	chr9:45147725-45168060	Browse	336	52	5	0	0
Dnaja3	NM_023646	21733.5	-1833.5	Intragenic	http://genome.ucsc.edu/cgi-bin/hgTracks?org=mouse&db=mm9&position=chr16:4695705-4716006	chr16:4695705-4716006	Browse	302	65	7	0	0
Sox1	NM_009233	55637	54427	Downstream	http://genome.ucsc.edu/cgi-bin/hgTracks?org=mouse&db=mm9&position=chr8:12441767-12462211	chr8:12441767-12462211	Browse	445	99	11	0	0
Cartpt	NM_001081493	22988.5	20788.5	Upstream	http://genome.ucsc.edu/cgi-bin/hgTracks?org=mouse&db=mm9&position=chr13:100681304-100701549	chr13:100681304-100701549	Browse	246	37	4	0	0
Gna13	NM_010303	21364	-17212	Intragenic	http://genome.ucsc.edu/cgi-bin/hgTracks?org=mouse&db=mm9&position=chr11:109235348-109255594	chr11:109235348-109255594	Browse	247	37	5	0	0
Depdc5	NM_001025426	134098	6258.5	Downstream	http://genome.ucsc.edu/cgi-bin/hgTracks?org=mouse&db=mm9&position=chr5:33330408-33350527	chr5:33330408-33350527	Browse	120	14	2	0	0
Calm1	NM_009790	22046	11780	Downstream	http://genome.ucsc.edu/cgi-bin/hgTracks?org=mouse&db=mm9&position=chr12:101449635-101469957	chr12:101449635-101469957	Browse	323	54	7	0	0
Tmprss13	NM_001013373	30463.5	1982.5	Downstream	http://genome.ucsc.edu/cgi-bin/hgTracks?org=mouse&db=mm9&position=chr9:45147594-45167697	chr9:45147594-45167697	Browse	104	13	3	0	0
Epha8	NM_007939	-4735	-32133	Downstream	http://genome.ucsc.edu/cgi-bin/hgTracks?org=mouse&db=mm9&position=chr4:136470266-136490930	chr4:136470266-136490930	Browse	665	291	15	0	0
Dgkg	NM_138650	167442	13608.5	Upstream	http://genome.ucsc.edu/cgi-bin/hgTracks?org=mouse&db=mm9&position=chr16:22625744-22646203	chr16:22625744-22646203	Browse	460	140	2	0	0
Rabl4	NM_025931	-6117	-20763	Downstream	http://genome.ucsc.edu/cgi-bin/hgTracks?org=mouse&db=mm9&position=chr15:77973563-77993987	chr15:77973563-77993987	Browse	425	85	8	0	0
2310046K01Rik	NM_027172	4516	-8113	Intragenic	http://genome.ucsc.edu/cgi-bin/hgTracks?org=mouse&db=mm9&position=chr2:151816799-151836959	chr2:151816799-151836959	Browse	161	20	2	0	0
Nrf1	NM_010938	104372	-1099	Intragenic	http://genome.ucsc.edu/cgi-bin/hgTracks?org=mouse&db=mm9&position=chr6:30092220-30112498	chr6:30092220-30112498	Browse	279	51	3	0	0
Rest	NM_011263	20133.5	5089.5	Downstream	http://genome.ucsc.edu/cgi-bin/hgTracks?org=mouse&db=mm9&position=chr5:77706863-77727334	chr5:77706863-77727334	Browse	472	106	3	0	0
Rab7	NM_009005	2402.5	-10853.5	Intragenic	http://genome.ucsc.edu/cgi-bin/hgTracks?org=mouse&db=mm9&position=chr6:87942740-87962921	chr6:87942740-87962921	Browse	182	23	1	0	0
Tspan33	NM_146173	-21073	-45376	Upstream	http://genome.ucsc.edu/cgi-bin/hgTracks?org=mouse&db=mm9&position=chr6:29613061-29633303	chr6:29613061-29633303	Browse	243	35	3	0	0
Hhat	NM_144881	239214	-21292	Intragenic	http://genome.ucsc.edu/cgi-bin/hgTracks?org=mouse&db=mm9&position=chr1:194565849-194585997	chr1:194565849-194585997	Browse	149	20	3	0	0
Anxa4	NM_013471	17841	-38904	Intragenic	http://genome.ucsc.edu/cgi-bin/hgTracks?org=mouse&db=mm9&position=chr6:86694439-86714909	chr6:86694439-86714909	Browse	471	137	14	0	0
Klf13	NM_021366	69172.5	21681.5	Upstream	http://genome.ucsc.edu/cgi-bin/hgTracks?org=mouse&db=mm9&position=chr7:71095350-71115499	chr7:71095350-71115499	Browse	150	17	1	0	0
4932413O14Rik	NM_177230	45643.5	-21189.5	Intragenic	http://genome.ucsc.edu/cgi-bin/hgTracks?org=mouse&db=mm9&position=chr5:93072837-93093090	chr5:93072837-93093090	Browse	254	48	6	0	0
Numa1	NM_133947	21825	-23292	Intragenic	http://genome.ucsc.edu/cgi-bin/hgTracks?org=mouse&db=mm9&position=chr7:109130124-109150238	chr7:109130124-109150238	Browse	115	15	3	0	0
Olfr155	NM_019473	-15	-1187	Upstream	http://genome.ucsc.edu/cgi-bin/hgTracks?org=mouse&db=mm9&position=chr4:43857071-43877225	chr4:43857071-43877225	Browse	155	19	1	0	0
Vrk3	NM_133945	21639	-7247	Intragenic	http://genome.ucsc.edu/cgi-bin/hgTracks?org=mouse&db=mm9&position=chr7:52015213-52036061	chr7:52015213-52036061	Browse	849	453	28	0	0
Pipox	NM_008952	29157	15899	Upstream	http://genome.ucsc.edu/cgi-bin/hgTracks?org=mouse&db=mm9&position=chr11:77713189-77733357	chr11:77713189-77733357	Browse	169	21	2	0	0
Hnrpd	NM_001077265	-248445	-271448	Downstream	http://genome.ucsc.edu/cgi-bin/hgTracks?org=mouse&db=mm9&position=chr5:100126293-100146725	chr5:100126293-100146725	Browse	433	87	5	0	0
Stil	NM_009185	35006	-7690	Intragenic	http://genome.ucsc.edu/cgi-bin/hgTracks?org=mouse&db=mm9&position=chr4:114697733-114717887	chr4:114697733-114717887	Browse	155	23	4	0	0
Dao1	NM_010018	11516	-10119	Intragenic	http://genome.ucsc.edu/cgi-bin/hgTracks?org=mouse&db=mm9&position=chr5:114455142-114475558	chr5:114455142-114475558	Browse	417	98	7	0	0
Pik3c2a	NM_011083	84437.5	-21745.5	Intragenic	http://genome.ucsc.edu/cgi-bin/hgTracks?org=mouse&db=mm9&position=chr7:123555129-123575324	chr7:123555129-123575324	Browse	196	23	4	0	0
Syt9	NM_021889	22156.5	-155710	Intragenic	http://genome.ucsc.edu/cgi-bin/hgTracks?org=mouse&db=mm9&position=chr7:114526283-114546636	chr7:114526283-114546636	Browse	354	96	5	0	0
Ndnl2	NM_023239	-20692.5	-22083.5	Downstream	http://genome.ucsc.edu/cgi-bin/hgTracks?org=mouse&db=mm9&position=chr7:71985620-72006065	chr7:71985620-72006065	Browse	446	96	3	0	0
Katnb1	NM_028805	21920.5	3246.5	Downstream	http://genome.ucsc.edu/cgi-bin/hgTracks?org=mouse&db=mm9&position=chr8:97616897-97637144	chr8:97616897-97637144	Browse	248	35	2	0	0
Srd5a1	NM_175283	-16558	-54573	Downstream	http://genome.ucsc.edu/cgi-bin/hgTracks?org=mouse&db=mm9&position=chr13:69685620-69705916	chr13:69685620-69705916	Browse	297	61	3	0	0
Slco2b1	NM_175316	-8961.5	-62498.5	Downstream	http://genome.ucsc.edu/cgi-bin/hgTracks?org=mouse&db=mm9&position=chr7:106787141-106807562	chr7:106787141-106807562	Browse	422	124	8	0	0
Cux2	NM_007804	66410	-121200	Intragenic	http://genome.ucsc.edu/cgi-bin/hgTracks?org=mouse&db=mm9&position=chr5:122366454-122386814	chr5:122366454-122386814	Browse	361	96	5	0	0
Adcy3	NM_138305	21251	-57447	Intragenic	http://genome.ucsc.edu/cgi-bin/hgTracks?org=mouse&db=mm9&position=chr12:4145322-4165540	chr12:4145322-4165540	Browse	219	28	4	0	0
Anapc4	NM_024213	21798.5	-10801.5	Intragenic	http://genome.ucsc.edu/cgi-bin/hgTracks?org=mouse&db=mm9&position=chr5:53237113-53257230	chr5:53237113-53257230	Browse	118	14	3	0	0
5031439G07Rik	NM_001033273	20014	-22238	Intragenic	http://genome.ucsc.edu/cgi-bin/hgTracks?org=mouse&db=mm9&position=chr15:84785943-84806383	chr15:84785943-84806383	Browse	441	141	4	0	0
Pitpnm3	NM_001024927	65957.5	-22404.5	Intragenic	http://genome.ucsc.edu/cgi-bin/hgTracks?org=mouse&db=mm9&position=chr11:71916814-71937159	chr11:71916814-71937159	Browse	346	86	9	0	0
Usp47	NM_133758	22446.5	-65428.5	Intragenic	http://genome.ucsc.edu/cgi-bin/hgTracks?org=mouse&db=mm9&position=chr7:119179330-119199601	chr7:119179330-119199601	Browse	272	51	3	0	0
Psmb2	NM_011970	-22085	-54126	Upstream	http://genome.ucsc.edu/cgi-bin/hgTracks?org=mouse&db=mm9&position=chr4:126322549-126343099	chr4:126322549-126343099	Browse	551	280	14	0	0
Lats1	NM_010690	22773	-12480	Intragenic	http://genome.ucsc.edu/cgi-bin/hgTracks?org=mouse&db=mm9&position=chr10:7413678-7433880	chr10:7413678-7433880	Browse	203	27	3	0	0
Ipmk	NM_027184	56083.5	17990.5	Downstream	http://genome.ucsc.edu/cgi-bin/hgTracks?org=mouse&db=mm9&position=chr10:70856363-70876884	chr10:70856363-70876884	Browse	522	110	9	0	0
Hnrpd	NM_001077265	-71755.5	-94758.5	Downstream	http://genome.ucsc.edu/cgi-bin/hgTracks?org=mouse&db=mm9&position=chr5:100303003-100323394	chr5:100303003-100323394	Browse	392	86	5	0	0
Gpihbp1	NM_026730	-7508	-9064	Upstream	http://genome.ucsc.edu/cgi-bin/hgTracks?org=mouse&db=mm9&position=chr15:75409408-75429750	chr15:75409408-75429750	Browse	343	91	3	0	0
Opn3	NM_010098	7650	-22513	Intragenic	http://genome.ucsc.edu/cgi-bin/hgTracks?org=mouse&db=mm9&position=chr1:177590122-177610294	chr1:177590122-177610294	Browse	173	20	3	0	0
Dhrs3	NM_011303	22894.5	-12238.5	Intragenic	http://genome.ucsc.edu/cgi-bin/hgTracks?org=mouse&db=mm9&position=chr4:144495733-144516014	chr4:144495733-144516014	Browse	282	49	1	0	0
Nphs2	NM_130456	15196.5	-2104.5	Intragenic	http://genome.ucsc.edu/cgi-bin/hgTracks?org=mouse&db=mm9&position=chr1:158245957-158266166	chr1:158245957-158266166	Browse	210	29	3	0	0
H6pd	NM_173371	6961.5	-22581.5	Intragenic	http://genome.ucsc.edu/cgi-bin/hgTracks?org=mouse&db=mm9&position=chr4:149350488-149370613	chr4:149350488-149370613	Browse	126	14	4	0	0
Fermt2	NM_146054	48527	-22747	Intragenic	http://genome.ucsc.edu/cgi-bin/hgTracks?org=mouse&db=mm9&position=chr14:46116914-46137072	chr14:46116914-46137072	Browse	159	22	2	0	0
Cadm2	NM_178721	981853	22040	Upstream	http://genome.ucsc.edu/cgi-bin/hgTracks?org=mouse&db=mm9&position=chr16:67633047-67653295	chr16:67633047-67653295	Browse	249	35	2	0	0
Mrps33	NM_001010930	47208	38079	Upstream	http://genome.ucsc.edu/cgi-bin/hgTracks?org=mouse&db=mm9&position=chr6:39788776-39809252	chr6:39788776-39809252	Browse	477	90	10	0	0
Wasf2	NM_153423	-22711	-90409	Upstream	http://genome.ucsc.edu/cgi-bin/hgTracks?org=mouse&db=mm9&position=chr4:132653735-132673937	chr4:132653735-132673937	Browse	203	29	2	0	0
Taok3	NM_001081308	131326	-8994.5	Intragenic	http://genome.ucsc.edu/cgi-bin/hgTracks?org=mouse&db=mm9&position=chr5:117704739-117725120	chr5:117704739-117725120	Browse	382	112	5	0	0
Ece1	NM_199307	-22639.5	-125572	Upstream	http://genome.ucsc.edu/cgi-bin/hgTracks?org=mouse&db=mm9&position=chr4:137385434-137405709	chr4:137385434-137405709	Browse	276	45	3	0	0
1700106N22Rik	NM_028576	22566.5	-345314	Intragenic	http://genome.ucsc.edu/cgi-bin/hgTracks?org=mouse&db=mm9&position=chr17:85502521-85522690	chr17:85502521-85522690	Browse	170	17	3	0	0
BC035537	NM_153535	44430.5	-1146.5	Intragenic	http://genome.ucsc.edu/cgi-bin/hgTracks?org=mouse&db=mm9&position=chr8:46456372-46476625	chr8:46456372-46476625	Browse	254	40	5	0	0
Stk38	NM_134115	14321	-22732	Intragenic	http://genome.ucsc.edu/cgi-bin/hgTracks?org=mouse&db=mm9&position=chr17:29112019-29132281	chr17:29112019-29132281	Browse	263	37	5	0	0
Car3	NM_007606	8	-8828	Intragenic	http://genome.ucsc.edu/cgi-bin/hgTracks?org=mouse&db=mm9&position=chr3:14853341-14873749	chr3:14853341-14873749	Browse	409	94	8	0	0
Cacng4	NM_019431	82612	22927	Upstream	http://genome.ucsc.edu/cgi-bin/hgTracks?org=mouse&db=mm9&position=chr11:107668423-107688987	chr11:107668423-107688987	Browse	565	142	4	0	0
Galnt2	NM_139272	23610	-90719	Intragenic	http://genome.ucsc.edu/cgi-bin/hgTracks?org=mouse&db=mm9&position=chr8:126768808-126788998	chr8:126768808-126788998	Browse	191	23	3	0	0
Lnx2	NM_080795	34865	-24562	Intragenic	http://genome.ucsc.edu/cgi-bin/hgTracks?org=mouse&db=mm9&position=chr5:147853439-147873647	chr5:147853439-147873647	Browse	209	28	5	0	0
Brsk2	NM_001009929	23348.5	-25571.5	Intragenic	http://genome.ucsc.edu/cgi-bin/hgTracks?org=mouse&db=mm9&position=chr7:149149106-149169571	chr7:149149106-149169571	Browse	466	129	2	0	0
1700129I04Rik	NM_177894	-7387.5	-22956.5	Downstream	http://genome.ucsc.edu/cgi-bin/hgTracks?org=mouse&db=mm9&position=chr7:89763838-89784325	chr7:89763838-89784325	Browse	488	170	8	0	0
Lama5	NM_001081171	26010	-23477	Intragenic	http://genome.ucsc.edu/cgi-bin/hgTracks?org=mouse&db=mm9&position=chr2:179927037-179947137	chr2:179927037-179947137	Browse	101	13	3	0	0
Mtmr9	NM_177594	43259.5	22915.5	Upstream	http://genome.ucsc.edu/cgi-bin/hgTracks?org=mouse&db=mm9&position=chr14:64175480-64195931	chr14:64175480-64195931	Browse	452	89	8	0	0
2310028H24Rik	NM_027993	27154	-23427	Intragenic	http://genome.ucsc.edu/cgi-bin/hgTracks?org=mouse&db=mm9&position=chr4:41482866-41503364	chr4:41482866-41503364	Browse	499	170	11	0	0
Flrt1	NM_201411	47214.5	36535.5	Upstream	http://genome.ucsc.edu/cgi-bin/hgTracks?org=mouse&db=mm9&position=chr19:7206595-7226802	chr19:7206595-7226802	Browse	208	34	4	0	0
Pde6c	NM_033614	14943	-35851	Intragenic	http://genome.ucsc.edu/cgi-bin/hgTracks?org=mouse&db=mm9&position=chr19:38212314-38232442	chr19:38212314-38232442	Browse	129	15	3	0	0
Isca1	NM_026921	-9067.5	-23442.5	Downstream	http://genome.ucsc.edu/cgi-bin/hgTracks?org=mouse&db=mm9&position=chr13:59837554-59857861	chr13:59837554-59857861	Browse	308	54	2	0	0
Adnp	NM_009628	2509.5	-23588.5	Intragenic	http://genome.ucsc.edu/cgi-bin/hgTracks?org=mouse&db=mm9&position=chr2:167998924-168019023	chr2:167998924-168019023	Browse	100	13	3	0	0
Ncoa3	NM_008679	-23104.5	-103710	Upstream	http://genome.ucsc.edu/cgi-bin/hgTracks?org=mouse&db=mm9&position=chr2:165784976-165805087	chr2:165784976-165805087	Browse	112	13	3	0	0
Evc	NM_021292	14333.5	-23355.5	Intragenic	http://genome.ucsc.edu/cgi-bin/hgTracks?org=mouse&db=mm9&position=chr5:37694617-37714872	chr5:37694617-37714872	Browse	256	39	1	0	0
Zfp454	NM_172794	19863	5142	Upstream	http://genome.ucsc.edu/cgi-bin/hgTracks?org=mouse&db=mm9&position=chr11:50695862-50716312	chr11:50695862-50716312	Browse	451	129	5	0	0
Wscd2	NM_177292	94775	10144	Downstream	http://genome.ucsc.edu/cgi-bin/hgTracks?org=mouse&db=mm9&position=chr5:114004410-114024682	chr5:114004410-114024682	Browse	273	51	3	0	0
Ropn1l	NM_145852	-10976.5	-23456.5	Downstream	http://genome.ucsc.edu/cgi-bin/hgTracks?org=mouse&db=mm9&position=chr15:31349868-31370107	chr15:31349868-31370107	Browse	240	38	4	0	0
Dnmbp	NM_028029	55112.5	-9313.5	Intragenic	http://genome.ucsc.edu/cgi-bin/hgTracks?org=mouse&db=mm9&position=chr19:43967403-43987734	chr19:43967403-43987734	Browse	332	90	5	0	0
D11Bwg0517e	NM_001024931	56092	-363721	Intragenic	http://genome.ucsc.edu/cgi-bin/hgTracks?org=mouse&db=mm9&position=chr11:118397006-118417324	chr11:118397006-118417324	Browse	319	59	7	0	0
Carkl	NM_029031	23580.5	-1444.5	Intragenic	http://genome.ucsc.edu/cgi-bin/hgTracks?org=mouse&db=mm9&position=chr11:73026391-73046736	chr11:73026391-73046736	Browse	346	53	3	0	0
Sema3e	NM_011348	23543	-207871	Intragenic	http://genome.ucsc.edu/cgi-bin/hgTracks?org=mouse&db=mm9&position=chr5:14038661-14058975	chr5:14038661-14058975	Browse	315	55	7	0	0
Pitpnb	NM_019640	62408	4811	Downstream	http://genome.ucsc.edu/cgi-bin/hgTracks?org=mouse&db=mm9&position=chr5:111812089-111832291	chr5:111812089-111832291	Browse	203	28	5	0	0
Ccdc77	NM_026028	-6473	-39136	Downstream	http://genome.ucsc.edu/cgi-bin/hgTracks?org=mouse&db=mm9&position=chr6:120258164-120278320	chr6:120258164-120278320	Browse	157	19	0	0	0
Pten	NM_008960	24258	-44326	Intragenic	http://genome.ucsc.edu/cgi-bin/hgTracks?org=mouse&db=mm9&position=chr19:32846229-32866419	chr19:32846229-32866419	Browse	191	27	1	0	0
Tor1b	NM_133673	-23620	-29635	Upstream	http://genome.ucsc.edu/cgi-bin/hgTracks?org=mouse&db=mm9&position=chr2:30774767-30795033	chr2:30774767-30795033	Browse	267	55	9	0	0
Loxl4	NM_053083	42801	24039	Upstream	http://genome.ucsc.edu/cgi-bin/hgTracks?org=mouse&db=mm9&position=chr19:42701095-42721453	chr19:42701095-42721453	Browse	359	99	2	0	0
Dcbld1	NM_025705	24363.5	-62293.5	Intragenic	http://genome.ucsc.edu/cgi-bin/hgTracks?org=mouse&db=mm9&position=chr10:51967677-51987898	chr10:51967677-51987898	Browse	222	28	5	0	0
St8sia5	NM_153124	231806	162338	Downstream	http://genome.ucsc.edu/cgi-bin/hgTracks?org=mouse&db=mm9&position=chr18:77646158-77666637	chr18:77646158-77666637	Browse	480	146	5	0	0
Sgcd	NM_011891	1034242	633722	Upstream	http://genome.ucsc.edu/cgi-bin/hgTracks?org=mouse&db=mm9&position=chr11:47816341-47836711	chr11:47816341-47836711	Browse	371	75	4	0	0
Plch2	NM_175556	35494.5	7882.5	Upstream	http://genome.ucsc.edu/cgi-bin/hgTracks?org=mouse&db=mm9&position=chr4:154382769-154403182	chr4:154382769-154403182	Browse	414	104	6	0	0
Usp7	NM_001003918	25122	-24499	Intragenic	http://genome.ucsc.edu/cgi-bin/hgTracks?org=mouse&db=mm9&position=chr16:8703880-8723992	chr16:8703880-8723992	Browse	113	15	1	0	0
2810439F02Rik	NM_028341	73415	-19835	Intragenic	http://genome.ucsc.edu/cgi-bin/hgTracks?org=mouse&db=mm9&position=chr18:12865586-12885860	chr18:12865586-12885860	Browse	275	51	4	0	0
Lemd2	NM_146075	39015	25023	Upstream	http://genome.ucsc.edu/cgi-bin/hgTracks?org=mouse&db=mm9&position=chr17:27355511-27375921	chr17:27355511-27375921	Browse	411	92	4	0	0
2010011I20Rik	NM_025912	-24557.5	-34692.5	Upstream	http://genome.ucsc.edu/cgi-bin/hgTracks?org=mouse&db=mm9&position=chr2:172136293-172156820	chr2:172136293-172156820	Browse	528	158	5	0	0
Adora2a	NM_009630	25187.5	7341.5	Downstream	http://genome.ucsc.edu/cgi-bin/hgTracks?org=mouse&db=mm9&position=chr10:74794654-74815095	chr10:74794654-74815095	Browse	442	116	12	0	0
Abca3	NM_001039581	38009.5	-20146.5	Intragenic	http://genome.ucsc.edu/cgi-bin/hgTracks?org=mouse&db=mm9&position=chr17:24516851-24537148	chr17:24516851-24537148	Browse	298	46	4	0	0
6330403A02Rik	NM_001081227	24680	-24590	Intragenic	http://genome.ucsc.edu/cgi-bin/hgTracks?org=mouse&db=mm9&position=chr1:182378988-182399102	chr1:182378988-182399102	Browse	115	15	2	0	0
Olfr20	NM_146923	403.5	-541.5	Intragenic	http://genome.ucsc.edu/cgi-bin/hgTracks?org=mouse&db=mm9&position=chr11:73157526-73177793	chr11:73157526-73177793	Browse	268	53	4	0	0
C030011O14Rik	NM_174868	41942	-24600	Intragenic	http://genome.ucsc.edu/cgi-bin/hgTracks?org=mouse&db=mm9&position=chr3:151968684-151988824	chr3:151968684-151988824	Browse	141	18	4	0	0
Wasf3	NM_145155	-24418	-110538	Upstream	http://genome.ucsc.edu/cgi-bin/hgTracks?org=mouse&db=mm9&position=chr5:147161915-147182411	chr5:147161915-147182411	Browse	497	126	6	0	0
1700019E19Rik	NM_029601	107258	27363.5	Downstream	http://genome.ucsc.edu/cgi-bin/hgTracks?org=mouse&db=mm9&position=chr12:87520586-87540953	chr12:87520586-87540953	Browse	368	78	8	0	0
Prkcc	NM_011102	24874.5	-2473.5	Intragenic	http://genome.ucsc.edu/cgi-bin/hgTracks?org=mouse&db=mm9&position=chr7:3318310-3338753	chr7:3318310-3338753	Browse	444	82	4	0	0
Cep70	NM_023873	-24999	-81935	Upstream	http://genome.ucsc.edu/cgi-bin/hgTracks?org=mouse&db=mm9&position=chr9:99108541-99129233	chr9:99108541-99129233	Browse	693	266	12	0	0
Gpt2	NM_173866	37790	2848	Downstream	http://genome.ucsc.edu/cgi-bin/hgTracks?org=mouse&db=mm9&position=chr8:88044255-88064355	chr8:88044255-88064355	Browse	101	13	3	0	0
Klhdc5	NM_001081237	25702.5	3998.5	Downstream	http://genome.ucsc.edu/cgi-bin/hgTracks?org=mouse&db=mm9&position=chr6:147055150-147075447	chr6:147055150-147075447	Browse	298	49	8	0	0
Kcnj6	NM_001025584	223981	-25033	Intragenic	http://genome.ucsc.edu/cgi-bin/hgTracks?org=mouse&db=mm9&position=chr16:95184069-95204471	chr16:95184069-95204471	Browse	403	120	1	0	0
Pitpnm2	NM_011256	29832	-67896	Intragenic	http://genome.ucsc.edu/cgi-bin/hgTracks?org=mouse&db=mm9&position=chr5:124588330-124608732	chr5:124588330-124608732	Browse	403	87	2	0	0
Slc32a1	NM_009508	-25956	-30946	Upstream	http://genome.ucsc.edu/cgi-bin/hgTracks?org=mouse&db=mm9&position=chr2:158400364-158420710	chr2:158400364-158420710	Browse	347	74	5	0	0
Vipr2	NM_009511	25168.5	-42407.5	Intragenic	http://genome.ucsc.edu/cgi-bin/hgTracks?org=mouse&db=mm9&position=chr12:117331300-117351567	chr12:117331300-117351567	Browse	268	47	3	0	0
Myh7	NM_080728	19117	-4745	Intragenic	http://genome.ucsc.edu/cgi-bin/hgTracks?org=mouse&db=mm9&position=chr14:55598496-55618786	chr14:55598496-55618786	Browse	291	45	4	0	0
Inpp5a	NM_183144	-25619.5	-216156	Upstream	http://genome.ucsc.edu/cgi-bin/hgTracks?org=mouse&db=mm9&position=chr7:146539306-146559471	chr7:146539306-146559471	Browse	166	20	4	0	0
Hibadh	NM_145567	119383	25312	Upstream	http://genome.ucsc.edu/cgi-bin/hgTracks?org=mouse&db=mm9&position=chr6:52605494-52625718	chr6:52605494-52625718	Browse	225	30	3	0	0
2310028H24Rik	NM_027993	13685.5	-36895.5	Intragenic	http://genome.ucsc.edu/cgi-bin/hgTracks?org=mouse&db=mm9&position=chr4:41469378-41489915	chr4:41469378-41489915	Browse	538	133	13	0	0
Igf2bp1	NM_009951	-22558.5	-65739.5	Downstream	http://genome.ucsc.edu/cgi-bin/hgTracks?org=mouse&db=mm9&position=chr11:95791412-95811561	chr11:95791412-95811561	Browse	150	18	4	0	0
1110003E01Rik	NM_133697	18319.5	-25761.5	Intragenic	http://genome.ucsc.edu/cgi-bin/hgTracks?org=mouse&db=mm9&position=chr5:65848033-65868592	chr5:65848033-65868592	Browse	560	233	12	0	0
Mterfd3	NM_028832	9141	575	Upstream	http://genome.ucsc.edu/cgi-bin/hgTracks?org=mouse&db=mm9&position=chr10:84581064-84601578	chr10:84581064-84601578	Browse	515	107	14	0	0
Resp18	NM_009049	5209.5	-969.5	Intragenic	http://genome.ucsc.edu/cgi-bin/hgTracks?org=mouse&db=mm9&position=chr1:75263694-75284277	chr1:75263694-75284277	Browse	584	147	10	0	0
Vps37b	NM_177876	1967.5	-25652.5	Intragenic	http://genome.ucsc.edu/cgi-bin/hgTracks?org=mouse&db=mm9&position=chr5:124446483-124466750	chr5:124446483-124466750	Browse	268	46	3	0	0
Ccdc6	NM_001111121	66523.5	-29556.5	Intragenic	http://genome.ucsc.edu/cgi-bin/hgTracks?org=mouse&db=mm9&position=chr10:69616223-69636560	chr10:69616223-69636560	Browse	338	44	5	0	0
Rabgap1	NM_001033960	25585.5	-67123.5	Intragenic	http://genome.ucsc.edu/cgi-bin/hgTracks?org=mouse&db=mm9&position=chr2:37323254-37343463	chr2:37323254-37343463	Browse	210	31	3	0	0
Trp53i11	NM_001025246	-115723	-129897	Upstream	http://genome.ucsc.edu/cgi-bin/hgTracks?org=mouse&db=mm9&position=chr2:92901817-92922217	chr2:92901817-92922217	Browse	401	105	3	0	0
Prok2	NM_001037539	192497	177403	Upstream	http://genome.ucsc.edu/cgi-bin/hgTracks?org=mouse&db=mm9&position=chr6:99843663-99863915	chr6:99843663-99863915	Browse	253	38	5	0	0
Igfbp7	NM_008048	84460	25663	Upstream	http://genome.ucsc.edu/cgi-bin/hgTracks?org=mouse&db=mm9&position=chr5:77852632-77872826	chr5:77852632-77872826	Browse	195	24	2	0	0
Rims3	NM_182929	3002.5	-10689.5	Intragenic	http://genome.ucsc.edu/cgi-bin/hgTracks?org=mouse&db=mm9&position=chr4:120543313-120563638	chr4:120543313-120563638	Browse	326	69	5	0	0
Vegfc	NM_009506	26034	-82889	Intragenic	http://genome.ucsc.edu/cgi-bin/hgTracks?org=mouse&db=mm9&position=chr8:55178780-55199058	chr8:55178780-55199058	Browse	279	48	3	0	0
Erc2	NM_177814	-25916.5	-882012	Upstream	http://genome.ucsc.edu/cgi-bin/hgTracks?org=mouse&db=mm9&position=chr14:28399473-28419948	chr14:28399473-28419948	Browse	476	145	11	0	0
Rsf1	NM_001081267	26105.5	-80791.5	Intragenic	http://genome.ucsc.edu/cgi-bin/hgTracks?org=mouse&db=mm9&position=chr7:104744248-104764773	chr7:104744248-104764773	Browse	526	101	7	0	0
Zfp706	NM_026521	36546.5	26170.5	Upstream	http://genome.ucsc.edu/cgi-bin/hgTracks?org=mouse&db=mm9&position=chr15:36953165-36973490	chr15:36953165-36973490	Browse	326	57	4	0	0
Rbm26	NM_134077	-148266	-211074	Downstream	http://genome.ucsc.edu/cgi-bin/hgTracks?org=mouse&db=mm9&position=chr14:105355273-105375666	chr14:105355273-105375666	Browse	394	79	4	0	0
Mrps33	NM_001010930	97607.5	88478.5	Upstream	http://genome.ucsc.edu/cgi-bin/hgTracks?org=mouse&db=mm9&position=chr6:39839272-39859555	chr6:39839272-39859555	Browse	284	49	5	0	0
Pde2a	NM_001008548	55726.5	-35395.5	Intragenic	http://genome.ucsc.edu/cgi-bin/hgTracks?org=mouse&db=mm9&position=chr7:108615783-108636092	chr7:108615783-108636092	Browse	310	59	3	0	0
Glis1	NM_147221	222956	22614.5	Downstream	http://genome.ucsc.edu/cgi-bin/hgTracks?org=mouse&db=mm9&position=chr4:107320222-107340335	chr4:107320222-107340335	Browse	114	13	2	0	0
Stmn3	NM_009133	7703	-339	Intragenic	http://genome.ucsc.edu/cgi-bin/hgTracks?org=mouse&db=mm9&position=chr2:181038688-181059044	chr2:181038688-181059044	Browse	357	69	10	0	0
Trerf1	NM_001097623	25720.5	-192796	Intragenic	http://genome.ucsc.edu/cgi-bin/hgTracks?org=mouse&db=mm9&position=chr17:47293428-47313793	chr17:47293428-47313793	Browse	366	51	7	0	0
Ppp2r2c	NM_172994	27793	-58716	Intragenic	http://genome.ucsc.edu/cgi-bin/hgTracks?org=mouse&db=mm9&position=chr5:37277381-37297821	chr5:37277381-37297821	Browse	441	114	10	0	0
Melk	NM_010790	-40424	-104183	Upstream	http://genome.ucsc.edu/cgi-bin/hgTracks?org=mouse&db=mm9&position=chr4:44263110-44283618	chr4:44263110-44283618	Browse	509	151	7	0	0
Myo1a	NM_001081219	-1689	-17374	Upstream	http://genome.ucsc.edu/cgi-bin/hgTracks?org=mouse&db=mm9&position=chr10:127130427-127150817	chr10:127130427-127150817	Browse	391	124	2	0	0
Rapgef2	NM_001099624	-69231.5	-152578	Downstream	http://genome.ucsc.edu/cgi-bin/hgTracks?org=mouse&db=mm9&position=chr3:78787069-78807368	chr3:78787069-78807368	Browse	300	46	3	0	0
Ccl17	NM_011332	1377.5	-190.5	Intragenic	http://genome.ucsc.edu/cgi-bin/hgTracks?org=mouse&db=mm9&position=chr8:97325610-97345881	chr8:97325610-97345881	Browse	272	42	5	0	0
2610036D13Rik	NM_029282	-10937.5	-38495.5	Downstream	http://genome.ucsc.edu/cgi-bin/hgTracks?org=mouse&db=mm9&position=chr2:157786359-157806842	chr2:157786359-157806842	Browse	484	148	4	0	0
C1qa	NM_007572	11324	8395	Upstream	http://genome.ucsc.edu/cgi-bin/hgTracks?org=mouse&db=mm9&position=chr4:136452851-136473457	chr4:136452851-136473457	Browse	607	206	14	0	0
Dpysl5	NM_023047	26532	-60943	Intragenic	http://genome.ucsc.edu/cgi-bin/hgTracks?org=mouse&db=mm9&position=chr5:31030649-31050949	chr5:31030649-31050949	Browse	301	45	6	0	0
Rapgef1	NM_001039086	-26248.5	-146892	Upstream	http://genome.ucsc.edu/cgi-bin/hgTracks?org=mouse&db=mm9&position=chr2:29438920-29459061	chr2:29438920-29459061	Browse	142	19	1	0	0
Skap1	NM_001033186	286280	-8719	Intragenic	http://genome.ucsc.edu/cgi-bin/hgTracks?org=mouse&db=mm9&position=chr11:96602118-96622316	chr11:96602118-96622316	Browse	199	26	3	0	0
Chst8	NM_175140	28159.5	-109758	Intragenic	http://genome.ucsc.edu/cgi-bin/hgTracks?org=mouse&db=mm9&position=chr7:35477662-35498211	chr7:35477662-35498211	Browse	550	164	8	0	0
Cdc42ep5	NM_021454	27371.5	13931.5	Upstream	http://genome.ucsc.edu/cgi-bin/hgTracks?org=mouse&db=mm9&position=chr7:4119880-4140585	chr7:4119880-4140585	Browse	706	334	13	0	0
Siglec5	NM_145581	-11448.5	-19514.5	Upstream	http://genome.ucsc.edu/cgi-bin/hgTracks?org=mouse&db=mm9&position=chr7:50585209-50605442	chr7:50585209-50605442	Browse	234	32	3	0	0
Slc2a9	NM_001102414	-2531	-133565	Downstream	http://genome.ucsc.edu/cgi-bin/hgTracks?org=mouse&db=mm9&position=chr5:38727803-38748157	chr5:38727803-38748157	Browse	355	68	7	0	0
Ptpn4	NM_019933	206429	27450	Upstream	http://genome.ucsc.edu/cgi-bin/hgTracks?org=mouse&db=mm9&position=chr1:121751034-121771162	chr1:121751034-121771162	Browse	129	17	2	0	0
Acvrl1	NM_009612	18205	1405	Downstream	http://genome.ucsc.edu/cgi-bin/hgTracks?org=mouse&db=mm9&position=chr15:100967013-100987331	chr15:100967013-100987331	Browse	319	44	7	0	0
Scmh1	NM_013883	27402.5	-97144.5	Intragenic	http://genome.ucsc.edu/cgi-bin/hgTracks?org=mouse&db=mm9&position=chr4:120095353-120115478	chr4:120095353-120115478	Browse	126	15	2	0	0
Hnf1a	NM_009327	21003.5	-1674.5	Intragenic	http://genome.ucsc.edu/cgi-bin/hgTracks?org=mouse&db=mm9&position=chr5:115409227-115429518	chr5:115409227-115429518	Browse	292	55	2	0	0
Slc25a30	NM_026232	51981.5	26942.5	Upstream	http://genome.ucsc.edu/cgi-bin/hgTracks?org=mouse&db=mm9&position=chr14:76203718-76223855	chr14:76203718-76223855	Browse	138	15	1	0	0
Zmynd11	NM_144516	51924	-28449	Intragenic	http://genome.ucsc.edu/cgi-bin/hgTracks?org=mouse&db=mm9&position=chr13:9725831-9746179	chr13:9725831-9746179	Browse	349	63	7	0	0
Pcgf5	NM_029508	-57549.5	-134688	Upstream	http://genome.ucsc.edu/cgi-bin/hgTracks?org=mouse&db=mm9&position=chr19:36385904-36406109	chr19:36385904-36406109	Browse	206	32	1	0	0
Mapre3	NM_133350	27320	-24031	Intragenic	http://genome.ucsc.edu/cgi-bin/hgTracks?org=mouse&db=mm9&position=chr5:31134306-31154590	chr5:31134306-31154590	Browse	285	59	3	0	0
Coro2a	NM_178893	36508.5	7626.5	Upstream	http://genome.ucsc.edu/cgi-bin/hgTracks?org=mouse&db=mm9&position=chr4:46576844-46597033	chr4:46576844-46597033	Browse	190	24	4	0	0
Nos2	NM_010927	31753.5	-7512.5	Intragenic	http://genome.ucsc.edu/cgi-bin/hgTracks?org=mouse&db=mm9&position=chr11:78755917-78776310	chr11:78755917-78776310	Browse	394	104	6	0	0
Hlx	NM_008250	-35799	-41263	Downstream	http://genome.ucsc.edu/cgi-bin/hgTracks?org=mouse&db=mm9&position=chr1:186505139-186525309	chr1:186505139-186525309	Browse	171	21	3	0	0
Nr4a3	NM_015743	46357	14252	Downstream	http://genome.ucsc.edu/cgi-bin/hgTracks?org=mouse&db=mm9&position=chr4:48100374-48120578	chr4:48100374-48120578	Browse	205	31	1	0	0
Stk32c	NM_021302	56712.5	-28122.5	Intragenic	http://genome.ucsc.edu/cgi-bin/hgTracks?org=mouse&db=mm9&position=chr7:146336104-146356395	chr7:146336104-146356395	Browse	292	41	6	0	0
Cox10	NM_178379	-10869.5	-126398	Downstream	http://genome.ucsc.edu/cgi-bin/hgTracks?org=mouse&db=mm9&position=chr11:63756354-63776681	chr11:63756354-63776681	Browse	328	48	5	0	0
Tbx20	NM_020496	6488.5	-27566.5	Intragenic	http://genome.ucsc.edu/cgi-bin/hgTracks?org=mouse&db=mm9&position=chr9:24541101-24561258	chr9:24541101-24561258	Browse	158	19	5	0	0
Pdyn	NM_018863	27862.5	25994.5	Upstream	http://genome.ucsc.edu/cgi-bin/hgTracks?org=mouse&db=mm9&position=chr2:129531374-129551823	chr2:129531374-129551823	Browse	450	169	11	0	0
Msi2	NM_054043	398844	-27816.5	Intragenic	http://genome.ucsc.edu/cgi-bin/hgTracks?org=mouse&db=mm9&position=chr11:88541674-88561779	chr11:88541674-88561779	Browse	106	13	2	0	0
Zfp423	NM_033327	91513.5	-206272	Intragenic	http://genome.ucsc.edu/cgi-bin/hgTracks?org=mouse&db=mm9&position=chr8:90267158-90287285	chr8:90267158-90287285	Browse	128	14	3	0	0
2900083I11Rik	NM_021403	-11272	-67939	Upstream	http://genome.ucsc.edu/cgi-bin/hgTracks?org=mouse&db=mm9&position=chr5:136272464-136292942	chr5:136272464-136292942	Browse	479	127	9	0	0
Ptpla	NM_001012396	433.5	-28771.5	Intragenic	http://genome.ucsc.edu/cgi-bin/hgTracks?org=mouse&db=mm9&position=chr2:13938655-13959126	chr2:13938655-13959126	Browse	472	82	5	0	0
Nsun3	NM_178925	23643	-28222	Intragenic	http://genome.ucsc.edu/cgi-bin/hgTracks?org=mouse&db=mm9&position=chr16:62747993-62768647	chr16:62747993-62768647	Browse	655	308	7	0	0
Kcnd3	NM_019931	28498	-181896	Intragenic	http://genome.ucsc.edu/cgi-bin/hgTracks?org=mouse&db=mm9&position=chr3:105280036-105300426	chr3:105280036-105300426	Browse	391	88	4	0	0
Cdc2l5	NM_001081058	59633	-29636	Intragenic	http://genome.ucsc.edu/cgi-bin/hgTracks?org=mouse&db=mm9&position=chr13:17857124-17877276	chr13:17857124-17877276	Browse	153	18	3	0	0
Megf11	NM_172522	281012	-34252.5	Intragenic	http://genome.ucsc.edu/cgi-bin/hgTracks?org=mouse&db=mm9&position=chr9:64504223-64524794	chr9:64504223-64524794	Browse	572	161	6	0	0
Cyp1a2	NM_009993	-3058	-9777	Downstream	http://genome.ucsc.edu/cgi-bin/hgTracks?org=mouse&db=mm9&position=chr9:57511580-57531790	chr9:57511580-57531790	Browse	211	30	1	0	0
Fbln2	NM_001081437	28297.5	-31479.5	Intragenic	http://genome.ucsc.edu/cgi-bin/hgTracks?org=mouse&db=mm9&position=chr6:91180966-91201143	chr6:91180966-91201143	Browse	178	22	2	0	0
Nat12	NM_001081430	29254.5	10449.5	Downstream	http://genome.ucsc.edu/cgi-bin/hgTracks?org=mouse&db=mm9&position=chr14:49811011-49831300	chr14:49811011-49831300	Browse	290	48	7	0	0
Lingo1	NM_181074	45941	-20838	Intragenic	http://genome.ucsc.edu/cgi-bin/hgTracks?org=mouse&db=mm9&position=chr9:56502017-56522427	chr9:56502017-56522427	Browse	411	88	13	0	0
D11Bwg0517e	NM_001024931	51059	-368754	Intragenic	http://genome.ucsc.edu/cgi-bin/hgTracks?org=mouse&db=mm9&position=chr11:118392017-118412247	chr11:118392017-118412247	Browse	231	41	3	0	0
Gstt4	NM_029472	-6079	-13654	Downstream	http://genome.ucsc.edu/cgi-bin/hgTracks?org=mouse&db=mm9&position=chr10:75261460-75281762	chr10:75261460-75281762	Browse	303	58	3	0	0
Pde2a	NM_001008548	633	-90489	Intragenic	http://genome.ucsc.edu/cgi-bin/hgTracks?org=mouse&db=mm9&position=chr7:108560592-108581096	chr7:108560592-108581096	Browse	505	107	10	0	0
Rel	NM_009044	58156	28914	Upstream	http://genome.ucsc.edu/cgi-bin/hgTracks?org=mouse&db=mm9&position=chr11:23689832-23709936	chr11:23689832-23709936	Browse	105	13	2	0	0
Cyld	NM_173369	28865	-22514	Intragenic	http://genome.ucsc.edu/cgi-bin/hgTracks?org=mouse&db=mm9&position=chr8:91239649-91260027	chr8:91239649-91260027	Browse	379	95	7	0	0
Ccl17	NM_011332	-9562	-11130	Upstream	http://genome.ucsc.edu/cgi-bin/hgTracks?org=mouse&db=mm9&position=chr8:97314537-97335075	chr8:97314537-97335075	Browse	539	147	5	0	0
Abhd5	NM_026179	188649	158741	Downstream	http://genome.ucsc.edu/cgi-bin/hgTracks?org=mouse&db=mm9&position=chr9:122439252-122459512	chr9:122439252-122459512	Browse	261	50	1	0	0
Onecut2	NM_194268	-29665	-87790	Upstream	http://genome.ucsc.edu/cgi-bin/hgTracks?org=mouse&db=mm9&position=chr18:64460155-64480549	chr18:64460155-64480549	Browse	395	99	9	0	0
Tox3	NM_172913	71843	-29359	Intragenic	http://genome.ucsc.edu/cgi-bin/hgTracks?org=mouse&db=mm9&position=chr8:92832554-92853008	chr8:92832554-92853008	Browse	455	106	10	0	0
Grid1	NM_008166	47263	-713717	Intragenic	http://genome.ucsc.edu/cgi-bin/hgTracks?org=mouse&db=mm9&position=chr14:35670341-35690827	chr14:35670341-35690827	Browse	487	143	2	0	0
Rims4	NM_183023	25678	-29125	Intragenic	http://genome.ucsc.edu/cgi-bin/hgTracks?org=mouse&db=mm9&position=chr2:163705090-163725498	chr2:163705090-163725498	Browse	409	96	7	0	0
Pax4	NM_011038	8313.5	1377.5	Upstream	http://genome.ucsc.edu/cgi-bin/hgTracks?org=mouse&db=mm9&position=chr6:28390499-28410806	chr6:28390499-28410806	Browse	308	67	6	0	0
Cryba4	NM_021351	-259420	-265390	Downstream	http://genome.ucsc.edu/cgi-bin/hgTracks?org=mouse&db=mm9&position=chr5:112405882-112426382	chr5:112405882-112426382	Browse	501	104	3	0	0
Wdr1	NM_011715	5277	-29506	Intragenic	http://genome.ucsc.edu/cgi-bin/hgTracks?org=mouse&db=mm9&position=chr5:38913248-38933408	chr5:38913248-38933408	Browse	161	20	3	0	0
Grp	NM_175012	29200	16114	Downstream	http://genome.ucsc.edu/cgi-bin/hgTracks?org=mouse&db=mm9&position=chr18:66052251-66072443	chr18:66052251-66072443	Browse	193	27	1	0	0
Slc31a2	NM_025286	-29334.5	-41301.5	Upstream	http://genome.ucsc.edu/cgi-bin/hgTracks?org=mouse&db=mm9&position=chr4:61907900-61928387	chr4:61907900-61928387	Browse	488	173	5	0	0
Megf11	NM_172522	282064	-33201.5	Intragenic	http://genome.ucsc.edu/cgi-bin/hgTracks?org=mouse&db=mm9&position=chr9:64505276-64525843	chr9:64505276-64525843	Browse	568	185	7	0	0
Msrb2	NM_029619	29359	6024	Downstream	http://genome.ucsc.edu/cgi-bin/hgTracks?org=mouse&db=mm9&position=chr2:19312541-19332701	chr2:19312541-19332701	Browse	161	20	2	0	0
Esf1	NM_001081090	-23693.5	-74371.5	Downstream	http://genome.ucsc.edu/cgi-bin/hgTracks?org=mouse&db=mm9&position=chr2:139911691-139932154	chr2:139911691-139932154	Browse	464	169	10	0	0
Adamts16	NM_172053	-60801	-174804	Downstream	http://genome.ucsc.edu/cgi-bin/hgTracks?org=mouse&db=mm9&position=chr13:70795816-70815952	chr13:70795816-70815952	Browse	137	18	0	0	0
Camk2a	NM_177407	16054	-46467	Intragenic	http://genome.ucsc.edu/cgi-bin/hgTracks?org=mouse&db=mm9&position=chr18:61091175-61111503	chr18:61091175-61111503	Browse	329	70	3	0	0
Mchr1	NM_145132	-15499.5	-17838.5	Upstream	http://genome.ucsc.edu/cgi-bin/hgTracks?org=mouse&db=mm9&position=chr15:81040618-81060789	chr15:81040618-81060789	Browse	172	20	2	0	0
EG639653	NM_001039252	31256	29161	Upstream	http://genome.ucsc.edu/cgi-bin/hgTracks?org=mouse&db=mm9&position=chr18:77444031-77464495	chr18:77444031-77464495	Browse	465	98	8	0	0
Syt3	NM_016663	14635	-574	Intragenic	http://genome.ucsc.edu/cgi-bin/hgTracks?org=mouse&db=mm9&position=chr7:51644727-51664923	chr7:51644727-51664923	Browse	197	27	1	0	0
Fzd4	NM_008055	29914	24222	Downstream	http://genome.ucsc.edu/cgi-bin/hgTracks?org=mouse&db=mm9&position=chr7:96572743-96592891	chr7:96572743-96592891	Browse	149	22	2	0	0
Dynll2	NM_026556	-22292.5	-30265.5	Downstream	http://genome.ucsc.edu/cgi-bin/hgTracks?org=mouse&db=mm9&position=chr11:87760508-87780975	chr11:87760508-87780975	Browse	468	120	8	0	0
Prph2	NM_008938	10503.5	-3938.5	Intragenic	http://genome.ucsc.edu/cgi-bin/hgTracks?org=mouse&db=mm9&position=chr17:47047737-47068136	chr17:47047737-47068136	Browse	400	66	6	0	0
Lrpprc	NM_028233	115525	29985	Upstream	http://genome.ucsc.edu/cgi-bin/hgTracks?org=mouse&db=mm9&position=chr17:85209888-85230334	chr17:85209888-85230334	Browse	447	140	5	0	0
Akap12	NM_031185	63105.5	-29988.5	Intragenic	http://genome.ucsc.edu/cgi-bin/hgTracks?org=mouse&db=mm9&position=chr10:6040118-6060231	chr10:6040118-6060231	Browse	114	14	2	0	0
Akap12	NM_031185	62881.5	-30212.5	Intragenic	http://genome.ucsc.edu/cgi-bin/hgTracks?org=mouse&db=mm9&position=chr10:6039789-6060112	chr10:6039789-6060112	Browse	324	69	4	0	0
Txnrd1	NM_001042523	56504	-7270	Intragenic	http://genome.ucsc.edu/cgi-bin/hgTracks?org=mouse&db=mm9&position=chr10:82343121-82363277	chr10:82343121-82363277	Browse	157	22	1	0	0
Tmem174	NM_026685	-100722	-103070	Downstream	http://genome.ucsc.edu/cgi-bin/hgTracks?org=mouse&db=mm9&position=chr13:99294098-99314338	chr13:99294098-99314338	Browse	241	31	3	0	0
Tubgcp3	NM_198031	88297.5	30473.5	Upstream	http://genome.ucsc.edu/cgi-bin/hgTracks?org=mouse&db=mm9&position=chr8:12692332-12712815	chr8:12692332-12712815	Browse	484	117	10	0	0
Zfp238	NM_001012330	-33049	-39155	Upstream	http://genome.ucsc.edu/cgi-bin/hgTracks?org=mouse&db=mm9&position=chr1:179331643-179351841	chr1:179331643-179351841	Browse	199	28	1	0	0
Ferd3l	NM_033522	-1496.5	-2381.5	Upstream	http://genome.ucsc.edu/cgi-bin/hgTracks?org=mouse&db=mm9&position=chr12:34601626-34621959	chr12:34601626-34621959	Browse	334	61	3	0	0
Srp54a	NM_011899	117124	7769	Downstream	http://genome.ucsc.edu/cgi-bin/hgTracks?org=mouse&db=mm9&position=chr12:56363244-56383656	chr12:56363244-56383656	Browse	413	174	9	0	0
Fis1	NM_025562	-5293.5	-9438.5	Upstream	http://genome.ucsc.edu/cgi-bin/hgTracks?org=mouse&db=mm9&position=chr5:137422540-137442787	chr5:137422540-137442787	Browse	248	32	5	0	0
Rora	NM_013646	31181	-694046	Intragenic	http://genome.ucsc.edu/cgi-bin/hgTracks?org=mouse&db=mm9&position=chr9:68522730-68542848	chr9:68522730-68542848	Browse	119	15	0	0	0
Prss27	NM_175440	4750.5	-2956.5	Intragenic	http://genome.ucsc.edu/cgi-bin/hgTracks?org=mouse&db=mm9&position=chr17:24169908-24190011	chr17:24169908-24190011	Browse	104	14	1	0	0
Shcbp1	NM_011369	-27200	-70755	Downstream	http://genome.ucsc.edu/cgi-bin/hgTracks?org=mouse&db=mm9&position=chr8:4698712-4718846	chr8:4698712-4718846	Browse	135	18	2	0	0
Bid	NM_007544	54187	30485	Upstream	http://genome.ucsc.edu/cgi-bin/hgTracks?org=mouse&db=mm9&position=chr6:120887148-120907498	chr6:120887148-120907498	Browse	351	59	3	0	0
Esf1	NM_001081090	-22416	-73094	Downstream	http://genome.ucsc.edu/cgi-bin/hgTracks?org=mouse&db=mm9&position=chr2:139913101-139933299	chr2:139913101-139933299	Browse	199	27	3	0	0
Hace1	NM_172473	-30862.5	-165218	Upstream	http://genome.ucsc.edu/cgi-bin/hgTracks?org=mouse&db=mm9&position=chr10:45256608-45277055	chr10:45256608-45277055	Browse	448	128	9	0	0
Nav1	NM_173437	177223	30386	Upstream	http://genome.ucsc.edu/cgi-bin/hgTracks?org=mouse&db=mm9&position=chr1:137502452-137522892	chr1:137502452-137522892	Browse	441	87	11	0	0
Prima1	NM_133364	76515	31276	Upstream	http://genome.ucsc.edu/cgi-bin/hgTracks?org=mouse&db=mm9&position=chr12:104501529-104521735	chr12:104501529-104521735	Browse	207	29	2	0	0
Sub1	NM_011294	-16720.5	-31389.5	Downstream	http://genome.ucsc.edu/cgi-bin/hgTracks?org=mouse&db=mm9&position=chr15:11884317-11904428	chr15:11884317-11904428	Browse	112	15	1	0	0
Pzp	NM_007376	-13911	-57065	Downstream	http://genome.ucsc.edu/cgi-bin/hgTracks?org=mouse&db=mm9&position=chr6:128409499-128429847	chr6:128409499-128429847	Browse	349	82	10	0	0
Pla2g7	NM_013737	30522.5	-13228.5	Intragenic	http://genome.ucsc.edu/cgi-bin/hgTracks?org=mouse&db=mm9&position=chr17:43725837-43746006	chr17:43725837-43746006	Browse	170	24	0	0	0
5630401D24Rik	NM_144877	-24845	-39519	Downstream	http://genome.ucsc.edu/cgi-bin/hgTracks?org=mouse&db=mm9&position=chr1:164428884-164449030	chr1:164428884-164449030	Browse	147	17	4	0	0
Cpe	NM_013494	68947.5	-31541.5	Intragenic	http://genome.ucsc.edu/cgi-bin/hgTracks?org=mouse&db=mm9&position=chr8:67130028-67150563	chr8:67130028-67150563	Browse	536	94	11	0	0
Jakmip1	NM_178394	81075	6695	Downstream	http://genome.ucsc.edu/cgi-bin/hgTracks?org=mouse&db=mm9&position=chr5:37513025-37533433	chr5:37513025-37533433	Browse	409	85	7	0	0
Ankrd6	NM_001012450	115454	-4016.5	Intragenic	http://genome.ucsc.edu/cgi-bin/hgTracks?org=mouse&db=mm9&position=chr4:32996362-33016565	chr4:32996362-33016565	Browse	204	28	2	0	0
Slc14a1	NM_028122	-20106	-43338	Downstream	http://genome.ucsc.edu/cgi-bin/hgTracks?org=mouse&db=mm9&position=chr18:78266520-78286926	chr18:78266520-78286926	Browse	407	73	4	0	0
1810044A24Rik	NM_029640	437294	-28897	Intragenic	http://genome.ucsc.edu/cgi-bin/hgTracks?org=mouse&db=mm9&position=chr15:72847130-72867556	chr15:72847130-72867556	Browse	427	94	4	0	0
Rhbdl3	NM_139228	31869.5	-23010.5	Intragenic	http://genome.ucsc.edu/cgi-bin/hgTracks?org=mouse&db=mm9&position=chr11:80136215-80156678	chr11:80136215-80156678	Browse	464	109	6	0	0
Pde2a	NM_001008548	-2141.5	-93263.5	Upstream	http://genome.ucsc.edu/cgi-bin/hgTracks?org=mouse&db=mm9&position=chr7:108557908-108578231	chr7:108557908-108578231	Browse	324	65	4	0	0
Adcyap1r1	NM_001025372	-31448.5	-80924.5	Upstream	http://genome.ucsc.edu/cgi-bin/hgTracks?org=mouse&db=mm9&position=chr6:55360386-55380663	chr6:55360386-55380663	Browse	278	43	3	0	0
Hmcn2	NM_177649	31895.5	-114086	Intragenic	http://genome.ucsc.edu/cgi-bin/hgTracks?org=mouse&db=mm9&position=chr2:31191597-31212062	chr2:31191597-31212062	Browse	466	167	8	0	0
C1ql3	NM_153155	41292	32314	Upstream	http://genome.ucsc.edu/cgi-bin/hgTracks?org=mouse&db=mm9&position=chr2:12954716-12974894	chr2:12954716-12974894	Browse	179	21	3	0	0
Chd9	NM_177224	47445	-178227	Intragenic	http://genome.ucsc.edu/cgi-bin/hgTracks?org=mouse&db=mm9&position=chr8:93390081-93410279	chr8:93390081-93410279	Browse	199	26	4	0	0
Chrd	NM_009893	32327	23069	Downstream	http://genome.ucsc.edu/cgi-bin/hgTracks?org=mouse&db=mm9&position=chr16:20755307-20775745	chr16:20755307-20775745	Browse	439	120	13	0	0
Pkd1l3	NM_181544	26040	-30165	Intragenic	http://genome.ucsc.edu/cgi-bin/hgTracks?org=mouse&db=mm9&position=chr8:112154204-112174708	chr8:112154204-112174708	Browse	505	124	12	0	0
Ncald	NM_134094	393592	-32641.5	Intragenic	http://genome.ucsc.edu/cgi-bin/hgTracks?org=mouse&db=mm9&position=chr15:37679434-37699607	chr15:37679434-37699607	Browse	174	21	1	0	0
Slc6a18	NM_001040692	-4980	-18945	Downstream	http://genome.ucsc.edu/cgi-bin/hgTracks?org=mouse&db=mm9&position=chr13:73786320-73806688	chr13:73786320-73806688	Browse	369	65	8	0	0
Xirp2	NM_001024618	87827	7222	Downstream	http://genome.ucsc.edu/cgi-bin/hgTracks?org=mouse&db=mm9&position=chr2:67361798-67381972	chr2:67361798-67381972	Browse	175	21	2	0	0
Gabra2	NM_008066	166998	32205	Upstream	http://genome.ucsc.edu/cgi-bin/hgTracks?org=mouse&db=mm9&position=chr5:71509151-71529435	chr5:71509151-71529435	Browse	285	50	1	0	0
Tcerg1l	NM_183289	171540	32396	Upstream	http://genome.ucsc.edu/cgi-bin/hgTracks?org=mouse&db=mm9&position=chr7:145611561-145632057	chr7:145611561-145632057	Browse	497	130	5	0	0
C130032J12Rik	NM_178684	43552	18774	Downstream	http://genome.ucsc.edu/cgi-bin/hgTracks?org=mouse&db=mm9&position=chr14:47951475-47971605	chr14:47951475-47971605	Browse	131	17	1	0	0
Ppp1r16b	NM_153089	62798.5	-34677.5	Intragenic	http://genome.ucsc.edu/cgi-bin/hgTracks?org=mouse&db=mm9&position=chr2:158543748-158564115	chr2:158543748-158564115	Browse	368	73	4	0	0
Myh14	NM_028021	18054.5	-41629.5	Intragenic	http://genome.ucsc.edu/cgi-bin/hgTracks?org=mouse&db=mm9&position=chr7:51868991-51889496	chr7:51868991-51889496	Browse	506	153	16	0	0
Angpt4	NM_009641	26657	-6666	Intragenic	http://genome.ucsc.edu/cgi-bin/hgTracks?org=mouse&db=mm9&position=chr2:151753550-151773898	chr2:151753550-151773898	Browse	349	84	1	0	0
Ankrd34c	NM_207260	9254.5	-972.5	Intragenic	http://genome.ucsc.edu/cgi-bin/hgTracks?org=mouse&db=mm9&position=chr9:89622091-89642590	chr9:89622091-89642590	Browse	500	145	7	0	0
Xirp2	NM_001024618	87594.5	6989.5	Downstream	http://genome.ucsc.edu/cgi-bin/hgTracks?org=mouse&db=mm9&position=chr2:67361520-67381785	chr2:67361520-67381785	Browse	266	42	2	0	0
Gripap1	NM_207670	5222	-25347	Intragenic	http://genome.ucsc.edu/cgi-bin/hgTracks?org=mouse&db=mm9&position=chrX:7362073-7382611	chrX:7362073-7382611	Browse	539	170	7	0	0
Stk32c	NM_021302	51999.5	-32835.5	Intragenic	http://genome.ucsc.edu/cgi-bin/hgTracks?org=mouse&db=mm9&position=chr7:146331349-146351724	chr7:146331349-146351724	Browse	376	66	8	0	0
Tll2	NM_011904	89802.5	-32991.5	Intragenic	http://genome.ucsc.edu/cgi-bin/hgTracks?org=mouse&db=mm9&position=chr19:41238170-41258375	chr19:41238170-41258375	Browse	206	30	7	0	0
Hey1	NM_010423	-31051	-34731	Downstream	http://genome.ucsc.edu/cgi-bin/hgTracks?org=mouse&db=mm9&position=chr3:8622256-8642358	chr3:8622256-8642358	Browse	103	14	1	0	0
Camta1	NM_001081557	102558	-699662	Intragenic	http://genome.ucsc.edu/cgi-bin/hgTracks?org=mouse&db=mm9&position=chr4:150525995-150546390	chr4:150525995-150546390	Browse	396	87	8	0	0
5730449L18Rik	NM_025677	-16899	-32843	Downstream	http://genome.ucsc.edu/cgi-bin/hgTracks?org=mouse&db=mm9&position=chr1:154190848-154211090	chr1:154190848-154211090	Browse	243	43	2	0	0
B3gnt2	NM_016888	-8393	-33327	Downstream	http://genome.ucsc.edu/cgi-bin/hgTracks?org=mouse&db=mm9&position=chr11:22716303-22736403	chr11:22716303-22736403	Browse	101	14	1	0	0
D11Bwg0517e	NM_001024931	113534	-306279	Intragenic	http://genome.ucsc.edu/cgi-bin/hgTracks?org=mouse&db=mm9&position=chr11:118454311-118474903	chr11:118454311-118474903	Browse	593	183	11	0	0
Cops2	NM_009939	-14685	-43400	Downstream	http://genome.ucsc.edu/cgi-bin/hgTracks?org=mouse&db=mm9&position=chr2:125631246-125651462	chr2:125631246-125651462	Browse	217	29	2	0	0
Kif3a	NM_008443	33229.5	-3636.5	Intragenic	http://genome.ucsc.edu/cgi-bin/hgTracks?org=mouse&db=mm9&position=chr11:53404004-53424215	chr11:53404004-53424215	Browse	212	27	5	0	0
Grpel1	NM_024478	-33253.5	-42146.5	Upstream	http://genome.ucsc.edu/cgi-bin/hgTracks?org=mouse&db=mm9&position=chr5:36764474-36784685	chr5:36764474-36784685	Browse	212	29	2	0	0
Dlgap4	NM_001042488	-43870	-87249	Upstream	http://genome.ucsc.edu/cgi-bin/hgTracks?org=mouse&db=mm9&position=chr2:156492572-156513128	chr2:156492572-156513128	Browse	557	180	7	0	0
Trim31	NM_146077	11823	-265	Intragenic	http://genome.ucsc.edu/cgi-bin/hgTracks?org=mouse&db=mm9&position=chr17:37036692-37057102	chr17:37036692-37057102	Browse	411	100	10	0	0
Mll1	NM_001081049	44594	-33326	Intragenic	http://genome.ucsc.edu/cgi-bin/hgTracks?org=mouse&db=mm9&position=chr9:44645939-44666123	chr9:44645939-44666123	Browse	185	25	2	0	0
Dnaic1	NM_175138	37131	-31226	Intragenic	http://genome.ucsc.edu/cgi-bin/hgTracks?org=mouse&db=mm9&position=chr4:41543733-41564181	chr4:41543733-41564181	Browse	449	118	7	0	0
Sned1	NM_172463	36843	-23709	Intragenic	http://genome.ucsc.edu/cgi-bin/hgTracks?org=mouse&db=mm9&position=chr1:95159165-95179467	chr1:95159165-95179467	Browse	303	59	1	0	0
Pemt	NM_008819	42610.5	-23612.5	Intragenic	http://genome.ucsc.edu/cgi-bin/hgTracks?org=mouse&db=mm9&position=chr11:59816630-59836827	chr11:59816630-59836827	Browse	198	27	1	0	0
Rps6ka2	NM_011299	33395.5	-99805.5	Intragenic	http://genome.ucsc.edu/cgi-bin/hgTracks?org=mouse&db=mm9&position=chr17:7397701-7418016	chr17:7397701-7418016	Browse	316	45	4	0	0
Cdh4	NM_009867	34345	-422553	Intragenic	http://genome.ucsc.edu/cgi-bin/hgTracks?org=mouse&db=mm9&position=chr2:179201294-179221760	chr2:179201294-179221760	Browse	467	118	7	0	0
Sepsecs	NM_172490	59374	33079	Upstream	http://genome.ucsc.edu/cgi-bin/hgTracks?org=mouse&db=mm9&position=chr5:53083889-53104149	chr5:53083889-53104149	Browse	261	36	4	0	0
Gclc	NM_010295	33458	-5384	Intragenic	http://genome.ucsc.edu/cgi-bin/hgTracks?org=mouse&db=mm9&position=chr9:77625938-77646210	chr9:77625938-77646210	Browse	273	52	4	0	0
Specc1	NM_001029936	138288	-7629	Intragenic	http://genome.ucsc.edu/cgi-bin/hgTracks?org=mouse&db=mm9&position=chr11:62018808-62038964	chr11:62018808-62038964	Browse	157	17	5	0	0
Aacs	NM_030210	90186.5	48655.5	Downstream	http://genome.ucsc.edu/cgi-bin/hgTracks?org=mouse&db=mm9&position=chr5:126036251-126056606	chr5:126036251-126056606	Browse	356	85	8	0	0
D630040G17Rik	NM_178267	50952.5	-114378	Intragenic	http://genome.ucsc.edu/cgi-bin/hgTracks?org=mouse&db=mm9&position=chr8:81593205-81613370	chr8:81593205-81613370	Browse	166	21	3	0	0
Tpte2	NM_016715	37683.5	33446.5	Upstream	http://genome.ucsc.edu/cgi-bin/hgTracks?org=mouse&db=mm9&position=chr5:110011346-110031475	chr5:110011346-110031475	Browse	130	14	1	0	0
Recql5	NM_130454	7420.5	-32909.5	Intragenic	http://genome.ucsc.edu/cgi-bin/hgTracks?org=mouse&db=mm9&position=chr11:115751239-115771582	chr11:115751239-115771582	Browse	344	62	7	0	0
Hivep3	NM_010657	-46958.5	-367692	Upstream	http://genome.ucsc.edu/cgi-bin/hgTracks?org=mouse&db=mm9&position=chr4:119430210-119450437	chr4:119430210-119450437	Browse	228	30	5	0	0
Col4a1	NM_009931	80282.5	-34121.5	Intragenic	http://genome.ucsc.edu/cgi-bin/hgTracks?org=mouse&db=mm9&position=chr8:11268537-11288872	chr8:11268537-11288872	Browse	336	61	8	0	0
Cdh7	NM_172853	32940	-122325	Intragenic	http://genome.ucsc.edu/cgi-bin/hgTracks?org=mouse&db=mm9&position=chr1:111903137-111923369	chr1:111903137-111923369	Browse	233	35	2	0	0
Foxe1	NM_183298	-72927	-74043	Upstream	http://genome.ucsc.edu/cgi-bin/hgTracks?org=mouse&db=mm9&position=chr4:46273986-46294290	chr4:46273986-46294290	Browse	305	60	7	0	0
Aym1	NM_001012726	50225	49697	Downstream	http://genome.ucsc.edu/cgi-bin/hgTracks?org=mouse&db=mm9&position=chr5:113826253-113846823	chr5:113826253-113846823	Browse	571	150	15	0	0
Fis1	NM_025562	-8867	-13012	Upstream	http://genome.ucsc.edu/cgi-bin/hgTracks?org=mouse&db=mm9&position=chr5:137418991-137439189	chr5:137418991-137439189	Browse	199	26	4	0	0
Cd3e	NM_007648	22519.5	11671.5	Upstream	http://genome.ucsc.edu/cgi-bin/hgTracks?org=mouse&db=mm9&position=chr9:44819128-44839561	chr9:44819128-44839561	Browse	434	91	2	0	0
2310007F21Rik	NM_025857	34066	-5169	Intragenic	http://genome.ucsc.edu/cgi-bin/hgTracks?org=mouse&db=mm9&position=chr9:63474367-63494687	chr9:63474367-63494687	Browse	321	59	5	0	0
Crtac1	NM_145123	114415	-34332	Intragenic	http://genome.ucsc.edu/cgi-bin/hgTracks?org=mouse&db=mm9&position=chr19:42461819-42482063	chr19:42461819-42482063	Browse	245	44	4	0	0
Cxcl11	NM_019494	-1306	-5039	Downstream	http://genome.ucsc.edu/cgi-bin/hgTracks?org=mouse&db=mm9&position=chr5:92777031-92797497	chr5:92777031-92797497	Browse	467	153	6	0	0
Ankar	NM_176980	33742.5	-23840.5	Intragenic	http://genome.ucsc.edu/cgi-bin/hgTracks?org=mouse&db=mm9&position=chr1:72713085-72733510	chr1:72713085-72733510	Browse	426	91	6	0	0
Lars2	NM_153168	-34288.5	-130014	Upstream	http://genome.ucsc.edu/cgi-bin/hgTracks?org=mouse&db=mm9&position=chr9:123231636-123251901	chr9:123231636-123251901	Browse	266	44	10	0	0
Wscd2	NM_177292	83676.5	-954.5	Intragenic	http://genome.ucsc.edu/cgi-bin/hgTracks?org=mouse&db=mm9&position=chr5:113993199-114013696	chr5:113993199-114013696	Browse	498	128	12	0	0
Cacng2	NM_007583	36164	-89494	Intragenic	http://genome.ucsc.edu/cgi-bin/hgTracks?org=mouse&db=mm9&position=chr15:77850047-77870385	chr15:77850047-77870385	Browse	339	62	1	0	0
C330046G03Rik	NM_145855	38309	-13511	Intragenic	http://genome.ucsc.edu/cgi-bin/hgTracks?org=mouse&db=mm9&position=chr10:77320321-77340719	chr10:77320321-77340719	Browse	399	77	4	0	0
Tnrc4	NM_172434	-815.5	-14178.5	Upstream	http://genome.ucsc.edu/cgi-bin/hgTracks?org=mouse&db=mm9&position=chr3:94271823-94292050	chr3:94271823-94292050	Browse	228	32	3	0	0
4732418C07Rik	NM_172698	-34836	-74091	Upstream	http://genome.ucsc.edu/cgi-bin/hgTracks?org=mouse&db=mm9&position=chr4:115365679-115386003	chr4:115365679-115386003	Browse	325	61	8	0	0
Sh3pxd2b	NM_177364	72292	-8081	Intragenic	http://genome.ucsc.edu/cgi-bin/hgTracks?org=mouse&db=mm9&position=chr11:32309884-32330320	chr11:32309884-32330320	Browse	437	118	12	0	0
Gm572	NM_001085505	18343	-9913	Intragenic	http://genome.ucsc.edu/cgi-bin/hgTracks?org=mouse&db=mm9&position=chr4:148025610-148045926	chr4:148025610-148045926	Browse	317	52	2	0	0
C1d	NM_020558	34698.5	23139.5	Downstream	http://genome.ucsc.edu/cgi-bin/hgTracks?org=mouse&db=mm9&position=chr11:17182181-17202456	chr11:17182181-17202456	Browse	276	41	4	0	0
2810426N06Rik	NM_023363	373	-17629	Intragenic	http://genome.ucsc.edu/cgi-bin/hgTracks?org=mouse&db=mm9&position=chr7:48879217-48899329	chr7:48879217-48899329	Browse	113	16	1	0	0
Olfr373	NM_146539	673	-272	Intragenic	http://genome.ucsc.edu/cgi-bin/hgTracks?org=mouse&db=mm9&position=chr8:74614237-74634429	chr8:74614237-74634429	Browse	193	24	4	0	0
Traf1	NM_009421	5524.5	-12990.5	Intragenic	http://genome.ucsc.edu/cgi-bin/hgTracks?org=mouse&db=mm9&position=chr2:34794125-34814478	chr2:34794125-34814478	Browse	354	77	3	0	0
BC026682	NM_146149	-20111	-34489	Upstream	http://genome.ucsc.edu/cgi-bin/hgTracks?org=mouse&db=mm9&position=chr4:106376220-106396596	chr4:106376220-106396596	Browse	377	76	5	0	0
Gpr55	NM_001033290	-9956	-31475	Downstream	http://genome.ucsc.edu/cgi-bin/hgTracks?org=mouse&db=mm9&position=chr1:87816065-87836245	chr1:87816065-87836245	Browse	181	23	2	0	0
Tmem132e	NM_023438	-36539	-93967	Upstream	http://genome.ucsc.edu/cgi-bin/hgTracks?org=mouse&db=mm9&position=chr11:82155768-82175956	chr11:82155768-82175956	Browse	189	24	6	0	0
Abi1	NM_001077190	-9137.5	-109390	Downstream	http://genome.ucsc.edu/cgi-bin/hgTracks?org=mouse&db=mm9&position=chr2:22776198-22796543	chr2:22776198-22796543	Browse	346	70	8	0	0
Efcab3	NM_029946	203733	5095	Upstream	http://genome.ucsc.edu/cgi-bin/hgTracks?org=mouse&db=mm9&position=chr15:83890656-83911092	chr15:83890656-83911092	Browse	437	94	6	0	0
Nsun2	NM_145354	34990	11576	Downstream	http://genome.ucsc.edu/cgi-bin/hgTracks?org=mouse&db=mm9&position=chr13:69775956-69796266	chr13:69775956-69796266	Browse	311	46	4	0	0
Snap25	NM_011428	876	-68103	Intragenic	http://genome.ucsc.edu/cgi-bin/hgTracks?org=mouse&db=mm9&position=chr2:136529786-136550336	chr2:136529786-136550336	Browse	551	190	5	0	0
Prmt3	NM_133740	35579	-44329	Intragenic	http://genome.ucsc.edu/cgi-bin/hgTracks?org=mouse&db=mm9&position=chr7:57059160-57079452	chr7:57059160-57079452	Browse	293	42	7	0	0
Id4	NM_031166	-68780	-71390	Upstream	http://genome.ucsc.edu/cgi-bin/hgTracks?org=mouse&db=mm9&position=chr13:48277885-48298145	chr13:48277885-48298145	Browse	261	48	3	0	0
Pawr	NM_054056	36230	-45973	Intragenic	http://genome.ucsc.edu/cgi-bin/hgTracks?org=mouse&db=mm9&position=chr10:107795337-107815611	chr10:107795337-107815611	Browse	275	42	7	0	0
Asb18	NM_139152	75842	13942	Upstream	http://genome.ucsc.edu/cgi-bin/hgTracks?org=mouse&db=mm9&position=chr1:91914804-91935384	chr1:91914804-91935384	Browse	581	159	13	0	0
Car8	NM_007592	132792	35243	Upstream	http://genome.ucsc.edu/cgi-bin/hgTracks?org=mouse&db=mm9&position=chr4:8191334-8211528	chr4:8191334-8211528	Browse	195	26	1	0	0
Rps15a	NM_170669	-23812.5	-35584.5	Downstream	http://genome.ucsc.edu/cgi-bin/hgTracks?org=mouse&db=mm9&position=chr7:125214022-125234131	chr7:125214022-125234131	Browse	110	16	0	0	0
Sntb2	NM_009229	59918	-18525	Intragenic	http://genome.ucsc.edu/cgi-bin/hgTracks?org=mouse&db=mm9&position=chr8:109509486-109529648	chr8:109509486-109529648	Browse	163	18	4	0	0
6430548M08Rik	NM_172286	4771.5	-13418.5	Intragenic	http://genome.ucsc.edu/cgi-bin/hgTracks?org=mouse&db=mm9&position=chr8:122663844-122683955	chr8:122663844-122683955	Browse	112	14	3	0	0
Mdga2	NM_207010	787104	37085	Upstream	http://genome.ucsc.edu/cgi-bin/hgTracks?org=mouse&db=mm9&position=chr12:68349157-68369393	chr12:68349157-68369393	Browse	237	38	0	0	0
Acbd6	NM_028250	36203.5	-92907.5	Intragenic	http://genome.ucsc.edu/cgi-bin/hgTracks?org=mouse&db=mm9&position=chr1:157431203-157451706	chr1:157431203-157451706	Browse	504	133	5	0	0
Chd9	NM_177224	43518	-182154	Intragenic	http://genome.ucsc.edu/cgi-bin/hgTracks?org=mouse&db=mm9&position=chr8:93386146-93406360	chr8:93386146-93406360	Browse	215	30	4	0	0
Dpp6	NM_010075	35941.5	-873162	Intragenic	http://genome.ucsc.edu/cgi-bin/hgTracks?org=mouse&db=mm9&position=chr5:27169774-27189901	chr5:27169774-27189901	Browse	128	14	3	0	0
Epha5	NM_007937	395271	35679	Upstream	http://genome.ucsc.edu/cgi-bin/hgTracks?org=mouse&db=mm9&position=chr5:84872006-84892166	chr5:84872006-84892166	Browse	161	17	2	0	0
Osbpl7	NM_001081434	28088	10003	Downstream	http://genome.ucsc.edu/cgi-bin/hgTracks?org=mouse&db=mm9&position=chr11:96929950-96950492	chr11:96929950-96950492	Browse	543	181	7	0	0
Myo9b	NM_015742	58568.5	-29430.5	Intragenic	http://genome.ucsc.edu/cgi-bin/hgTracks?org=mouse&db=mm9&position=chr8:73845055-73865306	chr8:73845055-73865306	Browse	252	43	4	0	0
2610036D13Rik	NM_029282	-1807.5	-29365.5	Downstream	http://genome.ucsc.edu/cgi-bin/hgTracks?org=mouse&db=mm9&position=chr2:157795636-157815825	chr2:157795636-157815825	Browse	190	25	2	0	0
Plcd4	NM_001081456	-368	-23457	Upstream	http://genome.ucsc.edu/cgi-bin/hgTracks?org=mouse&db=mm9&position=chr1:74578843-74599345	chr1:74578843-74599345	Browse	503	137	9	0	0
Dagla	NM_198114	95589	35976	Upstream	http://genome.ucsc.edu/cgi-bin/hgTracks?org=mouse&db=mm9&position=chr19:10405190-10425496	chr19:10405190-10425496	Browse	307	43	4	0	0
Edn2	NM_007902	23413	17476	Downstream	http://genome.ucsc.edu/cgi-bin/hgTracks?org=mouse&db=mm9&position=chr4:119847217-119867665	chr4:119847217-119867665	Browse	449	105	14	0	0
Accn1	NM_007384	235688	-37050.5	Intragenic	http://genome.ucsc.edu/cgi-bin/hgTracks?org=mouse&db=mm9&position=chr11:80919105-80939604	chr11:80919105-80939604	Browse	500	144	5	0	0
Garnl3	NM_178888	31828.5	-69010.5	Intragenic	http://genome.ucsc.edu/cgi-bin/hgTracks?org=mouse&db=mm9&position=chr2:32863383-32884044	chr2:32863383-32884044	Browse	662	365	5	0	0
Tnrc4	NM_172434	915.5	-12447.5	Intragenic	http://genome.ucsc.edu/cgi-bin/hgTracks?org=mouse&db=mm9&position=chr3:94273493-94293842	chr3:94273493-94293842	Browse	350	77	7	0	0
Gypa	NM_010369	80976	64235	Downstream	http://genome.ucsc.edu/cgi-bin/hgTracks?org=mouse&db=mm9&position=chr8:83088802-83109036	chr8:83088802-83109036	Browse	235	40	4	0	0
Blnk	NM_008528	2815.5	-62793.5	Intragenic	http://genome.ucsc.edu/cgi-bin/hgTracks?org=mouse&db=mm9&position=chr19:40996068-41016395	chr19:40996068-41016395	Browse	328	48	3	0	0
Nppa	NM_008725	1221	-101	Intragenic	http://genome.ucsc.edu/cgi-bin/hgTracks?org=mouse&db=mm9&position=chr4:147365875-147386275	chr4:147365875-147386275	Browse	401	67	4	0	0
EG632778	NM_001039243	-32066	-33294	Downstream	http://genome.ucsc.edu/cgi-bin/hgTracks?org=mouse&db=mm9&position=chr7:26357326-26377820	chr7:26357326-26377820	Browse	495	154	7	0	0
Med27	NM_026896	-36705.5	-214658	Upstream	http://genome.ucsc.edu/cgi-bin/hgTracks?org=mouse&db=mm9&position=chr2:29155361-29175938	chr2:29155361-29175938	Browse	578	156	10	0	0
Dmrta2	NM_172296	110056	104396	Downstream	http://genome.ucsc.edu/cgi-bin/hgTracks?org=mouse&db=mm9&position=chr4:109750458-109770911	chr4:109750458-109770911	Browse	454	141	8	0	0
Klf7	NM_033563	123220	37502.5	Upstream	http://genome.ucsc.edu/cgi-bin/hgTracks?org=mouse&db=mm9&position=chr1:64195263-64215668	chr1:64195263-64215668	Browse	406	88	3	0	0
Gtdc1	NM_172662	325456	28255	Upstream	http://genome.ucsc.edu/cgi-bin/hgTracks?org=mouse&db=mm9&position=chr2:44735295-44755499	chr2:44735295-44755499	Browse	205	29	2	0	0
Sorcs3	NM_025696	-37548	-637029	Upstream	http://genome.ucsc.edu/cgi-bin/hgTracks?org=mouse&db=mm9&position=chr19:48232850-48253082	chr19:48232850-48253082	Browse	233	42	1	0	0
Glp1r	NM_021332	36975.5	2331.5	Downstream	http://genome.ucsc.edu/cgi-bin/hgTracks?org=mouse&db=mm9&position=chr17:31065607-31085966	chr17:31065607-31085966	Browse	360	75	3	0	0
Parp14	NM_001039530	1309	-37314	Intragenic	http://genome.ucsc.edu/cgi-bin/hgTracks?org=mouse&db=mm9&position=chr16:35824194-35844350	chr16:35824194-35844350	Browse	157	19	2	0	0
Prima1	NM_133364	7951	-37288	Intragenic	http://genome.ucsc.edu/cgi-bin/hgTracks?org=mouse&db=mm9&position=chr12:104432969-104453167	chr12:104432969-104453167	Browse	199	26	2	0	0
Cacna1i	NM_001044308	38159.5	-72895.5	Intragenic	http://genome.ucsc.edu/cgi-bin/hgTracks?org=mouse&db=mm9&position=chr15:80145727-80165926	chr15:80145727-80165926	Browse	200	29	1	0	0
Oma1	NM_025909	343400	290818	Downstream	http://genome.ucsc.edu/cgi-bin/hgTracks?org=mouse&db=mm9&position=chr4:103319688-103340013	chr4:103319688-103340013	Browse	326	58	7	0	0
1500001A10Rik	NM_026886	114823	-37722	Intragenic	http://genome.ucsc.edu/cgi-bin/hgTracks?org=mouse&db=mm9&position=chr5:116993878-117014330	chr5:116993878-117014330	Browse	453	115	6	0	0
Hnf4a	NM_008261	17643.5	-8076.5	Intragenic	http://genome.ucsc.edu/cgi-bin/hgTracks?org=mouse&db=mm9&position=chr2:163380299-163400834	chr2:163380299-163400834	Browse	536	109	10	0	0
Zfp423	NM_033327	38697	-259089	Intragenic	http://genome.ucsc.edu/cgi-bin/hgTracks?org=mouse&db=mm9&position=chr8:90214123-90234687	chr8:90214123-90234687	Browse	565	191	8	0	0
Hkdc1	NM_145419	28804	-10517	Intragenic	http://genome.ucsc.edu/cgi-bin/hgTracks?org=mouse&db=mm9&position=chr10:61864497-61884879	chr10:61864497-61884879	Browse	383	68	5	0	0
Arhgef16	NM_001112744	-16201	-37627	Downstream	http://genome.ucsc.edu/cgi-bin/hgTracks?org=mouse&db=mm9&position=chr4:153626278-153646476	chr4:153626278-153646476	Browse	199	27	2	0	0
Smndc1	NM_172429	49266	37906	Upstream	http://genome.ucsc.edu/cgi-bin/hgTracks?org=mouse&db=mm9&position=chr19:53492767-53513171	chr19:53492767-53513171	Browse	405	61	10	0	0
Dscaml1	NM_001081270	280260	-43160.5	Intragenic	http://genome.ucsc.edu/cgi-bin/hgTracks?org=mouse&db=mm9&position=chr9:45508491-45528780	chr9:45508491-45528780	Browse	290	45	2	0	0
Phf2	NM_011078	30626.5	-38507.5	Intragenic	http://genome.ucsc.edu/cgi-bin/hgTracks?org=mouse&db=mm9&position=chr13:48917583-48937906	chr13:48917583-48937906	Browse	324	55	3	0	0
Atp2b2	NM_001036684	183683	37974	Upstream	http://genome.ucsc.edu/cgi-bin/hgTracks?org=mouse&db=mm9&position=chr6:113869180-113889508	chr6:113869180-113889508	Browse	329	71	2	0	0
1200016B10Rik	NM_025819	22441	-38242	Intragenic	http://genome.ucsc.edu/cgi-bin/hgTracks?org=mouse&db=mm9&position=chr1:153227062-153247476	chr1:153227062-153247476	Browse	415	93	2	0	0
Dnm2	NM_001039520	38281.5	-43898.5	Intragenic	http://genome.ucsc.edu/cgi-bin/hgTracks?org=mouse&db=mm9&position=chr9:21257599-21277740	chr9:21257599-21277740	Browse	142	17	3	0	0
Pax2	NM_011037	117558	38923.5	Downstream	http://genome.ucsc.edu/cgi-bin/hgTracks?org=mouse&db=mm9&position=chr19:44939289-44959592	chr19:44939289-44959592	Browse	304	46	6	0	0
2010110K16Rik	NM_026442	14021	-70965	Intragenic	http://genome.ucsc.edu/cgi-bin/hgTracks?org=mouse&db=mm9&position=chr9:117978122-117998344	chr9:117978122-117998344	Browse	223	37	3	0	0
Cbfa2t3	NM_009824	112106	38132	Upstream	http://genome.ucsc.edu/cgi-bin/hgTracks?org=mouse&db=mm9&position=chr8:125250819-125271463	chr8:125250819-125271463	Browse	645	160	11	0	0
Il28a	NM_001024673	-3085	-4585	Downstream	http://genome.ucsc.edu/cgi-bin/hgTracks?org=mouse&db=mm9&position=chr7:29280638-29300950	chr7:29280638-29300950	Browse	313	77	3	0	0
Edn2	NM_007902	25718.5	19781.5	Downstream	http://genome.ucsc.edu/cgi-bin/hgTracks?org=mouse&db=mm9&position=chr4:119849583-119869910	chr4:119849583-119869910	Browse	328	62	6	0	0
Wars	NM_011710	134864	101700	Upstream	http://genome.ucsc.edu/cgi-bin/hgTracks?org=mouse&db=mm9&position=chr12:110222805-110243409	chr12:110222805-110243409	Browse	605	165	10	0	0
Tmem86b	NM_023440	-7877.5	-10320.5	Downstream	http://genome.ucsc.edu/cgi-bin/hgTracks?org=mouse&db=mm9&position=chr7:4561529-4581998	chr7:4561529-4581998	Browse	470	155	7	0	0
D18Ertd653e	NM_172631	-38353.5	-360646	Upstream	http://genome.ucsc.edu/cgi-bin/hgTracks?org=mouse&db=mm9&position=chr18:68044491-68064622	chr18:68044491-68064622	Browse	132	15	2	0	0
Slco4a1	NM_148933	-43096	-56971	Upstream	http://genome.ucsc.edu/cgi-bin/hgTracks?org=mouse&db=mm9&position=chr2:180142319-180162853	chr2:180142319-180162853	Browse	535	136	10	0	0
Uck2	NM_030724	-38097.5	-97139.5	Downstream	http://genome.ucsc.edu/cgi-bin/hgTracks?org=mouse&db=mm9&position=chr1:169107937-169128300	chr1:169107937-169128300	Browse	364	76	4	0	0
Cga	NM_009889	-49796.5	-63392.5	Upstream	http://genome.ucsc.edu/cgi-bin/hgTracks?org=mouse&db=mm9&position=chr4:34781095-34801366	chr4:34781095-34801366	Browse	272	44	4	0	0
Cyfip1	NM_011370	38813.5	-49395.5	Intragenic	http://genome.ucsc.edu/cgi-bin/hgTracks?org=mouse&db=mm9&position=chr7:63126321-63146594	chr7:63126321-63146594	Browse	274	36	2	0	0
Esr1	NM_007956	252453	-139263	Intragenic	http://genome.ucsc.edu/cgi-bin/hgTracks?org=mouse&db=mm9&position=chr10:5585118-5605346	chr10:5585118-5605346	Browse	229	35	6	0	0
Stk32c	NM_021302	45664	-39171	Intragenic	http://genome.ucsc.edu/cgi-bin/hgTracks?org=mouse&db=mm9&position=chr7:146325026-146345376	chr7:146325026-146345376	Browse	351	62	4	0	0
Atp2b2	NM_001036684	106891	-38818	Intragenic	http://genome.ucsc.edu/cgi-bin/hgTracks?org=mouse&db=mm9&position=chr6:113792138-113812966	chr6:113792138-113812966	Browse	829	446	20	0	0
Ky	NM_024291	38734.5	-1367.5	Intragenic	http://genome.ucsc.edu/cgi-bin/hgTracks?org=mouse&db=mm9&position=chr9:102437100-102457303	chr9:102437100-102457303	Browse	204	28	3	0	0
Dlgap4	NM_146128	39258.5	-111400	Intragenic	http://genome.ucsc.edu/cgi-bin/hgTracks?org=mouse&db=mm9&position=chr2:156468408-156488989	chr2:156468408-156488989	Browse	582	168	9	0	0
Chd9	NM_177224	38720	-186952	Intragenic	http://genome.ucsc.edu/cgi-bin/hgTracks?org=mouse&db=mm9&position=chr8:93381343-93401567	chr8:93381343-93401567	Browse	225	31	5	0	0
Slc6a6	NM_009320	38883.5	-36085.5	Intragenic	http://genome.ucsc.edu/cgi-bin/hgTracks?org=mouse&db=mm9&position=chr6:91662874-91683069	chr6:91662874-91683069	Browse	196	25	3	0	0
Olig2	NM_016967	-44042.5	-47170.5	Upstream	http://genome.ucsc.edu/cgi-bin/hgTracks?org=mouse&db=mm9&position=chr16:91171676-91191827	chr16:91171676-91191827	Browse	152	20	2	0	0
Tmem106a	NM_144830	20407	10863	Downstream	http://genome.ucsc.edu/cgi-bin/hgTracks?org=mouse&db=mm9&position=chr11:101453701-101474223	chr11:101453701-101474223	Browse	523	165	10	0	0
Ptpdc1	NM_207232	8688	-39014	Intragenic	http://genome.ucsc.edu/cgi-bin/hgTracks?org=mouse&db=mm9&position=chr13:48671856-48692000	chr13:48671856-48692000	Browse	145	20	3	0	0
0610040J01Rik	NM_029554	-123227	-210352	Upstream	http://genome.ucsc.edu/cgi-bin/hgTracks?org=mouse&db=mm9&position=chr5:64070335-64090677	chr5:64070335-64090677	Browse	343	66	7	0	0
Rapgef1	NM_001039086	88586.5	-32057.5	Intragenic	http://genome.ucsc.edu/cgi-bin/hgTracks?org=mouse&db=mm9&position=chr2:29553612-29574039	chr2:29553612-29574039	Browse	428	121	7	0	0
Cacna1a	NM_007578	39455.5	-185430	Intragenic	http://genome.ucsc.edu/cgi-bin/hgTracks?org=mouse&db=mm9&position=chr8:86968388-86989047	chr8:86968388-86989047	Browse	660	246	15	0	0
Hsd17b13	NM_198030	-5123.5	-27046.5	Downstream	http://genome.ucsc.edu/cgi-bin/hgTracks?org=mouse&db=mm9&position=chr5:104369261-104389412	chr5:104369261-104389412	Browse	152	16	1	0	0
Chd6	NM_173368	201806	39727.5	Upstream	http://genome.ucsc.edu/cgi-bin/hgTracks?org=mouse&db=mm9&position=chr2:160964325-160984714	chr2:160964325-160984714	Browse	390	86	4	0	0
Papolg	NM_172555	-7086.5	-39675.5	Downstream	http://genome.ucsc.edu/cgi-bin/hgTracks?org=mouse&db=mm9&position=chr11:23745434-23765721	chr11:23745434-23765721	Browse	288	36	4	0	0
Pou3f1	NM_011141	-340420	-343430	Upstream	http://genome.ucsc.edu/cgi-bin/hgTracks?org=mouse&db=mm9&position=chr4:123984220-124004717	chr4:123984220-124004717	Browse	498	158	10	0	0
Nr3c2	NM_001083906	-42428.5	-383560	Upstream	http://genome.ucsc.edu/cgi-bin/hgTracks?org=mouse&db=mm9&position=chr8:79373918-79394037	chr8:79373918-79394037	Browse	120	15	1	0	0
Acsl6	NM_001033598	40070.5	-17645.5	Intragenic	http://genome.ucsc.edu/cgi-bin/hgTracks?org=mouse&db=mm9&position=chr11:54147196-54167595	chr11:54147196-54167595	Browse	400	87	6	0	0
Gbf1	NM_178930	112392	-21561.5	Intragenic	http://genome.ucsc.edu/cgi-bin/hgTracks?org=mouse&db=mm9&position=chr19:46329202-46349675	chr19:46329202-46349675	Browse	474	118	6	0	0
Rybp	NM_019743	99111.5	40317.5	Upstream	http://genome.ucsc.edu/cgi-bin/hgTracks?org=mouse&db=mm9&position=chr6:100267583-100287756	chr6:100267583-100287756	Browse	174	22	2	0	0
Cacna2d2	NM_020263	87143	-42321	Intragenic	http://genome.ucsc.edu/cgi-bin/hgTracks?org=mouse&db=mm9&position=chr9:107379141-107399565	chr9:107379141-107399565	Browse	425	110	9	0	0
Cldn10	NM_023878	27160	-59457	Intragenic	http://genome.ucsc.edu/cgi-bin/hgTracks?org=mouse&db=mm9&position=chr14:119204174-119224404	chr14:119204174-119224404	Browse	231	34	2	0	0
Ifnar2	NM_001110498	-39699	-60960	Upstream	http://genome.ucsc.edu/cgi-bin/hgTracks?org=mouse&db=mm9&position=chr16:91323100-91343556	chr16:91323100-91343556	Browse	457	112	2	0	0
Spock1	NM_009262	441602	-40579.5	Intragenic	http://genome.ucsc.edu/cgi-bin/hgTracks?org=mouse&db=mm9&position=chr13:57958837-57979276	chr13:57958837-57979276	Browse	440	94	7	0	0
Galntl4	NM_173739	87510.5	-220806	Intragenic	http://genome.ucsc.edu/cgi-bin/hgTracks?org=mouse&db=mm9&position=chr7:118692551-118712818	chr7:118692551-118712818	Browse	268	45	6	0	0
Phf21b	NM_001081166	28213	-42453	Intragenic	http://genome.ucsc.edu/cgi-bin/hgTracks?org=mouse&db=mm9&position=chr15:84633820-84654232	chr15:84633820-84654232	Browse	413	105	8	0	0
Slc35f3	NM_175434	83811	-13588	Intragenic	http://genome.ucsc.edu/cgi-bin/hgTracks?org=mouse&db=mm9&position=chr8:128896078-128916500	chr8:128896078-128916500	Browse	423	121	11	0	0
Lmo1	NM_057173	-8936.5	-40673.5	Downstream	http://genome.ucsc.edu/cgi-bin/hgTracks?org=mouse&db=mm9&position=chr7:116262975-116283322	chr7:116262975-116283322	Browse	348	69	8	0	0
Zfp64	NM_009564	-71258	-101485	Downstream	http://genome.ucsc.edu/cgi-bin/hgTracks?org=mouse&db=mm9&position=chr2:168669535-168689669	chr2:168669535-168689669	Browse	135	14	2	0	0
Papolg	NM_172555	72597.5	40008.5	Upstream	http://genome.ucsc.edu/cgi-bin/hgTracks?org=mouse&db=mm9&position=chr11:23825180-23845343	chr11:23825180-23845343	Browse	164	21	1	0	0
Msra	NM_026322	424330	91050.5	Upstream	http://genome.ucsc.edu/cgi-bin/hgTracks?org=mouse&db=mm9&position=chr14:65155556-65176025	chr14:65155556-65176025	Browse	470	170	1	0	0
1700029F12Rik	NM_025585	-137318	-149817	Downstream	http://genome.ucsc.edu/cgi-bin/hgTracks?org=mouse&db=mm9&position=chr13:97644407-97664593	chr13:97644407-97664593	Browse	187	24	1	0	0
5730403M16Rik	NM_172738	-33418	-40212	Downstream	http://genome.ucsc.edu/cgi-bin/hgTracks?org=mouse&db=mm9&position=chr7:7023816-7044134	chr7:7023816-7044134	Browse	319	37	0	0	0
A630007B06Rik	NM_170757	-26829	-49550	Downstream	http://genome.ucsc.edu/cgi-bin/hgTracks?org=mouse&db=mm9&position=chr19:56828520-56848726	chr19:56828520-56848726	Browse	207	28	2	0	0
Ptch1	NM_008957	11546	-42442	Intragenic	http://genome.ucsc.edu/cgi-bin/hgTracks?org=mouse&db=mm9&position=chr13:63614260-63634512	chr13:63614260-63634512	Browse	253	34	5	0	0
8030462N17Rik	NM_178670	-27393.5	-108124	Downstream	http://genome.ucsc.edu/cgi-bin/hgTracks?org=mouse&db=mm9&position=chr18:77834532-77854719	chr18:77834532-77854719	Browse	188	24	2	0	0
Tacstd2	NM_020047	41844	40080	Upstream	http://genome.ucsc.edu/cgi-bin/hgTracks?org=mouse&db=mm9&position=chr6:67515784-67536008	chr6:67515784-67536008	Browse	225	39	0	0	0
Lct	NM_001081078	34305.5	-9249.5	Intragenic	http://genome.ucsc.edu/cgi-bin/hgTracks?org=mouse&db=mm9&position=chr1:130205578-130225713	chr1:130205578-130225713	Browse	136	18	2	0	0
Ciita	NM_007575	13698	-25588	Intragenic	http://genome.ucsc.edu/cgi-bin/hgTracks?org=mouse&db=mm9&position=chr16:10491828-10512310	chr16:10491828-10512310	Browse	483	163	7	0	0
Psmd7	NM_010817	48498	40396	Upstream	http://genome.ucsc.edu/cgi-bin/hgTracks?org=mouse&db=mm9&position=chr8:110142641-110162915	chr8:110142641-110162915	Browse	275	54	6	0	0
Cacna1d	NM_001083616	9600	-303948	Intragenic	http://genome.ucsc.edu/cgi-bin/hgTracks?org=mouse&db=mm9&position=chr14:30852670-30872778	chr14:30852670-30872778	Browse	109	16	0	0	0
Crtac1	NM_145123	190004	41257.5	Upstream	http://genome.ucsc.edu/cgi-bin/hgTracks?org=mouse&db=mm9&position=chr19:42537326-42557735	chr19:42537326-42557735	Browse	410	107	7	0	0
5730403M16Rik	NM_172738	-33775	-40569	Downstream	http://genome.ucsc.edu/cgi-bin/hgTracks?org=mouse&db=mm9&position=chr7:7023517-7043719	chr7:7023517-7043719	Browse	203	33	0	0	0
BC021785	NM_001001489	-2084	-18912	Downstream	http://genome.ucsc.edu/cgi-bin/hgTracks?org=mouse&db=mm9&position=chr10:39677223-39697857	chr10:39677223-39697857	Browse	635	258	11	0	0
Gtf2f2	NM_026816	-10335.5	-124264	Downstream	http://genome.ucsc.edu/cgi-bin/hgTracks?org=mouse&db=mm9&position=chr14:76276350-76296465	chr14:76276350-76296465	Browse	116	15	2	0	0
Btnl2	NM_079835	-4216	-18887	Upstream	http://genome.ucsc.edu/cgi-bin/hgTracks?org=mouse&db=mm9&position=chr17:34477390-34497710	chr17:34477390-34497710	Browse	321	56	1	0	0
Cdyl	NM_009881	205439	-8306	Intragenic	http://genome.ucsc.edu/cgi-bin/hgTracks?org=mouse&db=mm9&position=chr13:35947024-35967350	chr13:35947024-35967350	Browse	327	50	4	0	0
Larp2	NM_001040399	41065	13902	Downstream	http://genome.ucsc.edu/cgi-bin/hgTracks?org=mouse&db=mm9&position=chr3:40785518-40805716	chr3:40785518-40805716	Browse	199	29	0	0	0
Lgmn	NM_011175	4665.5	-40934.5	Intragenic	http://genome.ucsc.edu/cgi-bin/hgTracks?org=mouse&db=mm9&position=chr12:103626875-103647070	chr12:103626875-103647070	Browse	196	26	2	0	0
Dscr3	NM_007834	-12460.5	-41116.5	Downstream	http://genome.ucsc.edu/cgi-bin/hgTracks?org=mouse&db=mm9&position=chr16:94696800-94717067	chr16:94696800-94717067	Browse	268	38	2	0	0
BC017647	NM_145430	29306	-33361	Intragenic	http://genome.ucsc.edu/cgi-bin/hgTracks?org=mouse&db=mm9&position=chr11:77927360-77947600	chr11:77927360-77947600	Browse	241	32	5	0	0
Nkain1	NM_025998	41435	-1183	Intragenic	http://genome.ucsc.edu/cgi-bin/hgTracks?org=mouse&db=mm9&position=chr4:130157049-130177369	chr4:130157049-130177369	Browse	321	56	1	0	0
Pigm	NM_026234	41779.5	37801.5	Downstream	http://genome.ucsc.edu/cgi-bin/hgTracks?org=mouse&db=mm9&position=chr1:174338406-174358525	chr1:174338406-174358525	Browse	120	15	0	0	0
Ubash3a	NM_177823	23778	-6200	Intragenic	http://genome.ucsc.edu/cgi-bin/hgTracks?org=mouse&db=mm9&position=chr17:31362706-31382964	chr17:31362706-31382964	Browse	259	43	3	0	0
Etv3	NM_001083318	50335	35756	Downstream	http://genome.ucsc.edu/cgi-bin/hgTracks?org=mouse&db=mm9&position=chr3:87369695-87389973	chr3:87369695-87389973	Browse	279	50	3	0	0
Snd1	NM_019776	394570	-13915	Intragenic	http://genome.ucsc.edu/cgi-bin/hgTracks?org=mouse&db=mm9&position=chr6:28814809-28835025	chr6:28814809-28835025	Browse	217	30	4	0	0
Tmprss4	NM_145403	7440	-23910	Intragenic	http://genome.ucsc.edu/cgi-bin/hgTracks?org=mouse&db=mm9&position=chr9:44978182-44998314	chr9:44978182-44998314	Browse	133	20	1	0	0
Ifnar2	NM_001110498	-41417.5	-62678.5	Upstream	http://genome.ucsc.edu/cgi-bin/hgTracks?org=mouse&db=mm9&position=chr16:91321441-91341778	chr16:91321441-91341778	Browse	338	70	3	0	0
Prkar2a	NM_008924	50104	-7265	Intragenic	http://genome.ucsc.edu/cgi-bin/hgTracks?org=mouse&db=mm9&position=chr9:108634420-108654734	chr9:108634420-108654734	Browse	315	70	2	0	0
Gad1	NM_008077	43177	3328	Downstream	http://genome.ucsc.edu/cgi-bin/hgTracks?org=mouse&db=mm9&position=chr2:70433317-70453477	chr2:70433317-70453477	Browse	161	20	0	0	0
Ptchd2	NM_001083342	-6992	-58101	Downstream	http://genome.ucsc.edu/cgi-bin/hgTracks?org=mouse&db=mm9&position=chr4:147593671-147614275	chr4:147593671-147614275	Browse	605	258	8	0	0
1810054D07Rik	NM_027238	61858	-42031	Intragenic	http://genome.ucsc.edu/cgi-bin/hgTracks?org=mouse&db=mm9&position=chr4:82917963-82938161	chr4:82917963-82938161	Browse	199	25	6	0	0
Nms	NM_001011684	657	-10471	Intragenic	http://genome.ucsc.edu/cgi-bin/hgTracks?org=mouse&db=mm9&position=chr1:38986388-39006912	chr1:38986388-39006912	Browse	525	146	6	0	0
Aff1	NM_001080798	41634.5	-59115.5	Intragenic	http://genome.ucsc.edu/cgi-bin/hgTracks?org=mouse&db=mm9&position=chr5:104215043-104235408	chr5:104215043-104235408	Browse	366	73	5	0	0
Cyp4f18	NM_024444	4490.5	-16645.5	Intragenic	http://genome.ucsc.edu/cgi-bin/hgTracks?org=mouse&db=mm9&position=chr8:74506733-74527008	chr8:74506733-74527008	Browse	276	45	5	0	0
Arrb1	NM_177231	48297	-22989	Intragenic	http://genome.ucsc.edu/cgi-bin/hgTracks?org=mouse&db=mm9&position=chr7:106722147-106742437	chr7:106722147-106742437	Browse	291	48	3	0	0
2610002M06Rik	NM_025921	70986	42048	Upstream	http://genome.ucsc.edu/cgi-bin/hgTracks?org=mouse&db=mm9&position=chrX:105043496-105063840	chrX:105043496-105063840	Browse	345	94	1	0	0
Cpz	NM_153107	-18652	-42061	Downstream	http://genome.ucsc.edu/cgi-bin/hgTracks?org=mouse&db=mm9&position=chr5:35816020-35836408	chr5:35816020-35836408	Browse	389	81	6	0	0
Myo1d	NM_177390	37661.5	-260238	Intragenic	http://genome.ucsc.edu/cgi-bin/hgTracks?org=mouse&db=mm9&position=chr11:80323240-80343339	chr11:80323240-80343339	Browse	100	15	0	0	0
Nlrc4	NM_001033367	21249.5	-11564.5	Intragenic	http://genome.ucsc.edu/cgi-bin/hgTracks?org=mouse&db=mm9&position=chr17:74836739-74857028	chr17:74836739-74857028	Browse	290	45	6	0	0
Bmp2	NM_007553	43637.5	33950.5	Downstream	http://genome.ucsc.edu/cgi-bin/hgTracks?org=mouse&db=mm9&position=chr2:133412376-133432767	chr2:133412376-133432767	Browse	392	69	4	0	0
Pou4f1	NM_011143	-31363.5	-37039.5	Downstream	http://genome.ucsc.edu/cgi-bin/hgTracks?org=mouse&db=mm9&position=chr14:104819954-104840399	chr14:104819954-104840399	Browse	446	127	6	0	0
Hrh2	NM_001010973	68359	38055	Downstream	http://genome.ucsc.edu/cgi-bin/hgTracks?org=mouse&db=mm9&position=chr13:54345611-54366101	chr13:54345611-54366101	Browse	491	122	8	0	0
Med10	NM_138596	42654.5	36441.5	Downstream	http://genome.ucsc.edu/cgi-bin/hgTracks?org=mouse&db=mm9&position=chr13:69981177-70001650	chr13:69981177-70001650	Browse	474	102	4	0	0
Nup210	NM_018815	-160518	-264244	Downstream	http://genome.ucsc.edu/cgi-bin/hgTracks?org=mouse&db=mm9&position=chr6:90792358-90812731	chr6:90792358-90812731	Browse	374	125	10	0	0
Dapk2	NM_010019	149271	35295	Downstream	http://genome.ucsc.edu/cgi-bin/hgTracks?org=mouse&db=mm9&position=chr9:66145036-66165652	chr9:66145036-66165652	Browse	617	275	10	0	0
Fgg	NM_133862	5026	-2128	Intragenic	http://genome.ucsc.edu/cgi-bin/hgTracks?org=mouse&db=mm9&position=chr3:82806691-82826995	chr3:82806691-82826995	Browse	305	48	7	0	0
Tpcn1	NM_145853	19629	-34828	Intragenic	http://genome.ucsc.edu/cgi-bin/hgTracks?org=mouse&db=mm9&position=chr5:120993672-121013916	chr5:120993672-121013916	Browse	245	36	3	0	0
Plat	NM_008872	-8742	-33819	Upstream	http://genome.ucsc.edu/cgi-bin/hgTracks?org=mouse&db=mm9&position=chr8:23849357-23869637	chr8:23849357-23869637	Browse	281	47	8	0	0
Riok2	NM_025934	-70864.5	-90260.5	Upstream	http://genome.ucsc.edu/cgi-bin/hgTracks?org=mouse&db=mm9&position=chr17:17430604-17450745	chr17:17430604-17450745	Browse	142	15	0	0	0
Ppp2r5c	NM_001081458	4304	-81648	Intragenic	http://genome.ucsc.edu/cgi-bin/hgTracks?org=mouse&db=mm9&position=chr12:111718095-111738409	chr12:111718095-111738409	Browse	315	60	6	0	0
Hltf	NM_144959	54242.5	3527.5	Downstream	http://genome.ucsc.edu/cgi-bin/hgTracks?org=mouse&db=mm9&position=chr3:20001888-20022217	chr3:20001888-20022217	Browse	330	55	6	0	0
Proc	NM_001042768	-2954.5	-18034.5	Downstream	http://genome.ucsc.edu/cgi-bin/hgTracks?org=mouse&db=mm9&position=chr18:32269645-32290004	chr18:32269645-32290004	Browse	360	82	9	0	0
Psmb1	NM_011185	-20354.5	-42910.5	Downstream	http://genome.ucsc.edu/cgi-bin/hgTracks?org=mouse&db=mm9&position=chr17:15582133-15602526	chr17:15582133-15602526	Browse	394	98	3	0	0
Odz2	NM_011856	83731	-853844	Intragenic	http://genome.ucsc.edu/cgi-bin/hgTracks?org=mouse&db=mm9&position=chr11:35893720-35914082	chr11:35893720-35914082	Browse	363	83	7	0	0
Sod3	NM_011435	47982.5	42047.5	Downstream	http://genome.ucsc.edu/cgi-bin/hgTracks?org=mouse&db=mm9&position=chr5:52792783-52813266	chr5:52792783-52813266	Browse	484	143	4	0	0
Foxi2	NM_183193	43466.5	40217.5	Downstream	http://genome.ucsc.edu/cgi-bin/hgTracks?org=mouse&db=mm9&position=chr7:142635341-142655690	chr7:142635341-142655690	Browse	350	75	6	0	0
Tmem131	NM_018872	103470	-43869.5	Intragenic	http://genome.ucsc.edu/cgi-bin/hgTracks?org=mouse&db=mm9&position=chr1:36942305-36962700	chr1:36942305-36962700	Browse	396	94	7	0	0
Ccna1	NM_007628	-33595.5	-43182.5	Downstream	http://genome.ucsc.edu/cgi-bin/hgTracks?org=mouse&db=mm9&position=chr3:54805631-54825958	chr3:54805631-54825958	Browse	328	73	2	0	0
Clstn2	NM_022319	213534	-375238	Intragenic	http://genome.ucsc.edu/cgi-bin/hgTracks?org=mouse&db=mm9&position=chr9:97548227-97568468	chr9:97548227-97568468	Browse	242	36	3	0	0
Mrgpre	NM_175534	1286	-4666	Intragenic	http://genome.ucsc.edu/cgi-bin/hgTracks?org=mouse&db=mm9&position=chr7:150955427-150975687	chr7:150955427-150975687	Browse	261	42	4	0	0
Stc2	NM_011491	-34065	-44686	Downstream	http://genome.ucsc.edu/cgi-bin/hgTracks?org=mouse&db=mm9&position=chr11:31215247-31235503	chr11:31215247-31235503	Browse	257	38	4	0	0
Syn2	NM_013681	44117	-97541	Intragenic	http://genome.ucsc.edu/cgi-bin/hgTracks?org=mouse&db=mm9&position=chr6:115118775-115139297	chr6:115118775-115139297	Browse	523	134	14	0	0
Trim33	NM_001079830	-43419	-122895	Upstream	http://genome.ucsc.edu/cgi-bin/hgTracks?org=mouse&db=mm9&position=chr3:103029683-103049909	chr3:103029683-103049909	Browse	227	29	4	0	0
Btbd9	NM_172618	307234	-48834.5	Intragenic	http://genome.ucsc.edu/cgi-bin/hgTracks?org=mouse&db=mm9&position=chr17:30654215-30674344	chr17:30654215-30674344	Browse	130	16	3	0	0
Nppb	NM_008726	-431	-1848	Upstream	http://genome.ucsc.edu/cgi-bin/hgTracks?org=mouse&db=mm9&position=chr4:147349246-147369686	chr4:147349246-147369686	Browse	441	125	7	0	0
Prok2	NM_001037539	123283	108189	Upstream	http://genome.ucsc.edu/cgi-bin/hgTracks?org=mouse&db=mm9&position=chr6:99774480-99794670	chr6:99774480-99794670	Browse	191	23	2	0	0
Slc6a11	NM_172890	-43981.5	-162628	Upstream	http://genome.ucsc.edu/cgi-bin/hgTracks?org=mouse&db=mm9&position=chr6:114027057-114047448	chr6:114027057-114047448	Browse	392	96	3	0	0
Ftl2	NM_008049	44296	43339	Downstream	http://genome.ucsc.edu/cgi-bin/hgTracks?org=mouse&db=mm9&position=chr4:125215401-125235767	chr4:125215401-125235767	Browse	367	90	7	0	0
Zfp238	NM_001012330	-61600	-67706	Upstream	http://genome.ucsc.edu/cgi-bin/hgTracks?org=mouse&db=mm9&position=chr1:179302966-179323416	chr1:179302966-179323416	Browse	451	135	4	0	0
Camk2b	NM_007595	46835	-49242	Intragenic	http://genome.ucsc.edu/cgi-bin/hgTracks?org=mouse&db=mm9&position=chr11:5906285-5926733	chr11:5906285-5926733	Browse	449	94	5	0	0
Usp1	NM_146144	-44956.5	-56680.5	Upstream	http://genome.ucsc.edu/cgi-bin/hgTracks?org=mouse&db=mm9&position=chr4:98535471-98555616	chr4:98535471-98555616	Browse	146	17	3	0	0
Dgkg	NM_138650	144186	-9648	Intragenic	http://genome.ucsc.edu/cgi-bin/hgTracks?org=mouse&db=mm9&position=chr16:22602604-22622830	chr16:22602604-22622830	Browse	227	37	2	0	0
L1cam	NM_008478	15758	-11297	Intragenic	http://genome.ucsc.edu/cgi-bin/hgTracks?org=mouse&db=mm9&position=chrX:71104535-71125217	chrX:71104535-71125217	Browse	683	314	10	0	0
Phf2	NM_011078	24149.5	-44984.5	Intragenic	http://genome.ucsc.edu/cgi-bin/hgTracks?org=mouse&db=mm9&position=chr13:48911203-48931332	chr13:48911203-48931332	Browse	130	15	2	0	0
Mdga2	NM_207010	796450	46430.5	Upstream	http://genome.ucsc.edu/cgi-bin/hgTracks?org=mouse&db=mm9&position=chr12:68358468-68378773	chr12:68358468-68378773	Browse	306	54	0	0	0
Slk	NM_009289	45427	-17010	Intragenic	http://genome.ucsc.edu/cgi-bin/hgTracks?org=mouse&db=mm9&position=chr19:47689763-47710107	chr19:47689763-47710107	Browse	345	80	9	0	0
Rcn1	NM_009037	58257	44885	Upstream	http://genome.ucsc.edu/cgi-bin/hgTracks?org=mouse&db=mm9&position=chr2:105274269-105294453	chr2:105274269-105294453	Browse	185	27	4	0	0
BC023882	NM_146159	-29588	-45114	Downstream	http://genome.ucsc.edu/cgi-bin/hgTracks?org=mouse&db=mm9&position=chr5:34456804-34477114	chr5:34456804-34477114	Browse	311	61	2	0	0
Dnmt3a	NM_007872	39249	-68215	Intragenic	http://genome.ucsc.edu/cgi-bin/hgTracks?org=mouse&db=mm9&position=chr12:3836026-3856430	chr12:3836026-3856430	Browse	405	90	8	0	0
Ddx4	NM_010029	8642	-45324	Intragenic	http://genome.ucsc.edu/cgi-bin/hgTracks?org=mouse&db=mm9&position=chr13:113387034-113407336	chr13:113387034-113407336	Browse	303	48	4	0	0
D9Ertd402e	NM_001013405	-103604	-134337	Upstream	http://genome.ucsc.edu/cgi-bin/hgTracks?org=mouse&db=mm9&position=chr9:122600839-122621387	chr9:122600839-122621387	Browse	549	151	9	0	0
Slco4a1	NM_148933	-49825	-63700	Upstream	http://genome.ucsc.edu/cgi-bin/hgTracks?org=mouse&db=mm9&position=chr2:180135635-180156079	chr2:180135635-180156079	Browse	445	112	3	0	0
Atxn10	NM_016843	128992	1536	Downstream	http://genome.ucsc.edu/cgi-bin/hgTracks?org=mouse&db=mm9&position=chr15:85285558-85306046	chr15:85285558-85306046	Browse	489	158	6	0	0
Stmn2	NM_025285	-1279	-53357	Upstream	http://genome.ucsc.edu/cgi-bin/hgTracks?org=mouse&db=mm9&position=chr3:8498023-8518471	chr3:8498023-8518471	Browse	449	98	4	0	0
Olfr376	NM_146922	379	-575	Intragenic	http://genome.ucsc.edu/cgi-bin/hgTracks?org=mouse&db=mm9&position=chr11:73178465-73198797	chr11:73178465-73198797	Browse	333	76	5	0	0
1500001A10Rik	NM_026886	106620	-45925.5	Intragenic	http://genome.ucsc.edu/cgi-bin/hgTracks?org=mouse&db=mm9&position=chr5:116985670-117006131	chr5:116985670-117006131	Browse	462	126	7	0	0
Nsf	NM_008740	99044	-33230	Intragenic	http://genome.ucsc.edu/cgi-bin/hgTracks?org=mouse&db=mm9&position=chr11:103771825-103792455	chr11:103771825-103792455	Browse	631	259	13	0	0
Dnahc8	NM_013811	31423	-216906	Intragenic	http://genome.ucsc.edu/cgi-bin/hgTracks?org=mouse&db=mm9&position=chr17:30785134-30805472	chr17:30785134-30805472	Browse	339	52	7	0	0
Prdm2	NM_001081355	7575.5	-96650.5	Intragenic	http://genome.ucsc.edu/cgi-bin/hgTracks?org=mouse&db=mm9&position=chr4:142695826-142716097	chr4:142695826-142716097	Browse	272	41	5	0	0
Olfr376	NM_146922	611.5	-342.5	Intragenic	http://genome.ucsc.edu/cgi-bin/hgTracks?org=mouse&db=mm9&position=chr11:73178814-73198913	chr11:73178814-73198913	Browse	100	14	1	0	0
Galnt2	NM_139272	46933	-67396	Intragenic	http://genome.ucsc.edu/cgi-bin/hgTracks?org=mouse&db=mm9&position=chr8:126792087-126812365	chr8:126792087-126812365	Browse	279	41	2	0	0
Plxnc1	NM_018797	200420	46818.5	Upstream	http://genome.ucsc.edu/cgi-bin/hgTracks?org=mouse&db=mm9&position=chr10:94443941-94464120	chr10:94443941-94464120	Browse	180	23	2	0	0
Slc1a7	NM_146255	1198.5	-43997.5	Intragenic	http://genome.ucsc.edu/cgi-bin/hgTracks?org=mouse&db=mm9&position=chr4:107632075-107652198	chr4:107632075-107652198	Browse	124	15	2	0	0
Tbc1d22a	NM_145476	46174.5	-237870	Intragenic	http://genome.ucsc.edu/cgi-bin/hgTracks?org=mouse&db=mm9&position=chr15:86080922-86101203	chr15:86080922-86101203	Browse	282	52	3	0	0
Plce1	NM_019588	3443	-257461	Intragenic	http://genome.ucsc.edu/cgi-bin/hgTracks?org=mouse&db=mm9&position=chr19:38591927-38612331	chr19:38591927-38612331	Browse	405	89	8	0	0
Rapgef1	NM_001039086	-46015	-166659	Upstream	http://genome.ucsc.edu/cgi-bin/hgTracks?org=mouse&db=mm9&position=chr2:29418944-29439504	chr2:29418944-29439504	Browse	561	199	18	0	0
1810054D07Rik	NM_027238	57288.5	-46600.5	Intragenic	http://genome.ucsc.edu/cgi-bin/hgTracks?org=mouse&db=mm9&position=chr4:82913433-82933552	chr4:82913433-82933552	Browse	120	14	2	0	0
Cux2	NM_007804	143364	-44246.5	Intragenic	http://genome.ucsc.edu/cgi-bin/hgTracks?org=mouse&db=mm9&position=chr5:122443355-122463820	chr5:122443355-122463820	Browse	466	120	8	0	0
Ahsg	NM_013465	12307	4910	Downstream	http://genome.ucsc.edu/cgi-bin/hgTracks?org=mouse&db=mm9&position=chr16:22894343-22914499	chr16:22894343-22914499	Browse	157	21	2	0	0
Ythdf1	NM_173761	-59176.5	-75736.5	Downstream	http://genome.ucsc.edu/cgi-bin/hgTracks?org=mouse&db=mm9&position=chr2:180569726-180590083	chr2:180569726-180590083	Browse	358	78	3	0	0
Sppl3	NM_029012	61142.5	-26124.5	Intragenic	http://genome.ucsc.edu/cgi-bin/hgTracks?org=mouse&db=mm9&position=chr5:115512586-115532763	chr5:115512586-115532763	Browse	178	22	2	0	0
Ipmk	NM_027184	80645	42552	Downstream	http://genome.ucsc.edu/cgi-bin/hgTracks?org=mouse&db=mm9&position=chr10:70880984-70901386	chr10:70880984-70901386	Browse	403	104	2	0	0
Matn1	NM_010769	276338	265286	Downstream	http://genome.ucsc.edu/cgi-bin/hgTracks?org=mouse&db=mm9&position=chr4:130766575-130786778	chr4:130766575-130786778	Browse	204	32	2	0	0
St6gal1	NM_145933	159686	24100	Downstream	http://genome.ucsc.edu/cgi-bin/hgTracks?org=mouse&db=mm9&position=chr16:23374368-23394672	chr16:23374368-23394672	Browse	305	46	6	0	0
5730507C01Rik	NM_001033157	-47288	-67994	Upstream	http://genome.ucsc.edu/cgi-bin/hgTracks?org=mouse&db=mm9&position=chr12:18463751-18484375	chr12:18463751-18484375	Browse	625	74	4	0	0
Spats2	NM_139140	50079	-35543	Intragenic	http://genome.ucsc.edu/cgi-bin/hgTracks?org=mouse&db=mm9&position=chr15:98997199-99017509	chr15:98997199-99017509	Browse	311	55	4	0	0
Rgr	NM_021340	-21396.5	-32871.5	Downstream	http://genome.ucsc.edu/cgi-bin/hgTracks?org=mouse&db=mm9&position=chr14:37818976-37839581	chr14:37818976-37839581	Browse	606	256	6	0	0
Kcnk9	NM_001033876	-13385.5	-47546.5	Downstream	http://genome.ucsc.edu/cgi-bin/hgTracks?org=mouse&db=mm9&position=chr15:72319072-72339253	chr15:72319072-72339253	Browse	182	23	2	0	0
Oma1	NM_025909	258313	205730	Downstream	http://genome.ucsc.edu/cgi-bin/hgTracks?org=mouse&db=mm9&position=chr4:103234536-103254990	chr4:103234536-103254990	Browse	455	108	7	0	0
Hk2	NM_013820	-24467.5	-73895.5	Downstream	http://genome.ucsc.edu/cgi-bin/hgTracks?org=mouse&db=mm9&position=chr6:82640481-82660624	chr6:82640481-82660624	Browse	144	19	1	0	0
Mta3	NM_054082	108005	-687	Intragenic	http://genome.ucsc.edu/cgi-bin/hgTracks?org=mouse&db=mm9&position=chr17:84203495-84223611	chr17:84203495-84223611	Browse	117	15	2	0	0
Armc2	NM_001034858	20090.5	-41661.5	Intragenic	http://genome.ucsc.edu/cgi-bin/hgTracks?org=mouse&db=mm9&position=chr10:41644780-41664997	chr10:41644780-41664997	Browse	218	31	5	0	0
Ntrk3	NM_008746	338369	-47356	Intragenic	http://genome.ucsc.edu/cgi-bin/hgTracks?org=mouse&db=mm9&position=chr7:85665219-85685517	chr7:85665219-85685517	Browse	299	48	7	0	0
Angptl7	NM_001039554	1287.5	-3895.5	Intragenic	http://genome.ucsc.edu/cgi-bin/hgTracks?org=mouse&db=mm9&position=chr4:147860431-147880920	chr4:147860431-147880920	Browse	490	118	8	0	0
Cradd	NM_009950	101010	-48342.5	Intragenic	http://genome.ucsc.edu/cgi-bin/hgTracks?org=mouse&db=mm9&position=chr10:94728143-94748634	chr10:94728143-94748634	Browse	492	93	10	0	0
AI451557	NM_001033207	-42755	-44953	Upstream	http://genome.ucsc.edu/cgi-bin/hgTracks?org=mouse&db=mm9&position=chr8:96995923-97016499	chr8:96995923-97016499	Browse	577	151	13	0	0
Mtap1b	NM_008634	140099	47999	Upstream	http://genome.ucsc.edu/cgi-bin/hgTracks?org=mouse&db=mm9&position=chr13:100324306-100344682	chr13:100324306-100344682	Browse	377	86	5	0	0
Atp2b2	NM_001036684	97678.5	-48030.5	Intragenic	http://genome.ucsc.edu/cgi-bin/hgTracks?org=mouse&db=mm9&position=chr6:113783156-113803523	chr6:113783156-113803523	Browse	368	96	8	0	0
C1ql2	NM_207233	49989.5	47396.5	Downstream	http://genome.ucsc.edu/cgi-bin/hgTracks?org=mouse&db=mm9&position=chr1:122276959-122297336	chr1:122276959-122297336	Browse	378	79	2	0	0
Prnd	NM_023043	7244.5	1975.5	Downstream	http://genome.ucsc.edu/cgi-bin/hgTracks?org=mouse&db=mm9&position=chr2:131773634-131794049	chr2:131773634-131794049	Browse	416	84	4	0	0
Setd4	NM_145482	-27971	-48314	Downstream	http://genome.ucsc.edu/cgi-bin/hgTracks?org=mouse&db=mm9&position=chr16:93545672-93565796	chr16:93545672-93565796	Browse	125	16	4	0	0
Sorbs1	NM_001034964	82849.5	-27421.5	Intragenic	http://genome.ucsc.edu/cgi-bin/hgTracks?org=mouse&db=mm9&position=chr19:40439199-40459558	chr19:40439199-40459558	Browse	360	86	7	0	0
BC021785	NM_001001489	6229	-10599	Intragenic	http://genome.ucsc.edu/cgi-bin/hgTracks?org=mouse&db=mm9&position=chr10:39685755-39705951	chr10:39685755-39705951	Browse	197	26	2	0	0
Gpr139	NM_001024138	-8828.5	-48880.5	Downstream	http://genome.ucsc.edu/cgi-bin/hgTracks?org=mouse&db=mm9&position=chr7:126268941-126289074	chr7:126268941-126289074	Browse	134	16	3	0	0
Sipa1l3	NM_001081028	148968	-36114.5	Intragenic	http://genome.ucsc.edu/cgi-bin/hgTracks?org=mouse&db=mm9&position=chr7:30244271-30264458	chr7:30244271-30264458	Browse	188	24	1	0	0
A430005L14Rik	NM_175287	-49491.5	-54167.5	Upstream	http://genome.ucsc.edu/cgi-bin/hgTracks?org=mouse&db=mm9&position=chr4:153271571-153292136	chr4:153271571-153292136	Browse	566	180	12	0	0
E330026B02Rik	NM_001102607	4596	-134073	Intragenic	http://genome.ucsc.edu/cgi-bin/hgTracks?org=mouse&db=mm9&position=chr9:105586137-105606547	chr9:105586137-105606547	Browse	411	112	7	0	0
Gpr26	NM_173410	-48891.5	-68065.5	Upstream	http://genome.ucsc.edu/cgi-bin/hgTracks?org=mouse&db=mm9&position=chr7:139099074-139119427	chr7:139099074-139119427	Browse	354	75	4	0	0
Neo1	NM_001042752	-1553.5	-163316	Downstream	http://genome.ucsc.edu/cgi-bin/hgTracks?org=mouse&db=mm9&position=chr9:58710883-58730982	chr9:58710883-58730982	Browse	100	13	2	0	0
Siah1a	NM_009172	363702	341774	Upstream	http://genome.ucsc.edu/cgi-bin/hgTracks?org=mouse&db=mm9&position=chr8:89601376-89621838	chr8:89601376-89621838	Browse	463	99	8	0	0
Sp8	NM_177082	-60230	-65251	Upstream	http://genome.ucsc.edu/cgi-bin/hgTracks?org=mouse&db=mm9&position=chr12:120015714-120035882	chr12:120015714-120035882	Browse	169	21	2	0	0
Srgap3	NM_080448	58866.5	-170428	Intragenic	http://genome.ucsc.edu/cgi-bin/hgTracks?org=mouse&db=mm9&position=chr6:112716672-112736991	chr6:112716672-112736991	Browse	320	54	5	0	0
Slc15a4	NM_133895	-403614	-425342	Downstream	http://genome.ucsc.edu/cgi-bin/hgTracks?org=mouse&db=mm9&position=chr5:127662205-127682636	chr5:127662205-127682636	Browse	432	123	7	0	0
Nav1	NM_173437	196033	49196	Upstream	http://genome.ucsc.edu/cgi-bin/hgTracks?org=mouse&db=mm9&position=chr1:137521234-137541730	chr1:137521234-137541730	Browse	497	175	8	0	0
Olfr464	NM_146412	7218.5	6276.5	Upstream	http://genome.ucsc.edu/cgi-bin/hgTracks?org=mouse&db=mm9&position=chr11:87724454-87744911	chr11:87724454-87744911	Browse	458	132	9	0	0
Tsku	NM_001024619	89264	78843	Upstream	http://genome.ucsc.edu/cgi-bin/hgTracks?org=mouse&db=mm9&position=chr7:105578547-105598735	chr7:105578547-105598735	Browse	189	23	3	0	0
Htr1f	NM_008310	-22207.5	-203264	Downstream	http://genome.ucsc.edu/cgi-bin/hgTracks?org=mouse&db=mm9&position=chr16:64892259-64912434	chr16:64892259-64912434	Browse	176	22	1	0	0
Crtac1	NM_145123	98663	-50084	Intragenic	http://genome.ucsc.edu/cgi-bin/hgTracks?org=mouse&db=mm9&position=chr19:42446018-42466360	chr19:42446018-42466360	Browse	343	64	6	0	0
Htr5a	NM_008314	-234	-13374	Upstream	http://genome.ucsc.edu/cgi-bin/hgTracks?org=mouse&db=mm9&position=chr5:28157991-28178513	chr5:28157991-28178513	Browse	523	151	9	0	0
Tmem63c	NM_172583	13815.5	-49660.5	Intragenic	http://genome.ucsc.edu/cgi-bin/hgTracks?org=mouse&db=mm9&position=chr12:88371143-88391514	chr12:88371143-88391514	Browse	372	80	7	0	0
Tmprss13	NM_001013373	43	-28438	Intragenic	http://genome.ucsc.edu/cgi-bin/hgTracks?org=mouse&db=mm9&position=chr9:45117125-45137325	chr9:45117125-45137325	Browse	201	28	2	0	0
Gpatch2	NM_026367	341824	205933	Downstream	http://genome.ucsc.edu/cgi-bin/hgTracks?org=mouse&db=mm9&position=chr1:189371142-189391340	chr1:189371142-189391340	Browse	199	25	5	0	0
Zfp777	NM_001081382	112793	88866	Upstream	http://genome.ucsc.edu/cgi-bin/hgTracks?org=mouse&db=mm9&position=chr6:48076709-48097249	chr6:48076709-48097249	Browse	541	183	4	0	0
Stx18	NM_026959	-50328.5	-147912	Upstream	http://genome.ucsc.edu/cgi-bin/hgTracks?org=mouse&db=mm9&position=chr5:38370014-38390275	chr5:38370014-38390275	Browse	262	37	4	0	0
Mll3	NM_001081383	1361.5	-225628	Intragenic	http://genome.ucsc.edu/cgi-bin/hgTracks?org=mouse&db=mm9&position=chr5:24768870-24789075	chr5:24768870-24789075	Browse	206	30	1	0	0
Csf3r	NM_007782	-27962.5	-47666.5	Upstream	http://genome.ucsc.edu/cgi-bin/hgTracks?org=mouse&db=mm9&position=chr4:125663842-125684191	chr4:125663842-125684191	Browse	350	69	4	0	0
Snf1lk2	NM_178710	65339.5	-50933.5	Intragenic	http://genome.ucsc.edu/cgi-bin/hgTracks?org=mouse&db=mm9&position=chr9:50756038-50776451	chr9:50756038-50776451	Browse	414	114	6	0	0
Spic	NM_011461	4749	-2997	Intragenic	http://genome.ucsc.edu/cgi-bin/hgTracks?org=mouse&db=mm9&position=chr10:88132589-88152951	chr10:88132589-88152951	Browse	363	71	3	0	0
Chst8	NM_175140	86189	-51729	Intragenic	http://genome.ucsc.edu/cgi-bin/hgTracks?org=mouse&db=mm9&position=chr7:35535839-35556093	chr7:35535839-35556093	Browse	255	43	2	0	0
1700029F12Rik	NM_025585	-1531	-14030	Downstream	http://genome.ucsc.edu/cgi-bin/hgTracks?org=mouse&db=mm9&position=chr13:97780116-97800458	chr13:97780116-97800458	Browse	343	65	9	0	0
Epc2	NM_172663	52294.5	-47829.5	Intragenic	http://genome.ucsc.edu/cgi-bin/hgTracks?org=mouse&db=mm9&position=chr2:49349054-49369545	chr2:49349054-49369545	Browse	492	124	6	0	0
Tll2	NM_011904	55826.5	-66967.5	Intragenic	http://genome.ucsc.edu/cgi-bin/hgTracks?org=mouse&db=mm9&position=chr19:41204133-41224460	chr19:41204133-41224460	Browse	328	67	4	0	0
Apaf1	NM_001042558	-108294	-201728	Downstream	http://genome.ucsc.edu/cgi-bin/hgTracks?org=mouse&db=mm9&position=chr10:90333538-90353983	chr10:90333538-90353983	Browse	446	132	6	0	0
Cbara1	NM_144822	51213	-110275	Intragenic	http://genome.ucsc.edu/cgi-bin/hgTracks?org=mouse&db=mm9&position=chr10:59206455-59226735	chr10:59206455-59226735	Browse	281	39	6	0	0
Dapk2	NM_010019	140674	26698	Downstream	http://genome.ucsc.edu/cgi-bin/hgTracks?org=mouse&db=mm9&position=chr9:66136616-66156878	chr9:66136616-66156878	Browse	263	38	4	0	0
A430005L14Rik	NM_175287	-51508	-56184	Upstream	http://genome.ucsc.edu/cgi-bin/hgTracks?org=mouse&db=mm9&position=chr4:153269727-153289947	chr4:153269727-153289947	Browse	221	33	1	0	0
Mpped1	NM_172610	-3605.5	-82057.5	Upstream	http://genome.ucsc.edu/cgi-bin/hgTracks?org=mouse&db=mm9&position=chr15:83596766-83616927	chr15:83596766-83616927	Browse	162	20	2	0	0
Arf2	NM_007477	51633.5	33167.5	Downstream	http://genome.ucsc.edu/cgi-bin/hgTracks?org=mouse&db=mm9&position=chr11:103869727-103889908	chr11:103869727-103889908	Browse	182	20	3	0	0
Fhit	NM_010210	1.66326e+06	51321.5	Upstream	http://genome.ucsc.edu/cgi-bin/hgTracks?org=mouse&db=mm9&position=chr14:12035815-12055920	chr14:12035815-12055920	Browse	106	14	2	0	0
1810023F06Rik	NM_145449	29774	23448	Upstream	http://genome.ucsc.edu/cgi-bin/hgTracks?org=mouse&db=mm9&position=chr12:104708817-104728945	chr12:104708817-104728945	Browse	129	14	2	0	0
Dpy19l3	NM_178704	165761	100196	Upstream	http://genome.ucsc.edu/cgi-bin/hgTracks?org=mouse&db=mm9&position=chr7:36629540-36649686	chr7:36629540-36649686	Browse	147	18	2	0	0
Gm1967	NM_001033452	48972	35231	Upstream	http://genome.ucsc.edu/cgi-bin/hgTracks?org=mouse&db=mm9&position=chr2:93734377-93754605	chr2:93734377-93754605	Browse	229	33	2	0	0
Pax7	NM_011039	147245	52357	Upstream	http://genome.ucsc.edu/cgi-bin/hgTracks?org=mouse&db=mm9&position=chr4:139431005-139451475	chr4:139431005-139451475	Browse	471	130	3	0	0
Srp9	NM_012058	52433	44754	Downstream	http://genome.ucsc.edu/cgi-bin/hgTracks?org=mouse&db=mm9&position=chr1:184097189-184117411	chr1:184097189-184117411	Browse	223	37	3	0	0
Grid1	NM_008166	128284	-632696	Intragenic	http://genome.ucsc.edu/cgi-bin/hgTracks?org=mouse&db=mm9&position=chr14:35751540-35771669	chr14:35751540-35771669	Browse	130	15	1	0	0
Arf2	NM_007477	52124.5	33658.5	Downstream	http://genome.ucsc.edu/cgi-bin/hgTracks?org=mouse&db=mm9&position=chr11:103870257-103890360	chr11:103870257-103890360	Browse	104	13	2	0	0
Ttc23	NM_025905	50355.5	-28778.5	Intragenic	http://genome.ucsc.edu/cgi-bin/hgTracks?org=mouse&db=mm9&position=chr7:74832586-74852777	chr7:74832586-74852777	Browse	192	24	3	0	0
Gcc1	NM_028900	-71331.5	-76365.5	Downstream	http://genome.ucsc.edu/cgi-bin/hgTracks?org=mouse&db=mm9&position=chr6:28285155-28305562	chr6:28285155-28305562	Browse	408	102	8	0	0
Gpr97	NM_173036	10745	-16773	Intragenic	http://genome.ucsc.edu/cgi-bin/hgTracks?org=mouse&db=mm9&position=chr8:97542163-97562589	chr8:97542163-97562589	Browse	427	88	3	0	0
1190002A17Rik	NM_001033874	87283	-25722	Intragenic	http://genome.ucsc.edu/cgi-bin/hgTracks?org=mouse&db=mm9&position=chr2:28632782-28653144	chr2:28632782-28653144	Browse	363	83	11	0	0
Rdh13	NM_175372	22998	3055	Upstream	http://genome.ucsc.edu/cgi-bin/hgTracks?org=mouse&db=mm9&position=chr7:4390120-4410412	chr7:4390120-4410412	Browse	293	53	4	0	0
Atad2b	NM_001099628	240240	110182	Downstream	http://genome.ucsc.edu/cgi-bin/hgTracks?org=mouse&db=mm9&position=chr12:5154300-5174496	chr12:5154300-5174496	Browse	197	25	3	0	0
A530050D06Rik	NM_001081169	-28862	-49753	Upstream	http://genome.ucsc.edu/cgi-bin/hgTracks?org=mouse&db=mm9&position=chr12:113305929-113326133	chr12:113305929-113326133	Browse	205	28	6	0	0
Clec4f	NM_016751	-19527.5	-31102.5	Downstream	http://genome.ucsc.edu/cgi-bin/hgTracks?org=mouse&db=mm9&position=chr6:83564894-83585121	chr6:83564894-83585121	Browse	228	35	1	0	0
Plcb1	NM_019677	819968	134075	Downstream	http://genome.ucsc.edu/cgi-bin/hgTracks?org=mouse&db=mm9&position=chr2:135422100-135442366	chr2:135422100-135442366	Browse	267	42	4	0	0
Kcnab2	NM_010598	33837	-52899	Intragenic	http://genome.ucsc.edu/cgi-bin/hgTracks?org=mouse&db=mm9&position=chr4:151788442-151808936	chr4:151788442-151808936	Browse	495	130	5	0	0
Sorcs3	NM_025696	53511.5	-545970	Intragenic	http://genome.ucsc.edu/cgi-bin/hgTracks?org=mouse&db=mm9&position=chr19:48323860-48344191	chr19:48323860-48344191	Browse	332	74	2	0	0
Rora	NM_013646	54010.5	-671216	Intragenic	http://genome.ucsc.edu/cgi-bin/hgTracks?org=mouse&db=mm9&position=chr9:68545459-68565778	chr9:68545459-68565778	Browse	320	62	8	0	0
Cacng2	NM_007583	73011	-52647	Intragenic	http://genome.ucsc.edu/cgi-bin/hgTracks?org=mouse&db=mm9&position=chr15:77886845-77907281	chr15:77886845-77907281	Browse	437	132	9	0	0
Dpy19l3	NM_178704	167240	101676	Upstream	http://genome.ucsc.edu/cgi-bin/hgTracks?org=mouse&db=mm9&position=chr7:36630999-36651186	chr7:36630999-36651186	Browse	188	24	3	0	0
Zfp281	NM_177643	53225.5	49880.5	Downstream	http://genome.ucsc.edu/cgi-bin/hgTracks?org=mouse&db=mm9&position=chr1:138564664-138584829	chr1:138564664-138584829	Browse	166	19	4	0	0
Tsn	NM_011650	-40712.5	-53327.5	Downstream	http://genome.ucsc.edu/cgi-bin/hgTracks?org=mouse&db=mm9&position=chr1:120144275-120164488	chr1:120144275-120164488	Browse	214	32	2	0	0
Zfp281	NM_177643	53541	50196	Downstream	http://genome.ucsc.edu/cgi-bin/hgTracks?org=mouse&db=mm9&position=chr1:138564835-138585289	chr1:138564835-138585289	Browse	455	88	10	0	0
Paxip1	NM_018878	-3359	-54034	Downstream	http://genome.ucsc.edu/cgi-bin/hgTracks?org=mouse&db=mm9&position=chr5:28053550-28074140	chr5:28053550-28074140	Browse	591	302	14	0	0
Tsn	NM_011650	-40974.5	-53589.5	Downstream	http://genome.ucsc.edu/cgi-bin/hgTracks?org=mouse&db=mm9&position=chr1:120143994-120164245	chr1:120143994-120164245	Browse	252	39	2	0	0
Cacna1a	NM_007578	53829	-171057	Intragenic	http://genome.ucsc.edu/cgi-bin/hgTracks?org=mouse&db=mm9&position=chr8:86982922-87003260	chr8:86982922-87003260	Browse	339	57	6	0	0
Edg1	NM_007901	-49256.5	-53865.5	Downstream	http://genome.ucsc.edu/cgi-bin/hgTracks?org=mouse&db=mm9&position=chr3:115354037-115374162	chr3:115354037-115374162	Browse	126	16	3	0	0
Nptx2	NM_016789	-54324.5	-65901.5	Upstream	http://genome.ucsc.edu/cgi-bin/hgTracks?org=mouse&db=mm9&position=chr5:145242049-145262842	chr5:145242049-145262842	Browse	794	246	8	0	0
Utp14b	NM_001001981	-53890	-63618	Upstream	http://genome.ucsc.edu/cgi-bin/hgTracks?org=mouse&db=mm9&position=chr1:78590396-78610720	chr1:78590396-78610720	Browse	325	50	7	0	0
Hmgb4	NM_027036	-217387	-218071	Downstream	http://genome.ucsc.edu/cgi-bin/hgTracks?org=mouse&db=mm9&position=chr4:127709897-127730239	chr4:127709897-127730239	Browse	343	85	3	0	0
Dpcr1	NM_001033366	-21969	-29910	Downstream	http://genome.ucsc.edu/cgi-bin/hgTracks?org=mouse&db=mm9&position=chr17:35740639-35760821	chr17:35740639-35760821	Browse	183	23	2	0	0
Btbd11	NM_028709	54399	-218075	Intragenic	http://genome.ucsc.edu/cgi-bin/hgTracks?org=mouse&db=mm9&position=chr10:84894814-84915110	chr10:84894814-84915110	Browse	297	49	4	0	0
Mkln1	NM_013791	-124390	-235040	Upstream	http://genome.ucsc.edu/cgi-bin/hgTracks?org=mouse&db=mm9&position=chr6:31214263-31234610	chr6:31214263-31234610	Browse	348	69	3	0	0
Reln	NM_011261	514882	54630.5	Upstream	http://genome.ucsc.edu/cgi-bin/hgTracks?org=mouse&db=mm9&position=chr5:21894990-21915317	chr5:21894990-21915317	Browse	328	59	4	0	0
Dock2	NM_033374	466058	-4404	Intragenic	http://genome.ucsc.edu/cgi-bin/hgTracks?org=mouse&db=mm9&position=chr11:34582787-34603055	chr11:34582787-34603055	Browse	269	46	3	0	0
Iqcf3	NM_026645	-11929	-30166	Downstream	http://genome.ucsc.edu/cgi-bin/hgTracks?org=mouse&db=mm9&position=chr9:106423662-106443918	chr9:106423662-106443918	Browse	257	39	6	0	0
Pdcd6ip	NM_011052	-1186	-54361	Downstream	http://genome.ucsc.edu/cgi-bin/hgTracks?org=mouse&db=mm9&position=chr9:113552632-113573096	chr9:113552632-113573096	Browse	465	132	12	0	0
Mtap9	NM_001081230	54550	17353	Downstream	http://genome.ucsc.edu/cgi-bin/hgTracks?org=mouse&db=mm9&position=chr3:82206376-82226710	chr3:82206376-82226710	Browse	335	69	5	0	0
Scn10a	NM_009134	55798	-30097	Intragenic	http://genome.ucsc.edu/cgi-bin/hgTracks?org=mouse&db=mm9&position=chr9:119563202-119583560	chr9:119563202-119583560	Browse	359	88	6	0	0
Acta2	NM_007392	5886	-8360	Intragenic	http://genome.ucsc.edu/cgi-bin/hgTracks?org=mouse&db=mm9&position=chr19:34311407-34331525	chr19:34311407-34331525	Browse	119	16	1	0	0
Col4a1	NM_009931	59372	-55032	Intragenic	http://genome.ucsc.edu/cgi-bin/hgTracks?org=mouse&db=mm9&position=chr8:11247676-11267912	chr8:11247676-11267912	Browse	237	36	3	0	0
Magea4	NM_020280	-1808.5	-2756.5	Upstream	http://genome.ucsc.edu/cgi-bin/hgTracks?org=mouse&db=mm9&position=chrX:69455375-69475718	chrX:69455375-69475718	Browse	344	61	5	0	0
Actn2	NM_033268	71485	179	Upstream	http://genome.ucsc.edu/cgi-bin/hgTracks?org=mouse&db=mm9&position=chr13:12423035-12443321	chr13:12423035-12443321	Browse	287	55	3	0	0
4833424O15Rik	NM_029425	54932.5	-58948.5	Intragenic	http://genome.ucsc.edu/cgi-bin/hgTracks?org=mouse&db=mm9&position=chr3:117323283-117343616	chr3:117323283-117343616	Browse	334	66	3	0	0
Slc26a3	NM_021353	5917.5	-29501.5	Intragenic	http://genome.ucsc.edu/cgi-bin/hgTracks?org=mouse&db=mm9&position=chr12:32118951-32139214	chr12:32118951-32139214	Browse	264	36	4	0	0
1700007G11Rik	NM_001024614	54997.5	-417718	Intragenic	http://genome.ucsc.edu/cgi-bin/hgTracks?org=mouse&db=mm9&position=chr5:98803213-98823426	chr5:98803213-98823426	Browse	214	28	4	0	0
Fntb	NM_145927	69386.5	-14559.5	Intragenic	http://genome.ucsc.edu/cgi-bin/hgTracks?org=mouse&db=mm9&position=chr12:77997756-78017923	chr12:77997756-78017923	Browse	168	20	2	0	0
Pou3f3	NM_008900	-260546	-263610	Upstream	http://genome.ucsc.edu/cgi-bin/hgTracks?org=mouse&db=mm9&position=chr1:42483316-42503571	chr1:42483316-42503571	Browse	256	39	0	0	0
Slc15a4	NM_133895	-34366	-56093	Downstream	http://genome.ucsc.edu/cgi-bin/hgTracks?org=mouse&db=mm9&position=chr5:128031414-128051924	chr5:128031414-128051924	Browse	511	132	9	0	0
Col5a3	NM_016919	43157	-1828	Intragenic	http://genome.ucsc.edu/cgi-bin/hgTracks?org=mouse&db=mm9&position=chr9:20607514-20627786	chr9:20607514-20627786	Browse	273	44	1	0	0
Caln1	NM_181045	24067.5	-447120	Intragenic	http://genome.ucsc.edu/cgi-bin/hgTracks?org=mouse&db=mm9&position=chr5:130859171-130879618	chr5:130859171-130879618	Browse	448	105	6	0	0
Cacna1a	NM_007578	55666	-169220	Intragenic	http://genome.ucsc.edu/cgi-bin/hgTracks?org=mouse&db=mm9&position=chr8:86984852-87005004	chr8:86984852-87005004	Browse	153	18	2	0	0
Slc6a11	NM_172890	56056.5	-62589.5	Intragenic	http://genome.ucsc.edu/cgi-bin/hgTracks?org=mouse&db=mm9&position=chr6:114127085-114147496	chr6:114127085-114147496	Browse	412	99	9	0	0
Barhl2	NM_001005477	-59917	-65561	Downstream	http://genome.ucsc.edu/cgi-bin/hgTracks?org=mouse&db=mm9&position=chr5:106811479-106831769	chr5:106811479-106831769	Browse	291	50	5	0	0
Cacna1a	NM_007578	56110.5	-168776	Intragenic	http://genome.ucsc.edu/cgi-bin/hgTracks?org=mouse&db=mm9&position=chr8:86985080-87005665	chr8:86985080-87005665	Browse	586	223	12	0	0
Gm1967	NM_001033452	44775.5	31034.5	Upstream	http://genome.ucsc.edu/cgi-bin/hgTracks?org=mouse&db=mm9&position=chr2:93730161-93750428	chr2:93730161-93750428	Browse	268	44	3	0	0
Cryba4	NM_021351	-344655	-350625	Downstream	http://genome.ucsc.edu/cgi-bin/hgTracks?org=mouse&db=mm9&position=chr5:112320658-112341136	chr5:112320658-112341136	Browse	479	160	7	0	0
Kcnip1	NM_027398	157730	-56017.5	Intragenic	http://genome.ucsc.edu/cgi-bin/hgTracks?org=mouse&db=mm9&position=chr11:33677349-33697670	chr11:33677349-33697670	Browse	322	76	2	0	0
Kcnip4	NM_030265	1191450	691395	Upstream	http://genome.ucsc.edu/cgi-bin/hgTracks?org=mouse&db=mm9&position=chr5:49962061-49982321	chr5:49962061-49982321	Browse	261	46	3	0	0
Pip5k1b	NM_008846	42054	-218978	Intragenic	http://genome.ucsc.edu/cgi-bin/hgTracks?org=mouse&db=mm9&position=chr19:24401240-24421438	chr19:24401240-24421438	Browse	199	27	2	0	0
Camta1	NM_001081557	126384	-675838	Intragenic	http://genome.ucsc.edu/cgi-bin/hgTracks?org=mouse&db=mm9&position=chr4:150549820-150570215	chr4:150549820-150570215	Browse	396	92	6	0	0
Nxph2	NM_008752	-30014.5	-110742	Upstream	http://genome.ucsc.edu/cgi-bin/hgTracks?org=mouse&db=mm9&position=chr2:23136422-23157079	chr2:23136422-23157079	Browse	658	179	8	0	0
Dmrtc1b	NM_001039116	-7041	-14347	Upstream	http://genome.ucsc.edu/cgi-bin/hgTracks?org=mouse&db=mm9&position=chrX:99885998-99906404	chrX:99885998-99906404	Browse	407	69	3	0	0
Zfp704	NM_133218	125463	-57613	Intragenic	http://genome.ucsc.edu/cgi-bin/hgTracks?org=mouse&db=mm9&position=chr3:9542300-9562644	chr3:9542300-9562644	Browse	345	80	6	0	0
Cstad	NM_030137	6898.5	-7003.5	Intragenic	http://genome.ucsc.edu/cgi-bin/hgTracks?org=mouse&db=mm9&position=chr2:30447376-30467547	chr2:30447376-30467547	Browse	172	21	5	0	0
Fh1	NM_010209	-52095.5	-76296.5	Downstream	http://genome.ucsc.edu/cgi-bin/hgTracks?org=mouse&db=mm9&position=chr1:177469277-177489548	chr1:177469277-177489548	Browse	272	43	2	0	0
Gtsf1l	NM_026630	59178.5	56607.5	Upstream	http://genome.ucsc.edu/cgi-bin/hgTracks?org=mouse&db=mm9&position=chr2:162961849-162982040	chr2:162961849-162982040	Browse	192	25	2	0	0
Tbx15	NM_009323	57251	-43250	Intragenic	http://genome.ucsc.edu/cgi-bin/hgTracks?org=mouse&db=mm9&position=chr3:99104728-99125138	chr3:99104728-99125138	Browse	411	87	8	0	0
Anubl1	NM_001081317	16818.5	-48573.5	Intragenic	http://genome.ucsc.edu/cgi-bin/hgTracks?org=mouse&db=mm9&position=chr6:116221018-116241123	chr6:116221018-116241123	Browse	106	13	2	0	0
Camta1	NM_001081557	127097	-675124	Intragenic	http://genome.ucsc.edu/cgi-bin/hgTracks?org=mouse&db=mm9&position=chr4:150550504-150570958	chr4:150550504-150570958	Browse	455	120	10	0	0
Gnb2l1	NM_008143	-103813	-109695	Upstream	http://genome.ucsc.edu/cgi-bin/hgTracks?org=mouse&db=mm9&position=chr11:48499770-48520326	chr11:48499770-48520326	Browse	557	157	12	0	0
Lrpprc	NM_028233	142835	57295	Upstream	http://genome.ucsc.edu/cgi-bin/hgTracks?org=mouse&db=mm9&position=chr17:85237325-85257517	chr17:85237325-85257517	Browse	193	26	0	0	0
Lingo1	NM_181074	119994	53214.5	Upstream	http://genome.ucsc.edu/cgi-bin/hgTracks?org=mouse&db=mm9&position=chr9:56575987-56596562	chr9:56575987-56596562	Browse	576	188	16	0	0
Nanog	NM_028016	-458.5	-6669.5	Upstream	http://genome.ucsc.edu/cgi-bin/hgTracks?org=mouse&db=mm9&position=chr6:122647007-122667246	chr6:122647007-122667246	Browse	240	34	4	0	0
Apaf1	NM_001042558	-217733	-311166	Downstream	http://genome.ucsc.edu/cgi-bin/hgTracks?org=mouse&db=mm9&position=chr10:90224126-90244518	chr10:90224126-90244518	Browse	393	101	6	0	0
Sntg2	NM_172951	255822	57487.5	Upstream	http://genome.ucsc.edu/cgi-bin/hgTracks?org=mouse&db=mm9&position=chr12:31105555-31125806	chr12:31105555-31125806	Browse	252	38	4	0	0
Cacna2d4	NM_001033382	-3287.5	-119170	Upstream	http://genome.ucsc.edu/cgi-bin/hgTracks?org=mouse&db=mm9&position=chr6:119173072-119193439	chr6:119173072-119193439	Browse	368	91	3	0	0
4933402J07Rik	NM_177901	-32591.5	-57882.5	Upstream	http://genome.ucsc.edu/cgi-bin/hgTracks?org=mouse&db=mm9&position=chr8:90044993-90065434	chr8:90044993-90065434	Browse	442	128	6	0	0
Slc25a26	NM_026255	-57768.5	-162094	Upstream	http://genome.ucsc.edu/cgi-bin/hgTracks?org=mouse&db=mm9&position=chr6:94382492-94402653	chr6:94382492-94402653	Browse	162	18	2	0	0
Krt14	NM_016958	473	-3876	Intragenic	http://genome.ucsc.edu/cgi-bin/hgTracks?org=mouse&db=mm9&position=chr11:100054642-100075254	chr11:100054642-100075254	Browse	613	211	15	0	0
Twist2	NM_007855	-58407	-104958	Upstream	http://genome.ucsc.edu/cgi-bin/hgTracks?org=mouse&db=mm9&position=chr1:93629477-93649815	chr1:93629477-93649815	Browse	339	57	7	0	0
Phyhipl	NM_178621	-16986	-58576	Downstream	http://genome.ucsc.edu/cgi-bin/hgTracks?org=mouse&db=mm9&position=chr10:69993224-70013670	chr10:69993224-70013670	Browse	447	100	7	0	0
Fbxo33	NM_001033156	77405.5	72371.5	Upstream	http://genome.ucsc.edu/cgi-bin/hgTracks?org=mouse&db=mm9&position=chr12:60368946-60389149	chr12:60368946-60389149	Browse	204	31	0	0	0
Cd109	NM_153098	58250	-42227	Intragenic	http://genome.ucsc.edu/cgi-bin/hgTracks?org=mouse&db=mm9&position=chr9:78511721-78531945	chr9:78511721-78531945	Browse	225	30	2	0	0
Coro1c	NM_011779	7558.5	-58709.5	Intragenic	http://genome.ucsc.edu/cgi-bin/hgTracks?org=mouse&db=mm9&position=chr5:114289942-114310069	chr5:114289942-114310069	Browse	128	15	2	0	0
Ppp3ca	NM_008913	59303	-205707	Intragenic	http://genome.ucsc.edu/cgi-bin/hgTracks?org=mouse&db=mm9&position=chr3:136382839-136403233	chr3:136382839-136403233	Browse	395	84	7	0	0
Matn1	NM_010769	171020	159968	Downstream	http://genome.ucsc.edu/cgi-bin/hgTracks?org=mouse&db=mm9&position=chr4:130661041-130681674	chr4:130661041-130681674	Browse	634	333	17	0	0
Daam1	NM_026102	180612	19322	Downstream	http://genome.ucsc.edu/cgi-bin/hgTracks?org=mouse&db=mm9&position=chr12:73102617-73122735	chr12:73102617-73122735	Browse	119	15	2	0	0
4922501C03Rik	NM_199316	4798	-58772	Intragenic	http://genome.ucsc.edu/cgi-bin/hgTracks?org=mouse&db=mm9&position=chr9:87081499-87101691	chr9:87081499-87101691	Browse	193	23	4	0	0
5330439B14Rik	NM_177314	15615.5	3747.5	Downstream	http://genome.ucsc.edu/cgi-bin/hgTracks?org=mouse&db=mm9&position=chr6:142568638-142588821	chr6:142568638-142588821	Browse	184	25	1	0	0
Olfr1	NM_146921	-6624.5	-7569.5	Downstream	http://genome.ucsc.edu/cgi-bin/hgTracks?org=mouse&db=mm9&position=chr11:73191792-73212113	chr11:73191792-73212113	Browse	322	48	8	0	0
Gpr97	NM_173036	4394.5	-23123.5	Intragenic	http://genome.ucsc.edu/cgi-bin/hgTracks?org=mouse&db=mm9&position=chr8:97535905-97556146	chr8:97535905-97556146	Browse	242	40	9	0	0
Vrk1	NM_001029843	104976	37828.5	Downstream	http://genome.ucsc.edu/cgi-bin/hgTracks?org=mouse&db=mm9&position=chr12:107343214-107363683	chr12:107343214-107363683	Browse	470	131	5	0	0
Gpx5	NM_010343	-26933.5	-33187.5	Downstream	http://genome.ucsc.edu/cgi-bin/hgTracks?org=mouse&db=mm9&position=chr13:21341314-21361421	chr13:21341314-21361421	Browse	108	14	2	0	0
Adamts20	NM_177431	193263	59167	Upstream	http://genome.ucsc.edu/cgi-bin/hgTracks?org=mouse&db=mm9&position=chr15:94283668-94304044	chr15:94283668-94304044	Browse	377	98	6	0	0
Olfr1	NM_146921	-6382	-7327	Downstream	http://genome.ucsc.edu/cgi-bin/hgTracks?org=mouse&db=mm9&position=chr11:73192134-73212256	chr11:73192134-73212256	Browse	123	15	3	0	0
Gldc	NM_138595	17411	-59561	Intragenic	http://genome.ucsc.edu/cgi-bin/hgTracks?org=mouse&db=mm9&position=chr19:30180258-30200436	chr19:30180258-30200436	Browse	179	21	2	0	0
Atp5o	NM_138597	65848	59440	Upstream	http://genome.ucsc.edu/cgi-bin/hgTracks?org=mouse&db=mm9&position=chr16:91981249-92001381	chr16:91981249-92001381	Browse	133	15	3	0	0
Gpr12	NM_001010941	62556.5	59466.5	Upstream	http://genome.ucsc.edu/cgi-bin/hgTracks?org=mouse&db=mm9&position=chr5:147446032-147466531	chr5:147446032-147466531	Browse	500	158	11	0	0
Ropn1	NM_030744	-137950	-165350	Upstream	http://genome.ucsc.edu/cgi-bin/hgTracks?org=mouse&db=mm9&position=chr16:34503244-34523449	chr16:34503244-34523449	Browse	206	27	4	0	0
Arhgef10l	NM_001112723	-59093.5	-193366	Downstream	http://genome.ucsc.edu/cgi-bin/hgTracks?org=mouse&db=mm9&position=chr4:140001182-140021429	chr4:140001182-140021429	Browse	248	38	3	0	0
Nvl	NM_026171	-9259.5	-59994.5	Downstream	http://genome.ucsc.edu/cgi-bin/hgTracks?org=mouse&db=mm9&position=chr1:183004049-183024538	chr1:183004049-183024538	Browse	490	137	5	0	0
Pvrl3	NM_021495	109614	60726.5	Upstream	http://genome.ucsc.edu/cgi-bin/hgTracks?org=mouse&db=mm9&position=chr16:46547662-46567945	chr16:46547662-46567945	Browse	284	50	4	0	0
Kcnj6	NM_001025584	309034	60019.5	Upstream	http://genome.ucsc.edu/cgi-bin/hgTracks?org=mouse&db=mm9&position=chr16:95269092-95289553	chr16:95269092-95289553	Browse	462	122	6	0	0
Gramd3	NM_026240	69742.5	-1918.5	Intragenic	http://genome.ucsc.edu/cgi-bin/hgTracks?org=mouse&db=mm9&position=chr18:56651478-56671577	chr18:56651478-56671577	Browse	100	15	0	0	0
Adcy5	NM_001012765	147135	-1779	Intragenic	http://genome.ucsc.edu/cgi-bin/hgTracks?org=mouse&db=mm9&position=chr16:35292347-35313365	chr16:35292347-35313365	Browse	1019	370	14	0	0
4930503L19Rik	NM_172967	-41926.5	-61267.5	Downstream	http://genome.ucsc.edu/cgi-bin/hgTracks?org=mouse&db=mm9&position=chr18:70560692-70581041	chr18:70560692-70581041	Browse	350	74	2	0	0
Dscaml1	NM_001081270	181727	-141694	Intragenic	http://genome.ucsc.edu/cgi-bin/hgTracks?org=mouse&db=mm9&position=chr9:45409916-45430288	chr9:45409916-45430288	Browse	373	76	5	0	0
Lycat	NM_001081071	-60810	-196183	Upstream	http://genome.ucsc.edu/cgi-bin/hgTracks?org=mouse&db=mm9&position=chr17:73386286-73406760	chr17:73386286-73406760	Browse	475	121	9	0	0
Thy1	NM_009382	-83669.5	-88865.5	Upstream	http://genome.ucsc.edu/cgi-bin/hgTracks?org=mouse&db=mm9&position=chr9:43757514-43778079	chr9:43757514-43778079	Browse	566	178	9	0	0
Hmgn3	NM_026122	-24690.5	-61268.5	Downstream	http://genome.ucsc.edu/cgi-bin/hgTracks?org=mouse&db=mm9&position=chr9:82968810-82988917	chr9:82968810-82988917	Browse	108	13	2	0	0
Lhx2	NM_010710	66812	48391	Downstream	http://genome.ucsc.edu/cgi-bin/hgTracks?org=mouse&db=mm9&position=chr2:38263313-38283965	chr2:38263313-38283965	Browse	653	327	8	0	0
Tom1l1	NM_028011	102920	61009	Upstream	http://genome.ucsc.edu/cgi-bin/hgTracks?org=mouse&db=mm9&position=chr11:90599791-90620057	chr11:90599791-90620057	Browse	267	38	5	0	0
Neto1	NM_144946	61657.5	-44664.5	Intragenic	http://genome.ucsc.edu/cgi-bin/hgTracks?org=mouse&db=mm9&position=chr18:86615925-86636076	chr18:86615925-86636076	Browse	152	18	2	0	0
Matn1	NM_010769	290992	279940	Downstream	http://genome.ucsc.edu/cgi-bin/hgTracks?org=mouse&db=mm9&position=chr4:130781198-130801462	chr4:130781198-130801462	Browse	265	51	1	0	0
Adcy5	NM_001012765	146564	-2350	Intragenic	http://genome.ucsc.edu/cgi-bin/hgTracks?org=mouse&db=mm9&position=chr16:35292227-35312343	chr16:35292227-35312343	Browse	117	15	1	0	0
Osbpl6	NM_145525	179702	-14407.5	Intragenic	http://genome.ucsc.edu/cgi-bin/hgTracks?org=mouse&db=mm9&position=chr2:76414218-76434375	chr2:76414218-76434375	Browse	158	20	1	0	0
Wscd1	NM_177618	62489	23545	Downstream	http://genome.ucsc.edu/cgi-bin/hgTracks?org=mouse&db=mm9&position=chr11:71616534-71636852	chr11:71616534-71636852	Browse	319	54	6	0	0
EG330513	NM_177890	48719.5	42852.5	Upstream	http://genome.ucsc.edu/cgi-bin/hgTracks?org=mouse&db=mm9&position=chr7:46701111-46721654	chr7:46701111-46721654	Browse	544	230	10	0	0
Nmnat3	NM_144533	-61691.5	-176538	Upstream	http://genome.ucsc.edu/cgi-bin/hgTracks?org=mouse&db=mm9&position=chr9:98125167-98145452	chr9:98125167-98145452	Browse	286	66	4	0	0
Gnao1	NM_010308	-61956	-220507	Upstream	http://genome.ucsc.edu/cgi-bin/hgTracks?org=mouse&db=mm9&position=chr8:96262620-96282942	chr8:96262620-96282942	Browse	323	74	3	0	0
Ccdc67	NM_181816	-3625.5	-71695.5	Downstream	http://genome.ucsc.edu/cgi-bin/hgTracks?org=mouse&db=mm9&position=chr9:15350563-15370800	chr9:15350563-15370800	Browse	238	32	5	0	0
Nsun2	NM_145354	62207	38793	Downstream	http://genome.ucsc.edu/cgi-bin/hgTracks?org=mouse&db=mm9&position=chr13:69803108-69823548	chr13:69803108-69823548	Browse	441	126	5	0	0
Gtf2e1	NM_028812	-32563	-62537	Downstream	http://genome.ucsc.edu/cgi-bin/hgTracks?org=mouse&db=mm9&position=chr16:37467226-37487410	chr16:37467226-37487410	Browse	185	21	1	0	0
Htr3a	NM_013561	-516.5	-12403.5	Downstream	http://genome.ucsc.edu/cgi-bin/hgTracks?org=mouse&db=mm9&position=chr9:48696598-48717003	chr9:48696598-48717003	Browse	406	91	7	0	0
1110049B09Rik	NM_001024478	51047	-8033	Intragenic	http://genome.ucsc.edu/cgi-bin/hgTracks?org=mouse&db=mm9&position=chr12:33759509-33779905	chr12:33759509-33779905	Browse	397	87	3	0	0
Drd2	NM_010077	63240.5	-3312.5	Intragenic	http://genome.ucsc.edu/cgi-bin/hgTracks?org=mouse&db=mm9&position=chr9:49201890-49222123	chr9:49201890-49222123	Browse	234	35	2	0	0
Jak1	NM_146145	-19227	-132536	Downstream	http://genome.ucsc.edu/cgi-bin/hgTracks?org=mouse&db=mm9&position=chr4:100795258-100815444	chr4:100795258-100815444	Browse	187	25	1	0	0
4930430E16Rik	NM_028672	118168	107824	Downstream	http://genome.ucsc.edu/cgi-bin/hgTracks?org=mouse&db=mm9&position=chr11:23021135-23041974	chr11:23021135-23041974	Browse	840	222	13	0	0
Glt1d1	NM_177005	63749.5	-11509.5	Intragenic	http://genome.ucsc.edu/cgi-bin/hgTracks?org=mouse&db=mm9&position=chr5:128166156-128186605	chr5:128166156-128186605	Browse	450	89	5	0	0
Pdlim1	NM_016861	-14250.5	-63628.5	Downstream	http://genome.ucsc.edu/cgi-bin/hgTracks?org=mouse&db=mm9&position=chr19:40272422-40292533	chr19:40272422-40292533	Browse	112	15	2	0	0
Tbx19	NM_032005	-7271.5	-30192.5	Downstream	http://genome.ucsc.edu/cgi-bin/hgTracks?org=mouse&db=mm9&position=chr1:167050606-167070817	chr1:167050606-167070817	Browse	212	31	2	0	0
Nefm	NM_008691	68936.5	63476.5	Upstream	http://genome.ucsc.edu/cgi-bin/hgTracks?org=mouse&db=mm9&position=chr14:68796379-68816696	chr14:68796379-68816696	Browse	318	58	3	0	0
Dnm3	NM_001038619	426676	-64053.5	Intragenic	http://genome.ucsc.edu/cgi-bin/hgTracks?org=mouse&db=mm9&position=chr1:164333991-164354224	chr1:164333991-164354224	Browse	234	41	4	0	0
Nefm	NM_008691	69187	63727	Upstream	http://genome.ucsc.edu/cgi-bin/hgTracks?org=mouse&db=mm9&position=chr14:68796727-68816849	chr14:68796727-68816849	Browse	123	14	1	0	0
Mefv	NM_019453	-27249	-38129	Downstream	http://genome.ucsc.edu/cgi-bin/hgTracks?org=mouse&db=mm9&position=chr16:3669914-3690022	chr16:3669914-3690022	Browse	109	14	1	0	0
Gprc5b	NM_022420	-51691	-74800	Downstream	http://genome.ucsc.edu/cgi-bin/hgTracks?org=mouse&db=mm9&position=chr7:126053778-126073960	chr7:126053778-126073960	Browse	183	21	4	0	0
Cacna2d3	NM_009785	752280	-64641.5	Intragenic	http://genome.ucsc.edu/cgi-bin/hgTracks?org=mouse&db=mm9&position=chr14:30460153-30480664	chr14:30460153-30480664	Browse	512	162	9	0	0
Api5	NM_007466	90868.5	64447.5	Upstream	http://genome.ucsc.edu/cgi-bin/hgTracks?org=mouse&db=mm9&position=chr2:94332621-94352882	chr2:94332621-94352882	Browse	262	40	1	0	0
Itpr2	NM_010586	325564	-64869	Intragenic	http://genome.ucsc.edu/cgi-bin/hgTracks?org=mouse&db=mm9&position=chr6:146375390-146395740	chr6:146375390-146395740	Browse	351	70	7	0	0
Pcdh9	NM_001081377	812441	-62591	Intragenic	http://genome.ucsc.edu/cgi-bin/hgTracks?org=mouse&db=mm9&position=chr14:94215198-94235522	chr14:94215198-94235522	Browse	325	53	6	0	0
Tcl1	NM_009337	54976.5	49024.5	Upstream	http://genome.ucsc.edu/cgi-bin/hgTracks?org=mouse&db=mm9&position=chr12:106499808-106520073	chr12:106499808-106520073	Browse	266	47	1	0	0
Ankrd38	NM_172872	-2868.5	-65508.5	Downstream	http://genome.ucsc.edu/cgi-bin/hgTracks?org=mouse&db=mm9&position=chr4:98408507-98428932	chr4:98408507-98428932	Browse	426	98	6	0	0
Cd86	NM_019388	24919	-37290	Intragenic	http://genome.ucsc.edu/cgi-bin/hgTracks?org=mouse&db=mm9&position=chr16:36618701-36639045	chr16:36618701-36639045	Browse	345	70	5	0	0
Rbm19	NM_028762	120744	38284.5	Downstream	http://genome.ucsc.edu/cgi-bin/hgTracks?org=mouse&db=mm9&position=chr5:120677176-120697353	chr5:120677176-120697353	Browse	178	24	5	0	0
Banf2	NM_001044750	43775	2897	Downstream	http://genome.ucsc.edu/cgi-bin/hgTracks?org=mouse&db=mm9&position=chr2:143892383-143912841	chr2:143892383-143912841	Browse	459	95	7	0	0
BC026682	NM_146149	28499	14121	Downstream	http://genome.ucsc.edu/cgi-bin/hgTracks?org=mouse&db=mm9&position=chr4:106424912-106445124	chr4:106424912-106445124	Browse	213	34	2	0	0
Pcbd1	NM_025273	-65747	-70708	Upstream	http://genome.ucsc.edu/cgi-bin/hgTracks?org=mouse&db=mm9&position=chr10:60476126-60496592	chr10:60476126-60496592	Browse	467	125	7	0	0
[truncated: 1,380 more rows]
