# Supplementary material for: REST–Mediated Recruitment of Polycomb Repressor Complexes in Mammalian Cells
Source: PLoS Genet. 2012 Mar 1;8(3):e1002494. doi: 10.1371/journal.pgen.1002494 (PMC3291536; doi:10.1371/journal.pgen.1002494)
Supplement: Table S5 — Rest peaks in E14 Wt mES cells. Supporting material for Figure 5. (XLS) [file pgen.1002494.s013.xls]

## Sheet: REST 500bp coloc
Gene		Rest peak										Colocalization (500bp)
Closest Gene (tss)	Accession#	tss distance	ts end distance	Position		Coordinate	Link	Peak length	# of pos reads	# of neg reads		RNF2
Pcdh8	NM_001042726	3050	-1467	Intragenic	http://genome.ucsc.edu/cgi-bin/hgTracks?org=mouse&db=mm9&position=chr14:80159437-80179772	chr14:80169437-80169772	Browse	336	30	1		1
Mc2r	NM_008560	285249	262896	Downstream	http://genome.ucsc.edu/cgi-bin/hgTracks?org=mouse&db=mm9&position=chr18:68841656-68861876	chr18:68851656-68851876	Browse	221	130	4		1
Mex3c	NM_001039214	-39284	-59158	Upstream	http://genome.ucsc.edu/cgi-bin/hgTracks?org=mouse&db=mm9&position=chr18:73683010-73703216	chr18:73693010-73693216	Browse	207	139	4		1
Neto1	NM_144946	-696896	-803218	Upstream	http://genome.ucsc.edu/cgi-bin/hgTracks?org=mouse&db=mm9&position=chr18:85857301-85877498	chr18:85867301-85867498	Browse	198	17	1		1
CN716893	NM_001033492	988174	982210	Downstream	http://genome.ucsc.edu/cgi-bin/hgTracks?org=mouse&db=mm9&position=chrX:84473597-84493819	chrX:84483597-84483819	Browse	223	57	7		1
Neto1	NM_144946	-696659	-802981	Upstream	http://genome.ucsc.edu/cgi-bin/hgTracks?org=mouse&db=mm9&position=chr18:85857539-85877737	chr18:85867539-85867737	Browse	199	27	3		1
Pou4f3	NM_138945	1643	275	Downstream	http://genome.ucsc.edu/cgi-bin/hgTracks?org=mouse&db=mm9&position=chr18:42545587-42566206	chr18:42555587-42556206	Browse	620	100	0		1
Tsga13	NM_054073	60428	41835	Downstream	http://genome.ucsc.edu/cgi-bin/hgTracks?org=mouse&db=mm9&position=chr6:30897128-30917570	chr6:30907128-30907570	Browse	443	49	1		1
Ghsr	NM_177330	-922	-7582	Upstream	http://genome.ucsc.edu/cgi-bin/hgTracks?org=mouse&db=mm9&position=chr3:27258996-27279517	chr3:27268996-27269517	Browse	522	83	3		1
Gad2	NM_008078	-130	-71681	Upstream	http://genome.ucsc.edu/cgi-bin/hgTracks?org=mouse&db=mm9&position=chr2:22467619-22487808	chr2:22477619-22477808	Browse	190	14	1		1
Sox1	NM_009233	-12268	-13478	Upstream	http://genome.ucsc.edu/cgi-bin/hgTracks?org=mouse&db=mm9&position=chr8:12373785-12394164	chr8:12383785-12384164	Browse	380	39	1		1
Tlx3	NM_019916	2436	255	Downstream	http://genome.ucsc.edu/cgi-bin/hgTracks?org=mouse&db=mm9&position=chr11:33093653-33113775	chr11:33103653-33103775	Browse	123	10	0		1
Lhx5	NM_008499	-7767	-17339	Upstream	http://genome.ucsc.edu/cgi-bin/hgTracks?org=mouse&db=mm9&position=chr5:120863872-120884485	chr5:120873872-120874485	Browse	614	114	2		1
Six6	NM_011384	-212	-5167	Upstream	http://genome.ucsc.edu/cgi-bin/hgTracks?org=mouse&db=mm9&position=chr12:74030619-74050874	chr12:74040619-74040874	Browse	256	27	0		1
Prrxl1	NM_001001796	-2580	-51900	Upstream	http://genome.ucsc.edu/cgi-bin/hgTracks?org=mouse&db=mm9&position=chr14:33400234-33420752	chr14:33410234-33410752	Browse	519	84	2		1
Fbln1	NM_010180	-28308	-107954	Upstream	http://genome.ucsc.edu/cgi-bin/hgTracks?org=mouse&db=mm9&position=chr15:84998078-85018281	chr15:85008078-85008281	Browse	204	55	5		1
Prmt8	NM_201371	78982	-737	Intragenic	http://genome.ucsc.edu/cgi-bin/hgTracks?org=mouse&db=mm9&position=chr6:127707817-127728194	chr6:127717817-127718194	Browse	378	35	0		1
Gabbr2	NM_001081141	326653	-1164	Intragenic	http://genome.ucsc.edu/cgi-bin/hgTracks?org=mouse&db=mm9&position=chr4:46993359-47013519	chr4:47003359-47003519	Browse	161	11	1		1
Lgr5	NM_010195	137201	-266	Intragenic	http://genome.ucsc.edu/cgi-bin/hgTracks?org=mouse&db=mm9&position=chr10:115014487-115034619	chr10:115024487-115024619	Browse	133	12	1		1
Polg	NM_017462	49974	33083	Downstream	http://genome.ucsc.edu/cgi-bin/hgTracks?org=mouse&db=mm9&position=chr7:86634005-86654600	chr7:86644005-86644600	Browse	596	82	0		1
Insm2	NM_020287	1451	-1650	Intragenic	http://genome.ucsc.edu/cgi-bin/hgTracks?org=mouse&db=mm9&position=chr12:56691089-56711525	chr12:56701089-56701525	Browse	437	60	2		1
Nlrp6	NM_001081389	1734	-5905	Intragenic	http://genome.ucsc.edu/cgi-bin/hgTracks?org=mouse&db=mm9&position=chr7:148098484-148118661	chr7:148108484-148108661	Browse	178	15	0		1
Ccdc44	NM_027346	747	-6759	Intragenic	http://genome.ucsc.edu/cgi-bin/hgTracks?org=mouse&db=mm9&position=chr11:105918020-105938219	chr11:105928020-105928219	Browse	200	27	3		1
Rxfp3	NM_178717	4154	-98	Intragenic	http://genome.ucsc.edu/cgi-bin/hgTracks?org=mouse&db=mm9&position=chr15:10957398-10977797	chr15:10967398-10967797	Browse	400	37	3		1
Ttc17	NM_183106	-60700	-166624	Upstream	http://genome.ucsc.edu/cgi-bin/hgTracks?org=mouse&db=mm9&position=chr2:94070076-94090417	chr2:94080076-94080417	Browse	342	46	1		1
Pcdha12	NM_138663	1083	-166345	Intragenic	http://genome.ucsc.edu/cgi-bin/hgTracks?org=mouse&db=mm9&position=chr18:37170904-37191062	chr18:37180904-37181062	Browse	159	13	1		1
Bcan	NM_007529	9852	-2974	Intragenic	http://genome.ucsc.edu/cgi-bin/hgTracks?org=mouse&db=mm9&position=chr3:87791232-87811560	chr3:87801232-87801560	Browse	329	36	3		1
Slc6a5	NM_148931	-210	-53304	Upstream	http://genome.ucsc.edu/cgi-bin/hgTracks?org=mouse&db=mm9&position=chr7:57155691-57176233	chr7:57165691-57166233	Browse	543	120	0		1
Nxph1	NM_008751	-1392	-299952	Upstream	http://genome.ucsc.edu/cgi-bin/hgTracks?org=mouse&db=mm9&position=chr6:8888413-8908762	chr6:8898413-8898762	Browse	350	41	1		1
Cbln4	NM_175631	5900	-1231	Intragenic	http://genome.ucsc.edu/cgi-bin/hgTracks?org=mouse&db=mm9&position=chr2:171857493-171877947	chr2:171867493-171867947	Browse	455	67	2		1
Otp	NM_011021	2862	-5193	Intragenic	http://genome.ucsc.edu/cgi-bin/hgTracks?org=mouse&db=mm9&position=chr13:95638125-95658707	chr13:95648125-95648707	Browse	583	106	3		1
Lbxcor1	NM_172446	9005	200	Downstream	http://genome.ucsc.edu/cgi-bin/hgTracks?org=mouse&db=mm9&position=chr9:62984918-63005164	chr9:62994918-62995164	Browse	247	20	1		1
Brunol4	NM_133195	273857	-1186	Intragenic	http://genome.ucsc.edu/cgi-bin/hgTracks?org=mouse&db=mm9&position=chr18:25901186-25921628	chr18:25911186-25911628	Browse	443	72	4		1
Hs3st2	NM_001081327	-928	-110401	Upstream	http://genome.ucsc.edu/cgi-bin/hgTracks?org=mouse&db=mm9&position=chr7:128524597-128545063	chr7:128534597-128535063	Browse	467	70	2		1
Kcnk12	NM_199251	52776	602	Downstream	http://genome.ucsc.edu/cgi-bin/hgTracks?org=mouse&db=mm9&position=chr17:88187810-88208103	chr17:88197810-88198103	Browse	294	27	1		1
Nr2f1	NM_010151	22489	12481	Downstream	http://genome.ucsc.edu/cgi-bin/hgTracks?org=mouse&db=mm9&position=chr13:78340670-78360777	chr13:78350670-78350777	Browse	108	9	1		1
Sycp1	NM_011516	117418	-17	Intragenic	http://genome.ucsc.edu/cgi-bin/hgTracks?org=mouse&db=mm9&position=chr3:102729925-102750081	chr3:102739925-102740081	Browse	157	14	0		1
Sez6l	NM_019982	156528	-1500	Intragenic	http://genome.ucsc.edu/cgi-bin/hgTracks?org=mouse&db=mm9&position=chr5:112994314-113014842	chr5:113004314-113004842	Browse	529	76	1		1
Nrxn2	NM_020253	-287	-105489	Upstream	http://genome.ucsc.edu/cgi-bin/hgTracks?org=mouse&db=mm9&position=chr19:6417675-6437780	chr19:6427675-6427780	Browse	106	9	1		1
Nmnat2	NM_175460	1319	-162842	Intragenic	http://genome.ucsc.edu/cgi-bin/hgTracks?org=mouse&db=mm9&position=chr1:154793256-154813830	chr1:154803256-154803830	Browse	575	94	0		1
Foxe3	NM_015758	-1363	-2230	Upstream	http://genome.ucsc.edu/cgi-bin/hgTracks?org=mouse&db=mm9&position=chr4:114586277-114606471	chr4:114596277-114596471	Browse	195	17	0		1
Mrps33	NM_001010930	70305	61176	Downstream	http://genome.ucsc.edu/cgi-bin/hgTracks?org=mouse&db=mm9&position=chr6:39812060-39832202	chr6:39822060-39822202	Browse	143	11	0		1
Ucn	NM_021290	1187	280	Downstream	http://genome.ucsc.edu/cgi-bin/hgTracks?org=mouse&db=mm9&position=chr5:31431380-31451767	chr5:31441380-31441767	Browse	388	75	3		1
Gabbr2	NM_001081141	329109	1292	Downstream	http://genome.ucsc.edu/cgi-bin/hgTracks?org=mouse&db=mm9&position=chr4:46995542-47016103	chr4:47005542-47006103	Browse	562	90	0		1
Paqr4	NM_023824	4507	362	Downstream	http://genome.ucsc.edu/cgi-bin/hgTracks?org=mouse&db=mm9&position=chr17:23867542-23887773	chr17:23877542-23877773	Browse	232	27	1		1
Alk	NM_007439	734285	-1035	Intragenic	http://genome.ucsc.edu/cgi-bin/hgTracks?org=mouse&db=mm9&position=chr17:72942357-72962794	chr17:72952357-72952794	Browse	438	55	1		1
Rps6ka4	NM_019924	2351	-9167	Intragenic	http://genome.ucsc.edu/cgi-bin/hgTracks?org=mouse&db=mm9&position=chr19:6895794-6916141	chr19:6905794-6906141	Browse	348	42	2		1
Car10	NM_028296	-2315	-504571	Upstream	http://genome.ucsc.edu/cgi-bin/hgTracks?org=mouse&db=mm9&position=chr11:92948294-92968757	chr11:92958294-92958757	Browse	464	90	3		1
Meis2	NM_010825	206757	4712	Downstream	http://genome.ucsc.edu/cgi-bin/hgTracks?org=mouse&db=mm9&position=chr2:115885481-115905622	chr2:115895481-115895622	Browse	142	12	0		1
Dnttip2	NM_153806	33977	23119	Downstream	http://genome.ucsc.edu/cgi-bin/hgTracks?org=mouse&db=mm9&position=chr3:122001258-122021358	chr3:122011258-122011358	Browse	101	9	1		1
Gsx1	NM_008178	-22	-2273	Upstream	http://genome.ucsc.edu/cgi-bin/hgTracks?org=mouse&db=mm9&position=chr5:147990194-148010303	chr5:148000194-148000303	Browse	110	10	0		1
Corl2	NM_001109743	-8899	-52837	Upstream	http://genome.ucsc.edu/cgi-bin/hgTracks?org=mouse&db=mm9&position=chr18:77076147-77096458	chr18:77086147-77086458	Browse	312	35	0		1
Chst11	NM_021439	-30224	-240619	Upstream	http://genome.ucsc.edu/cgi-bin/hgTracks?org=mouse&db=mm9&position=chr10:82407967-82428160	chr10:82417967-82418160	Browse	194	20	4		1
Defb7	NM_139220	289577	286898	Downstream	http://genome.ucsc.edu/cgi-bin/hgTracks?org=mouse&db=mm9&position=chr8:19774538-19794860	chr8:19784538-19784860	Browse	323	29	2		1
Pdia4	NM_009787	-17974	-35346	Upstream	http://genome.ucsc.edu/cgi-bin/hgTracks?org=mouse&db=mm9&position=chr6:47718110-47738318	chr6:47728110-47728318	Browse	209	24	2		1
Stap2	NM_145934	8837	347	Downstream	http://genome.ucsc.edu/cgi-bin/hgTracks?org=mouse&db=mm9&position=chr17:56135189-56155392	chr17:56145189-56145392	Browse	204	61	4		1
Hrh2	NM_008286	-1934	-24889	Upstream	http://genome.ucsc.edu/cgi-bin/hgTracks?org=mouse&db=mm9&position=chr13:54275420-54295618	chr13:54285420-54285618	Browse	199	28	5		1
Zfp608	NM_175751	-189137	-291003	Upstream	http://genome.ucsc.edu/cgi-bin/hgTracks?org=mouse&db=mm9&position=chr18:54848462-54868661	chr18:54858462-54858661	Browse	200	18	2		1
Csmd1	NM_053171	-372588	-2015429	Upstream	http://genome.ucsc.edu/cgi-bin/hgTracks?org=mouse&db=mm9&position=chr8:15509806-15530005	chr8:15519806-15520005	Browse	200	33	4		1
Chordc1	NM_025844	-304468	-326202	Upstream	http://genome.ucsc.edu/cgi-bin/hgTracks?org=mouse&db=mm9&position=chr9:17782146-17802340	chr9:17792146-17792340	Browse	195	16	0		1
C230078M14Rik	NM_172851	407368	-305810	Intragenic	http://genome.ucsc.edu/cgi-bin/hgTracks?org=mouse&db=mm9&position=chr1:102066654-102086861	chr1:102076654-102076861	Browse	208	244	4		1
2610021K21Rik	NM_030172	-71922	-237834	Upstream	http://genome.ucsc.edu/cgi-bin/hgTracks?org=mouse&db=mm9&position=chr12:100873734-100893928	chr12:100883734-100883928	Browse	195	17	0		1
4930579E17Rik	NM_178629	434758	126832	Downstream	http://genome.ucsc.edu/cgi-bin/hgTracks?org=mouse&db=mm9&position=chr12:37532806-37552919	chr12:37542806-37542919	Browse	114	10	1		1
Avpr1b	NM_011924	-25072	-37959	Upstream	http://genome.ucsc.edu/cgi-bin/hgTracks?org=mouse&db=mm9&position=chr1:133460314-133480673	chr1:133470314-133470673	Browse	360	61	5		1
A630033E08Rik	NM_001110254	29726	9288	Downstream	http://genome.ucsc.edu/cgi-bin/hgTracks?org=mouse&db=mm9&position=chr17:23003336-23023533	chr17:23013336-23013533	Browse	198	20	2		1
Calb1	NM_009788	-28	-25474	Upstream	http://genome.ucsc.edu/cgi-bin/hgTracks?org=mouse&db=mm9&position=chr4:15798276-15818690	chr4:15808276-15808690	Browse	415	44	0		1
Neurod1	NM_010894	1705	-2291	Intragenic	http://genome.ucsc.edu/cgi-bin/hgTracks?org=mouse&db=mm9&position=chr2:79284252-79304741	chr2:79294252-79294741	Browse	490	59	2		1
Cd36	NM_007643	-5267	-58948	Upstream	http://genome.ucsc.edu/cgi-bin/hgTracks?org=mouse&db=mm9&position=chr5:17272461-17292670	chr5:17282461-17282670	Browse	210	44	2		1
Glis2	NM_031184	-4277	-25522	Upstream	http://genome.ucsc.edu/cgi-bin/hgTracks?org=mouse&db=mm9&position=chr16:4580289-4600500	chr16:4590289-4590500	Browse	212	57	2		1
Ifna13	NM_177347	-2534	-3353	Upstream	http://genome.ucsc.edu/cgi-bin/hgTracks?org=mouse&db=mm9&position=chr4:88276929-88297128	chr4:88286929-88287128	Browse	200	22	2		1
Cd209a	NM_133238	11110	5576	Downstream	http://genome.ucsc.edu/cgi-bin/hgTracks?org=mouse&db=mm9&position=chr8:3744353-3764625	chr8:3754353-3754625	Browse	273	82	9		1
Lrig1	NM_008377	222373	126756	Downstream	http://genome.ucsc.edu/cgi-bin/hgTracks?org=mouse&db=mm9&position=chr6:94766742-94786945	chr6:94776742-94776945	Browse	204	95	4		1
4631416L12Rik	NM_001081295	-179539	-302984	Upstream	http://genome.ucsc.edu/cgi-bin/hgTracks?org=mouse&db=mm9&position=chr3:61953017-61973318	chr3:61963017-61963318	Browse	302	29	4		1
Tmtc2	NM_177368	50816	-336000	Intragenic	http://genome.ucsc.edu/cgi-bin/hgTracks?org=mouse&db=mm9&position=chr10:104665440-104685639	chr10:104675440-104675639	Browse	200	33	1		1
Agbl3	NM_178630	-40	-77541	Upstream	http://genome.ucsc.edu/cgi-bin/hgTracks?org=mouse&db=mm9&position=chr6:34720156-34740518	chr6:34730156-34730518	Browse	363	47	0		1
4930579E17Rik	NM_178629	434992	127066	Downstream	http://genome.ucsc.edu/cgi-bin/hgTracks?org=mouse&db=mm9&position=chr12:37532997-37553194	chr12:37542997-37543194	Browse	198	13	1		1
Abt1	NM_013924	-5425	-10931	Upstream	http://genome.ucsc.edu/cgi-bin/hgTracks?org=mouse&db=mm9&position=chr13:23494558-23514953	chr13:23504558-23504953	Browse	396	55	6		1
Slc33a1	NM_015728	22325	-73	Intragenic	http://genome.ucsc.edu/cgi-bin/hgTracks?org=mouse&db=mm9&position=chr3:63758488-63778794	chr3:63768488-63768794	Browse	307	36	4		1
Ogt	NM_139144	58289	14003	Downstream	http://genome.ucsc.edu/cgi-bin/hgTracks?org=mouse&db=mm9&position=chrX:98883614-98903801	chrX:98893614-98893801	Browse	188	14	1		1
Nudt9	NM_028794	-538	-18895	Upstream	http://genome.ucsc.edu/cgi-bin/hgTracks?org=mouse&db=mm9&position=chr5:104465373-104485569	chr5:104475373-104475569	Browse	197	17	1		1
Cdk5r2	NM_009872	2264	-440	Intragenic	http://genome.ucsc.edu/cgi-bin/hgTracks?org=mouse&db=mm9&position=chr1:74893780-74914130	chr1:74903780-74904130	Browse	351	30	0		1
Shox2	NM_013665	612	-7891	Intragenic	http://genome.ucsc.edu/cgi-bin/hgTracks?org=mouse&db=mm9&position=chr3:66767654-66788102	chr3:66777654-66778102	Browse	449	74	2		1
Abt1	NM_013924	-6276	-11782	Upstream	http://genome.ucsc.edu/cgi-bin/hgTracks?org=mouse&db=mm9&position=chr13:23493902-23514039	chr13:23503902-23504039	Browse	138	11	1		1
Cryba2	NM_021541	1763	-1429	Intragenic	http://genome.ucsc.edu/cgi-bin/hgTracks?org=mouse&db=mm9&position=chr1:74928104-74948447	chr1:74938104-74938447	Browse	344	58	3		1
Slco5a1	NM_172841	124502	-84	Intragenic	http://genome.ucsc.edu/cgi-bin/hgTracks?org=mouse&db=mm9&position=chr1:12971064-12991221	chr1:12981064-12981221	Browse	158	13	0		1
Fcgr1	NM_010186	127257	116196	Downstream	http://genome.ucsc.edu/cgi-bin/hgTracks?org=mouse&db=mm9&position=chr3:96203976-96224189	chr3:96213976-96214189	Browse	214	19	1		1
Pax5	NM_008782	173007	-5928	Intragenic	http://genome.ucsc.edu/cgi-bin/hgTracks?org=mouse&db=mm9&position=chr4:44707324-44727478	chr4:44717324-44717478	Browse	155	15	0		1
Kcnb1	NM_008420	85680	263	Downstream	http://genome.ucsc.edu/cgi-bin/hgTracks?org=mouse&db=mm9&position=chr2:167004416-167024846	chr2:167014416-167014846	Browse	431	53	1		1
Bdnf	NM_001048139	98	-51049	Intragenic	http://genome.ucsc.edu/cgi-bin/hgTracks?org=mouse&db=mm9&position=chr2:109505866-109526506	chr2:109515866-109516506	Browse	641	116	2		1
Iqsec3	NM_001033354	100278	-468	Intragenic	http://genome.ucsc.edu/cgi-bin/hgTracks?org=mouse&db=mm9&position=chr6:121413023-121433575	chr6:121423023-121423575	Browse	553	118	0		1
Tex264	NM_011573	-2395	-29317	Upstream	http://genome.ucsc.edu/cgi-bin/hgTracks?org=mouse&db=mm9&position=chr9:106548528-106568916	chr9:106558528-106558916	Browse	389	53	2		1
Pou4f2	NM_138944	5391	1747	Downstream	http://genome.ucsc.edu/cgi-bin/hgTracks?org=mouse&db=mm9&position=chr8:80952185-80972409	chr8:80962185-80962409	Browse	225	25	0		1
2410127E18Rik	NM_029742	58875	5609	Downstream	http://genome.ucsc.edu/cgi-bin/hgTracks?org=mouse&db=mm9&position=chr6:30400648-30420889	chr6:30410648-30410889	Browse	242	20	1		1
Abt1	NM_013924	-17481	-22987	Upstream	http://genome.ucsc.edu/cgi-bin/hgTracks?org=mouse&db=mm9&position=chr13:23482685-23502931	chr13:23492685-23492931	Browse	247	23	2		1
Sec23ip	NM_001029982	-127	-38934	Upstream	http://genome.ucsc.edu/cgi-bin/hgTracks?org=mouse&db=mm9&position=chr7:135877911-135898659	chr7:135887911-135888659	Browse	749	298	4		1
Stag3	NM_016964	-53	-31938	Upstream	http://genome.ucsc.edu/cgi-bin/hgTracks?org=mouse&db=mm9&position=chr5:138711390-138731813	chr5:138721390-138721813	Browse	424	71	0		1
Tgm2	NM_009373	38963	8975	Downstream	http://genome.ucsc.edu/cgi-bin/hgTracks?org=mouse&db=mm9&position=chr2:157970897-157991203	chr2:157980897-157981203	Browse	307	31	2		1
Tex19	NM_028602	40	-2131	Intragenic	http://genome.ucsc.edu/cgi-bin/hgTracks?org=mouse&db=mm9&position=chr11:120997233-121017572	chr11:121007233-121007572	Browse	340	44	1		1
Nktr	NM_010918	-196	-37857	Upstream	http://genome.ucsc.edu/cgi-bin/hgTracks?org=mouse&db=mm9&position=chr9:121617794-121638418	chr9:121627794-121628418	Browse	625	67	1		1
Dyrk1b	NM_001037957	34878	27066	Downstream	http://genome.ucsc.edu/cgi-bin/hgTracks?org=mouse&db=mm9&position=chr7:28989312-29009430	chr7:28999312-28999430	Browse	119	11	1		1
Efha1	NM_028643	82978	-5	Intragenic	http://genome.ucsc.edu/cgi-bin/hgTracks?org=mouse&db=mm9&position=chr14:58607955-58628426	chr14:58617955-58618426	Browse	472	98	2		1
Cetn3	NM_007684	593	-13273	Intragenic	http://genome.ucsc.edu/cgi-bin/hgTracks?org=mouse&db=mm9&position=chr13:81912801-81932956	chr13:81922801-81922956	Browse	156	13	0		1
Mylc2b	NM_023402	-10168	-26722	Upstream	http://genome.ucsc.edu/cgi-bin/hgTracks?org=mouse&db=mm9&position=chr17:71302959-71323183	chr17:71312959-71313183	Browse	225	109	5		1
Ppp1r9a	NM_181595	20629	-241713	Intragenic	http://genome.ucsc.edu/cgi-bin/hgTracks?org=mouse&db=mm9&position=chr6:4863868-4884026	chr6:4873868-4874026	Browse	159	10	1		1
Hist1h2bb	NM_175664	118	-350	Intragenic	http://genome.ucsc.edu/cgi-bin/hgTracks?org=mouse&db=mm9&position=chr13:23828598-23848790	chr13:23838598-23838790	Browse	193	16	1		1
Lcp2	NM_010696	51408	6328	Downstream	http://genome.ucsc.edu/cgi-bin/hgTracks?org=mouse&db=mm9&position=chr11:33988437-34008808	chr11:33998437-33998808	Browse	372	57	0		1
Mme	NM_008604	220649	134289	Downstream	http://genome.ucsc.edu/cgi-bin/hgTracks?org=mouse&db=mm9&position=chr3:63310342-63330491	chr3:63320342-63320491	Browse	150	10	1		1
Dpf3	NM_058212	59787	-398687	Intragenic	http://genome.ucsc.edu/cgi-bin/hgTracks?org=mouse&db=mm9&position=chr12:84419875-84440089	chr12:84429875-84430089	Browse	215	21	0		1
Tyrp1	NM_031202	-2060205	-2077694	Upstream	http://genome.ucsc.edu/cgi-bin/hgTracks?org=mouse&db=mm9&position=chr4:78409864-78430062	chr4:78419864-78420062	Browse	199	18	2		1
Nsun3	NM_178925	51929	64	Downstream	http://genome.ucsc.edu/cgi-bin/hgTracks?org=mouse&db=mm9&position=chr16:62776384-62796926	chr16:62786384-62786926	Browse	543	140	5		1
Wdr59	NM_176923	-4033	-75813	Upstream	http://genome.ucsc.edu/cgi-bin/hgTracks?org=mouse&db=mm9&position=chr8:113959907-113980252	chr8:113969907-113970252	Browse	346	41	2		1
4933411K20Rik	NM_025747	-6075	-32110	Upstream	http://genome.ucsc.edu/cgi-bin/hgTracks?org=mouse&db=mm9&position=chr8:47238778-47258900	chr8:47248778-47248900	Browse	123	11	0		1
Slc25a4	NM_007450	3724	58	Downstream	http://genome.ucsc.edu/cgi-bin/hgTracks?org=mouse&db=mm9&position=chr8:47286189-47306685	chr8:47296189-47296685	Browse	497	79	2		1
Pou3f3	NM_008900	-260521	-263585	Upstream	http://genome.ucsc.edu/cgi-bin/hgTracks?org=mouse&db=mm9&position=chr1:42483339-42503574	chr1:42493339-42493574	Browse	236	31	0		1
Stard13	NM_146258	331328	178763	Downstream	http://genome.ucsc.edu/cgi-bin/hgTracks?org=mouse&db=mm9&position=chr5:152161442-152181602	chr5:152171442-152171602	Browse	161	16	0		1
Tpp1	NM_009906	17169	9808	Downstream	http://genome.ucsc.edu/cgi-bin/hgTracks?org=mouse&db=mm9&position=chr7:112900410-112920728	chr7:112910410-112910728	Browse	319	36	0		0
Frem2	NM_172862	143525	107	Downstream	http://genome.ucsc.edu/cgi-bin/hgTracks?org=mouse&db=mm9&position=chr3:53451119-53471560	chr3:53461119-53461560	Browse	442	78	0		0
Fubp3	NM_001033389	68849	24146	Downstream	http://genome.ucsc.edu/cgi-bin/hgTracks?org=mouse&db=mm9&position=chr2:31487053-31507362	chr2:31497053-31497362	Browse	310	29	0		0
Cdh2	NM_007664	218027	-2146	Intragenic	http://genome.ucsc.edu/cgi-bin/hgTracks?org=mouse&db=mm9&position=chr18:16955308-16975495	chr18:16965308-16965495	Browse	188	18	0		0
Nell2	NM_016743	309351	94	Downstream	http://genome.ucsc.edu/cgi-bin/hgTracks?org=mouse&db=mm9&position=chr15:95349025-95369417	chr15:95359025-95359417	Browse	393	63	0		0
Gpr6	NM_199058	1392	300	Downstream	http://genome.ucsc.edu/cgi-bin/hgTracks?org=mouse&db=mm9&position=chr10:40781387-40802031	chr10:40791387-40792031	Browse	645	131	2		0
AI595406	NM_001004147	1665	160	Downstream	http://genome.ucsc.edu/cgi-bin/hgTracks?org=mouse&db=mm9&position=chr11:35602172-35622859	chr11:35612172-35612859	Browse	688	172	2		0
D11Bwg0517e	NM_001024931	416990	-2823	Intragenic	http://genome.ucsc.edu/cgi-bin/hgTracks?org=mouse&db=mm9&position=chr11:118757920-118778275	chr11:118767920-118768275	Browse	356	50	2		0
Lep	NM_008493	-77560	-91216	Upstream	http://genome.ucsc.edu/cgi-bin/hgTracks?org=mouse&db=mm9&position=chr6:28922169-28942863	chr6:28932169-28932863	Browse	695	111	4		0
Neurod2	NM_010895	-1270	-5499	Upstream	http://genome.ucsc.edu/cgi-bin/hgTracks?org=mouse&db=mm9&position=chr11:98175207-98195776	chr11:98185207-98185776	Browse	570	90	2		0
Lhx3	NM_001039653	5069	-1276	Intragenic	http://genome.ucsc.edu/cgi-bin/hgTracks?org=mouse&db=mm9&position=chr2:26050662-26070973	chr2:26060662-26060973	Browse	312	46	0		0
Rgs20	NM_021374	112889	3478	Downstream	http://genome.ucsc.edu/cgi-bin/hgTracks?org=mouse&db=mm9&position=chr1:5002768-5023258	chr1:5012768-5013258	Browse	491	69	1		0
Vgf	NM_001039385	-4	-3061	Upstream	http://genome.ucsc.edu/cgi-bin/hgTracks?org=mouse&db=mm9&position=chr5:137495975-137516349	chr5:137505975-137506349	Browse	375	46	0		0
Gas2l2	NM_001013759	-401	-7955	Upstream	http://genome.ucsc.edu/cgi-bin/hgTracks?org=mouse&db=mm9&position=chr11:83224656-83245296	chr11:83234656-83235296	Browse	641	140	1		0
Epha10	NM_177671	1562	-4470	Intragenic	http://genome.ucsc.edu/cgi-bin/hgTracks?org=mouse&db=mm9&position=chr4:124549599-124569927	chr4:124559599-124559927	Browse	329	39	0		0
1600002O04Rik	NM_001044380	22147	116	Downstream	http://genome.ucsc.edu/cgi-bin/hgTracks?org=mouse&db=mm9&position=chr12:109556513-109576711	chr12:109566513-109566711	Browse	199	18	0		0
Centg1	NM_001033263	12102	-2161	Intragenic	http://genome.ucsc.edu/cgi-bin/hgTracks?org=mouse&db=mm9&position=chr10:126517757-126538281	chr10:126527757-126528281	Browse	525	68	0		0
Ptchd2	NM_001083342	49963	-1146	Intragenic	http://genome.ucsc.edu/cgi-bin/hgTracks?org=mouse&db=mm9&position=chr4:147650741-147671187	chr4:147660741-147661187	Browse	447	91	1		0
Slc12a5	NM_020333	646	-31098	Intragenic	http://genome.ucsc.edu/cgi-bin/hgTracks?org=mouse&db=mm9&position=chr2:164783933-164804338	chr2:164793933-164794338	Browse	406	61	0		0
Ankrd13b	NM_172945	18325	-867	Intragenic	http://genome.ucsc.edu/cgi-bin/hgTracks?org=mouse&db=mm9&position=chr11:77292170-77312450	chr11:77302170-77302450	Browse	281	34	0		0
Nos2	NM_010927	31729	-7537	Intragenic	http://genome.ucsc.edu/cgi-bin/hgTracks?org=mouse&db=mm9&position=chr11:78755880-78776453	chr11:78765880-78766453	Browse	574	69	1		0
Rnd1	NM_172612	8226	-31	Intragenic	http://genome.ucsc.edu/cgi-bin/hgTracks?org=mouse&db=mm9&position=chr15:98497805-98517937	chr15:98507805-98507937	Browse	133	11	0		0
2010-03-04	NM_001045533	109997	544	Downstream	http://genome.ucsc.edu/cgi-bin/hgTracks?org=mouse&db=mm9&position=chr1:72573550-72593823	chr1:72583550-72583823	Browse	274	34	0		0
Ebf4	NM_152993	66837	-7691	Intragenic	http://genome.ucsc.edu/cgi-bin/hgTracks?org=mouse&db=mm9&position=chr2:130178391-130198655	chr2:130188391-130188655	Browse	265	28	1		0
Foxb2	NM_008023	83521	82006	Downstream	http://genome.ucsc.edu/cgi-bin/hgTracks?org=mouse&db=mm9&position=chr19:17020120-17040458	chr19:17030120-17030458	Browse	339	35	0		0
Cacna1b	NM_001042528	155462	-1016	Intragenic	http://genome.ucsc.edu/cgi-bin/hgTracks?org=mouse&db=mm9&position=chr2:24607284-24627799	chr2:24617284-24617799	Browse	516	59	1		0
Best2	NM_145388	4237	-2152	Intragenic	http://genome.ucsc.edu/cgi-bin/hgTracks?org=mouse&db=mm9&position=chr8:87525231-87545431	chr8:87535231-87535431	Browse	201	19	1		0
Slc26a11	NM_178743	34248	8728	Downstream	http://genome.ucsc.edu/cgi-bin/hgTracks?org=mouse&db=mm9&position=chr11:119240953-119261416	chr11:119250953-119251416	Browse	464	71	1		0
Nefh	NM_010904	10623	1314	Downstream	http://genome.ucsc.edu/cgi-bin/hgTracks?org=mouse&db=mm9&position=chr11:4839113-4859725	chr11:4849113-4849725	Browse	613	132	2		0
9930013L23Rik	NM_030728	150532	-1182	Intragenic	http://genome.ucsc.edu/cgi-bin/hgTracks?org=mouse&db=mm9&position=chr7:91223432-91243915	chr7:91233432-91233915	Browse	484	62	1		0
Sntg1	NM_027671	935926	-1144	Intragenic	http://genome.ucsc.edu/cgi-bin/hgTracks?org=mouse&db=mm9&position=chr1:9278469-9298937	chr1:9288469-9288937	Browse	469	77	1		0
Acta1	NM_009606	-355	-3325	Upstream	http://genome.ucsc.edu/cgi-bin/hgTracks?org=mouse&db=mm9&position=chr8:126405184-126425614	chr8:126415184-126415614	Browse	431	64	1		0
Npas4	NM_153553	4785	-833	Intragenic	http://genome.ucsc.edu/cgi-bin/hgTracks?org=mouse&db=mm9&position=chr19:4978728-4999627	chr19:4988728-4989627	Browse	900	553	1		0
Tmem121	NM_153776	2489	-1131	Intragenic	http://genome.ucsc.edu/cgi-bin/hgTracks?org=mouse&db=mm9&position=chr12:114416285-114436671	chr12:114426285-114426671	Browse	387	38	1		0
A830091I15Rik	NM_172795	22814	-1599	Intragenic	http://genome.ucsc.edu/cgi-bin/hgTracks?org=mouse&db=mm9&position=chr11:78299270-78319885	chr11:78309270-78309885	Browse	616	134	5		0
Gabrd	NM_008072	12675	-416	Intragenic	http://genome.ucsc.edu/cgi-bin/hgTracks?org=mouse&db=mm9&position=chr4:154761594-154782065	chr4:154771594-154772065	Browse	472	58	0		0
Slc26a4	NM_011867	39863	-288	Intragenic	http://genome.ucsc.edu/cgi-bin/hgTracks?org=mouse&db=mm9&position=chr12:32234400-32254675	chr12:32244400-32244675	Browse	276	33	1		0
Uhrf2	NM_144873	-55	-63267	Upstream	http://genome.ucsc.edu/cgi-bin/hgTracks?org=mouse&db=mm9&position=chr19:30094688-30115110	chr19:30104688-30105110	Browse	423	60	1		0
Ntsr2	NM_008747	187	-6580	Intragenic	http://genome.ucsc.edu/cgi-bin/hgTracks?org=mouse&db=mm9&position=chr12:16650342-16670606	chr12:16660342-16660606	Browse	265	29	0		0
Tppp	NM_182839	47	-26229	Intragenic	http://genome.ucsc.edu/cgi-bin/hgTracks?org=mouse&db=mm9&position=chr13:74136877-74157045	chr13:74146877-74147045	Browse	169	16	0		0
Asphd1	NM_001039645	3971	397	Downstream	http://genome.ucsc.edu/cgi-bin/hgTracks?org=mouse&db=mm9&position=chr7:134083342-134103775	chr7:134093342-134093775	Browse	434	56	2		0
Gpr158	NM_001004761	1141	-461835	Intragenic	http://genome.ucsc.edu/cgi-bin/hgTracks?org=mouse&db=mm9&position=chr2:21280269-21300393	chr2:21290269-21290393	Browse	125	12	0		0
Gng4	NM_010317	686	-42671	Intragenic	http://genome.ucsc.edu/cgi-bin/hgTracks?org=mouse&db=mm9&position=chr13:13867293-13887774	chr13:13877293-13877774	Browse	482	74	1		0
Polg	NM_017462	52962	36071	Downstream	http://genome.ucsc.edu/cgi-bin/hgTracks?org=mouse&db=mm9&position=chr7:86636938-86657412	chr7:86646938-86647412	Browse	475	67	3		0
Nrxn2	NM_020253	-651	-105853	Upstream	http://genome.ucsc.edu/cgi-bin/hgTracks?org=mouse&db=mm9&position=chr19:6417071-6437566	chr19:6427071-6427566	Browse	496	86	1		0
Ythdf1	NM_173761	-9845	-26405	Upstream	http://genome.ucsc.edu/cgi-bin/hgTracks?org=mouse&db=mm9&position=chr2:180619186-180639300	chr2:180629186-180629300	Browse	115	11	0		0
Slc12a5	NM_020333	-1416	-33160	Upstream	http://genome.ucsc.edu/cgi-bin/hgTracks?org=mouse&db=mm9&position=chr2:164781832-164802396	chr2:164791832-164792396	Browse	565	165	4		0
Lrtm2	NM_172492	16177	576	Downstream	http://genome.ucsc.edu/cgi-bin/hgTracks?org=mouse&db=mm9&position=chr6:119271215-119291413	chr6:119281215-119281413	Browse	199	18	1		0
Plrg1	NM_016784	74250	57496	Downstream	http://genome.ucsc.edu/cgi-bin/hgTracks?org=mouse&db=mm9&position=chr3:82923623-82943778	chr3:82933623-82933778	Browse	156	14	0		0
Pcsk2	NM_008792	730	-269374	Intragenic	http://genome.ucsc.edu/cgi-bin/hgTracks?org=mouse&db=mm9&position=chr2:143362457-143383065	chr2:143372457-143373065	Browse	609	87	4		0
Hes2	NM_008236	-322	-3925	Upstream	http://genome.ucsc.edu/cgi-bin/hgTracks?org=mouse&db=mm9&position=chr4:151522511-151542821	chr4:151532511-151532821	Browse	311	37	1		0
Vgf	NM_001039385	863	-2194	Intragenic	http://genome.ucsc.edu/cgi-bin/hgTracks?org=mouse&db=mm9&position=chr5:137496942-137517296	chr5:137506942-137507296	Browse	355	50	2		0
Rfx4	NM_001024918	-1086	-151575	Upstream	http://genome.ucsc.edu/cgi-bin/hgTracks?org=mouse&db=mm9&position=chr10:84207648-84227797	chr10:84217648-84217797	Browse	150	13	0		0
Ppp3r2	NM_001004025	165284	162047	Downstream	http://genome.ucsc.edu/cgi-bin/hgTracks?org=mouse&db=mm9&position=chr4:49846728-49867032	chr4:49856728-49857032	Browse	305	37	3		0
Nr2e1	NM_152229	12735	-8883	Intragenic	http://genome.ucsc.edu/cgi-bin/hgTracks?org=mouse&db=mm9&position=chr10:42284289-42304798	chr10:42294289-42294798	Browse	510	108	4		0
Smpd3	NM_021491	85386	-55	Intragenic	http://genome.ucsc.edu/cgi-bin/hgTracks?org=mouse&db=mm9&position=chr8:108851773-108871905	chr8:108861773-108861905	Browse	133	13	0		0
Bsx	NM_178245	-299	-4145	Upstream	http://genome.ucsc.edu/cgi-bin/hgTracks?org=mouse&db=mm9&position=chr9:40671798-40692038	chr9:40681798-40682038	Browse	241	30	0		0
Barhl2	NM_001005477	-3669	-9313	Upstream	http://genome.ucsc.edu/cgi-bin/hgTracks?org=mouse&db=mm9&position=chr5:106867796-106887957	chr5:106877796-106877957	Browse	162	14	0		0
Rhcg	NM_019799	-37526	-61806	Upstream	http://genome.ucsc.edu/cgi-bin/hgTracks?org=mouse&db=mm9&position=chr7:86690504-86710942	chr7:86700504-86700942	Browse	439	67	2		0
Barhl1	NM_019446	8591	-148	Intragenic	http://genome.ucsc.edu/cgi-bin/hgTracks?org=mouse&db=mm9&position=chr2:28761369-28781952	chr2:28771369-28771952	Browse	584	89	1		0
Rhbdl3	NM_139228	-5177	-60057	Upstream	http://genome.ucsc.edu/cgi-bin/hgTracks?org=mouse&db=mm9&position=chr11:80099223-80119473	chr11:80109223-80109473	Browse	251	29	3		0
Pcdha4	NM_007766	1312	-233657	Intragenic	http://genome.ucsc.edu/cgi-bin/hgTracks?org=mouse&db=mm9&position=chr18:37103533-37123786	chr18:37113533-37113786	Browse	254	28	0		0
Hpca	NM_010471	9433	2249	Downstream	http://genome.ucsc.edu/cgi-bin/hgTracks?org=mouse&db=mm9&position=chr4:128788157-128808355	chr4:128798157-128798355	Browse	199	19	0		0
Grb10	NM_010345	95375	-11473	Intragenic	http://genome.ucsc.edu/cgi-bin/hgTracks?org=mouse&db=mm9&position=chr11:11915693-11936026	chr11:11925693-11926026	Browse	334	37	0		0
Exoc3l	NM_177788	1104	-5071	Intragenic	http://genome.ucsc.edu/cgi-bin/hgTracks?org=mouse&db=mm9&position=chr8:107804635-107825186	chr8:107814635-107815186	Browse	552	78	0		0
Grin1	NM_008169	26761	28	Downstream	http://genome.ucsc.edu/cgi-bin/hgTracks?org=mouse&db=mm9&position=chr2:25164442-25184751	chr2:25174442-25174751	Browse	310	37	0		0
Gpr153	NM_178406	7374	-3602	Intragenic	http://genome.ucsc.edu/cgi-bin/hgTracks?org=mouse&db=mm9&position=chr4:151645712-151665975	chr4:151655712-151655975	Browse	264	27	1		0
Ramp2	NM_019444	-161	-2078	Upstream	http://genome.ucsc.edu/cgi-bin/hgTracks?org=mouse&db=mm9&position=chr11:101097430-101117580	chr11:101107430-101107580	Browse	151	12	1		0
Nefm	NM_008691	6102	642	Downstream	http://genome.ucsc.edu/cgi-bin/hgTracks?org=mouse&db=mm9&position=chr14:68733637-68753904	chr14:68743637-68743904	Browse	268	33	1		0
Pax4	NM_011038	8303	1367	Downstream	http://genome.ucsc.edu/cgi-bin/hgTracks?org=mouse&db=mm9&position=chr6:28390391-28410775	chr6:28400391-28400775	Browse	385	48	1		0
Ptpro	NM_011216	1207	-209561	Intragenic	http://genome.ucsc.edu/cgi-bin/hgTracks?org=mouse&db=mm9&position=chr6:137191896-137212407	chr6:137201896-137202407	Browse	512	54	0		0
Isg20l1	NM_026531	-12360	-25267	Upstream	http://genome.ucsc.edu/cgi-bin/hgTracks?org=mouse&db=mm9&position=chr7:86018286-86038638	chr7:86028286-86028638	Browse	353	39	1		0
Npas1	NM_008718	21170	1202	Downstream	http://genome.ucsc.edu/cgi-bin/hgTracks?org=mouse&db=mm9&position=chr7:17052133-17072344	chr7:17062133-17062344	Browse	212	21	2		0
Rph3a	NM_011286	69098	79	Downstream	http://genome.ucsc.edu/cgi-bin/hgTracks?org=mouse&db=mm9&position=chr5:121449450-121469844	chr5:121459450-121459844	Browse	395	67	0		0
Cplx3	NM_146223	6222	-19	Intragenic	http://genome.ucsc.edu/cgi-bin/hgTracks?org=mouse&db=mm9&position=chr9:57443903-57464128	chr9:57453903-57454128	Browse	226	24	1		0
Irf8	NM_008320	-181	-20498	Upstream	http://genome.ucsc.edu/cgi-bin/hgTracks?org=mouse&db=mm9&position=chr8:123250042-123270166	chr8:123260042-123260166	Browse	125	13	0		0
Zfp161	NM_009547	55395	48828	Downstream	http://genome.ucsc.edu/cgi-bin/hgTracks?org=mouse&db=mm9&position=chr17:69778648-69798792	chr17:69788648-69788792	Browse	145	12	0		0
Grm1	NM_016976	392891	-709	Intragenic	http://genome.ucsc.edu/cgi-bin/hgTracks?org=mouse&db=mm9&position=chr10:10791205-10811593	chr10:10801205-10801593	Browse	389	65	0		0
Drd2	NM_010077	531	-66022	Intragenic	http://genome.ucsc.edu/cgi-bin/hgTracks?org=mouse&db=mm9&position=chr9:49139011-49159572	chr9:49149011-49149572	Browse	562	119	4		0
C630035N08Rik	NM_175427	30568	96	Downstream	http://genome.ucsc.edu/cgi-bin/hgTracks?org=mouse&db=mm9&position=chr2:26987977-27008195	chr2:26997977-26998195	Browse	219	22	1		0
Cartpt	NM_001081493	2138	-62	Intragenic	http://genome.ucsc.edu/cgi-bin/hgTracks?org=mouse&db=mm9&position=chr13:100660447-100680704	chr13:100670447-100670704	Browse	258	29	0		0
Rims2	NM_053271	462027	-21582	Intragenic	http://genome.ucsc.edu/cgi-bin/hgTracks?org=mouse&db=mm9&position=chr15:39481807-39502122	chr15:39491807-39492122	Browse	316	31	1		0
Slc7a14	NM_172861	102800	-1265	Intragenic	http://genome.ucsc.edu/cgi-bin/hgTracks?org=mouse&db=mm9&position=chr3:31197621-31218253	chr3:31207621-31208253	Browse	633	117	2		0
Igsf11	NM_170599	1082758	957945	Downstream	http://genome.ucsc.edu/cgi-bin/hgTracks?org=mouse&db=mm9&position=chr16:39975157-39995355	chr16:39985157-39985355	Browse	199	18	1		0
Lsm5	NM_025520	-48946	-52583	Upstream	http://genome.ucsc.edu/cgi-bin/hgTracks?org=mouse&db=mm9&position=chr6:56592060-56612172	chr6:56602060-56602172	Browse	113	11	0		0
Gpr158	NM_001004761	-163	-463139	Upstream	http://genome.ucsc.edu/cgi-bin/hgTracks?org=mouse&db=mm9&position=chr2:21278764-21299295	chr2:21288764-21289295	Browse	532	78	3		0
Gns	NM_029364	-55767	-87923	Upstream	http://genome.ucsc.edu/cgi-bin/hgTracks?org=mouse&db=mm9&position=chr10:120736097-120756686	chr10:120746097-120746686	Browse	590	88	2		0
Prss16	NM_019429	-5539	-13105	Upstream	http://genome.ucsc.edu/cgi-bin/hgTracks?org=mouse&db=mm9&position=chr13:22078426-22098582	chr13:22088426-22088582	Browse	157	11	0		0
B3gnt6	NM_001081167	2902	-4159	Intragenic	http://genome.ucsc.edu/cgi-bin/hgTracks?org=mouse&db=mm9&position=chr7:105333588-105354066	chr7:105343588-105344066	Browse	479	101	2		0
Vgf	NM_001039385	698	-2359	Intragenic	http://genome.ucsc.edu/cgi-bin/hgTracks?org=mouse&db=mm9&position=chr5:137496754-137516915	chr5:137506754-137506915	Browse	162	14	0		0
Lrrc4b	NM_198250	-12430	-33288	Upstream	http://genome.ucsc.edu/cgi-bin/hgTracks?org=mouse&db=mm9&position=chr7:51675347-51695475	chr7:51685347-51685475	Browse	129	11	1		0
Cnnm1	NM_031396	2018	-54760	Intragenic	http://genome.ucsc.edu/cgi-bin/hgTracks?org=mouse&db=mm9&position=chr19:43506718-43527188	chr19:43516718-43517188	Browse	471	93	1		0
Rnd1	NM_172612	8401	144	Downstream	http://genome.ucsc.edu/cgi-bin/hgTracks?org=mouse&db=mm9&position=chr15:98497972-98518097	chr15:98507972-98508097	Browse	126	12	0		0
Polg	NM_017462	53235	36344	Downstream	http://genome.ucsc.edu/cgi-bin/hgTracks?org=mouse&db=mm9&position=chr7:86637445-86657560	chr7:86647445-86647560	Browse	116	9	1		0
Dguok	NM_013764	-26377	-53055	Upstream	http://genome.ucsc.edu/cgi-bin/hgTracks?org=mouse&db=mm9&position=chr6:83393761-83413959	chr6:83403761-83403959	Browse	199	19	0		0
Rtbdn	NM_144929	352	-9261	Intragenic	http://genome.ucsc.edu/cgi-bin/hgTracks?org=mouse&db=mm9&position=chr8:87460814-87481640	chr8:87470814-87471640	Browse	827	307	2		0
Esrrb	NM_011934	186901	26397	Downstream	http://genome.ucsc.edu/cgi-bin/hgTracks?org=mouse&db=mm9&position=chr12:87878636-87899237	chr12:87888636-87889237	Browse	602	123	2		0
Tyrp1	NM_031202	-80465339	-80482828	Upstream	http://genome.ucsc.edu/cgi-bin/hgTracks?org=mouse&db=mm9&position=chrM:4454-25086	chrM:14454-15086	Browse	633	715	196		0
Rasl10b	NM_001013386	7221	-3746	Intragenic	http://genome.ucsc.edu/cgi-bin/hgTracks?org=mouse&db=mm9&position=chr11:83220414-83241029	chr11:83230414-83231029	Browse	616	132	8		0
Crmp1	NM_007765	-4776	-51118	Upstream	http://genome.ucsc.edu/cgi-bin/hgTracks?org=mouse&db=mm9&position=chr5:37622204-37642303	chr5:37632204-37632303	Browse	100	9	1		0
Prlhr	NM_201615	2260	696	Downstream	http://genome.ucsc.edu/cgi-bin/hgTracks?org=mouse&db=mm9&position=chr19:60534664-60555206	chr19:60544664-60545206	Browse	543	58	1		0
Brunol4	NM_133195	198590	-76453	Intragenic	http://genome.ucsc.edu/cgi-bin/hgTracks?org=mouse&db=mm9&position=chr18:25825918-25846449	chr18:25835918-25836449	Browse	532	88	1		0
Ptf1a	NM_018809	-16509	-18339	Upstream	http://genome.ucsc.edu/cgi-bin/hgTracks?org=mouse&db=mm9&position=chr2:19340566-19361093	chr2:19350566-19351093	Browse	528	82	1		0
Pou3f1	NM_011141	-24231	-27242	Upstream	http://genome.ucsc.edu/cgi-bin/hgTracks?org=mouse&db=mm9&position=chr4:124300368-124321020	chr4:124310368-124311020	Browse	653	107	1		0
Scn3b	NM_001083917	529	-21874	Intragenic	http://genome.ucsc.edu/cgi-bin/hgTracks?org=mouse&db=mm9&position=chr9:40067187-40087740	chr9:40077187-40077740	Browse	554	86	2		0
Lbxcor1	NM_172446	12949	4144	Downstream	http://genome.ucsc.edu/cgi-bin/hgTracks?org=mouse&db=mm9&position=chr9:62988789-63009214	chr9:62998789-62999214	Browse	426	51	1		0
Ttc17	NM_183106	-55278	-161202	Upstream	http://genome.ucsc.edu/cgi-bin/hgTracks?org=mouse&db=mm9&position=chr2:94075475-94096017	chr2:94085475-94086017	Browse	543	133	1		0
Dpyd	NM_170778	-130590	-1001331	Upstream	http://genome.ucsc.edu/cgi-bin/hgTracks?org=mouse&db=mm9&position=chr3:118124240-118144715	chr3:118134240-118134715	Browse	476	94	0		0
Qsox2	NM_153559	-893	-29184	Upstream	http://genome.ucsc.edu/cgi-bin/hgTracks?org=mouse&db=mm9&position=chr2:26053510-26074025	chr2:26063510-26064025	Browse	516	67	0		0
Crmp1	NM_007765	-2217	-48559	Upstream	http://genome.ucsc.edu/cgi-bin/hgTracks?org=mouse&db=mm9&position=chr5:37624529-37645098	chr5:37634529-37635098	Browse	570	117	0		0
St8sia3	NM_009182	1127	-9630	Intragenic	http://genome.ucsc.edu/cgi-bin/hgTracks?org=mouse&db=mm9&position=chr18:64416113-64436223	chr18:64426113-64426223	Browse	111	10	0		0
Slco5a1	NM_172841	123810	-776	Intragenic	http://genome.ucsc.edu/cgi-bin/hgTracks?org=mouse&db=mm9&position=chr1:12970358-12990664	chr1:12980358-12980664	Browse	307	31	1		0
St8sia3	NM_009182	1329	-9428	Intragenic	http://genome.ucsc.edu/cgi-bin/hgTracks?org=mouse&db=mm9&position=chr18:64416230-64436559	chr18:64426230-64426559	Browse	330	33	1		0
Wnt1	NM_021279	9798	5824	Downstream	http://genome.ucsc.edu/cgi-bin/hgTracks?org=mouse&db=mm9&position=chr15:98619870-98640321	chr15:98629870-98630321	Browse	452	63	1		0
Lbxcor1	NM_172446	13300	4495	Downstream	http://genome.ucsc.edu/cgi-bin/hgTracks?org=mouse&db=mm9&position=chr9:62989229-63009335	chr9:62999229-62999335	Browse	107	10	0		0
Camk2d	NM_001025438	-700	-248782	Upstream	http://genome.ucsc.edu/cgi-bin/hgTracks?org=mouse&db=mm9&position=chr3:126288883-126309464	chr3:126298883-126299464	Browse	582	105	2		0
Apaf1	NM_001042558	-162231	-255664	Upstream	http://genome.ucsc.edu/cgi-bin/hgTracks?org=mouse&db=mm9&position=chr10:90279501-90300030	chr10:90289501-90290030	Browse	530	106	2		0
Syt6	NM_018800	-1302	-61201	Upstream	http://genome.ucsc.edu/cgi-bin/hgTracks?org=mouse&db=mm9&position=chr3:103367743-103388201	chr3:103377743-103378201	Browse	459	86	2		0
Corl2	NM_001109743	-3153	-47091	Upstream	http://genome.ucsc.edu/cgi-bin/hgTracks?org=mouse&db=mm9&position=chr18:77081718-77102210	chr18:77091718-77092210	Browse	493	89	0		0
Gria2	NM_001083806	118076	220	Downstream	http://genome.ucsc.edu/cgi-bin/hgTracks?org=mouse&db=mm9&position=chr3:80596736-80617211	chr3:80606736-80607211	Browse	476	66	1		0
Pmaip1	NM_021451	2641	-4314	Intragenic	http://genome.ucsc.edu/cgi-bin/hgTracks?org=mouse&db=mm9&position=chr18:66610691-66631024	chr18:66620691-66621024	Browse	334	38	1		0
Syt6	NM_018800	-1546	-61445	Upstream	http://genome.ucsc.edu/cgi-bin/hgTracks?org=mouse&db=mm9&position=chr3:103367595-103387727	chr3:103377595-103377727	Browse	133	11	0		0
Rabac1	NM_010261	-19312	-22291	Upstream	http://genome.ucsc.edu/cgi-bin/hgTracks?org=mouse&db=mm9&position=chr7:25725258-25745827	chr7:25735258-25735827	Browse	570	94	4		0
Igsf21	NM_198610	222727	2794	Downstream	http://genome.ucsc.edu/cgi-bin/hgTracks?org=mouse&db=mm9&position=chr4:139795207-139815714	chr4:139805207-139805714	Browse	508	102	0		0
Insm1	NM_016889	4583	1675	Downstream	http://genome.ucsc.edu/cgi-bin/hgTracks?org=mouse&db=mm9&position=chr2:146042136-146062725	chr2:146052136-146052725	Browse	590	89	4		0
4933407H18Rik	NM_001081101	59690	18631	Downstream	http://genome.ucsc.edu/cgi-bin/hgTracks?org=mouse&db=mm9&position=chr5:33770679-33791302	chr5:33780679-33781302	Browse	624	213	1		0
Onecut1	NM_008262	6603	-21124	Intragenic	http://genome.ucsc.edu/cgi-bin/hgTracks?org=mouse&db=mm9&position=chr9:74706048-74726615	chr9:74716048-74716615	Browse	568	89	1		0
Tcfap2d	NM_153154	6857	-56454	Intragenic	http://genome.ucsc.edu/cgi-bin/hgTracks?org=mouse&db=mm9&position=chr1:19089778-19110106	chr1:19099778-19100106	Browse	329	46	2		0
Pcdh1	NM_029357	20376	7307	Downstream	http://genome.ucsc.edu/cgi-bin/hgTracks?org=mouse&db=mm9&position=chr18:38366521-38387111	chr18:38376521-38377111	Browse	591	133	2		0
Pthlh	NM_008970	16108	5261	Downstream	http://genome.ucsc.edu/cgi-bin/hgTracks?org=mouse&db=mm9&position=chr6:147206850-147227409	chr6:147216850-147217409	Browse	560	96	2		0
Tmem145	NM_183311	411	-9677	Intragenic	http://genome.ucsc.edu/cgi-bin/hgTracks?org=mouse&db=mm9&position=chr7:26081387-26101689	chr7:26091387-26091689	Browse	303	51	2		0
Pcdha4	NM_007766	1054	-233915	Intragenic	http://genome.ucsc.edu/cgi-bin/hgTracks?org=mouse&db=mm9&position=chr18:37103333-37123522	chr18:37113333-37113522	Browse	190	17	1		0
Elfn2	NM_183141	43274	-4833	Intragenic	http://genome.ucsc.edu/cgi-bin/hgTracks?org=mouse&db=mm9&position=chr15:78533458-78553879	chr15:78543458-78543879	Browse	422	61	2		0
Neurod2	NM_010895	-11183	-15412	Upstream	http://genome.ucsc.edu/cgi-bin/hgTracks?org=mouse&db=mm9&position=chr11:98165432-98185824	chr11:98175432-98175824	Browse	393	52	1		0
Sncb	NM_033610	-361	-7942	Upstream	http://genome.ucsc.edu/cgi-bin/hgTracks?org=mouse&db=mm9&position=chr13:54849658-54870188	chr13:54859658-54860188	Browse	531	78	1		0
Tmem151b	NM_001013749	-5459	-13185	Upstream	http://genome.ucsc.edu/cgi-bin/hgTracks?org=mouse&db=mm9&position=chr17:45663121-45683645	chr17:45673121-45673645	Browse	525	60	1		0
Nr2f1	NM_010151	-17577	-27585	Upstream	http://genome.ucsc.edu/cgi-bin/hgTracks?org=mouse&db=mm9&position=chr13:78300382-78320912	chr13:78310382-78310912	Browse	531	124	4		0
Lhx2	NM_010710	17641	-780	Intragenic	http://genome.ucsc.edu/cgi-bin/hgTracks?org=mouse&db=mm9&position=chr2:38214381-38234566	chr2:38224381-38224566	Browse	186	16	1		0
Disp2	NM_170593	-215	-15473	Upstream	http://genome.ucsc.edu/cgi-bin/hgTracks?org=mouse&db=mm9&position=chr2:118595294-118615731	chr2:118605294-118605731	Browse	438	55	2		0
Igsf21	NM_198610	232272	12339	Downstream	http://genome.ucsc.edu/cgi-bin/hgTracks?org=mouse&db=mm9&position=chr4:139804534-139825552	chr4:139814534-139815552	Browse	1019	959	4		0
Kcnh4	NM_001081194	17368	-635	Intragenic	http://genome.ucsc.edu/cgi-bin/hgTracks?org=mouse&db=mm9&position=chr11:100610144-100630606	chr11:100620144-100620606	Browse	463	70	1		0
Gprin1	NM_012014	14237	1240	Downstream	http://genome.ucsc.edu/cgi-bin/hgTracks?org=mouse&db=mm9&position=chr13:54841705-54862730	chr13:54851705-54852730	Browse	1026	430	5		0
Tmem128	NM_025480	212	-9032	Intragenic	http://genome.ucsc.edu/cgi-bin/hgTracks?org=mouse&db=mm9&position=chr5:38641765-38661948	chr5:38651765-38651948	Browse	184	15	1		0
Otop3	NM_027132	1555	-10638	Intragenic	http://genome.ucsc.edu/cgi-bin/hgTracks?org=mouse&db=mm9&position=chr11:115187425-115207826	chr11:115197425-115197826	Browse	402	68	1		0
Ccnc	NM_016746	-15383	-38200	Upstream	http://genome.ucsc.edu/cgi-bin/hgTracks?org=mouse&db=mm9&position=chr4:21629019-21649869	chr4:21639019-21639869	Browse	851	370	2		0
Hes3	NM_008237	1357	-4334	Intragenic	http://genome.ucsc.edu/cgi-bin/hgTracks?org=mouse&db=mm9&position=chr4:151651377-151671496	chr4:151661377-151661496	Browse	120	10	0		0
Hes3	NM_008237	1157	-4534	Intragenic	http://genome.ucsc.edu/cgi-bin/hgTracks?org=mouse&db=mm9&position=chr4:151650992-151671314	chr4:151660992-151661314	Browse	323	42	2		0
H2-T10	NM_010395	-5431	-9754	Upstream	http://genome.ucsc.edu/cgi-bin/hgTracks?org=mouse&db=mm9&position=chr17:36238510-36258858	chr17:36248510-36248858	Browse	349	32	0		0
Lrp3	NM_001024707	14530	118	Downstream	http://genome.ucsc.edu/cgi-bin/hgTracks?org=mouse&db=mm9&position=chr7:35990430-36010534	chr7:36000430-36000534	Browse	105	10	0		0
Pdia4	NM_009787	-47659	-65031	Upstream	http://genome.ucsc.edu/cgi-bin/hgTracks?org=mouse&db=mm9&position=chr6:47688393-47708567	chr6:47698393-47698567	Browse	175	9	1		0
Chrd	NM_009893	32376	23118	Downstream	http://genome.ucsc.edu/cgi-bin/hgTracks?org=mouse&db=mm9&position=chr16:20755296-20775898	chr16:20765296-20765898	Browse	603	85	2		0
Gorasp2	NM_027352	-185	-30353	Upstream	http://genome.ucsc.edu/cgi-bin/hgTracks?org=mouse&db=mm9&position=chr2:70489382-70509518	chr2:70499382-70499518	Browse	137	11	0		0
D11Bwg0517e	NM_001024931	113537	-306276	Intragenic	http://genome.ucsc.edu/cgi-bin/hgTracks?org=mouse&db=mm9&position=chr11:118454267-118474902	chr11:118464267-118464902	Browse	636	128	1		0
Ncan	NM_007789	24734	-3026	Intragenic	http://genome.ucsc.edu/cgi-bin/hgTracks?org=mouse&db=mm9&position=chr8:72631418-72651985	chr8:72641418-72641985	Browse	568	88	2		0
Fosb	NM_008036	2733	-4617	Intragenic	http://genome.ucsc.edu/cgi-bin/hgTracks?org=mouse&db=mm9&position=chr7:19880672-19900870	chr7:19890672-19890870	Browse	199	19	0		0
Slc2a2	NM_031197	45501	15148	Downstream	http://genome.ucsc.edu/cgi-bin/hgTracks?org=mouse&db=mm9&position=chr3:28632328-28652490	chr3:28642328-28642490	Browse	163	14	1		0
Abcb6	NM_023732	8354	-289	Intragenic	http://genome.ucsc.edu/cgi-bin/hgTracks?org=mouse&db=mm9&position=chr1:75166427-75186713	chr1:75176427-75176713	Browse	287	30	1		0
Hlcs	NM_139145	161121	2569	Downstream	http://genome.ucsc.edu/cgi-bin/hgTracks?org=mouse&db=mm9&position=chr16:94501918-94522164	chr16:94511918-94512164	Browse	247	32	1		0
1520401A03Rik	NM_177132	-4308	-22604	Upstream	http://genome.ucsc.edu/cgi-bin/hgTracks?org=mouse&db=mm9&position=chr17:23827066-23847431	chr17:23837066-23837431	Browse	366	33	5		0
Xkr7	NM_001011732	1202	-22722	Intragenic	http://genome.ucsc.edu/cgi-bin/hgTracks?org=mouse&db=mm9&position=chr2:152848640-152868938	chr2:152858640-152858938	Browse	299	36	2		0
Xkr7	NM_001011732	897	-23027	Intragenic	http://genome.ucsc.edu/cgi-bin/hgTracks?org=mouse&db=mm9&position=chr2:152848431-152868599	chr2:152858431-152858599	Browse	169	15	1		0
Xkr7	NM_001011732	582	-23342	Intragenic	http://genome.ucsc.edu/cgi-bin/hgTracks?org=mouse&db=mm9&position=chr2:152847845-152868387	chr2:152857845-152858387	Browse	543	105	0		0
Osbpl7	NM_001081434	9308	-8777	Intragenic	http://genome.ucsc.edu/cgi-bin/hgTracks?org=mouse&db=mm9&position=chr11:96911373-96931508	chr11:96921373-96921508	Browse	136	11	1		0
Gtpbp3	NM_032544	-4103	-9401	Upstream	http://genome.ucsc.edu/cgi-bin/hgTracks?org=mouse&db=mm9&position=chr8:73997599-74018296	chr8:74007599-74008296	Browse	698	196	1		0
9130404D08Rik	NM_028993	24185	32	Downstream	http://genome.ucsc.edu/cgi-bin/hgTracks?org=mouse&db=mm9&position=chr8:72556482-72577034	chr8:72566482-72567034	Browse	553	160	3		0
Ptchd2	NM_001083342	-7051	-58160	Upstream	http://genome.ucsc.edu/cgi-bin/hgTracks?org=mouse&db=mm9&position=chr4:147593639-147614368	chr4:147603639-147604368	Browse	730	271	4		0
Nup54	NM_183392	19556	-104	Intragenic	http://genome.ucsc.edu/cgi-bin/hgTracks?org=mouse&db=mm9&position=chr5:92854043-92874188	chr5:92864043-92864188	Browse	146	13	0		0
Mapk8ip2	NM_021921	-674	-8990	Upstream	http://genome.ucsc.edu/cgi-bin/hgTracks?org=mouse&db=mm9&position=chr15:89273570-89294230	chr15:89283570-89284230	Browse	661	152	3		0
Fgf18	NM_008005	31161	1191	Downstream	http://genome.ucsc.edu/cgi-bin/hgTracks?org=mouse&db=mm9&position=chr11:33038464-33058858	chr11:33048464-33048858	Browse	395	47	1		0
Smc1b	NM_080470	67316	47	Downstream	http://genome.ucsc.edu/cgi-bin/hgTracks?org=mouse&db=mm9&position=chr15:84952184-84972626	chr15:84962184-84962626	Browse	443	57	2		0
Ccnd1	NM_007631	13543	3548	Downstream	http://genome.ucsc.edu/cgi-bin/hgTracks?org=mouse&db=mm9&position=chr7:152119271-152139506	chr7:152129271-152129506	Browse	236	25	1		0
Fzd2	NM_020510	-48119	-51747	Upstream	http://genome.ucsc.edu/cgi-bin/hgTracks?org=mouse&db=mm9&position=chr11:102407514-102427677	chr11:102417514-102417677	Browse	164	12	1		0
Mgat5b	NM_172948	2102	-65980	Intragenic	http://genome.ucsc.edu/cgi-bin/hgTracks?org=mouse&db=mm9&position=chr11:116772110-116792381	chr11:116782110-116782381	Browse	272	35	1		0
Ccdc33	NM_029212	32356	-41188	Intragenic	http://genome.ucsc.edu/cgi-bin/hgTracks?org=mouse&db=mm9&position=chr9:57898510-57919091	chr9:57908510-57909091	Browse	582	118	1		0
Eid2	NM_198425	-3731	-5019	Upstream	http://genome.ucsc.edu/cgi-bin/hgTracks?org=mouse&db=mm9&position=chr7:29038805-29059316	chr7:29048805-29049316	Browse	512	109	4		0
Eif5	NM_173363	-183	-8696	Upstream	http://genome.ucsc.edu/cgi-bin/hgTracks?org=mouse&db=mm9&position=chr12:112765890-112786451	chr12:112775890-112776451	Browse	562	106	1		0
4933417O08Rik	NM_027694	303	-14263	Intragenic	http://genome.ucsc.edu/cgi-bin/hgTracks?org=mouse&db=mm9&position=chr19:42320278-42341035	chr19:42330278-42331035	Browse	758	165	3		0
C630004H02Rik	NM_175454	26953	6942	Downstream	http://genome.ucsc.edu/cgi-bin/hgTracks?org=mouse&db=mm9&position=chr11:115225909-115246107	chr11:115235909-115236107	Browse	199	19	0		0
Inpp5f	NM_178641	76621	-8451	Intragenic	http://genome.ucsc.edu/cgi-bin/hgTracks?org=mouse&db=mm9&position=chr7:135821233-135841645	chr7:135831233-135831645	Browse	413	56	1		0
Bms1	NM_194339	36013	-24	Intragenic	http://genome.ucsc.edu/cgi-bin/hgTracks?org=mouse&db=mm9&position=chr6:118359356-118379620	chr6:118369356-118369620	Browse	265	22	1		0
Nucb2	NM_016773	-230	-35894	Upstream	http://genome.ucsc.edu/cgi-bin/hgTracks?org=mouse&db=mm9&position=chr7:123637592-123658009	chr7:123647592-123648009	Browse	418	47	0		0
Tmem179	NM_178915	11047	70	Downstream	http://genome.ucsc.edu/cgi-bin/hgTracks?org=mouse&db=mm9&position=chr12:113739311-113759555	chr12:113749311-113749555	Browse	245	29	0		0
AA467197	NM_001004174	-137	-3327	Upstream	http://genome.ucsc.edu/cgi-bin/hgTracks?org=mouse&db=mm9&position=chr2:122453351-122473592	chr2:122463351-122463592	Browse	242	27	1		0
Chrnb2	NM_009602	11000	-138	Intragenic	http://genome.ucsc.edu/cgi-bin/hgTracks?org=mouse&db=mm9&position=chr3:89558179-89578661	chr3:89568179-89568661	Browse	483	61	0		0
Slc2a9	NM_001102414	-2559	-133593	Upstream	http://genome.ucsc.edu/cgi-bin/hgTracks?org=mouse&db=mm9&position=chr5:38727775-38748306	chr5:38737775-38738306	Browse	532	83	3		0
Rell2	NM_153793	591	-2947	Intragenic	http://genome.ucsc.edu/cgi-bin/hgTracks?org=mouse&db=mm9&position=chr18:38105730-38126007	chr18:38115730-38116007	Browse	278	31	0		0
Ubxd3	NM_178671	-120521	-139151	Upstream	http://genome.ucsc.edu/cgi-bin/hgTracks?org=mouse&db=mm9&position=chr4:138143673-138164196	chr4:138153673-138154196	Browse	524	116	3		0
Hcn3	NM_008227	12550	-833	Intragenic	http://genome.ucsc.edu/cgi-bin/hgTracks?org=mouse&db=mm9&position=chr3:88952947-88973529	chr3:88962947-88963529	Browse	583	103	0		0
Cd300lf	NM_145634	-24306	-42046	Upstream	http://genome.ucsc.edu/cgi-bin/hgTracks?org=mouse&db=mm9&position=chr11:114943161-114963316	chr11:114953161-114953316	Browse	156	15	0		0
Cd300lf	NM_145634	-24522	-42262	Upstream	http://genome.ucsc.edu/cgi-bin/hgTracks?org=mouse&db=mm9&position=chr11:114942923-114963109	chr11:114952923-114953109	Browse	187	14	1		0
Adnp	NM_009628	26395	297	Downstream	http://genome.ucsc.edu/cgi-bin/hgTracks?org=mouse&db=mm9&position=chr2:168022719-168043053	chr2:168032719-168033053	Browse	335	41	1		0
Pcdha1	NM_054072	288040	30667	Downstream	http://genome.ucsc.edu/cgi-bin/hgTracks?org=mouse&db=mm9&position=chr18:37367545-37388151	chr18:37377545-37378151	Browse	607	91	1		0
Prnd	NM_023043	2985	-2284	Intragenic	http://genome.ucsc.edu/cgi-bin/hgTracks?org=mouse&db=mm9&position=chr2:131769444-131789645	chr2:131779444-131779645	Browse	202	19	1		0
Cplx2	NM_009946	404	-12162	Intragenic	http://genome.ucsc.edu/cgi-bin/hgTracks?org=mouse&db=mm9&position=chr13:54462920-54483194	chr13:54472920-54473194	Browse	275	24	0		0
Kcnq2	NM_001003824	61530	1883	Downstream	http://genome.ucsc.edu/cgi-bin/hgTracks?org=mouse&db=mm9&position=chr2:180861624-180881941	chr2:180871624-180871941	Browse	318	41	0		0
Rab33b	NM_016858	27	-12220	Intragenic	http://genome.ucsc.edu/cgi-bin/hgTracks?org=mouse&db=mm9&position=chr3:51277654-51298002	chr3:51287654-51288002	Browse	349	33	0		0
Zcchc14	NM_080855	53589	1123	Downstream	http://genome.ucsc.edu/cgi-bin/hgTracks?org=mouse&db=mm9&position=chr8:124166832-124187078	chr8:124176832-124177078	Browse	247	24	0		0
Accn2	NM_009597	-1546	-31957	Upstream	http://genome.ucsc.edu/cgi-bin/hgTracks?org=mouse&db=mm9&position=chr15:99489444-99509808	chr15:99499444-99499808	Browse	365	64	0		0
Foxn3	NM_183186	368885	113904	Downstream	http://genome.ucsc.edu/cgi-bin/hgTracks?org=mouse&db=mm9&position=chr12:100792051-100812316	chr12:100802051-100802316	Browse	266	23	1		0
Gabrb3	NM_008071	1176	-236453	Intragenic	http://genome.ucsc.edu/cgi-bin/hgTracks?org=mouse&db=mm9&position=chr7:64837420-64858030	chr7:64847420-64848030	Browse	611	94	2		0
Nol9	NM_028727	-17	-22176	Upstream	http://genome.ucsc.edu/cgi-bin/hgTracks?org=mouse&db=mm9&position=chr4:151403154-151423596	chr4:151413154-151413596	Browse	443	63	1		0
Serhl	NM_023475	-23947	-40414	Upstream	http://genome.ucsc.edu/cgi-bin/hgTracks?org=mouse&db=mm9&position=chr15:82896636-82916738	chr15:82906636-82906738	Browse	103	9	1		0
Serhl	NM_023475	-23836	-40303	Upstream	http://genome.ucsc.edu/cgi-bin/hgTracks?org=mouse&db=mm9&position=chr15:82896745-82916850	chr15:82906745-82906850	Browse	106	9	1		0
Tspyl4	NM_030203	-91	-3991	Upstream	http://genome.ucsc.edu/cgi-bin/hgTracks?org=mouse&db=mm9&position=chr10:34006992-34027293	chr10:34016992-34017293	Browse	302	39	2		0
Eya2	NM_010165	32404	-83930	Intragenic	http://genome.ucsc.edu/cgi-bin/hgTracks?org=mouse&db=mm9&position=chr2:165502888-165523345	chr2:165512888-165513345	Browse	458	73	1		0
Fcgr1	NM_010186	29488	18427	Downstream	http://genome.ucsc.edu/cgi-bin/hgTracks?org=mouse&db=mm9&position=chr3:96106085-96126665	chr3:96116085-96116665	Browse	581	123	3		0
Stmn3	NM_009133	7696	-346	Intragenic	http://genome.ucsc.edu/cgi-bin/hgTracks?org=mouse&db=mm9&position=chr2:181038733-181058972	chr2:181048733-181048972	Browse	240	25	0		0
Lsm3	NM_026309	-11	-6597	Upstream	http://genome.ucsc.edu/cgi-bin/hgTracks?org=mouse&db=mm9&position=chr6:91455840-91476259	chr6:91465840-91466259	Browse	420	94	0		0
Mlkl	NM_029005	26487	383	Downstream	http://genome.ucsc.edu/cgi-bin/hgTracks?org=mouse&db=mm9&position=chr8:113852012-113872298	chr8:113862012-113862298	Browse	287	26	1		0
Resp18	NM_009049	5181	-998	Intragenic	http://genome.ucsc.edu/cgi-bin/hgTracks?org=mouse&db=mm9&position=chr1:75263696-75284362	chr1:75273696-75274362	Browse	667	145	4		0
Rabl5	NM_026073	11116	6021	Downstream	http://genome.ucsc.edu/cgi-bin/hgTracks?org=mouse&db=mm9&position=chr5:137385081-137405212	chr5:137395081-137395212	Browse	132	12	1		0
Rabl5	NM_026073	10874	5779	Downstream	http://genome.ucsc.edu/cgi-bin/hgTracks?org=mouse&db=mm9&position=chr5:137384842-137405022	chr5:137394842-137395022	Browse	181	15	1		0
Wdr24	NM_173741	-9928	-14937	Upstream	http://genome.ucsc.edu/cgi-bin/hgTracks?org=mouse&db=mm9&position=chr17:25940477-25960973	chr17:25950477-25950973	Browse	497	94	3		0
Grid2ip	NM_133355	5838	-22053	Intragenic	http://genome.ucsc.edu/cgi-bin/hgTracks?org=mouse&db=mm9&position=chr5:144121282-144141568	chr5:144131282-144131568	Browse	287	33	0		0
D11Bwg0517e	NM_001024931	195879	-223934	Intragenic	http://genome.ucsc.edu/cgi-bin/hgTracks?org=mouse&db=mm9&position=chr11:118536679-118557246	chr11:118546679-118547246	Browse	568	81	2		0
Fgf12	NM_183064	403897	118789	Downstream	http://genome.ucsc.edu/cgi-bin/hgTracks?org=mouse&db=mm9&position=chr16:28553914-28574455	chr16:28563914-28564455	Browse	542	116	3		0
Stx18	NM_026959	-33	-97617	Upstream	http://genome.ucsc.edu/cgi-bin/hgTracks?org=mouse&db=mm9&position=chr5:38420355-38440571	chr5:38430355-38430571	Browse	217	21	2		0
Brf1	NM_028193	40575	-185	Intragenic	http://genome.ucsc.edu/cgi-bin/hgTracks?org=mouse&db=mm9&position=chr12:114228592-114248701	chr12:114238592-114238701	Browse	110	9	1		0
Cacng5	NM_080644	45678	8920	Downstream	http://genome.ucsc.edu/cgi-bin/hgTracks?org=mouse&db=mm9&position=chr11:107771279-107791872	chr11:107781279-107781872	Browse	594	87	2		0
Tmem183a	NM_001042485	15839	-64	Intragenic	http://genome.ucsc.edu/cgi-bin/hgTracks?org=mouse&db=mm9&position=chr1:136248439-136268616	chr1:136258439-136258616	Browse	178	14	1		0
Scn10a	NM_009134	98441	12546	Downstream	http://genome.ucsc.edu/cgi-bin/hgTracks?org=mouse&db=mm9&position=chr9:119605834-119626296	chr9:119615834-119616296	Browse	463	79	1		0
Dnajc6	NM_198412	215	-91991	Intragenic	http://genome.ucsc.edu/cgi-bin/hgTracks?org=mouse&db=mm9&position=chr4:101213270-101233616	chr4:101223270-101223616	Browse	347	42	0		0
Celsr3	NM_080437	741	-25909	Intragenic	http://genome.ucsc.edu/cgi-bin/hgTracks?org=mouse&db=mm9&position=chr9:108718906-108739676	chr9:108728906-108729676	Browse	771	213	0		0
BC051142	NM_001001177	194	-61697	Intragenic	http://genome.ucsc.edu/cgi-bin/hgTracks?org=mouse&db=mm9&position=chr17:34525896-34546033	chr17:34535896-34536033	Browse	138	11	1		0
Slc8a2	NM_148946	17516	-12696	Intragenic	http://genome.ucsc.edu/cgi-bin/hgTracks?org=mouse&db=mm9&position=chr7:16722860-16743348	chr7:16732860-16733348	Browse	489	91	0		0
C130022K22Rik	NM_172730	-38297	-60093	Upstream	http://genome.ucsc.edu/cgi-bin/hgTracks?org=mouse&db=mm9&position=chr6:91779450-91800078	chr6:91789450-91790078	Browse	629	120	3		0
Sez6l	NM_019982	299664	141636	Downstream	http://genome.ucsc.edu/cgi-bin/hgTracks?org=mouse&db=mm9&position=chr5:113137464-113158230	chr5:113147464-113148230	Browse	767	370	2		0
Psmc1	NM_008947	-2234	-13268	Upstream	http://genome.ucsc.edu/cgi-bin/hgTracks?org=mouse&db=mm9&position=chr12:101338253-101358409	chr12:101348253-101348409	Browse	157	12	1		0
Mll1	NM_001081049	79394	1474	Downstream	http://genome.ucsc.edu/cgi-bin/hgTracks?org=mouse&db=mm9&position=chr9:44680722-44701170	chr9:44690722-44691170	Browse	449	56	3		0
Aytl1b	NM_027599	6310	2819	Downstream	http://genome.ucsc.edu/cgi-bin/hgTracks?org=mouse&db=mm9&position=chr5:107856825-107876928	chr5:107866825-107866928	Browse	104	10	0		0
Cab39	NM_133781	71108	12977	Downstream	http://genome.ucsc.edu/cgi-bin/hgTracks?org=mouse&db=mm9&position=chr1:87751048-87771240	chr1:87761048-87761240	Browse	193	12	1		0
Kcnt1	NM_175462	-13806	-54219	Upstream	http://genome.ucsc.edu/cgi-bin/hgTracks?org=mouse&db=mm9&position=chr2:25709505-25729683	chr2:25719505-25719683	Browse	179	15	0		0
Chga	NM_007693	258	-9801	Intragenic	http://genome.ucsc.edu/cgi-bin/hgTracks?org=mouse&db=mm9&position=chr12:103783304-103803594	chr12:103793304-103793594	Browse	291	40	1		0
Scg3	NM_009130	40564	-80	Intragenic	http://genome.ucsc.edu/cgi-bin/hgTracks?org=mouse&db=mm9&position=chr9:75521508-75542145	chr9:75531508-75532145	Browse	638	121	2		0
Dffb	NM_007859	10634	1	Downstream	http://genome.ucsc.edu/cgi-bin/hgTracks?org=mouse&db=mm9&position=chr4:153339102-153359278	chr4:153349102-153349278	Browse	177	17	0		0
Scn8a	NM_001077499	2622	-172625	Intragenic	http://genome.ucsc.edu/cgi-bin/hgTracks?org=mouse&db=mm9&position=chr15:100693484-100713959	chr15:100703484-100703959	Browse	476	66	1		0
6330527O06Rik	NM_029530	187	-11804	Intragenic	http://genome.ucsc.edu/cgi-bin/hgTracks?org=mouse&db=mm9&position=chr2:135873760-135893920	chr2:135883760-135883920	Browse	161	15	0		0
E2f8	NM_001013368	92226	77689	Downstream	http://genome.ucsc.edu/cgi-bin/hgTracks?org=mouse&db=mm9&position=chr7:56203970-56224168	chr7:56213970-56214168	Browse	199	18	1		0
Slit1	NM_015748	60965	-82633	Intragenic	http://genome.ucsc.edu/cgi-bin/hgTracks?org=mouse&db=mm9&position=chr19:41725346-41745974	chr19:41735346-41735974	Browse	629	132	4		0
Hist3h2a	NM_178218	5362	3372	Downstream	http://genome.ucsc.edu/cgi-bin/hgTracks?org=mouse&db=mm9&position=chr11:58763430-58783808	chr11:58773430-58773808	Browse	379	42	1		0
Asph	NM_023066	220345	303	Downstream	http://genome.ucsc.edu/cgi-bin/hgTracks?org=mouse&db=mm9&position=chr4:9586260-9606701	chr4:9596260-9596701	Browse	442	62	0		0
Snrk	NM_133741	-14892	-52690	Upstream	http://genome.ucsc.edu/cgi-bin/hgTracks?org=mouse&db=mm9&position=chr9:122015998-122036294	chr9:122025998-122026294	Browse	297	30	0		0
Dlgap4	NM_146128	39323	-111336	Intragenic	http://genome.ucsc.edu/cgi-bin/hgTracks?org=mouse&db=mm9&position=chr2:156468220-156489027	chr2:156478220-156479027	Browse	808	167	3		0
Cplx1	NM_007756	31074	-300	Intragenic	http://genome.ucsc.edu/cgi-bin/hgTracks?org=mouse&db=mm9&position=chr5:108968469-108988856	chr5:108978469-108978856	Browse	388	71	1		0
Zc3h12a	NM_153159	182261	172850	Downstream	http://genome.ucsc.edu/cgi-bin/hgTracks?org=mouse&db=mm9&position=chr4:124967589-124988195	chr4:124977589-124978195	Browse	607	141	1		0
Prdm16	NM_027504	93150	-227599	Intragenic	http://genome.ucsc.edu/cgi-bin/hgTracks?org=mouse&db=mm9&position=chr4:153773317-153793605	chr4:153783317-153783605	Browse	289	25	1		0
Crtac1	NM_145123	114360	-34387	Intragenic	http://genome.ucsc.edu/cgi-bin/hgTracks?org=mouse&db=mm9&position=chr19:42461816-42482036	chr19:42471816-42472036	Browse	221	22	1		0
EG622339	NM_001081297	-12088	-13343	Upstream	http://genome.ucsc.edu/cgi-bin/hgTracks?org=mouse&db=mm9&position=chr12:70998874-71019277	chr12:71008874-71009277	Browse	404	44	0		0
Tmhs	NM_026571	181	-7694	Intragenic	http://genome.ucsc.edu/cgi-bin/hgTracks?org=mouse&db=mm9&position=chr17:28702705-28722903	chr17:28712705-28712903	Browse	199	19	0		0
2810408P10Rik	NM_198619	-84046	-109436	Upstream	http://genome.ucsc.edu/cgi-bin/hgTracks?org=mouse&db=mm9&position=chr4:147102937-147123141	chr4:147112937-147113141	Browse	205	21	0		0
Yif1a	NM_026553	-600	-4904	Upstream	http://genome.ucsc.edu/cgi-bin/hgTracks?org=mouse&db=mm9&position=chr19:5077587-5098303	chr19:5087587-5088303	Browse	717	105	4		0
Hrh3	NM_133849	5257	507	Downstream	http://genome.ucsc.edu/cgi-bin/hgTracks?org=mouse&db=mm9&position=chr2:179829313-179849588	chr2:179839313-179839588	Browse	276	25	1		0
Plcl2	NM_013880	-89326	-268380	Upstream	http://genome.ucsc.edu/cgi-bin/hgTracks?org=mouse&db=mm9&position=chr17:50549357-50569562	chr17:50559357-50559562	Browse	206	30	2		0
Stx4a	NM_009294	-403	-7561	Upstream	http://genome.ucsc.edu/cgi-bin/hgTracks?org=mouse&db=mm9&position=chr7:134974694-134995048	chr7:134984694-134985048	Browse	355	39	1		0
4933403G14Rik	NM_028908	-79	-3570	Upstream	http://genome.ucsc.edu/cgi-bin/hgTracks?org=mouse&db=mm9&position=chr8:128183562-128203752	chr8:128193562-128193752	Browse	191	16	0		0
Vstm2l	NM_198627	-1283	-31350	Upstream	http://genome.ucsc.edu/cgi-bin/hgTracks?org=mouse&db=mm9&position=chr2:157728677-157749621	chr2:157738677-157739621	Browse	945	548	7		0
1700029I01Rik	NM_027285	411932	92978	Downstream	http://genome.ucsc.edu/cgi-bin/hgTracks?org=mouse&db=mm9&position=chr4:146639623-146659825	chr4:146649623-146649825	Browse	203	20	1		0
1700029I01Rik	NM_027285	411708	92754	Downstream	http://genome.ucsc.edu/cgi-bin/hgTracks?org=mouse&db=mm9&position=chr4:146639374-146659574	chr4:146649374-146649574	Browse	201	19	1		0
Thoc1	NM_153552	-258	-37563	Upstream	http://genome.ucsc.edu/cgi-bin/hgTracks?org=mouse&db=mm9&position=chr18:9947742-9968195	chr18:9957742-9958195	Browse	454	55	4		0
Lrfn3	NM_175478	-8733	-15992	Upstream	http://genome.ucsc.edu/cgi-bin/hgTracks?org=mouse&db=mm9&position=chr7:31121554-31142059	chr7:31131554-31132059	Browse	506	99	1		0
Htr5a	NM_008314	-238	-13378	Upstream	http://genome.ucsc.edu/cgi-bin/hgTracks?org=mouse&db=mm9&position=chr5:28157988-28178534	chr5:28167988-28168534	Browse	547	103	2		0
Cplx3	NM_146223	5948	-293	Intragenic	http://genome.ucsc.edu/cgi-bin/hgTracks?org=mouse&db=mm9&position=chr9:57443696-57463866	chr9:57453696-57453866	Browse	171	16	1		0
Cox8c	NM_001039049	50414	49185	Downstream	http://genome.ucsc.edu/cgi-bin/hgTracks?org=mouse&db=mm9&position=chr12:104177879-104198077	chr12:104187879-104188077	Browse	199	18	1		0
Zdhhc22	NM_001080943	232	-5064	Intragenic	http://genome.ucsc.edu/cgi-bin/hgTracks?org=mouse&db=mm9&position=chr12:88314313-88334807	chr12:88324313-88324807	Browse	495	79	1		0
Snrp70	NM_009224	19470	276	Downstream	http://genome.ucsc.edu/cgi-bin/hgTracks?org=mouse&db=mm9&position=chr7:52641194-52661346	chr7:52651194-52651346	Browse	153	14	2		0
Car4	NM_007607	-13766	-21965	Upstream	http://genome.ucsc.edu/cgi-bin/hgTracks?org=mouse&db=mm9&position=chr11:84747376-84767917	chr11:84757376-84757917	Browse	542	106	1		0
Ppp2r5c	NM_001081457	105773	8450	Downstream	http://genome.ucsc.edu/cgi-bin/hgTracks?org=mouse&db=mm9&position=chr12:111819508-111840193	chr12:111829508-111830193	Browse	686	309	5		0
Mapk14	NM_011951	-146	-57107	Upstream	http://genome.ucsc.edu/cgi-bin/hgTracks?org=mouse&db=mm9&position=chr17:28817885-28838459	chr17:28827885-28828459	Browse	575	80	1		0
Ppfia3	NM_029741	27109	-785	Intragenic	http://genome.ucsc.edu/cgi-bin/hgTracks?org=mouse&db=mm9&position=chr7:52611544-52631675	chr7:52621544-52621675	Browse	132	12	0		0
Lrp11	NM_172784	19	-35640	Intragenic	http://genome.ucsc.edu/cgi-bin/hgTracks?org=mouse&db=mm9&position=chr10:7299529-7319692	chr10:7309529-7309692	Browse	164	14	0		0
Rph3a	NM_011286	128350	59331	Downstream	http://genome.ucsc.edu/cgi-bin/hgTracks?org=mouse&db=mm9&position=chr5:121508575-121529173	chr5:121518575-121519173	Browse	599	112	1		0
Dytn	NM_001081658	-8081	-72158	Upstream	http://genome.ucsc.edu/cgi-bin/hgTracks?org=mouse&db=mm9&position=chr1:63651099-63671681	chr1:63661099-63661681	Browse	583	138	0		0
Ptpn11	NM_001109992	-51773	-112638	Upstream	http://genome.ucsc.edu/cgi-bin/hgTracks?org=mouse&db=mm9&position=chr5:121518346-121539190	chr5:121528346-121529190	Browse	845	333	4		0
Pgbd5	NM_171824	65634	746	Downstream	http://genome.ucsc.edu/cgi-bin/hgTracks?org=mouse&db=mm9&position=chr8:126948492-126968911	chr8:126958492-126958911	Browse	420	42	2		0
Gnao1	NM_010308	2651	-155900	Intragenic	http://genome.ucsc.edu/cgi-bin/hgTracks?org=mouse&db=mm9&position=chr8:96327242-96347457	chr8:96337242-96337457	Browse	216	21	1		0
Vdac3	NM_011696	16867	209	Downstream	http://genome.ucsc.edu/cgi-bin/hgTracks?org=mouse&db=mm9&position=chr8:23694339-23714604	chr8:23704339-23704604	Browse	266	31	2		0
Snap25	NM_011428	904	-68075	Intragenic	http://genome.ucsc.edu/cgi-bin/hgTracks?org=mouse&db=mm9&position=chr2:136529745-136550342	chr2:136539745-136540342	Browse	598	142	2		0
Slc29a4	NM_146257	-7273	-27662	Upstream	http://genome.ucsc.edu/cgi-bin/hgTracks?org=mouse&db=mm9&position=chr5:143160513-143181010	chr5:143170513-143171010	Browse	498	83	2		0
2310047D13Rik	NM_027773	458	-5744	Intragenic	http://genome.ucsc.edu/cgi-bin/hgTracks?org=mouse&db=mm9&position=chr11:76005943-76026090	chr11:76015943-76016090	Browse	148	12	0		0
Accn1	NM_001034013	1086789	-1443	Intragenic	http://genome.ucsc.edu/cgi-bin/hgTracks?org=mouse&db=mm9&position=chr11:81770196-81790658	chr11:81780196-81780658	Browse	463	75	0		0
N28178	NM_172690	27985	3628	Downstream	http://genome.ucsc.edu/cgi-bin/hgTracks?org=mouse&db=mm9&position=chr4:42947910-42968355	chr4:42957910-42958355	Browse	446	71	0		0
Ina	NM_146100	1966	-7683	Intragenic	http://genome.ucsc.edu/cgi-bin/hgTracks?org=mouse&db=mm9&position=chr19:47080982-47101461	chr19:47090982-47091461	Browse	480	105	0		0
Kcns2	NM_181317	21	-4936	Intragenic	http://genome.ucsc.edu/cgi-bin/hgTracks?org=mouse&db=mm9&position=chr15:34757090-34777224	chr15:34767090-34767224	Browse	135	12	0		0
Nfkbib	NM_010908	-1805	-10079	Upstream	http://genome.ucsc.edu/cgi-bin/hgTracks?org=mouse&db=mm9&position=chr7:29531330-29551628	chr7:29541330-29541628	Browse	299	36	0		0
Zkscan2	NM_001081329	22045	235	Downstream	http://genome.ucsc.edu/cgi-bin/hgTracks?org=mouse&db=mm9&position=chr7:130634041-130654482	chr7:130644041-130644482	Browse	442	65	1		0
Ciita	NM_007575	13733	-25553	Intragenic	http://genome.ucsc.edu/cgi-bin/hgTracks?org=mouse&db=mm9&position=chr16:10491804-10512302	chr16:10501804-10502302	Browse	499	104	1		0
Tcerg1l	NM_183289	138297	-847	Intragenic	http://genome.ucsc.edu/cgi-bin/hgTracks?org=mouse&db=mm9&position=chr7:145578359-145598755	chr7:145588359-145588755	Browse	397	54	1		0
Papolb	NM_019943	2388	51	Downstream	http://genome.ucsc.edu/cgi-bin/hgTracks?org=mouse&db=mm9&position=chr5:142995979-143016177	chr5:143005979-143006177	Browse	199	20	0		0
Bst1	NM_009763	-10716	-35292	Upstream	http://genome.ucsc.edu/cgi-bin/hgTracks?org=mouse&db=mm9&position=chr5:44189359-44209471	chr5:44199359-44199471	Browse	113	10	0		0
Rlbp1l1	NM_028940	184	-182146	Intragenic	http://genome.ucsc.edu/cgi-bin/hgTracks?org=mouse&db=mm9&position=chr4:9186421-9206902	chr4:9196421-9196902	Browse	482	80	2		0
Cacng2	NM_007583	126279	621	Downstream	http://genome.ucsc.edu/cgi-bin/hgTracks?org=mouse&db=mm9&position=chr15:77940067-77960647	chr15:77950067-77950647	Browse	581	150	0		0
Thap1	NM_199042	7	-4719	Intragenic	http://genome.ucsc.edu/cgi-bin/hgTracks?org=mouse&db=mm9&position=chr8:27258386-27278835	chr8:27268386-27268835	Browse	450	86	1		0
Cdh13	NM_019707	668136	-371558	Intragenic	http://genome.ucsc.edu/cgi-bin/hgTracks?org=mouse&db=mm9&position=chr8:121465586-121486071	chr8:121475586-121476071	Browse	486	79	2		0
EG208426	NM_177585	295414	131040	Downstream	http://genome.ucsc.edu/cgi-bin/hgTracks?org=mouse&db=mm9&position=chr3:67981373-68001689	chr3:67991373-67991689	Browse	317	37	1		0
Tmem22	NM_001101483	17575	-1323	Intragenic	http://genome.ucsc.edu/cgi-bin/hgTracks?org=mouse&db=mm9&position=chr9:100460058-100480239	chr9:100470058-100470239	Browse	182	13	1		0
Bai3	NM_175642	161101	-601057	Intragenic	http://genome.ucsc.edu/cgi-bin/hgTracks?org=mouse&db=mm9&position=chr1:25275273-25295936	chr1:25285273-25285936	Browse	664	104	5		0
Tmem22	NM_001101483	17816	-1082	Intragenic	http://genome.ucsc.edu/cgi-bin/hgTracks?org=mouse&db=mm9&position=chr9:100460323-100480490	chr9:100470323-100470490	Browse	168	14	0		0
Sptlc2	NM_011479	80572	230	Downstream	http://genome.ucsc.edu/cgi-bin/hgTracks?org=mouse&db=mm9&position=chr12:88719295-88739536	chr12:88729295-88729536	Browse	242	23	1		0
Lhfpl4	NM_177763	25810	-1488	Intragenic	http://genome.ucsc.edu/cgi-bin/hgTracks?org=mouse&db=mm9&position=chr6:113133737-113154137	chr6:113143737-113144137	Browse	401	74	1		0
Chgb	NM_007694	498	-13297	Intragenic	http://genome.ucsc.edu/cgi-bin/hgTracks?org=mouse&db=mm9&position=chr2:132597332-132617878	chr2:132607332-132607878	Browse	547	143	3		0
BC035537	NM_153535	44476	-1101	Intragenic	http://genome.ucsc.edu/cgi-bin/hgTracks?org=mouse&db=mm9&position=chr8:46456485-46476622	chr8:46466485-46466622	Browse	138	11	1		0
Cpne9	NM_170673	-176	-23441	Upstream	http://genome.ucsc.edu/cgi-bin/hgTracks?org=mouse&db=mm9&position=chr6:113221833-113242302	chr6:113231833-113232302	Browse	470	91	2		0
Xkr4	NM_001011874	456206	-811	Intragenic	http://genome.ucsc.edu/cgi-bin/hgTracks?org=mouse&db=mm9&position=chr1:3650612-3671120	chr1:3660612-3661120	Browse	509	76	4		0
Lrfn2	NM_027452	-14733	-179943	Upstream	http://genome.ucsc.edu/cgi-bin/hgTracks?org=mouse&db=mm9&position=chr17:49046729-49067126	chr17:49056729-49057126	Browse	398	65	0		0
Ttc14	NM_025978	-65	-16505	Upstream	http://genome.ucsc.edu/cgi-bin/hgTracks?org=mouse&db=mm9&position=chr3:33688776-33709280	chr3:33698776-33699280	Browse	505	90	1		0
Slc35f4	NM_029238	226707	-611	Intragenic	http://genome.ucsc.edu/cgi-bin/hgTracks?org=mouse&db=mm9&position=chr14:50134694-50155150	chr14:50144694-50145150	Browse	457	75	2		0
OTTMUSG00000010105	NM_001039233	-147	-1342	Upstream	http://genome.ucsc.edu/cgi-bin/hgTracks?org=mouse&db=mm9&position=chr4:146024694-146044887	chr4:146034694-146034887	Browse	194	15	0		0
OTTMUSG00000010105	NM_001039233	-425	-1620	Upstream	http://genome.ucsc.edu/cgi-bin/hgTracks?org=mouse&db=mm9&position=chr4:146024435-146044675	chr4:146034435-146034675	Browse	241	26	2		0
Snx1	NM_019727	36486	-274	Intragenic	http://genome.ucsc.edu/cgi-bin/hgTracks?org=mouse&db=mm9&position=chr9:65962368-65982469	chr9:65972368-65972469	Browse	102	9	1		0
Wrnip1	NM_030215	59	-20513	Intragenic	http://genome.ucsc.edu/cgi-bin/hgTracks?org=mouse&db=mm9&position=chr13:32883651-32904024	chr13:32893651-32894024	Browse	374	30	2		0
Tubgcp4	NM_153387	-673	-26586	Upstream	http://genome.ucsc.edu/cgi-bin/hgTracks?org=mouse&db=mm9&position=chr2:120986200-121006339	chr2:120996200-120996339	Browse	140	11	1		0
Ddx25	NM_013932	16959	336	Downstream	http://genome.ucsc.edu/cgi-bin/hgTracks?org=mouse&db=mm9&position=chr9:35356340-35376441	chr9:35366340-35366441	Browse	102	9	1		0
D630002G06Rik	NM_172776	92084	33412	Downstream	http://genome.ucsc.edu/cgi-bin/hgTracks?org=mouse&db=mm9&position=chr19:8316648-8336834	chr19:8326648-8326834	Browse	187	9	1		0
2010-03-11	NM_177597	824	-2500	Intragenic	http://genome.ucsc.edu/cgi-bin/hgTracks?org=mouse&db=mm9&position=chr15:26229380-26249860	chr15:26239380-26239860	Browse	481	83	1		0
Elmo1	NM_080288	-93671	-513546	Upstream	http://genome.ucsc.edu/cgi-bin/hgTracks?org=mouse&db=mm9&position=chr13:20173572-20193672	chr13:20183572-20183672	Browse	101	9	1		0
V1rb3	NM_053226	9488	8555	Downstream	http://genome.ucsc.edu/cgi-bin/hgTracks?org=mouse&db=mm9&position=chr6:90172797-90192961	chr6:90182797-90182961	Browse	165	14	0		0
Pde4d	NM_011056	462048	-835264	Intragenic	http://genome.ucsc.edu/cgi-bin/hgTracks?org=mouse&db=mm9&position=chr13:109896251-109916632	chr13:109906251-109906632	Browse	382	62	1		0
EG620592	NM_001081283	-1515	-26792	Upstream	http://genome.ucsc.edu/cgi-bin/hgTracks?org=mouse&db=mm9&position=chrX:97004833-97024957	chrX:97014833-97014957	Browse	125	11	0		0
Cacng3	NM_019430	-807	-97880	Upstream	http://genome.ucsc.edu/cgi-bin/hgTracks?org=mouse&db=mm9&position=chr7:129804182-129824751	chr7:129814182-129814751	Browse	570	104	2		0
Bai3	NM_175642	763093	935	Downstream	http://genome.ucsc.edu/cgi-bin/hgTracks?org=mouse&db=mm9&position=chr1:25877433-25897617	chr1:25887433-25887617	Browse	185	14	0		0
A830006F12Rik	NM_177164	73	-159610	Intragenic	http://genome.ucsc.edu/cgi-bin/hgTracks?org=mouse&db=mm9&position=chr1:70762083-70782790	chr1:70772083-70772790	Browse	708	116	3		0
Zfp53	NM_013843	20	-21470	Intragenic	http://genome.ucsc.edu/cgi-bin/hgTracks?org=mouse&db=mm9&position=chr17:21615865-21636204	chr17:21625865-21626204	Browse	340	31	1		0
Glra1	NM_020492	93146	168	Downstream	http://genome.ucsc.edu/cgi-bin/hgTracks?org=mouse&db=mm9&position=chr11:55410999-55431705	chr11:55420999-55421705	Browse	707	216	2		0
Trpm3	NM_001035239	112	-850654	Intragenic	http://genome.ucsc.edu/cgi-bin/hgTracks?org=mouse&db=mm9&position=chr19:22203585-22224124	chr19:22213585-22214124	Browse	540	85	3		0
Crh	NM_205769	1191	-724	Intragenic	http://genome.ucsc.edu/cgi-bin/hgTracks?org=mouse&db=mm9&position=chr3:19584432-19604891	chr3:19594432-19594891	Browse	460	82	4		0
Slc17a6	NM_080853	-141	-49194	Upstream	http://genome.ucsc.edu/cgi-bin/hgTracks?org=mouse&db=mm9&position=chr7:58867012-58887436	chr7:58877012-58877436	Browse	425	65	2		0
Elavl2	NM_010486	124295	3005	Downstream	http://genome.ucsc.edu/cgi-bin/hgTracks?org=mouse&db=mm9&position=chr4:91031630-91051831	chr4:91041630-91041831	Browse	202	22	1		0
Dner	NM_152915	326481	98	Downstream	http://genome.ucsc.edu/cgi-bin/hgTracks?org=mouse&db=mm9&position=chr1:84682670-84703246	chr1:84692670-84693246	Browse	577	89	1		0
Cntnap2	NM_001004357	244	-2241038	Intragenic	http://genome.ucsc.edu/cgi-bin/hgTracks?org=mouse&db=mm9&position=chr6:45000188-45020478	chr6:45010188-45010478	Browse	291	32	0		0
Slitrk1	NM_199065	3972	-279	Intragenic	http://genome.ucsc.edu/cgi-bin/hgTracks?org=mouse&db=mm9&position=chr14:109302942-109323280	chr14:109312942-109313280	Browse	339	37	0		0
Epc2	NM_172663	-520	-100644	Upstream	http://genome.ucsc.edu/cgi-bin/hgTracks?org=mouse&db=mm9&position=chr2:49296430-49316539	chr2:49306430-49306539	Browse	110	9	1		0
Six6os1	NM_029444	36850	193	Downstream	http://genome.ucsc.edu/cgi-bin/hgTracks?org=mouse&db=mm9&position=chr12:74008765-74029120	chr12:74018765-74019120	Browse	356	57	0		0
Tmem28	NM_173446	563260	-1754	Intragenic	http://genome.ucsc.edu/cgi-bin/hgTracks?org=mouse&db=mm9&position=chr8:9758943-9779537	chr8:9768943-9769537	Browse	595	114	4		0
Htr1a	NM_008308	-787	-5228	Upstream	http://genome.ucsc.edu/cgi-bin/hgTracks?org=mouse&db=mm9&position=chr13:106222555-106243126	chr13:106232555-106233126	Browse	572	119	4		0
Chrm4	NM_007699	-852	-8493	Upstream	http://genome.ucsc.edu/cgi-bin/hgTracks?org=mouse&db=mm9&position=chr2:91751214-91771736	chr2:91761214-91761736	Browse	523	103	2		0
Hes7	NM_033041	3013	206	Downstream	http://genome.ucsc.edu/cgi-bin/hgTracks?org=mouse&db=mm9&position=chr11:68926900-68947048	chr11:68936900-68937048	Browse	149	14	0		0
Kazald1	NM_178929	-1200	-4344	Upstream	http://genome.ucsc.edu/cgi-bin/hgTracks?org=mouse&db=mm9&position=chr19:45138968-45159677	chr19:45148968-45149677	Browse	710	124	1		0
Npdc1	NM_008721	-509	-6921	Upstream	http://genome.ucsc.edu/cgi-bin/hgTracks?org=mouse&db=mm9&position=chr2:25247729-25268323	chr2:25257729-25258323	Browse	595	156	2		0
EG545758	NM_001024147	4947	-965	Intragenic	http://genome.ucsc.edu/cgi-bin/hgTracks?org=mouse&db=mm9&position=chr5:72967772-72987882	chr5:72977772-72977882	Browse	111	10	1		0
Neurod2	NM_010895	-10832	-15061	Upstream	http://genome.ucsc.edu/cgi-bin/hgTracks?org=mouse&db=mm9&position=chr11:98165845-98185950	chr11:98175845-98175950	Browse	106	10	0		0
Fcgr1	NM_010186	119507	108446	Downstream	http://genome.ucsc.edu/cgi-bin/hgTracks?org=mouse&db=mm9&position=chr3:96196272-96216411	chr3:96206272-96206411	Browse	140	10	1		0
Tbkbp1	NM_198100	16109	2567	Downstream	http://genome.ucsc.edu/cgi-bin/hgTracks?org=mouse&db=mm9&position=chr11:97003359-97023807	chr11:97013359-97013807	Browse	449	71	0		0
Pax7	NM_011039	112930	18042	Downstream	http://genome.ucsc.edu/cgi-bin/hgTracks?org=mouse&db=mm9&position=chr4:139396798-139417002	chr4:139406798-139407002	Browse	205	22	0		0
Zdhhc7	NM_133967	19293	-1085	Intragenic	http://genome.ucsc.edu/cgi-bin/hgTracks?org=mouse&db=mm9&position=chr8:122614224-122634576	chr8:122624224-122624576	Browse	353	40	2		0
Gnas	NM_019690	-794	-54559	Upstream	http://genome.ucsc.edu/cgi-bin/hgTracks?org=mouse&db=mm9&position=chr2:174098818-174119118	chr2:174108818-174109118	Browse	301	32	0		0
Tmem128	NM_025480	471	-8773	Intragenic	http://genome.ucsc.edu/cgi-bin/hgTracks?org=mouse&db=mm9&position=chr5:38642034-38662133	chr5:38652034-38652133	Browse	100	9	1		0
Slfn5	NM_183201	-378	-11218	Upstream	http://genome.ucsc.edu/cgi-bin/hgTracks?org=mouse&db=mm9&position=chr11:82755165-82775284	chr11:82765165-82765284	Browse	120	10	0		0
Ccnd2	NM_009829	4953	-20387	Intragenic	http://genome.ucsc.edu/cgi-bin/hgTracks?org=mouse&db=mm9&position=chr6:127070620-127090738	chr6:127080620-127080738	Browse	119	9	1		0
Gpx5	NM_010343	-32280	-38534	Upstream	http://genome.ucsc.edu/cgi-bin/hgTracks?org=mouse&db=mm9&position=chr13:21335943-21356136	chr13:21345943-21346136	Browse	194	16	1		0
Ppm1a	NM_008910	71113	38154	Downstream	http://genome.ucsc.edu/cgi-bin/hgTracks?org=mouse&db=mm9&position=chr12:73923594-73943820	chr12:73933594-73933820	Browse	227	21	0		0
9930012K11Rik	NM_001004155	-548	-5646	Upstream	http://genome.ucsc.edu/cgi-bin/hgTracks?org=mouse&db=mm9&position=chr14:70543555-70563837	chr14:70553555-70553837	Browse	283	29	1		0
Flt4	NM_008029	24027	-18476	Intragenic	http://genome.ucsc.edu/cgi-bin/hgTracks?org=mouse&db=mm9&position=chr11:49437168-49457334	chr11:49447168-49447334	Browse	167	14	0		0
Gm50	NM_001007573	5445	-1488	Intragenic	http://genome.ucsc.edu/cgi-bin/hgTracks?org=mouse&db=mm9&position=chr4:124527684-124548236	chr4:124537684-124538236	Browse	553	97	2		0
Gpx5	NM_010343	-26847	-33101	Upstream	http://genome.ucsc.edu/cgi-bin/hgTracks?org=mouse&db=mm9&position=chr13:21341236-21361732	chr13:21351236-21351732	Browse	497	55	5		0
C430004E15Rik	NM_175286	-157	-7422	Upstream	http://genome.ucsc.edu/cgi-bin/hgTracks?org=mouse&db=mm9&position=chr2:25107840-25128123	chr2:25117840-25118123	Browse	284	24	1		0
Rab40c	NM_139154	37841	252	Downstream	http://genome.ucsc.edu/cgi-bin/hgTracks?org=mouse&db=mm9&position=chr17:26046849-26066948	chr17:26056849-26056948	Browse	100	10	0		0
Mdga1	NM_001081160	24976	-34949	Intragenic	http://genome.ucsc.edu/cgi-bin/hgTracks?org=mouse&db=mm9&position=chr17:29979828-29999927	chr17:29989828-29989927	Browse	100	9	1		0
Gdap1l1	NM_144891	891	-15967	Intragenic	http://genome.ucsc.edu/cgi-bin/hgTracks?org=mouse&db=mm9&position=chr2:163254798-163275408	chr2:163264798-163265408	Browse	611	114	2		0
Ksr2	NM_001034873	-356	-142299	Upstream	http://genome.ucsc.edu/cgi-bin/hgTracks?org=mouse&db=mm9&position=chr5:117853533-117873731	chr5:117863533-117863731	Browse	199	19	0		0
Mapk8ip1	NM_011162	6184	-11400	Intragenic	http://genome.ucsc.edu/cgi-bin/hgTracks?org=mouse&db=mm9&position=chr2:92219706-92240242	chr2:92229706-92230242	Browse	537	76	2		0
Aggf1	NM_025630	24656	38	Downstream	http://genome.ucsc.edu/cgi-bin/hgTracks?org=mouse&db=mm9&position=chr13:96135277-96155394	chr13:96145277-96145394	Browse	118	10	1		0
Trim72	NM_001079932	551	-6360	Intragenic	http://genome.ucsc.edu/cgi-bin/hgTracks?org=mouse&db=mm9&position=chr7:135138458-135158607	chr7:135148458-135148607	Browse	150	14	0		0
Fcgr1	NM_010186	49930	38869	Downstream	http://genome.ucsc.edu/cgi-bin/hgTracks?org=mouse&db=mm9&position=chr3:96126675-96146848	chr3:96136675-96136848	Browse	174	12	1		0
Mapk11	NM_011161	7305	231	Downstream	http://genome.ucsc.edu/cgi-bin/hgTracks?org=mouse&db=mm9&position=chr15:88970158-88990306	chr15:88980158-88980306	Browse	149	13	0		0
Mapk11	NM_011161	7710	636	Downstream	http://genome.ucsc.edu/cgi-bin/hgTracks?org=mouse&db=mm9&position=chr15:88970421-88990879	chr15:88980421-88980879	Browse	459	76	2		0
Ctdp1	NM_026295	62097	388	Downstream	http://genome.ucsc.edu/cgi-bin/hgTracks?org=mouse&db=mm9&position=chr18:80656690-80676885	chr18:80666690-80666885	Browse	196	18	0		0
Bcas1	NM_029815	-23534	-104215	Upstream	http://genome.ucsc.edu/cgi-bin/hgTracks?org=mouse&db=mm9&position=chr2:170139060-170159165	chr2:170149060-170149165	Browse	106	10	0		0
Tspyl4	NM_030203	-323	-4223	Upstream	http://genome.ucsc.edu/cgi-bin/hgTracks?org=mouse&db=mm9&position=chr10:34006832-34026968	chr10:34016832-34016968	Browse	137	11	0		0
Ric3	NM_001038624	48178	-828	Intragenic	http://genome.ucsc.edu/cgi-bin/hgTracks?org=mouse&db=mm9&position=chr7:116215667-116236312	chr7:116225667-116226312	Browse	646	102	2		0
Srf	NM_020493	6006	-3318	Intragenic	http://genome.ucsc.edu/cgi-bin/hgTracks?org=mouse&db=mm9&position=chr17:46679715-46699877	chr17:46689715-46689877	Browse	163	14	0		0
Ptprr	NM_011217	917	-255614	Intragenic	http://genome.ucsc.edu/cgi-bin/hgTracks?org=mouse&db=mm9&position=chr10:115446080-115466673	chr10:115456080-115456673	Browse	594	72	0		0
E130309D14Rik	NM_001013784	-230	-22142	Upstream	http://genome.ucsc.edu/cgi-bin/hgTracks?org=mouse&db=mm9&position=chr11:74422733-74442987	chr11:74432733-74432987	Browse	255	32	0		0
2310007D09Rik	NM_027975	-46	-18585	Upstream	http://genome.ucsc.edu/cgi-bin/hgTracks?org=mouse&db=mm9&position=chr2:158583511-158603918	chr2:158593511-158593918	Browse	408	41	1		0
Mxd4	NM_010753	11339	208	Downstream	http://genome.ucsc.edu/cgi-bin/hgTracks?org=mouse&db=mm9&position=chr5:34520511-34540623	chr5:34530511-34530623	Browse	113	10	0		0
Hcn2	NM_008226	1470	-18005	Intragenic	http://genome.ucsc.edu/cgi-bin/hgTracks?org=mouse&db=mm9&position=chr10:79170564-79191159	chr10:79180564-79181159	Browse	596	118	1		0
Smarca5	NM_053124	39477	-39	Intragenic	http://genome.ucsc.edu/cgi-bin/hgTracks?org=mouse&db=mm9&position=chr8:83253269-83273372	chr8:83263269-83263372	Browse	104	10	1		0
Smarca5	NM_053124	39737	221	Downstream	http://genome.ucsc.edu/cgi-bin/hgTracks?org=mouse&db=mm9&position=chr8:83253455-83273632	chr8:83263455-83263632	Browse	178	12	1		0
Letmd1	NM_134093	206	-9865	Intragenic	http://genome.ucsc.edu/cgi-bin/hgTracks?org=mouse&db=mm9&position=chr15:100289677-100309782	chr15:100299677-100299782	Browse	106	10	0		0
Letmd1	NM_134093	-586	-10657	Upstream	http://genome.ucsc.edu/cgi-bin/hgTracks?org=mouse&db=mm9&position=chr15:100288804-100309000	chr15:100298804-100299000	Browse	197	17	1		0
Tigd3	NM_198634	3359	389	Downstream	http://genome.ucsc.edu/cgi-bin/hgTracks?org=mouse&db=mm9&position=chr19:5884122-5904691	chr19:5894122-5894691	Browse	570	63	4		0
Chga	NM_007693	546	-9513	Intragenic	http://genome.ucsc.edu/cgi-bin/hgTracks?org=mouse&db=mm9&position=chr12:103783670-103803777	chr12:103793670-103793777	Browse	108	9	1		0
Acsl6	NM_001033598	-567	-58283	Upstream	http://genome.ucsc.edu/cgi-bin/hgTracks?org=mouse&db=mm9&position=chr11:54106416-54127037	chr11:54116416-54117037	Browse	622	96	2		0
Vav1	NM_011691	-4845	-53684	Upstream	http://genome.ucsc.edu/cgi-bin/hgTracks?org=mouse&db=mm9&position=chr17:57403603-57423745	chr17:57413603-57413745	Browse	143	10	1		0
Hist3h2bb	NM_206882	412	-53	Intragenic	http://genome.ucsc.edu/cgi-bin/hgTracks?org=mouse&db=mm9&position=chr11:58757911-58778011	chr11:58767911-58768011	Browse	101	9	1		0
Ssfa2	NM_080558	538	-34757	Intragenic	http://genome.ucsc.edu/cgi-bin/hgTracks?org=mouse&db=mm9&position=chr2:79466097-79486300	chr2:79476097-79476300	Browse	204	20	0		0
Rims2	NM_053271	1066	-482543	Intragenic	http://genome.ucsc.edu/cgi-bin/hgTracks?org=mouse&db=mm9&position=chr15:39020651-39041136	chr15:39030651-39031136	Browse	486	73	1		0
Dgkh	NM_001081336	-32707	-188188	Upstream	http://genome.ucsc.edu/cgi-bin/hgTracks?org=mouse&db=mm9&position=chr14:78926543-78946951	chr14:78936543-78936951	Browse	409	53	1		0
Lrrc24	NM_198119	7018	120	Downstream	http://genome.ucsc.edu/cgi-bin/hgTracks?org=mouse&db=mm9&position=chr15:76542593-76562998	chr15:76552593-76552998	Browse	406	52	1		0
Klhdc9	NM_001033039	2459	109	Downstream	http://genome.ucsc.edu/cgi-bin/hgTracks?org=mouse&db=mm9&position=chr1:173280948-173301131	chr1:173290948-173291131	Browse	184	17	0		0
Erlin1	NM_145502	35051	471	Downstream	http://genome.ucsc.edu/cgi-bin/hgTracks?org=mouse&db=mm9&position=chr19:44134422-44154552	chr19:44144422-44144552	Browse	131	9	1		0
2610024G14Rik	NM_019836	15928	120	Downstream	http://genome.ucsc.edu/cgi-bin/hgTracks?org=mouse&db=mm9&position=chr5:77728945-77749621	chr5:77738945-77739621	Browse	677	212	0		0
2810408P10Rik	NM_198619	-83827	-109217	Upstream	http://genome.ucsc.edu/cgi-bin/hgTracks?org=mouse&db=mm9&position=chr4:147103188-147123362	chr4:147113188-147113362	Browse	175	14	0		0
Dmxl1	NM_001081371	-637	-132710	Upstream	http://genome.ucsc.edu/cgi-bin/hgTracks?org=mouse&db=mm9&position=chr18:49981933-50002342	chr18:49991933-49992342	Browse	410	34	2		0
Bag4	NM_026121	-10137	-30808	Upstream	http://genome.ucsc.edu/cgi-bin/hgTracks?org=mouse&db=mm9&position=chr8:26854748-26875017	chr8:26864748-26865017	Browse	270	37	0		0
Brp44	NM_027430	-552	-20559	Upstream	http://genome.ucsc.edu/cgi-bin/hgTracks?org=mouse&db=mm9&position=chr1:167380632-167400966	chr1:167390632-167390966	Browse	335	41	1		0
Nrsn1	NM_009513	17200	-710	Intragenic	http://genome.ucsc.edu/cgi-bin/hgTracks?org=mouse&db=mm9&position=chr13:25350804-25371492	chr13:25360804-25361492	Browse	689	147	2		0
BC016423	NM_134063	45342	268	Downstream	http://genome.ucsc.edu/cgi-bin/hgTracks?org=mouse&db=mm9&position=chr13:3600302-3620720	chr13:3610302-3610720	Browse	419	52	0		0
Me2	NM_145494	45695	342	Downstream	http://genome.ucsc.edu/cgi-bin/hgTracks?org=mouse&db=mm9&position=chr18:73965308-73985499	chr18:73975308-73975499	Browse	192	15	0		0
Cox8c	NM_001039049	48706	47477	Downstream	http://genome.ucsc.edu/cgi-bin/hgTracks?org=mouse&db=mm9&position=chr12:104176015-104196465	chr12:104186015-104186465	Browse	451	55	1		0
BC060632	NM_198625	16496	-3421	Intragenic	http://genome.ucsc.edu/cgi-bin/hgTracks?org=mouse&db=mm9&position=chr8:113251757-113271974	chr8:113261757-113261974	Browse	218	20	1		0
Zdhhc22	NM_001080943	957	-4339	Intragenic	http://genome.ucsc.edu/cgi-bin/hgTracks?org=mouse&db=mm9&position=chr12:88314962-88335569	chr12:88324962-88325569	Browse	608	93	1		0
Irgm	NM_008326	-11533	-17631	Upstream	http://genome.ucsc.edu/cgi-bin/hgTracks?org=mouse&db=mm9&position=chr11:48657134-48677271	chr11:48667134-48667271	Browse	138	11	1		0
Phyhipl	NM_178621	40762	-828	Intragenic	http://genome.ucsc.edu/cgi-bin/hgTracks?org=mouse&db=mm9&position=chr10:70050890-70071474	chr10:70060890-70061474	Browse	585	116	0		0
Ndc80	NM_023294	57050	26298	Downstream	http://genome.ucsc.edu/cgi-bin/hgTracks?org=mouse&db=mm9&position=chr17:71892214-71912693	chr17:71902214-71902693	Browse	480	64	0		0
Nol14	NM_029278	21553	-60	Intragenic	http://genome.ucsc.edu/cgi-bin/hgTracks?org=mouse&db=mm9&position=chr5:34992508-35013027	chr5:35002508-35003027	Browse	520	149	1		0
BC036313	NM_001024645	533	-16639	Intragenic	http://genome.ucsc.edu/cgi-bin/hgTracks?org=mouse&db=mm9&position=chr14:56100390-56120588	chr14:56110390-56110588	Browse	199	19	0		0
Gnptg	NM_172529	5450	-350	Intragenic	http://genome.ucsc.edu/cgi-bin/hgTracks?org=mouse&db=mm9&position=chr17:25366421-25386921	chr17:25376421-25376921	Browse	501	70	2		0
Mxd1	NM_010751	18950	421	Downstream	http://genome.ucsc.edu/cgi-bin/hgTracks?org=mouse&db=mm9&position=chr6:86609411-86629526	chr6:86619411-86619526	Browse	116	10	0		0
Foxn4	NM_148935	19665	67	Downstream	http://genome.ucsc.edu/cgi-bin/hgTracks?org=mouse&db=mm9&position=chr5:114713718-114733960	chr5:114723718-114723960	Browse	243	23	1		0
Lhfpl4	NM_177763	25520	-1778	Intragenic	http://genome.ucsc.edu/cgi-bin/hgTracks?org=mouse&db=mm9&position=chr6:113133520-113153671	chr6:113143520-113143671	Browse	152	12	1		0
Kcnh8	NM_001031811	813	-301644	Intragenic	http://genome.ucsc.edu/cgi-bin/hgTracks?org=mouse&db=mm9&position=chr17:52732592-52753093	chr17:52742592-52743093	Browse	502	74	2		0
Txn2	NM_019913	13619	-325	Intragenic	http://genome.ucsc.edu/cgi-bin/hgTracks?org=mouse&db=mm9&position=chr15:77749047-77769151	chr15:77759047-77759151	Browse	105	9	1		0
Lrfn2	NM_027452	-14370	-179580	Upstream	http://genome.ucsc.edu/cgi-bin/hgTracks?org=mouse&db=mm9&position=chr17:49047278-49067387	chr17:49057278-49057387	Browse	110	9	1		0
Cux2	NM_007804	66124	-121486	Intragenic	http://genome.ucsc.edu/cgi-bin/hgTracks?org=mouse&db=mm9&position=chr5:122366291-122386429	chr5:122376291-122376429	Browse	139	11	1		0
Ckmt1	NM_009897	797	-4300	Intragenic	http://genome.ucsc.edu/cgi-bin/hgTracks?org=mouse&db=mm9&position=chr2:121175112-121195300	chr2:121185112-121185300	Browse	189	17	0		0
Ckmt1	NM_009897	-228	-5325	Upstream	http://genome.ucsc.edu/cgi-bin/hgTracks?org=mouse&db=mm9&position=chr2:121173986-121194351	chr2:121183986-121184351	Browse	366	54	2		0
Pus3	NM_023292	-355	-8073	Upstream	http://genome.ucsc.edu/cgi-bin/hgTracks?org=mouse&db=mm9&position=chr9:35356472-35376860	chr9:35366472-35366860	Browse	389	61	1		0
Dusp6	NM_026268	-64	-4318	Upstream	http://genome.ucsc.edu/cgi-bin/hgTracks?org=mouse&db=mm9&position=chr10:98715659-98735999	chr10:98725659-98725999	Browse	341	27	3		0
Pik3r1	NM_001077495	120629	33174	Downstream	http://genome.ucsc.edu/cgi-bin/hgTracks?org=mouse&db=mm9&position=chr13:102561276-102581441	chr13:102571276-102571441	Browse	166	14	0		0
Slc1a4	NM_018861	29341	-1126	Intragenic	http://genome.ucsc.edu/cgi-bin/hgTracks?org=mouse&db=mm9&position=chr11:20221450-20241620	chr11:20231450-20231620	Browse	171	13	1		0
C030045D06Rik	NM_001033636	66144	31231	Downstream	http://genome.ucsc.edu/cgi-bin/hgTracks?org=mouse&db=mm9&position=chr1:11310073-11330299	chr1:11320073-11320299	Browse	227	21	2		0
Gpbp1	NM_028487	64171	13	Downstream	http://genome.ucsc.edu/cgi-bin/hgTracks?org=mouse&db=mm9&position=chr13:112269948-112290288	chr13:112279948-112280288	Browse	341	45	0		0
Zfp579	NM_026741	3838	588	Downstream	http://genome.ucsc.edu/cgi-bin/hgTracks?org=mouse&db=mm9&position=chr7:4938028-4958719	chr7:4948028-4948719	Browse	692	118	1		0
Ccdc106	NM_146178	-3350	-6938	Upstream	http://genome.ucsc.edu/cgi-bin/hgTracks?org=mouse&db=mm9&position=chr7:4995351-5015548	chr7:5005351-5005548	Browse	198	17	1		0
Agtrap	NM_009642	6995	-4009	Intragenic	http://genome.ucsc.edu/cgi-bin/hgTracks?org=mouse&db=mm9&position=chr4:147448104-147468218	chr4:147458104-147458218	Browse	115	10	1		0
Kif13b	NM_001081177	-66996	-220762	Upstream	http://genome.ucsc.edu/cgi-bin/hgTracks?org=mouse&db=mm9&position=chr14:65194095-65214500	chr14:65204095-65204500	Browse	406	45	0		0
Gad1	NM_008077	-2466	-42315	Upstream	http://genome.ucsc.edu/cgi-bin/hgTracks?org=mouse&db=mm9&position=chr2:70387480-70408036	chr2:70397480-70398036	Browse	557	95	1		0
Nell2	NM_016743	306705	-2552	Intragenic	http://genome.ucsc.edu/cgi-bin/hgTracks?org=mouse&db=mm9&position=chr15:95346272-95366778	chr15:95356272-95356778	Browse	507	126	2		0
Gpr1	NM_146250	64741	33225	Downstream	http://genome.ucsc.edu/cgi-bin/hgTracks?org=mouse&db=mm9&position=chr1:63283769-63304063	chr1:63293769-63294063	Browse	295	39	2		0
Esx1	NM_007957	6499	1569	Downstream	http://genome.ucsc.edu/cgi-bin/hgTracks?org=mouse&db=mm9&position=chrX:133646304-133666506	chrX:133656304-133656506	Browse	203	19	1		0
Cetn3	NM_007684	-144	-14010	Upstream	http://genome.ucsc.edu/cgi-bin/hgTracks?org=mouse&db=mm9&position=chr13:81912090-81932201	chr13:81922090-81922201	Browse	112	9	1		0
H2afz	NM_016750	-32130	-34454	Upstream	http://genome.ucsc.edu/cgi-bin/hgTracks?org=mouse&db=mm9&position=chr3:137485352-137505550	chr3:137495352-137495550	Browse	199	18	1		0
Ccdc44	NM_027346	-128	-7634	Upstream	http://genome.ucsc.edu/cgi-bin/hgTracks?org=mouse&db=mm9&position=chr11:105917202-105937416	chr11:105927202-105927416	Browse	215	20	1		0
Obfc2b	NM_027257	7576	-826	Intragenic	http://genome.ucsc.edu/cgi-bin/hgTracks?org=mouse&db=mm9&position=chr10:127835853-127856304	chr10:127845853-127846304	Browse	452	47	3		0
Stk11	NM_011492	14290	355	Downstream	http://genome.ucsc.edu/cgi-bin/hgTracks?org=mouse&db=mm9&position=chr10:79583518-79603621	chr10:79593518-79593621	Browse	104	9	1		0
AI593442	NM_178906	3678	-2710	Intragenic	http://genome.ucsc.edu/cgi-bin/hgTracks?org=mouse&db=mm9&position=chr9:52474615-52495106	chr9:52484615-52485106	Browse	492	69	1		0
Cdk5r2	NM_009872	3256	552	Downstream	http://genome.ucsc.edu/cgi-bin/hgTracks?org=mouse&db=mm9&position=chr1:74894568-74915053	chr1:74904568-74905053	Browse	486	67	3		0
Wnt10a	NM_009518	17727	5067	Downstream	http://genome.ucsc.edu/cgi-bin/hgTracks?org=mouse&db=mm9&position=chr1:74845766-74865866	chr1:74855766-74855866	Browse	101	9	1		0
Bhlhb4	NM_080641	-768	-3011	Upstream	http://genome.ucsc.edu/cgi-bin/hgTracks?org=mouse&db=mm9&position=chr2:180498448-180518840	chr2:180508448-180508840	Browse	393	48	0		0
Lrp1	NM_008512	-1038	-84029	Upstream	http://genome.ucsc.edu/cgi-bin/hgTracks?org=mouse&db=mm9&position=chr10:126963977-126984396	chr10:126973977-126974396	Browse	420	73	0		0
Nxph1	NM_008751	7704	-290856	Intragenic	http://genome.ucsc.edu/cgi-bin/hgTracks?org=mouse&db=mm9&position=chr6:8897385-8917810	chr6:8907385-8907810	Browse	426	59	3		0
Bcl11a	NM_016707	-5200	-100278	Upstream	http://genome.ucsc.edu/cgi-bin/hgTracks?org=mouse&db=mm9&position=chr11:23962801-23982989	chr11:23972801-23972989	Browse	189	15	2		0
Grid1	NM_008166	-3805	-764785	Upstream	http://genome.ucsc.edu/cgi-bin/hgTracks?org=mouse&db=mm9&position=chr14:35619444-35639778	chr14:35629444-35629778	Browse	335	56	2		0
Cidea	NM_007702	-1616	-25847	Upstream	http://genome.ucsc.edu/cgi-bin/hgTracks?org=mouse&db=mm9&position=chr18:67491341-67511904	chr18:67501341-67501904	Browse	564	82	3		0
Upk1a	NM_026815	-2852	-12235	Upstream	http://genome.ucsc.edu/cgi-bin/hgTracks?org=mouse&db=mm9&position=chr7:31375147-31395341	chr7:31385147-31385341	Browse	195	18	0		0
Crmp1	NM_007765	-5103	-51445	Upstream	http://genome.ucsc.edu/cgi-bin/hgTracks?org=mouse&db=mm9&position=chr5:37621722-37642104	chr5:37631722-37632104	Browse	383	64	0		0
Pdx1	NM_008814	11450	6431	Downstream	http://genome.ucsc.edu/cgi-bin/hgTracks?org=mouse&db=mm9&position=chr5:148083011-148103209	chr5:148093011-148093209	Browse	199	18	1		0
Kif26a	NM_001097621	-4762	-40302	Upstream	http://genome.ucsc.edu/cgi-bin/hgTracks?org=mouse&db=mm9&position=chr12:113369416-113389954	chr12:113379416-113379954	Browse	539	84	4		0
Pcdhac1	NM_001003671	1877	-95645	Intragenic	http://genome.ucsc.edu/cgi-bin/hgTracks?org=mouse&db=mm9&position=chr18:37241484-37261921	chr18:37251484-37251921	Browse	438	82	1		0
Rpl38	NM_001048057	-15910	-19699	Upstream	http://genome.ucsc.edu/cgi-bin/hgTracks?org=mouse&db=mm9&position=chr11:114503686-114524286	chr11:114513686-114514286	Browse	601	74	2		0
Pou4f2	NM_138944	-1479	-5123	Upstream	http://genome.ucsc.edu/cgi-bin/hgTracks?org=mouse&db=mm9&position=chr8:80945185-80965777	chr8:80955185-80955777	Browse	593	127	2		0
Gbx1	NM_015739	25276	2853	Downstream	http://genome.ucsc.edu/cgi-bin/hgTracks?org=mouse&db=mm9&position=chr5:24025324-24045755	chr5:24035324-24035755	Browse	432	54	0		0
Nefl	NM_010910	-3401	-7255	Upstream	http://genome.ucsc.edu/cgi-bin/hgTracks?org=mouse&db=mm9&position=chr14:68688241-68708831	chr14:68698241-68698831	Browse	591	84	2		0
Inhbb	NM_008381	2303	-4481	Intragenic	http://genome.ucsc.edu/cgi-bin/hgTracks?org=mouse&db=mm9&position=chr1:121304243-121324448	chr1:121314243-121314448	Browse	206	20	0		0
Hist1h3c	NM_175653	-218	-698	Upstream	http://genome.ucsc.edu/cgi-bin/hgTracks?org=mouse&db=mm9&position=chr13:23826630-23846754	chr13:23836630-23836754	Browse	125	11	0		0
Lhx4	NM_010712	29681	6442	Downstream	http://genome.ucsc.edu/cgi-bin/hgTracks?org=mouse&db=mm9&position=chr1:157568406-157588631	chr1:157578406-157578631	Browse	226	20	0		0
Flrt1	NM_201411	47245	36566	Downstream	http://genome.ucsc.edu/cgi-bin/hgTracks?org=mouse&db=mm9&position=chr19:7206586-7226813	chr19:7216586-7216813	Browse	228	22	1		0
Lypd4	NM_182785	2942	-2130	Intragenic	http://genome.ucsc.edu/cgi-bin/hgTracks?org=mouse&db=mm9&position=chr7:25642486-25662686	chr7:25652486-25652686	Browse	201	22	2		0
Zfp322a	NM_172586	-45509	-61608	Upstream	http://genome.ucsc.edu/cgi-bin/hgTracks?org=mouse&db=mm9&position=chr13:23389409-23409523	chr13:23399409-23399523	Browse	115	10	1		0
Cacna1e	NM_009782	331189	-2213	Intragenic	http://genome.ucsc.edu/cgi-bin/hgTracks?org=mouse&db=mm9&position=chr1:156560581-156581018	chr1:156570581-156571018	Browse	438	68	2		0
Shmt2	NM_028230	5286	-11	Intragenic	http://genome.ucsc.edu/cgi-bin/hgTracks?org=mouse&db=mm9&position=chr10:126949405-126969540	chr10:126959405-126959540	Browse	136	11	1		0
Nrxn2	NM_020253	74779	-30423	Intragenic	http://genome.ucsc.edu/cgi-bin/hgTracks?org=mouse&db=mm9&position=chr19:6492559-6513133	chr19:6502559-6503133	Browse	575	90	1		0
Hes7	NM_033041	4257	1450	Downstream	http://genome.ucsc.edu/cgi-bin/hgTracks?org=mouse&db=mm9&position=chr11:68927998-68948264	chr11:68937998-68938264	Browse	267	22	2		0
Grik2	NM_001111268	686211	-3081	Intragenic	http://genome.ucsc.edu/cgi-bin/hgTracks?org=mouse&db=mm9&position=chr10:49495222-49515694	chr10:49505222-49505694	Browse	473	72	3		0
Eftud1	NM_175317	216893	87681	Downstream	http://genome.ucsc.edu/cgi-bin/hgTracks?org=mouse&db=mm9&position=chr7:90003939-90024199	chr7:90013939-90014199	Browse	261	25	1		0
Cdkn2b	NM_007670	7343	2709	Downstream	http://genome.ucsc.edu/cgi-bin/hgTracks?org=mouse&db=mm9&position=chr4:88949230-88969873	chr4:88959230-88959873	Browse	644	137	0		0
Mfng	NM_008595	-5875	-23438	Upstream	http://genome.ucsc.edu/cgi-bin/hgTracks?org=mouse&db=mm9&position=chr15:78570295-78590779	chr15:78580295-78580779	Browse	485	84	2		0
Hoxc4	NM_013553	48376	45918	Downstream	http://genome.ucsc.edu/cgi-bin/hgTracks?org=mouse&db=mm9&position=chr15:102903100-102923274	chr15:102913100-102913274	Browse	175	15	1		0
1810073N04Rik	NM_024249	79808	32504	Downstream	http://genome.ucsc.edu/cgi-bin/hgTracks?org=mouse&db=mm9&position=chr11:120034978-120055162	chr11:120044978-120045162	Browse	185	15	0		0
Smpd3	NM_021491	81000	-4441	Intragenic	http://genome.ucsc.edu/cgi-bin/hgTracks?org=mouse&db=mm9&position=chr8:108847179-108867612	chr8:108857179-108857612	Browse	434	57	1		0
Unc45b	NM_178680	15754	-16322	Intragenic	http://genome.ucsc.edu/cgi-bin/hgTracks?org=mouse&db=mm9&position=chr11:82730478-82750674	chr11:82740478-82740674	Browse	197	18	0		0
Rtn4rl2	NM_199223	4078	-10669	Intragenic	http://genome.ucsc.edu/cgi-bin/hgTracks?org=mouse&db=mm9&position=chr2:84706065-84726292	chr2:84716065-84716292	Browse	228	24	1		0
Unc5a	NM_153131	-3892	-60479	Upstream	http://genome.ucsc.edu/cgi-bin/hgTracks?org=mouse&db=mm9&position=chr13:55036515-55057075	chr13:55046515-55047075	Browse	561	119	5		0
Nos1	NM_008712	-22324	-109017	Upstream	http://genome.ucsc.edu/cgi-bin/hgTracks?org=mouse&db=mm9&position=chr5:118284670-118304987	chr5:118294670-118294987	Browse	318	59	1		0
Lgmn	NM_011175	4603	-40997	Intragenic	http://genome.ucsc.edu/cgi-bin/hgTracks?org=mouse&db=mm9&position=chr12:103626849-103647060	chr12:103636849-103637060	Browse	212	22	1		0
Fgf14	NM_010201	216881	2636	Downstream	http://genome.ucsc.edu/cgi-bin/hgTracks?org=mouse&db=mm9&position=chr14:124584389-124604907	chr14:124594389-124594907	Browse	519	79	2		0
Znrf4	NM_011483	-3515	-4751	Upstream	http://genome.ucsc.edu/cgi-bin/hgTracks?org=mouse&db=mm9&position=chr17:56637058-56657326	chr17:56647058-56647326	Browse	269	26	2		0
Kcnn2	NM_080465	3795	-121935	Intragenic	http://genome.ucsc.edu/cgi-bin/hgTracks?org=mouse&db=mm9&position=chr18:45713376-45733871	chr18:45723376-45723871	Browse	496	56	1		0
Efna5	NM_010109	271192	-5371	Intragenic	http://genome.ucsc.edu/cgi-bin/hgTracks?org=mouse&db=mm9&position=chr17:63215147-63235472	chr17:63225147-63225472	Browse	326	47	2		0
Lgals2	NM_025622	-3834	-8502	Upstream	http://genome.ucsc.edu/cgi-bin/hgTracks?org=mouse&db=mm9&position=chr15:78667375-78687699	chr15:78677375-78677699	Browse	325	28	0		0
Chat	NM_009891	59625	1918	Downstream	http://genome.ucsc.edu/cgi-bin/hgTracks?org=mouse&db=mm9&position=chr14:33270689-33291239	chr14:33280689-33281239	Browse	551	92	3		0
Aloxe3	NM_011786	-1101	-23839	Upstream	http://genome.ucsc.edu/cgi-bin/hgTracks?org=mouse&db=mm9&position=chr11:68928723-68948831	chr11:68938723-68938831	Browse	109	10	1		0
Cacna2d2	NM_020263	-18010	-147474	Upstream	http://genome.ucsc.edu/cgi-bin/hgTracks?org=mouse&db=mm9&position=chr9:107273923-107294447	chr9:107283923-107284447	Browse	525	78	3		0
Pdia4	NM_009787	-14502	-31874	Upstream	http://genome.ucsc.edu/cgi-bin/hgTracks?org=mouse&db=mm9&position=chr6:47721557-47741696	chr6:47731557-47731696	Browse	140	13	0		0
Adcyap1	NM_009625	-1058	-7126	Upstream	http://genome.ucsc.edu/cgi-bin/hgTracks?org=mouse&db=mm9&position=chr17:93587391-93607994	chr17:93597391-93597994	Browse	604	129	2		0
Astn2	NM_019514	1018525	-5156	Intragenic	http://genome.ucsc.edu/cgi-bin/hgTracks?org=mouse&db=mm9&position=chr4:66050022-66070615	chr4:66060022-66060615	Browse	594	104	1		0
Neurog3	NM_009719	5103	3429	Downstream	http://genome.ucsc.edu/cgi-bin/hgTracks?org=mouse&db=mm9&position=chr10:61590711-61611215	chr10:61600711-61601215	Browse	505	94	0		0
2700062C07Rik	NM_026529	-116	-7013	Upstream	http://genome.ucsc.edu/cgi-bin/hgTracks?org=mouse&db=mm9&position=chr18:24619173-24639400	chr18:24629173-24629400	Browse	228	22	1		0
Grm5	NM_001081414	-14312	-546017	Upstream	http://genome.ucsc.edu/cgi-bin/hgTracks?org=mouse&db=mm9&position=chr7:94726478-94746898	chr7:94736478-94736898	Browse	421	62	1		0
Nptx2	NM_016789	-3157	-14734	Upstream	http://genome.ucsc.edu/cgi-bin/hgTracks?org=mouse&db=mm9&position=chr5:145293352-145313946	chr5:145303352-145303946	Browse	595	86	3		0
Lrrc4b	NM_198250	-10214	-31072	Upstream	http://genome.ucsc.edu/cgi-bin/hgTracks?org=mouse&db=mm9&position=chr7:51677399-51697762	chr7:51687399-51687762	Browse	364	35	1		0
Cux1	NM_198602	316130	-3141	Intragenic	http://genome.ucsc.edu/cgi-bin/hgTracks?org=mouse&db=mm9&position=chr5:137030077-137050213	chr5:137040077-137040213	Browse	137	10	1		0
Iqsec3	NM_001033354	104965	4219	Downstream	http://genome.ucsc.edu/cgi-bin/hgTracks?org=mouse&db=mm9&position=chr6:121417741-121438129	chr6:121427741-121428129	Browse	389	61	0		0
Zfp322a	NM_172586	-35688	-51787	Upstream	http://genome.ucsc.edu/cgi-bin/hgTracks?org=mouse&db=mm9&position=chr13:23399231-23419429	chr13:23409231-23409429	Browse	199	19	0		0
Cdh22	NM_174988	128169	4958	Downstream	http://genome.ucsc.edu/cgi-bin/hgTracks?org=mouse&db=mm9&position=chr2:165054864-165075376	chr2:165064864-165065376	Browse	513	69	1		0
Pax2	NM_011037	-77604	-156238	Upstream	http://genome.ucsc.edu/cgi-bin/hgTracks?org=mouse&db=mm9&position=chr19:44744148-44764419	chr19:44754148-44754419	Browse	272	29	0		0
Bcan	NM_001109758	1094	-6749	Intragenic	http://genome.ucsc.edu/cgi-bin/hgTracks?org=mouse&db=mm9&position=chr3:87787250-87807647	chr3:87797250-87797647	Browse	398	39	1		0
Cabp7	NM_138948	11638	3680	Downstream	http://genome.ucsc.edu/cgi-bin/hgTracks?org=mouse&db=mm9&position=chr11:4640197-4660629	chr11:4650197-4650629	Browse	433	75	0		0
Rhbg	NM_021375	-21832	-33643	Upstream	http://genome.ucsc.edu/cgi-bin/hgTracks?org=mouse&db=mm9&position=chr3:88014637-88035232	chr3:88024637-88025232	Browse	596	115	2		0
Jph4	NM_001003829	-1395	-5533	Upstream	http://genome.ucsc.edu/cgi-bin/hgTracks?org=mouse&db=mm9&position=chr14:55718563-55738882	chr14:55728563-55728882	Browse	320	48	0		0
Eef2	NM_007907	6106	268	Downstream	http://genome.ucsc.edu/cgi-bin/hgTracks?org=mouse&db=mm9&position=chr10:80635278-80655620	chr10:80645278-80645620	Browse	343	34	1		0
Aip	NM_016666	11399	17	Downstream	http://genome.ucsc.edu/cgi-bin/hgTracks?org=mouse&db=mm9&position=chr19:4115750-4135910	chr19:4125750-4125910	Browse	161	15	0		0
Cabp7	NM_138948	11880	3922	Downstream	http://genome.ucsc.edu/cgi-bin/hgTracks?org=mouse&db=mm9&position=chr11:4640647-4660758	chr11:4650647-4650758	Browse	112	9	1		0
Nptx1	NM_008730	1469	-7633	Intragenic	http://genome.ucsc.edu/cgi-bin/hgTracks?org=mouse&db=mm9&position=chr11:119391414-119411628	chr11:119401414-119401628	Browse	215	22	0		0
Mn1	NM_001081235	-4985	-43845	Upstream	http://genome.ucsc.edu/cgi-bin/hgTracks?org=mouse&db=mm9&position=chr5:111832123-111852327	chr5:111842123-111842327	Browse	205	20	0		0
Slc6a17	NM_172271	44744	-5727	Intragenic	http://genome.ucsc.edu/cgi-bin/hgTracks?org=mouse&db=mm9&position=chr3:107305070-107325440	chr3:107315070-107315440	Browse	371	42	0		0
Apaf1	NM_001042558	-165675	-259108	Upstream	http://genome.ucsc.edu/cgi-bin/hgTracks?org=mouse&db=mm9&position=chr10:90276104-90296616	chr10:90286104-90286616	Browse	513	95	4		0
Onecut2	NM_194268	11379	-46746	Intragenic	http://genome.ucsc.edu/cgi-bin/hgTracks?org=mouse&db=mm9&position=chr18:64501314-64521503	chr18:64511314-64511503	Browse	190	16	0		0
Cadm3	NM_053199	27580	-5862	Intragenic	http://genome.ucsc.edu/cgi-bin/hgTracks?org=mouse&db=mm9&position=chr1:175281548-175302321	chr1:175291548-175292321	Browse	774	325	1		0
AI851790	NM_182807	-4702	-481606	Upstream	http://genome.ucsc.edu/cgi-bin/hgTracks?org=mouse&db=mm9&position=chr10:122686294-122706562	chr10:122696294-122696562	Browse	269	30	0		0
Ube2g2	NM_019803	51041	27371	Downstream	http://genome.ucsc.edu/cgi-bin/hgTracks?org=mouse&db=mm9&position=chr10:77126053-77146166	chr10:77136053-77136166	Browse	114	10	1		0
Smarcd3	NM_025891	3515	-5866	Intragenic	http://genome.ucsc.edu/cgi-bin/hgTracks?org=mouse&db=mm9&position=chr5:24091830-24112082	chr5:24101830-24102082	Browse	253	24	2		0
Ythdf1	NM_173761	-18888	-35448	Upstream	http://genome.ucsc.edu/cgi-bin/hgTracks?org=mouse&db=mm9&position=chr2:180609937-180630448	chr2:180619937-180620448	Browse	512	87	2		0
EG630499	NM_001081015	-2376	-5977	Upstream	http://genome.ucsc.edu/cgi-bin/hgTracks?org=mouse&db=mm9&position=chr17:34099369-34120112	chr17:34109369-34110112	Browse	744	187	2		0
Zc3h3	NM_172121	-1886	-89348	Upstream	http://genome.ucsc.edu/cgi-bin/hgTracks?org=mouse&db=mm9&position=chr15:75572936-75593067	chr15:75582936-75583067	Browse	132	12	0		0
Ntn1	NM_008744	195062	17599	Downstream	http://genome.ucsc.edu/cgi-bin/hgTracks?org=mouse&db=mm9&position=chr11:68207838-68227992	chr11:68217838-68217992	Browse	155	11	1		0
Jph3	NM_020605	5833	-54426	Intragenic	http://genome.ucsc.edu/cgi-bin/hgTracks?org=mouse&db=mm9&position=chr8:124249982-124270579	chr8:124259982-124260579	Browse	598	128	0		0
Hist1h3b	NM_178203	-104	-515	Upstream	http://genome.ucsc.edu/cgi-bin/hgTracks?org=mouse&db=mm9&position=chr13:23834094-23854291	chr13:23844094-23844291	Browse	198	17	1		0
Rprml	NM_001033212	7242	6170	Downstream	http://genome.ucsc.edu/cgi-bin/hgTracks?org=mouse&db=mm9&position=chr11:103507706-103528331	chr11:103517706-103518331	Browse	626	134	0		0
Slco2b1	NM_175316	-25270	-78807	Upstream	http://genome.ucsc.edu/cgi-bin/hgTracks?org=mouse&db=mm9&position=chr7:106770794-106791151	chr7:106780794-106781151	Browse	358	72	3		0
Rbm28	NM_133925	39686	6504	Downstream	http://genome.ucsc.edu/cgi-bin/hgTracks?org=mouse&db=mm9&position=chr6:29104652-29124794	chr6:29114652-29114794	Browse	143	12	0		0
Krt14	NM_016958	474	-3875	Intragenic	http://genome.ucsc.edu/cgi-bin/hgTracks?org=mouse&db=mm9&position=chr11:100054660-100075246	chr11:100064660-100065246	Browse	587	155	1		0
Slc6a11	NM_172890	-5540	-124186	Upstream	http://genome.ucsc.edu/cgi-bin/hgTracks?org=mouse&db=mm9&position=chr6:114065468-114085947	chr6:114075468-114075947	Browse	480	73	0		0
Sema5b	NM_013661	112904	-9227	Intragenic	http://genome.ucsc.edu/cgi-bin/hgTracks?org=mouse&db=mm9&position=chr16:35644445-35664752	chr16:35654445-35654752	Browse	308	34	0		0
Epm2aip1	NM_175266	48221	40974	Downstream	http://genome.ucsc.edu/cgi-bin/hgTracks?org=mouse&db=mm9&position=chr9:111212356-111232646	chr9:111222356-111222646	Browse	291	25	0		0
Neurod1	NM_010894	8183	4187	Downstream	http://genome.ucsc.edu/cgi-bin/hgTracks?org=mouse&db=mm9&position=chr2:79290714-79311210	chr2:79300714-79301210	Browse	497	96	1		0
Jph2	NM_021566	31524	-28654	Intragenic	http://genome.ucsc.edu/cgi-bin/hgTracks?org=mouse&db=mm9&position=chr2:163184953-163205129	chr2:163194953-163195129	Browse	177	15	1		0
Slc7a10	NM_017394	-7006	-21699	Upstream	http://genome.ucsc.edu/cgi-bin/hgTracks?org=mouse&db=mm9&position=chr7:35954250-35974542	chr7:35964250-35964542	Browse	293	27	1		0
LOC622404	NM_001037913	-378	-2895	Upstream	http://genome.ucsc.edu/cgi-bin/hgTracks?org=mouse&db=mm9&position=chr4:43495842-43515952	chr4:43505842-43505952	Browse	111	9	1		0
Epm2a	NM_010146	155027	40994	Downstream	http://genome.ucsc.edu/cgi-bin/hgTracks?org=mouse&db=mm9&position=chr10:11208152-11228450	chr10:11218152-11218450	Browse	299	32	0		0
Gpr26	NM_173410	-5723	-24897	Upstream	http://genome.ucsc.edu/cgi-bin/hgTracks?org=mouse&db=mm9&position=chr7:139142288-139162756	chr7:139152288-139152756	Browse	469	65	2		0
Syt3	NM_016663	14609	-600	Intragenic	http://genome.ucsc.edu/cgi-bin/hgTracks?org=mouse&db=mm9&position=chr7:51644689-51664922	chr7:51654689-51654922	Browse	234	22	0		0
Npas3	NM_013780	-9340	-832839	Upstream	http://genome.ucsc.edu/cgi-bin/hgTracks?org=mouse&db=mm9&position=chr12:54330139-54350465	chr12:54340139-54340465	Browse	327	34	1		0
Pou4f1	NM_011143	-8316	-13992	Upstream	http://genome.ucsc.edu/cgi-bin/hgTracks?org=mouse&db=mm9&position=chr14:104843054-104863461	chr14:104853054-104853461	Browse	408	68	1		0
Kcng4	NM_025734	-4158	-15985	Upstream	http://genome.ucsc.edu/cgi-bin/hgTracks?org=mouse&db=mm9&position=chr8:122133397-122153705	chr8:122143397-122143705	Browse	309	34	0		0
Wnt2b	NM_009520	9170	-7735	Intragenic	http://genome.ucsc.edu/cgi-bin/hgTracks?org=mouse&db=mm9&position=chr3:104746763-104767015	chr3:104756763-104757015	Browse	253	24	1		0
Fzd3	NM_021458	53097	2065	Downstream	http://genome.ucsc.edu/cgi-bin/hgTracks?org=mouse&db=mm9&position=chr14:65864185-65884397	chr14:65874185-65874397	Browse	213	21	1		0
Pax2	NM_011037	117560	38926	Downstream	http://genome.ucsc.edu/cgi-bin/hgTracks?org=mouse&db=mm9&position=chr19:44939328-44959645	chr19:44949328-44949645	Browse	318	39	2		0
Hist1h1c	NM_015786	749	-811	Intragenic	http://genome.ucsc.edu/cgi-bin/hgTracks?org=mouse&db=mm9&position=chr13:23821175-23841679	chr13:23831175-23831679	Browse	505	58	2		0
BC021785	NM_001001489	-2053	-18881	Upstream	http://genome.ucsc.edu/cgi-bin/hgTracks?org=mouse&db=mm9&position=chr10:39677192-39697898	chr10:39687192-39687898	Browse	707	203	3		0
Epha10	NM_177671	-2807	-8839	Upstream	http://genome.ucsc.edu/cgi-bin/hgTracks?org=mouse&db=mm9&position=chr4:124545101-124565471	chr4:124555101-124555471	Browse	371	50	0		0
Trim62	NM_178110	7885	-19302	Intragenic	http://genome.ucsc.edu/cgi-bin/hgTracks?org=mouse&db=mm9&position=chr4:128559197-128579399	chr4:128569197-128569399	Browse	203	19	1		0
Kif27	NM_175214	-6603	-73950	Upstream	http://genome.ucsc.edu/cgi-bin/hgTracks?org=mouse&db=mm9&position=chr13:58372216-58392327	chr13:58382216-58382327	Browse	112	11	0		0
Tmem198	NM_177056	-17	-6143	Upstream	http://genome.ucsc.edu/cgi-bin/hgTracks?org=mouse&db=mm9&position=chr1:75466073-75486200	chr1:75476073-75476200	Browse	128	10	0		0
Foxp4	NM_028767	63676	6176	Downstream	http://genome.ucsc.edu/cgi-bin/hgTracks?org=mouse&db=mm9&position=chr17:48057698-48077810	chr17:48067698-48067810	Browse	113	10	1		0
Irs1	NM_010570	65619	7284	Downstream	http://genome.ucsc.edu/cgi-bin/hgTracks?org=mouse&db=mm9&position=chr1:82285082-82305523	chr1:82295082-82295523	Browse	442	58	2		0
C1ql2	NM_207233	-8567	-11160	Upstream	http://genome.ucsc.edu/cgi-bin/hgTracks?org=mouse&db=mm9&position=chr1:122218267-122238902	chr1:122228267-122228902	Browse	636	119	3		0
Gns	NM_029364	-22645	-54801	Upstream	http://genome.ucsc.edu/cgi-bin/hgTracks?org=mouse&db=mm9&position=chr10:120769366-120789696	chr10:120779366-120779696	Browse	331	28	0		0
Ccdc108	NM_001039495	37704	4184	Downstream	http://genome.ucsc.edu/cgi-bin/hgTracks?org=mouse&db=mm9&position=chr1:74976261-74996677	chr1:74986261-74986677	Browse	417	46	0		0
Gpr177	NM_026582	8152	-87232	Intragenic	http://genome.ucsc.edu/cgi-bin/hgTracks?org=mouse&db=mm9&position=chr3:159500678-159520860	chr3:159510678-159510860	Browse	183	16	1		0
Prss16	NM_019429	13623	6057	Downstream	http://genome.ucsc.edu/cgi-bin/hgTracks?org=mouse&db=mm9&position=chr13:22097614-22117739	chr13:22107614-22107739	Browse	126	10	1		0
Pllp	NM_026385	29074	7726	Downstream	http://genome.ucsc.edu/cgi-bin/hgTracks?org=mouse&db=mm9&position=chr8:97217760-97237930	chr8:97227760-97227930	Browse	171	14	2		0
Cbln4	NM_175631	-1917	-9048	Upstream	http://genome.ucsc.edu/cgi-bin/hgTracks?org=mouse&db=mm9&position=chr2:171849773-171870089	chr2:171859773-171860089	Browse	317	57	2		0
Psd	NM_028627	14851	-219	Intragenic	http://genome.ucsc.edu/cgi-bin/hgTracks?org=mouse&db=mm9&position=chr19:46391286-46411484	chr19:46401286-46401484	Browse	199	16	2		0
Mkln1	NM_013791	-105662	-216312	Upstream	http://genome.ucsc.edu/cgi-bin/hgTracks?org=mouse&db=mm9&position=chr6:31232873-31253479	chr6:31242873-31243479	Browse	607	92	1		0
Sh2b2	NM_018825	22411	-4344	Intragenic	http://genome.ucsc.edu/cgi-bin/hgTracks?org=mouse&db=mm9&position=chr5:136706133-136726696	chr5:136716133-136716696	Browse	564	73	1		0
Psd	NM_028627	14991	-79	Intragenic	http://genome.ucsc.edu/cgi-bin/hgTracks?org=mouse&db=mm9&position=chr19:46391511-46411623	chr19:46401511-46401623	Browse	113	10	0		0
Crhr2	NM_009953	18465	-24460	Intragenic	http://genome.ucsc.edu/cgi-bin/hgTracks?org=mouse&db=mm9&position=chr6:55048049-55068838	chr6:55058049-55058838	Browse	790	324	1		0
Ppp1r13l	NM_001010836	7330	-9988	Intragenic	http://genome.ucsc.edu/cgi-bin/hgTracks?org=mouse&db=mm9&position=chr7:19943621-19964181	chr7:19953621-19954181	Browse	561	77	0		0
Pax2	NM_011037	-64860	-143494	Upstream	http://genome.ucsc.edu/cgi-bin/hgTracks?org=mouse&db=mm9&position=chr19:44756675-44777316	chr19:44766675-44767316	Browse	642	131	3		0
Wnt10a	NM_009518	25503	12843	Downstream	http://genome.ucsc.edu/cgi-bin/hgTracks?org=mouse&db=mm9&position=chr1:74853259-74873711	chr1:74863259-74863711	Browse	453	55	2		0
Ppp1r11	NM_029632	3372	-63	Intragenic	http://genome.ucsc.edu/cgi-bin/hgTracks?org=mouse&db=mm9&position=chr17:37078532-37098756	chr17:37088532-37088756	Browse	225	21	1		0
Klhdc8a	NM_144810	8370	-362	Intragenic	http://genome.ucsc.edu/cgi-bin/hgTracks?org=mouse&db=mm9&position=chr1:134193312-134213811	chr1:134203312-134203811	Browse	500	78	4		0
Ap3b2	NM_021492	3886	-29641	Intragenic	http://genome.ucsc.edu/cgi-bin/hgTracks?org=mouse&db=mm9&position=chr7:88598891-88619441	chr7:88608891-88609441	Browse	551	104	1		0
Odf3l1	NM_198673	-41870	-45175	Upstream	http://genome.ucsc.edu/cgi-bin/hgTracks?org=mouse&db=mm9&position=chr9:56644390-56664799	chr9:56654390-56654799	Browse	410	58	2		0
Casz1	NM_027195	138816	-1923	Intragenic	http://genome.ucsc.edu/cgi-bin/hgTracks?org=mouse&db=mm9&position=chr4:148307209-148327472	chr4:148317209-148317472	Browse	264	29	0		0
B4galnt4	NM_177897	-9632	-20478	Upstream	http://genome.ucsc.edu/cgi-bin/hgTracks?org=mouse&db=mm9&position=chr7:148227475-148247600	chr7:148237475-148237600	Browse	126	12	0		0
Arf3	NM_007478	25585	92	Downstream	http://genome.ucsc.edu/cgi-bin/hgTracks?org=mouse&db=mm9&position=chr15:98583432-98604040	chr15:98593432-98594040	Browse	609	105	3		0
Nope	NM_020043	9623	-26826	Intragenic	http://genome.ucsc.edu/cgi-bin/hgTracks?org=mouse&db=mm9&position=chr9:64948843-64969058	chr9:64958843-64959058	Browse	216	20	1		0
Cacna1i	NM_001044308	-9414	-120469	Upstream	http://genome.ucsc.edu/cgi-bin/hgTracks?org=mouse&db=mm9&position=chr15:80097842-80118399	chr15:80107842-80108399	Browse	558	102	0		0
AW049604	NM_134096	261901	127766	Downstream	http://genome.ucsc.edu/cgi-bin/hgTracks?org=mouse&db=mm9&position=chr15:87707370-87727923	chr15:87717370-87717923	Browse	554	76	3		0
Igf2bp3	NM_023670	123883	-5610	Intragenic	http://genome.ucsc.edu/cgi-bin/hgTracks?org=mouse&db=mm9&position=chr6:49148790-49169402	chr6:49158790-49159402	Browse	613	151	3		0
Ly6h	NM_011837	11811	9739	Downstream	http://genome.ucsc.edu/cgi-bin/hgTracks?org=mouse&db=mm9&position=chr15:75396863-75417121	chr15:75406863-75407121	Browse	259	25	1		0
Atp4a	NM_018731	14347	1044	Downstream	http://genome.ucsc.edu/cgi-bin/hgTracks?org=mouse&db=mm9&position=chr7:31501423-31521735	chr7:31511423-31511735	Browse	313	35	2		0
Npr1	NM_008727	4639	-10636	Intragenic	http://genome.ucsc.edu/cgi-bin/hgTracks?org=mouse&db=mm9&position=chr3:90249076-90269216	chr3:90259076-90259216	Browse	141	12	1		0
Nell2	NM_016743	298034	-11223	Intragenic	http://genome.ucsc.edu/cgi-bin/hgTracks?org=mouse&db=mm9&position=chr15:95337722-95358063	chr15:95347722-95348063	Browse	342	45	3		0
Chrm2	NM_203491	-145093	-146494	Upstream	http://genome.ucsc.edu/cgi-bin/hgTracks?org=mouse&db=mm9&position=chr6:36317844-36338426	chr6:36327844-36328426	Browse	583	150	2		0
Nhp2l1	NM_011482	38719	32465	Downstream	http://genome.ucsc.edu/cgi-bin/hgTracks?org=mouse&db=mm9&position=chr15:81900261-81920790	chr15:81910261-81910790	Browse	530	89	1		0
Alg3	NM_145939	5299	26	Downstream	http://genome.ucsc.edu/cgi-bin/hgTracks?org=mouse&db=mm9&position=chr16:20600752-20620953	chr16:20610752-20610953	Browse	202	20	0		0
Psmf1	NM_144889	-3217	-28449	Upstream	http://genome.ucsc.edu/cgi-bin/hgTracks?org=mouse&db=mm9&position=chr2:151528275-151548891	chr2:151538275-151538891	Browse	617	114	1		0
Wbp7	NM_029274	20188	316	Downstream	http://genome.ucsc.edu/cgi-bin/hgTracks?org=mouse&db=mm9&position=chr7:31363987-31384118	chr7:31373987-31374118	Browse	132	12	0		0
Cyb561d2	NM_019720	2950	95	Downstream	http://genome.ucsc.edu/cgi-bin/hgTracks?org=mouse&db=mm9&position=chr9:107434187-107454376	chr9:107444187-107444376	Browse	190	16	0		0
Pdia4	NM_009787	-7999	-25371	Upstream	http://genome.ucsc.edu/cgi-bin/hgTracks?org=mouse&db=mm9&position=chr6:47728079-47748241	chr6:47738079-47738241	Browse	163	14	0		0
Aprt	NM_009698	236	-2035	Intragenic	http://genome.ucsc.edu/cgi-bin/hgTracks?org=mouse&db=mm9&position=chr8:125088714-125109090	chr8:125098714-125099090	Browse	377	33	1		0
Mkln1	NM_013791	-124474	-235124	Upstream	http://genome.ucsc.edu/cgi-bin/hgTracks?org=mouse&db=mm9&position=chr6:31214192-31234650	chr6:31224192-31224650	Browse	459	50	3		0
Rhbdl3	NM_139228	-9896	-64776	Upstream	http://genome.ucsc.edu/cgi-bin/hgTracks?org=mouse&db=mm9&position=chr11:80094320-80114970	chr11:80104320-80104970	Browse	651	151	2		0
Ilf2	NM_026374	-317	-12496	Upstream	http://genome.ucsc.edu/cgi-bin/hgTracks?org=mouse&db=mm9&position=chr3:90269745-90289940	chr3:90279745-90279940	Browse	196	17	3		0
Olfr156	NM_019474	-18288	-19591	Upstream	http://genome.ucsc.edu/cgi-bin/hgTracks?org=mouse&db=mm9&position=chr4:43804461-43824908	chr4:43814461-43814908	Browse	448	56	2		0
Nr2e1	NM_152229	412	-21206	Intragenic	http://genome.ucsc.edu/cgi-bin/hgTracks?org=mouse&db=mm9&position=chr10:42271971-42292467	chr10:42281971-42282467	Browse	497	96	2		0
5133400G04Rik	NM_029485	8159	2661	Downstream	http://genome.ucsc.edu/cgi-bin/hgTracks?org=mouse&db=mm9&position=chr18:35814352-35834694	chr18:35824352-35824694	Browse	343	50	2		0
Otud7a	NM_130880	299813	-14443	Intragenic	http://genome.ucsc.edu/cgi-bin/hgTracks?org=mouse&db=mm9&position=chr7:70879331-70899708	chr7:70889331-70889708	Browse	378	51	3		0
Fntb	NM_145927	10927	-73019	Intragenic	http://genome.ucsc.edu/cgi-bin/hgTracks?org=mouse&db=mm9&position=chr12:77939288-77959478	chr12:77949288-77949478	Browse	191	17	1		0
B4galnt2	NM_008081	63057	11744	Downstream	http://genome.ucsc.edu/cgi-bin/hgTracks?org=mouse&db=mm9&position=chr11:95777790-95798086	chr11:95787790-95788086	Browse	297	36	1		0
Kncn	NM_001039124	2677	-888	Intragenic	http://genome.ucsc.edu/cgi-bin/hgTracks?org=mouse&db=mm9&position=chr4:115549520-115569978	chr4:115559520-115559978	Browse	459	62	0		0
Tada1l	NM_030245	-59913	-74234	Upstream	http://genome.ucsc.edu/cgi-bin/hgTracks?org=mouse&db=mm9&position=chr1:168239227-168259692	chr1:168249227-168249692	Browse	466	86	0		0
Fcgr1	NM_010186	116166	105105	Downstream	http://genome.ucsc.edu/cgi-bin/hgTracks?org=mouse&db=mm9&position=chr3:96192928-96213120	chr3:96202928-96203120	Browse	193	15	2		0
Prok2	NM_001037539	3924	-11170	Intragenic	http://genome.ucsc.edu/cgi-bin/hgTracks?org=mouse&db=mm9&position=chr6:99655112-99675292	chr6:99665112-99665292	Browse	181	16	0		0
5133400G04Rik	NM_029485	8441	2943	Downstream	http://genome.ucsc.edu/cgi-bin/hgTracks?org=mouse&db=mm9&position=chr18:35814699-35834850	chr18:35824699-35824850	Browse	152	12	1		0
Ftl2	NM_008049	-1013	-1970	Upstream	http://genome.ucsc.edu/cgi-bin/hgTracks?org=mouse&db=mm9&position=chr4:125170139-125190504	chr4:125180139-125180504	Browse	366	42	1		0
BC018242	NM_144935	12192	1558	Downstream	http://genome.ucsc.edu/cgi-bin/hgTracks?org=mouse&db=mm9&position=chr9:21744442-21765372	chr9:21754442-21755372	Browse	931	479	10		0
Rhbdl3	NM_139228	11749	-43131	Intragenic	http://genome.ucsc.edu/cgi-bin/hgTracks?org=mouse&db=mm9&position=chr11:80115985-80136480	chr11:80125985-80126480	Browse	496	82	0		0
Lhx4	NM_010712	20671	-2568	Intragenic	http://genome.ucsc.edu/cgi-bin/hgTracks?org=mouse&db=mm9&position=chr1:157559282-157579636	chr1:157569282-157569636	Browse	355	48	2		0
Pcdh8	NM_001042726	18856	14339	Downstream	http://genome.ucsc.edu/cgi-bin/hgTracks?org=mouse&db=mm9&position=chr14:80175226-80195512	chr14:80185226-80185512	Browse	287	45	3		0
Smg5	NM_178246	-123	-26201	Upstream	http://genome.ucsc.edu/cgi-bin/hgTracks?org=mouse&db=mm9&position=chr3:88129913-88150300	chr3:88139913-88140300	Browse	388	61	1		0
Brunol4	NM_133195	189193	-85850	Intragenic	http://genome.ucsc.edu/cgi-bin/hgTracks?org=mouse&db=mm9&position=chr18:25816299-25837230	chr18:25826299-25827230	Browse	932	642	6		0
Galr1	NM_008082	26411	12129	Downstream	http://genome.ucsc.edu/cgi-bin/hgTracks?org=mouse&db=mm9&position=chr18:82578000-82598673	chr18:82588000-82588673	Browse	674	200	4		0
Rhbdl3	NM_139228	-10883	-65763	Upstream	http://genome.ucsc.edu/cgi-bin/hgTracks?org=mouse&db=mm9&position=chr11:80093566-80113894	chr11:80103566-80103894	Browse	329	35	1		0
Sfmbt2	NM_177386	-31128	-253707	Upstream	http://genome.ucsc.edu/cgi-bin/hgTracks?org=mouse&db=mm9&position=chr2:10253025-10273141	chr2:10263025-10263141	Browse	117	10	1		0
Rtn2	NM_013648	511	-12983	Intragenic	http://genome.ucsc.edu/cgi-bin/hgTracks?org=mouse&db=mm9&position=chr7:19858397-19878794	chr7:19868397-19868794	Browse	398	48	0		0
Mdm4	NM_008575	44134	8630	Downstream	http://genome.ucsc.edu/cgi-bin/hgTracks?org=mouse&db=mm9&position=chr1:134920417-134940772	chr1:134930417-134930772	Browse	356	32	3		0
Ddx23	NM_001080981	15166	-2217	Intragenic	http://genome.ucsc.edu/cgi-bin/hgTracks?org=mouse&db=mm9&position=chr15:98481052-98501153	chr15:98491052-98491153	Browse	102	10	0		0
Pcsk2	NM_008792	-9491	-279595	Upstream	http://genome.ucsc.edu/cgi-bin/hgTracks?org=mouse&db=mm9&position=chr2:143352088-143372699	chr2:143362088-143362699	Browse	612	146	2		0
Gm628	NM_001033365	64767	12031	Downstream	http://genome.ucsc.edu/cgi-bin/hgTracks?org=mouse&db=mm9&position=chr15:73672063-73692189	chr15:73682063-73682189	Browse	127	10	1		0
Gadd45a	NM_007836	78728	76416	Downstream	http://genome.ucsc.edu/cgi-bin/hgTracks?org=mouse&db=mm9&position=chr6:67053761-67073872	chr6:67063761-67063872	Browse	112	9	1		0
Nptxr	NM_030689	5315	-13044	Intragenic	http://genome.ucsc.edu/cgi-bin/hgTracks?org=mouse&db=mm9&position=chr15:79611934-79632392	chr15:79621934-79622392	Browse	459	84	0		0
Sf3b2	NM_030109	21510	-7	Intragenic	http://genome.ucsc.edu/cgi-bin/hgTracks?org=mouse&db=mm9&position=chr19:5285353-5305545	chr19:5295353-5295545	Browse	193	15	2		0
Entpd1	NM_009848	77420	-4389	Intragenic	http://genome.ucsc.edu/cgi-bin/hgTracks?org=mouse&db=mm9&position=chr19:40801643-40821786	chr19:40811643-40811786	Browse	144	11	0		0
Efnb2	NM_010111	30454	-12881	Intragenic	http://genome.ucsc.edu/cgi-bin/hgTracks?org=mouse&db=mm9&position=chr8:8637790-8658007	chr8:8647790-8648007	Browse	218	20	0		0
Fibp	NM_021438	-189	-4490	Upstream	http://genome.ucsc.edu/cgi-bin/hgTracks?org=mouse&db=mm9&position=chr19:5450432-5470604	chr19:5460432-5460604	Browse	173	18	1		0
Sypl2	NM_008596	2721	-11613	Intragenic	http://genome.ucsc.edu/cgi-bin/hgTracks?org=mouse&db=mm9&position=chr3:108007535-108028118	chr3:108017535-108018118	Browse	584	140	1		0
Extl1	NM_019578	2719	-12688	Intragenic	http://genome.ucsc.edu/cgi-bin/hgTracks?org=mouse&db=mm9&position=chr4:133904949-133925063	chr4:133914949-133915063	Browse	115	9	1		0
Gmppa	NM_133708	-27	-7261	Upstream	http://genome.ucsc.edu/cgi-bin/hgTracks?org=mouse&db=mm9&position=chr1:75422234-75442664	chr1:75432234-75432664	Browse	431	68	3		0
Wnt3a	NM_009522	29004	-13707	Intragenic	http://genome.ucsc.edu/cgi-bin/hgTracks?org=mouse&db=mm9&position=chr11:59080344-59100800	chr11:59090344-59090800	Browse	457	46	3		0
Reep2	NM_144865	9563	2765	Downstream	http://genome.ucsc.edu/cgi-bin/hgTracks?org=mouse&db=mm9&position=chr18:34999560-35020100	chr18:35009560-35010100	Browse	541	75	2		0
Dmn	NM_183312	16522	-13060	Intragenic	http://genome.ucsc.edu/cgi-bin/hgTracks?org=mouse&db=mm9&position=chr7:74881493-74901633	chr7:74891493-74891633	Browse	141	10	2		0
Rpl13	NM_016738	3093	268	Downstream	http://genome.ucsc.edu/cgi-bin/hgTracks?org=mouse&db=mm9&position=chr8:125619309-125639503	chr8:125629309-125629503	Browse	195	16	2		0
Npdc1	NM_008721	5510	-902	Intragenic	http://genome.ucsc.edu/cgi-bin/hgTracks?org=mouse&db=mm9&position=chr2:25254059-25274200	chr2:25264059-25264200	Browse	142	13	0		0
Nfic	NM_008688	36891	5908	Downstream	http://genome.ucsc.edu/cgi-bin/hgTracks?org=mouse&db=mm9&position=chr10:80885732-80905930	chr10:80895732-80895930	Browse	199	18	1		0
1200011M11Rik	NM_024262	9092	46	Downstream	http://genome.ucsc.edu/cgi-bin/hgTracks?org=mouse&db=mm9&position=chr11:86890200-86910398	chr11:86900200-86900398	Browse	199	19	0		0
Aicda	NM_009645	-5546	-15918	Upstream	http://genome.ucsc.edu/cgi-bin/hgTracks?org=mouse&db=mm9&position=chr6:122488227-122508409	chr6:122498227-122498409	Browse	183	16	1		0
Crtc1	NM_001004062	57473	257	Downstream	http://genome.ucsc.edu/cgi-bin/hgTracks?org=mouse&db=mm9&position=chr8:72953634-72973794	chr8:72963634-72963794	Browse	161	14	0		0
Hhatl	NM_029095	7396	-967	Intragenic	http://genome.ucsc.edu/cgi-bin/hgTracks?org=mouse&db=mm9&position=chr9:121690340-121710668	chr9:121700340-121700668	Browse	329	39	0		0
Sorbs3	NM_011366	12780	-14390	Intragenic	http://genome.ucsc.edu/cgi-bin/hgTracks?org=mouse&db=mm9&position=chr14:70582801-70603161	chr14:70592801-70593161	Browse	361	32	1		0
Fbxo41	NM_001001160	28744	-4565	Intragenic	http://genome.ucsc.edu/cgi-bin/hgTracks?org=mouse&db=mm9&position=chr6:85438173-85458640	chr6:85448173-85448640	Browse	468	91	1		0
Hopx	NM_175606	20659	-7475	Intragenic	http://genome.ucsc.edu/cgi-bin/hgTracks?org=mouse&db=mm9&position=chr5:77526555-77546792	chr5:77536555-77536792	Browse	238	22	1		0
Nos1	NM_008712	-38176	-124869	Upstream	http://genome.ucsc.edu/cgi-bin/hgTracks?org=mouse&db=mm9&position=chr5:118268900-118289101	chr5:118278900-118279101	Browse	202	21	1		0
Sh3md4	NM_172788	-13372	-338930	Upstream	http://genome.ucsc.edu/cgi-bin/hgTracks?org=mouse&db=mm9&position=chr10:58252637-58272808	chr10:58262637-58262808	Browse	172	14	1		0
Abt1	NM_013924	7309	1803	Downstream	http://genome.ucsc.edu/cgi-bin/hgTracks?org=mouse&db=mm9&position=chr13:23507488-23527619	chr13:23517488-23517619	Browse	132	11	1		0
Pax2	NM_011037	-60462	-139096	Upstream	http://genome.ucsc.edu/cgi-bin/hgTracks?org=mouse&db=mm9&position=chr19:44761354-44781519	chr19:44771354-44771519	Browse	166	13	1		0
Pdpn	NM_010329	68772	36686	Downstream	http://genome.ucsc.edu/cgi-bin/hgTracks?org=mouse&db=mm9&position=chr4:142915926-142936220	chr4:142925926-142926220	Browse	295	38	3		0
Hist1h4d	NM_175654	303	-9	Intragenic	http://genome.ucsc.edu/cgi-bin/hgTracks?org=mouse&db=mm9&position=chr13:23663722-23683824	chr13:23673722-23673824	Browse	103	9	1		0
Pax8	NM_011040	68202	13195	Downstream	http://genome.ucsc.edu/cgi-bin/hgTracks?org=mouse&db=mm9&position=chr2:24334041-24354637	chr2:24344041-24344637	Browse	597	95	1		0
C1ql4	NM_001024702	-10096	-13071	Upstream	http://genome.ucsc.edu/cgi-bin/hgTracks?org=mouse&db=mm9&position=chr15:98894952-98915277	chr15:98904952-98905277	Browse	326	50	0		0
Ddx23	NM_001080981	17354	-29	Intragenic	http://genome.ucsc.edu/cgi-bin/hgTracks?org=mouse&db=mm9&position=chr15:98483227-98503369	chr15:98493227-98493369	Browse	143	12	1		0
1110051M20Rik	NM_175123	166905	90	Downstream	http://genome.ucsc.edu/cgi-bin/hgTracks?org=mouse&db=mm9&position=chr2:91274800-91294998	chr2:91284800-91284998	Browse	199	18	1		0
Hist1h4d	NM_175654	-6	-318	Upstream	http://genome.ucsc.edu/cgi-bin/hgTracks?org=mouse&db=mm9&position=chr13:23663388-23683531	chr13:23673388-23673531	Browse	144	14	1		0
Il17rd	NM_134437	41717	-26569	Intragenic	http://genome.ucsc.edu/cgi-bin/hgTracks?org=mouse&db=mm9&position=chr14:27883850-27903956	chr14:27893850-27893956	Browse	107	11	0		0
Tssk2	NM_009436	1634	246	Downstream	http://genome.ucsc.edu/cgi-bin/hgTracks?org=mouse&db=mm9&position=chr16:17890226-17910491	chr16:17900226-17900491	Browse	266	24	1		0
Ddx23	NM_001080981	17533	150	Downstream	http://genome.ucsc.edu/cgi-bin/hgTracks?org=mouse&db=mm9&position=chr15:98483420-98503520	chr15:98493420-98493520	Browse	101	10	0		0
Upf1	NM_030680	27976	6221	Downstream	http://genome.ucsc.edu/cgi-bin/hgTracks?org=mouse&db=mm9&position=chr8:72873323-72893481	chr8:72883323-72883481	Browse	159	14	0		0
Tmod4	NM_016712	911	-2767	Intragenic	http://genome.ucsc.edu/cgi-bin/hgTracks?org=mouse&db=mm9&position=chr3:94920309-94940428	chr3:94930309-94930428	Browse	120	11	0		0
Olig3	NM_053008	-17242	-19308	Upstream	http://genome.ucsc.edu/cgi-bin/hgTracks?org=mouse&db=mm9&position=chr10:19049035-19069213	chr10:19059035-19059213	Browse	179	15	1		0
Il17rd	NM_134437	41865	-26421	Intragenic	http://genome.ucsc.edu/cgi-bin/hgTracks?org=mouse&db=mm9&position=chr14:27883991-27904153	chr14:27893991-27894153	Browse	163	15	0		0
Il6ra	NM_010559	30488	-13351	Intragenic	http://genome.ucsc.edu/cgi-bin/hgTracks?org=mouse&db=mm9&position=chr3:89693616-89713814	chr3:89703616-89703814	Browse	199	19	0		0
Abt1	NM_013924	8146	2640	Downstream	http://genome.ucsc.edu/cgi-bin/hgTracks?org=mouse&db=mm9&position=chr13:23508315-23528430	chr13:23518315-23518430	Browse	116	11	0		0
Kcnk10	NM_029911	154718	10771	Downstream	http://genome.ucsc.edu/cgi-bin/hgTracks?org=mouse&db=mm9&position=chr12:99816694-99837221	chr12:99826694-99827221	Browse	528	93	1		0
D11Bwg0517e	NM_001024931	95260	-324553	Intragenic	http://genome.ucsc.edu/cgi-bin/hgTracks?org=mouse&db=mm9&position=chr11:118435871-118456624	chr11:118445871-118446624	Browse	754	378	4		0
D11Bwg0517e	NM_001024931	66026	-353787	Intragenic	http://genome.ucsc.edu/cgi-bin/hgTracks?org=mouse&db=mm9&position=chr11:118406926-118427388	chr11:118416926-118417388	Browse	463	85	1		0
Tmem194	NM_173732	4395	-13707	Intragenic	http://genome.ucsc.edu/cgi-bin/hgTracks?org=mouse&db=mm9&position=chr10:127108435-127128733	chr10:127118435-127118733	Browse	299	32	2		0
Lsmd1	NM_030083	-13	-894	Upstream	http://genome.ucsc.edu/cgi-bin/hgTracks?org=mouse&db=mm9&position=chr11:69198796-69219693	chr11:69208796-69209693	Browse	898	317	8		0
Spats2	NM_139140	50079	-35543	Intragenic	http://genome.ucsc.edu/cgi-bin/hgTracks?org=mouse&db=mm9&position=chr15:98997073-99017566	chr15:99007073-99007566	Browse	494	66	0		0
Slc32a1	NM_009508	-15457	-20447	Upstream	http://genome.ucsc.edu/cgi-bin/hgTracks?org=mouse&db=mm9&position=chr2:158410713-158431233	chr2:158420713-158421233	Browse	521	77	1		0
Rps19	NM_023133	-210	-5299	Upstream	http://genome.ucsc.edu/cgi-bin/hgTracks?org=mouse&db=mm9&position=chr7:25659094-25679805	chr7:25669094-25669805	Browse	712	182	4		0
Ntrk2	NM_001025074	15302	-306833	Intragenic	http://genome.ucsc.edu/cgi-bin/hgTracks?org=mouse&db=mm9&position=chr13:58914422-58934572	chr13:58924422-58924572	Browse	151	12	0		0
Fxyd5	NM_001111073	4340	-4756	Intragenic	http://genome.ucsc.edu/cgi-bin/hgTracks?org=mouse&db=mm9&position=chr7:31811980-31832140	chr7:31821980-31822140	Browse	161	14	0		0
Zfp289	NM_023854	5093	-6533	Intragenic	http://genome.ucsc.edu/cgi-bin/hgTracks?org=mouse&db=mm9&position=chr2:91100453-91120759	chr2:91110453-91110759	Browse	307	32	0		0
Tmco4	NM_029857	86792	532	Downstream	http://genome.ucsc.edu/cgi-bin/hgTracks?org=mouse&db=mm9&position=chr4:138605373-138625889	chr4:138615373-138615889	Browse	517	79	2		0
Nol5a	NM_024193	5037	135	Downstream	http://genome.ucsc.edu/cgi-bin/hgTracks?org=mouse&db=mm9&position=chr2:130095052-130115507	chr2:130105052-130105507	Browse	456	42	2		0
Kbtbd4	NM_025991	-28	-5803	Upstream	http://genome.ucsc.edu/cgi-bin/hgTracks?org=mouse&db=mm9&position=chr2:90734861-90754967	chr2:90744861-90744967	Browse	107	10	0		0
Prss16	NM_019429	20223	12657	Downstream	http://genome.ucsc.edu/cgi-bin/hgTracks?org=mouse&db=mm9&position=chr13:22104212-22124368	chr13:22114212-22114368	Browse	157	12	1		0
Osbp2	NM_152818	73504	-86669	Intragenic	http://genome.ucsc.edu/cgi-bin/hgTracks?org=mouse&db=mm9&position=chr11:3667175-3687288	chr11:3677175-3677288	Browse	114	10	1		0
Tusc5	NM_177709	8399	-10389	Intragenic	http://genome.ucsc.edu/cgi-bin/hgTracks?org=mouse&db=mm9&position=chr11:76491479-76511979	chr11:76501479-76501979	Browse	501	71	1		0
Gpx5	NM_010343	-37308	-43562	Upstream	http://genome.ucsc.edu/cgi-bin/hgTracks?org=mouse&db=mm9&position=chr13:21330920-21351088	chr13:21340920-21341088	Browse	169	15	1		0
Nsg1	NM_010942	36733	14458	Downstream	http://genome.ucsc.edu/cgi-bin/hgTracks?org=mouse&db=mm9&position=chr5:38555022-38575475	chr5:38565022-38565475	Browse	454	74	0		0
Traf1	NM_009421	5470	-13045	Intragenic	http://genome.ucsc.edu/cgi-bin/hgTracks?org=mouse&db=mm9&position=chr2:34794073-34814484	chr2:34804073-34804484	Browse	412	68	0		0
Crmp1	NM_007765	11601	-34741	Intragenic	http://genome.ucsc.edu/cgi-bin/hgTracks?org=mouse&db=mm9&position=chr5:37638344-37658964	chr5:37648344-37648964	Browse	621	138	4		0
Clstn1	NM_023051	16345	-44917	Intragenic	http://genome.ucsc.edu/cgi-bin/hgTracks?org=mouse&db=mm9&position=chr4:148966900-148987310	chr4:148976900-148977310	Browse	411	56	0		0
Ppl	NM_008909	60661	14470	Downstream	http://genome.ucsc.edu/cgi-bin/hgTracks?org=mouse&db=mm9&position=chr16:5136975-5157173	chr16:5146975-5147173	Browse	199	19	0		0
Tmem132e	NM_023438	-17187	-74615	Upstream	http://genome.ucsc.edu/cgi-bin/hgTracks?org=mouse&db=mm9&position=chr11:82175043-82195463	chr11:82185043-82185463	Browse	421	71	0		0
Tbx21	NM_019507	25407	8203	Downstream	http://genome.ucsc.edu/cgi-bin/hgTracks?org=mouse&db=mm9&position=chr11:96974732-96994868	chr11:96984732-96984868	Browse	137	12	1		0
EG545253	NM_001033789	86015	7200	Downstream	http://genome.ucsc.edu/cgi-bin/hgTracks?org=mouse&db=mm9&position=chr18:39127939-39148303	chr18:39137939-39138303	Browse	365	43	2		0
4432412L15Rik	NM_028877	6166	-2656	Intragenic	http://genome.ucsc.edu/cgi-bin/hgTracks?org=mouse&db=mm9&position=chr8:86541257-86561684	chr8:86551257-86551684	Browse	428	74	1		0
Hist1h3a	NM_013550	-24	-558	Upstream	http://genome.ucsc.edu/cgi-bin/hgTracks?org=mouse&db=mm9&position=chr13:23843623-23863790	chr13:23853623-23853790	Browse	168	14	3		0
Tusc5	NM_177709	8681	-10107	Intragenic	http://genome.ucsc.edu/cgi-bin/hgTracks?org=mouse&db=mm9&position=chr11:76491996-76512161	chr11:76501996-76502161	Browse	166	13	1		0
Rnpepl1	NM_181405	7930	-1246	Intragenic	http://genome.ucsc.edu/cgi-bin/hgTracks?org=mouse&db=mm9&position=chr1:94805852-94825993	chr1:94815852-94815993	Browse	142	12	0		0
Nptx2	NM_016789	-54498	-66075	Upstream	http://genome.ucsc.edu/cgi-bin/hgTracks?org=mouse&db=mm9&position=chr5:145241969-145262849	chr5:145251969-145252849	Browse	881	309	2		0
Trim27	NM_009054	35466	22567	Downstream	http://genome.ucsc.edu/cgi-bin/hgTracks?org=mouse&db=mm9&position=chr13:21297219-21317413	chr13:21307219-21307413	Browse	195	16	2		0
Tll2	NM_011904	107939	-14855	Intragenic	http://genome.ucsc.edu/cgi-bin/hgTracks?org=mouse&db=mm9&position=chr19:41256089-41276626	chr19:41266089-41266626	Browse	538	63	2		0
Tcfap2d	NM_153154	-14748	-78059	Upstream	http://genome.ucsc.edu/cgi-bin/hgTracks?org=mouse&db=mm9&position=chr1:19068248-19088435	chr1:19078248-19078435	Browse	188	15	0		0
Dnttip2	NM_153806	18533	7675	Downstream	http://genome.ucsc.edu/cgi-bin/hgTracks?org=mouse&db=mm9&position=chr3:121985812-122005915	chr3:121995812-121995915	Browse	104	9	1		0
Chd2	NM_001081345	129078	21064	Downstream	http://genome.ucsc.edu/cgi-bin/hgTracks?org=mouse&db=mm9&position=chr7:80693441-80713662	chr7:80703441-80703662	Browse	222	23	1		0
Hist1h3a	NM_013550	583	49	Downstream	http://genome.ucsc.edu/cgi-bin/hgTracks?org=mouse&db=mm9&position=chr13:23844180-23864400	chr13:23854180-23854400	Browse	221	22	0		0
Prkce	NM_011104	-17461	-503561	Upstream	http://genome.ucsc.edu/cgi-bin/hgTracks?org=mouse&db=mm9&position=chr17:86540058-86560703	chr17:86550058-86550703	Browse	646	135	6		0
BC021785	NM_001001489	6318	-10510	Intragenic	http://genome.ucsc.edu/cgi-bin/hgTracks?org=mouse&db=mm9&position=chr10:39685646-39706063	chr10:39695646-39696063	Browse	418	40	1		0
Shroom3	NM_015756	7660	-274665	Intragenic	http://genome.ucsc.edu/cgi-bin/hgTracks?org=mouse&db=mm9&position=chr5:93110029-93130205	chr5:93120029-93120205	Browse	177	16	0		0
Slc23a3	NM_194333	342	-8007	Intragenic	http://genome.ucsc.edu/cgi-bin/hgTracks?org=mouse&db=mm9&position=chr1:75112404-75132540	chr1:75122404-75122540	Browse	137	11	1		0
Flad1	NM_177041	9263	72	Downstream	http://genome.ucsc.edu/cgi-bin/hgTracks?org=mouse&db=mm9&position=chr3:89205788-89225966	chr3:89215788-89215966	Browse	179	13	1		0
4930583H14Rik	NM_026358	-29945	-38039	Upstream	http://genome.ucsc.edu/cgi-bin/hgTracks?org=mouse&db=mm9&position=chr3:51152334-51172443	chr3:51162334-51162443	Browse	110	10	1		0
Fadd	NM_010175	4108	-6	Intragenic	http://genome.ucsc.edu/cgi-bin/hgTracks?org=mouse&db=mm9&position=chr7:151758162-151778617	chr7:151768162-151768617	Browse	456	97	2		0
Sox1	NM_009233	50394	49184	Downstream	http://genome.ucsc.edu/cgi-bin/hgTracks?org=mouse&db=mm9&position=chr8:12436600-12456850	chr8:12446600-12446850	Browse	251	23	1		0
Dmrt1	NM_015826	-16886	-115509	Upstream	http://genome.ucsc.edu/cgi-bin/hgTracks?org=mouse&db=mm9&position=chr19:25553162-25573578	chr19:25563162-25563578	Browse	417	53	1		0
Eif3f	NM_025344	-207	-7479	Upstream	http://genome.ucsc.edu/cgi-bin/hgTracks?org=mouse&db=mm9&position=chr7:116067554-116087978	chr7:116077554-116077978	Browse	425	50	2		0
Trim36	NM_178872	50411	3730	Downstream	http://genome.ucsc.edu/cgi-bin/hgTracks?org=mouse&db=mm9&position=chr18:46365643-46386126	chr18:46375643-46376126	Browse	484	71	4		0
Zfyve28	NM_001015039	75362	-18069	Intragenic	http://genome.ucsc.edu/cgi-bin/hgTracks?org=mouse&db=mm9&position=chr5:34602717-34623143	chr5:34612717-34613143	Browse	427	60	4		0
Leprel2	NM_013534	6448	-10145	Intragenic	http://genome.ucsc.edu/cgi-bin/hgTracks?org=mouse&db=mm9&position=chr6:124787425-124807660	chr6:124797425-124797660	Browse	236	22	0		0
Hmgb4	NM_027036	-289892	-290576	Upstream	http://genome.ucsc.edu/cgi-bin/hgTracks?org=mouse&db=mm9&position=chr4:127637307-127657750	chr4:127647307-127647750	Browse	444	49	3		0
Crhr1	NM_007762	-18008	-60645	Upstream	http://genome.ucsc.edu/cgi-bin/hgTracks?org=mouse&db=mm9&position=chr11:103965996-103986475	chr11:103975996-103976475	Browse	480	90	2		0
D11Bwg0517e	NM_001024931	437534	17721	Downstream	http://genome.ucsc.edu/cgi-bin/hgTracks?org=mouse&db=mm9&position=chr11:118778258-118798766	chr11:118788258-118788766	Browse	509	103	5		0
Kazald1	NM_178929	21896	18752	Downstream	http://genome.ucsc.edu/cgi-bin/hgTracks?org=mouse&db=mm9&position=chr19:45162268-45182841	chr19:45172268-45172841	Browse	574	101	3		0
Syne2	NM_001005510	18342	-274269	Intragenic	http://genome.ucsc.edu/cgi-bin/hgTracks?org=mouse&db=mm9&position=chr12:76927587-76947712	chr12:76937587-76937712	Browse	126	12	0		0
Hcn4	NM_001081192	18379	-19065	Intragenic	http://genome.ucsc.edu/cgi-bin/hgTracks?org=mouse&db=mm9&position=chr9:58679401-58699959	chr9:58689401-58689959	Browse	559	91	1		0
Prkag2	NM_145401	255905	18231	Downstream	http://genome.ucsc.edu/cgi-bin/hgTracks?org=mouse&db=mm9&position=chr5:24614401-24634604	chr5:24624401-24624604	Browse	204	22	0		0
Sh3px3	NM_175483	-7065	-18237	Upstream	http://genome.ucsc.edu/cgi-bin/hgTracks?org=mouse&db=mm9&position=chr9:56747668-56768148	chr9:56757668-56758148	Browse	481	56	2		0
Reep2	NM_144865	4482	-2316	Intragenic	http://genome.ucsc.edu/cgi-bin/hgTracks?org=mouse&db=mm9&position=chr18:34994722-35014880	chr18:35004722-35004880	Browse	159	12	0		0
Kif13b	NM_001081177	-83649	-237415	Upstream	http://genome.ucsc.edu/cgi-bin/hgTracks?org=mouse&db=mm9&position=chr14:65177245-65197909	chr14:65187245-65187909	Browse	665	206	5		0
Nf2	NM_010898	-2074	-85754	Upstream	http://genome.ucsc.edu/cgi-bin/hgTracks?org=mouse&db=mm9&position=chr11:4653492-4674050	chr11:4663492-4664050	Browse	559	113	1		0
Fkbpl	NM_019873	595	-850	Intragenic	http://genome.ucsc.edu/cgi-bin/hgTracks?org=mouse&db=mm9&position=chr17:34772180-34792600	chr17:34782180-34782600	Browse	421	49	1		0
Stil	NM_009185	35014	-7682	Intragenic	http://genome.ucsc.edu/cgi-bin/hgTracks?org=mouse&db=mm9&position=chr4:114697738-114717912	chr4:114707738-114707912	Browse	175	17	4		0
Sox21	NM_177753	-25626	-28292	Upstream	http://genome.ucsc.edu/cgi-bin/hgTracks?org=mouse&db=mm9&position=chr14:118596617-118617043	chr14:118606617-118607043	Browse	427	59	3		0
Id4	NM_031166	-423042	-425652	Upstream	http://genome.ucsc.edu/cgi-bin/hgTracks?org=mouse&db=mm9&position=chr13:47923698-47943808	chr13:47933698-47933808	Browse	111	10	0		0
Rpl38	NM_001048057	-91	-3880	Upstream	http://genome.ucsc.edu/cgi-bin/hgTracks?org=mouse&db=mm9&position=chr11:114519696-114539846	chr11:114529696-114529846	Browse	151	12	0		0
Scn10a	NM_009134	-11023	-96918	Upstream	http://genome.ucsc.edu/cgi-bin/hgTracks?org=mouse&db=mm9&position=chr9:119496505-119516623	chr9:119506505-119506623	Browse	119	10	1		0
Tiam2	NM_011878	-382832	-505023	Upstream	http://genome.ucsc.edu/cgi-bin/hgTracks?org=mouse&db=mm9&position=chr17:3004321-3024426	chr17:3014321-3014426	Browse	106	9	1		0
Sfxn3	NM_053197	11033	2324	Downstream	http://genome.ucsc.edu/cgi-bin/hgTracks?org=mouse&db=mm9&position=chr19:45123073-45143320	chr19:45133073-45133320	Browse	248	31	0		0
1300002K09Rik	NM_028788	-4476	-42521	Upstream	http://genome.ucsc.edu/cgi-bin/hgTracks?org=mouse&db=mm9&position=chr4:45847110-45867567	chr4:45857110-45857567	Browse	458	57	2		0
Wnt11	NM_009519	-23334	-38232	Upstream	http://genome.ucsc.edu/cgi-bin/hgTracks?org=mouse&db=mm9&position=chr7:105953852-105974069	chr7:105963852-105964069	Browse	218	20	2		0
Gpr6	NM_199058	18532	17440	Downstream	http://genome.ucsc.edu/cgi-bin/hgTracks?org=mouse&db=mm9&position=chr10:40798742-40819078	chr10:40808742-40809078	Browse	337	41	2		0
Nme5	NM_080637	16526	60	Downstream	http://genome.ucsc.edu/cgi-bin/hgTracks?org=mouse&db=mm9&position=chr18:34728686-34748872	chr18:34738686-34738872	Browse	187	15	1		0
Ars2	NM_001109909	12012	41	Downstream	http://genome.ucsc.edu/cgi-bin/hgTracks?org=mouse&db=mm9&position=chr5:137738761-137759181	chr5:137748761-137749181	Browse	421	63	3		0
Acvrl1	NM_009612	18101	1301	Downstream	http://genome.ucsc.edu/cgi-bin/hgTracks?org=mouse&db=mm9&position=chr15:100967018-100987190	chr15:100977018-100977190	Browse	173	15	0		0
Spsb4	NM_145134	55412	-19462	Intragenic	http://genome.ucsc.edu/cgi-bin/hgTracks?org=mouse&db=mm9&position=chr9:96889183-96909396	chr9:96899183-96899396	Browse	214	22	0		0
Lrmp	NM_008511	-7851	-61041	Upstream	http://genome.ucsc.edu/cgi-bin/hgTracks?org=mouse&db=mm9&position=chr6:145052348-145072486	chr6:145062348-145062486	Browse	139	12	1		0
Adra2c	NM_007418	21215	18017	Downstream	http://genome.ucsc.edu/cgi-bin/hgTracks?org=mouse&db=mm9&position=chr5:35632259-35652736	chr5:35642259-35642736	Browse	478	66	3		0
Utrn	NM_011682	540372	60824	Downstream	http://genome.ucsc.edu/cgi-bin/hgTracks?org=mouse&db=mm9&position=chr10:12632304-12652454	chr10:12642304-12642454	Browse	151	12	1		0
Morc3	NM_001045529	18429	-25353	Intragenic	http://genome.ucsc.edu/cgi-bin/hgTracks?org=mouse&db=mm9&position=chr16:93840633-93861263	chr16:93850633-93851263	Browse	631	110	1		0
Abt1	NM_013924	13043	7537	Downstream	http://genome.ucsc.edu/cgi-bin/hgTracks?org=mouse&db=mm9&position=chr13:23513222-23533416	chr13:23523222-23523416	Browse	195	17	1		0
Gnas	NM_019690	-4289	-58054	Upstream	http://genome.ucsc.edu/cgi-bin/hgTracks?org=mouse&db=mm9&position=chr2:174095460-174115619	chr2:174105460-174105619	Browse	160	15	0		0
Sp2	NM_001080964	24511	160	Downstream	http://genome.ucsc.edu/cgi-bin/hgTracks?org=mouse&db=mm9&position=chr11:96828942-96849484	chr11:96838942-96839484	Browse	543	78	6		0
1700106N22Rik	NM_028576	375755	7874	Downstream	http://genome.ucsc.edu/cgi-bin/hgTracks?org=mouse&db=mm9&position=chr17:85855736-85875852	chr17:85865736-85865852	Browse	117	10	0		0
Prkcd	NM_011103	11663	-3281	Intragenic	http://genome.ucsc.edu/cgi-bin/hgTracks?org=mouse&db=mm9&position=chr14:31410162-31430271	chr14:31420162-31420271	Browse	110	9	1		0
Lhx1	NM_008498	142779	136623	Downstream	http://genome.ucsc.edu/cgi-bin/hgTracks?org=mouse&db=mm9&position=chr11:84465310-84485892	chr11:84475310-84475892	Browse	583	126	4		0
1700019H03Rik	NM_183161	30723	13783	Downstream	http://genome.ucsc.edu/cgi-bin/hgTracks?org=mouse&db=mm9&position=chr2:180480506-180501100	chr2:180490506-180491100	Browse	595	106	2		0
1810044A24Rik	NM_029640	-20887	-487078	Upstream	http://genome.ucsc.edu/cgi-bin/hgTracks?org=mouse&db=mm9&position=chr15:72388739-72409658	chr15:72398739-72399658	Browse	920	685	4		0
Rtn4r	NM_022982	-18234	-42937	Upstream	http://genome.ucsc.edu/cgi-bin/hgTracks?org=mouse&db=mm9&position=chr16:18099442-18119680	chr16:18109442-18109680	Browse	239	23	1		0
Ptbp1	NM_001077363	-301	-10130	Upstream	http://genome.ucsc.edu/cgi-bin/hgTracks?org=mouse&db=mm9&position=chr10:79306965-79327112	chr10:79316965-79317112	Browse	148	13	1		0
Thtpa	NM_153083	-135	-4283	Upstream	http://genome.ucsc.edu/cgi-bin/hgTracks?org=mouse&db=mm9&position=chr14:55703451-55723716	chr14:55713451-55713716	Browse	266	33	3		0
A830053O21Rik	NM_177182	-26265	-27472	Upstream	http://genome.ucsc.edu/cgi-bin/hgTracks?org=mouse&db=mm9&position=chr11:76449503-76470055	chr11:76459503-76460055	Browse	553	75	2		0
Ptbp1	NM_001077363	-40	-9869	Upstream	http://genome.ucsc.edu/cgi-bin/hgTracks?org=mouse&db=mm9&position=chr10:79307254-79327364	chr10:79317254-79317364	Browse	111	10	0		0
C130038G02Rik	NM_029920	351537	-5226	Intragenic	http://genome.ucsc.edu/cgi-bin/hgTracks?org=mouse&db=mm9&position=chr5:149110359-149130534	chr5:149120359-149120534	Browse	176	11	0		0
Impa2	NM_053261	34331	4712	Downstream	http://genome.ucsc.edu/cgi-bin/hgTracks?org=mouse&db=mm9&position=chr18:67473086-67493284	chr18:67483086-67483284	Browse	199	19	0		0
BC048355	NM_207161	-16513	-19343	Upstream	http://genome.ucsc.edu/cgi-bin/hgTracks?org=mouse&db=mm9&position=chr17:46607119-46627305	chr17:46617119-46617305	Browse	187	16	0		0
Abt1	NM_013924	14601	9095	Downstream	http://genome.ucsc.edu/cgi-bin/hgTracks?org=mouse&db=mm9&position=chr13:23514640-23534989	chr13:23524640-23524989	Browse	350	34	3		0
Zfp322a	NM_172586	22619	6520	Downstream	http://genome.ucsc.edu/cgi-bin/hgTracks?org=mouse&db=mm9&position=chr13:23457527-23477660	chr13:23467527-23467660	Browse	134	11	0		0
Pdzk1ip1	NM_026018	-4103	-9274	Upstream	http://genome.ucsc.edu/cgi-bin/hgTracks?org=mouse&db=mm9&position=chr4:114747166-114767281	chr4:114757166-114757281	Browse	116	10	0		0
Hnrpd	NM_001077265	-248525	-271528	Upstream	http://genome.ucsc.edu/cgi-bin/hgTracks?org=mouse&db=mm9&position=chr5:100126211-100146726	chr5:100136211-100136726	Browse	516	107	2		0
Hnt	NM_172290	436782	-530384	Intragenic	http://genome.ucsc.edu/cgi-bin/hgTracks?org=mouse&db=mm9&position=chr9:29230188-29250581	chr9:29240188-29240581	Browse	394	54	1		0
Onecut2	NM_194268	-29693	-87818	Upstream	http://genome.ucsc.edu/cgi-bin/hgTracks?org=mouse&db=mm9&position=chr18:64460092-64480627	chr18:64470092-64470627	Browse	536	93	0		0
Gns	NM_029364	5895	-26261	Intragenic	http://genome.ucsc.edu/cgi-bin/hgTracks?org=mouse&db=mm9&position=chr10:120797891-120818136	chr10:120807891-120808136	Browse	246	23	1		0
Rps19	NM_023133	5857	768	Downstream	http://genome.ucsc.edu/cgi-bin/hgTracks?org=mouse&db=mm9&position=chr7:25665503-25685673	chr7:25675503-25675673	Browse	171	14	0		0
Hist1h2bf	NM_178195	514	133	Downstream	http://genome.ucsc.edu/cgi-bin/hgTracks?org=mouse&db=mm9&position=chr13:23655941-23676404	chr13:23665941-23666404	Browse	464	122	2		0
Ela2a	NM_007919	-3335	-14376	Upstream	http://genome.ucsc.edu/cgi-bin/hgTracks?org=mouse&db=mm9&position=chr4:141357247-141377763	chr4:141367247-141367763	Browse	517	74	2		0
Rps19	NM_023133	6053	964	Downstream	http://genome.ucsc.edu/cgi-bin/hgTracks?org=mouse&db=mm9&position=chr7:25665693-25685891	chr7:25675693-25675891	Browse	199	20	0		0
9130023H24Rik	NM_177001	-2514	-6095	Upstream	http://genome.ucsc.edu/cgi-bin/hgTracks?org=mouse&db=mm9&position=chr7:135365100-135385762	chr7:135375100-135375762	Browse	663	221	1		0
4932413O14Rik	NM_177230	45630	-21203	Intragenic	http://genome.ucsc.edu/cgi-bin/hgTracks?org=mouse&db=mm9&position=chr5:93072830-93093205	chr5:93082830-93083205	Browse	376	44	2		0
St6galnac5	NM_012028	139459	-22039	Intragenic	http://genome.ucsc.edu/cgi-bin/hgTracks?org=mouse&db=mm9&position=chr3:152613069-152633211	chr3:152623069-152623211	Browse	143	12	0		0
Syt3	NM_016663	-10820	-26029	Upstream	http://genome.ucsc.edu/cgi-bin/hgTracks?org=mouse&db=mm9&position=chr7:51619239-51639427	chr7:51629239-51629427	Browse	189	16	1		0
Nol12	NM_133800	-61	-7039	Upstream	http://genome.ucsc.edu/cgi-bin/hgTracks?org=mouse&db=mm9&position=chr15:78755251-78775426	chr15:78765251-78765426	Browse	176	13	1		0
Unc13a	NM_001029873	42529	304	Downstream	http://genome.ucsc.edu/cgi-bin/hgTracks?org=mouse&db=mm9&position=chr8:74185739-74205916	chr8:74195739-74195916	Browse	178	15	0		0
Pitpnm3	NM_001024927	65948	-22414	Intragenic	http://genome.ucsc.edu/cgi-bin/hgTracks?org=mouse&db=mm9&position=chr11:71916691-71937338	chr11:71926691-71927338	Browse	648	124	2		0
Unc13a	NM_001029873	42289	64	Downstream	http://genome.ucsc.edu/cgi-bin/hgTracks?org=mouse&db=mm9&position=chr8:74185540-74205700	chr8:74195540-74195700	Browse	161	13	0		0
Ptchd2	NM_001083342	56608	5499	Downstream	http://genome.ucsc.edu/cgi-bin/hgTracks?org=mouse&db=mm9&position=chr4:147657149-147677825	chr4:147667149-147667825	Browse	677	140	3		0
Slc35b2	NM_028662	3341	-177	Intragenic	http://genome.ucsc.edu/cgi-bin/hgTracks?org=mouse&db=mm9&position=chr17:45694169-45714563	chr17:45704169-45704563	Browse	395	39	1		0
Slc5a5	NM_053248	2869	-7000	Intragenic	http://genome.ucsc.edu/cgi-bin/hgTracks?org=mouse&db=mm9&position=chr8:73399383-73419864	chr8:73409383-73409864	Browse	482	79	0		0
Nrf1	NM_010938	106976	1505	Downstream	http://genome.ucsc.edu/cgi-bin/hgTracks?org=mouse&db=mm9&position=chr6:30094835-30115033	chr6:30104835-30105033	Browse	199	19	0		0
Os9	NM_177614	6806	-18670	Intragenic	http://genome.ucsc.edu/cgi-bin/hgTracks?org=mouse&db=mm9&position=chr10:126529376-126549572	chr10:126539376-126539572	Browse	197	16	1		0
Mrps33	NM_001010930	47257	38128	Downstream	http://genome.ucsc.edu/cgi-bin/hgTracks?org=mouse&db=mm9&position=chr6:39788802-39809256	chr6:39798802-39799256	Browse	455	66	2		0
Cacng4	NM_019431	82608	22923	Downstream	http://genome.ucsc.edu/cgi-bin/hgTracks?org=mouse&db=mm9&position=chr11:107668343-107689002	chr11:107678343-107679002	Browse	660	107	3		0
Gprc5b	NM_022420	44260	21151	Downstream	http://genome.ucsc.edu/cgi-bin/hgTracks?org=mouse&db=mm9&position=chr7:126149761-126169878	chr7:126159761-126159878	Browse	118	10	0		0
Sox1	NM_009233	55580	54370	Downstream	http://genome.ucsc.edu/cgi-bin/hgTracks?org=mouse&db=mm9&position=chr8:12441800-12462093	chr8:12451800-12452093	Browse	294	39	1		0
Gpihbp1	NM_026730	-7523	-9079	Upstream	http://genome.ucsc.edu/cgi-bin/hgTracks?org=mouse&db=mm9&position=chr15:75409326-75429764	chr15:75419326-75419764	Browse	439	71	0		0
Pipox	NM_008952	29183	15925	Downstream	http://genome.ucsc.edu/cgi-bin/hgTracks?org=mouse&db=mm9&position=chr11:77713156-77733399	chr11:77723156-77723399	Browse	244	28	1		0
Unc5a	NM_153131	21142	-35445	Intragenic	http://genome.ucsc.edu/cgi-bin/hgTracks?org=mouse&db=mm9&position=chr13:55061882-55081986	chr13:55071882-55071986	Browse	105	10	0		0
Dhrs3	NM_011303	22895	-12238	Intragenic	http://genome.ucsc.edu/cgi-bin/hgTracks?org=mouse&db=mm9&position=chr4:144495593-144516125	chr4:144505593-144506125	Browse	533	68	4		0
Centg3	NM_139153	51003	1132	Downstream	http://genome.ucsc.edu/cgi-bin/hgTracks?org=mouse&db=mm9&position=chr5:23998727-24019208	chr5:24008727-24009208	Browse	482	81	5		0
Unc5a	NM_153131	21600	-34987	Intragenic	http://genome.ucsc.edu/cgi-bin/hgTracks?org=mouse&db=mm9&position=chr13:55062015-55082731	chr13:55072015-55072731	Browse	717	318	3		0
Slco2b1	NM_175316	-8940	-62477	Upstream	http://genome.ucsc.edu/cgi-bin/hgTracks?org=mouse&db=mm9&position=chr7:106787097-106807623	chr7:106797097-106797623	Browse	527	103	0		0
Tnfrsf19	NM_013869	60111	-22323	Intragenic	http://genome.ucsc.edu/cgi-bin/hgTracks?org=mouse&db=mm9&position=chr14:61632854-61653194	chr14:61642854-61643194	Browse	341	39	1		0
Dyrk1b	NM_001037957	12593	4781	Downstream	http://genome.ucsc.edu/cgi-bin/hgTracks?org=mouse&db=mm9&position=chr7:28966768-28987200	chr7:28976768-28977200	Browse	433	50	1		0
Rnf216	NM_080561	116054	-6048	Intragenic	http://genome.ucsc.edu/cgi-bin/hgTracks?org=mouse&db=mm9&position=chr5:143858565-143878760	chr5:143868565-143868760	Browse	196	17	1		0
Mkln1	NM_013791	-91601	-202251	Upstream	http://genome.ucsc.edu/cgi-bin/hgTracks?org=mouse&db=mm9&position=chr6:31246910-31267397	chr6:31256910-31257397	Browse	488	114	3		0
Pde6c	NM_033614	14874	-35920	Intragenic	http://genome.ucsc.edu/cgi-bin/hgTracks?org=mouse&db=mm9&position=chr19:38212217-38232504	chr19:38222217-38222504	Browse	288	27	1		0
Erich1	NM_001034862	45124	-17639	Intragenic	http://genome.ucsc.edu/cgi-bin/hgTracks?org=mouse&db=mm9&position=chr8:14062216-14083129	chr8:14072216-14073129	Browse	914	602	5		0
Vps52	NM_172620	-63	-10670	Upstream	http://genome.ucsc.edu/cgi-bin/hgTracks?org=mouse&db=mm9&position=chr17:34082570-34102911	chr17:34092570-34092911	Browse	342	39	2		0
Pik3c2a	NM_011083	84388	-21795	Intragenic	http://genome.ucsc.edu/cgi-bin/hgTracks?org=mouse&db=mm9&position=chr7:123555074-123575322	chr7:123565074-123565322	Browse	249	23	1		0
Tusc5	NM_177709	16191	-2597	Intragenic	http://genome.ucsc.edu/cgi-bin/hgTracks?org=mouse&db=mm9&position=chr11:76499338-76519677	chr11:76509338-76509677	Browse	340	36	2		0
Smndc1	NM_172429	49313	37953	Downstream	http://genome.ucsc.edu/cgi-bin/hgTracks?org=mouse&db=mm9&position=chr19:53492965-53513067	chr19:53502965-53503067	Browse	103	9	1		0
Il15ra	NM_008358	23376	-4026	Intragenic	http://genome.ucsc.edu/cgi-bin/hgTracks?org=mouse&db=mm9&position=chr2:11640799-11660983	chr2:11650799-11650983	Browse	185	14	1		0
Smarcad1	NM_007958	-33607	-106990	Upstream	http://genome.ucsc.edu/cgi-bin/hgTracks?org=mouse&db=mm9&position=chr6:64948903-64969109	chr6:64958903-64959109	Browse	207	20	1		0
Dctn3	NM_016890	2577	-5784	Intragenic	http://genome.ucsc.edu/cgi-bin/hgTracks?org=mouse&db=mm9&position=chr4:41654297-41674495	chr4:41664297-41664495	Browse	199	18	1		0
Cadm2	NM_178721	981844	22031	Downstream	http://genome.ucsc.edu/cgi-bin/hgTracks?org=mouse&db=mm9&position=chr16:67633025-67653272	chr16:67643025-67643272	Browse	248	27	1		0
Snupn	NM_178374	-122	-32398	Upstream	http://genome.ucsc.edu/cgi-bin/hgTracks?org=mouse&db=mm9&position=chr9:56788537-56808703	chr9:56798537-56798703	Browse	167	13	1		0
2610206B13Rik	NM_026047	19498	-25635	Intragenic	http://genome.ucsc.edu/cgi-bin/hgTracks?org=mouse&db=mm9&position=chr14:104886197-104906333	chr14:104896197-104896333	Browse	137	11	1		0
Thap7	NM_026909	3089	18	Downstream	http://genome.ucsc.edu/cgi-bin/hgTracks?org=mouse&db=mm9&position=chr16:17521069-17541266	chr16:17531069-17531266	Browse	198	17	1		0
Glrx5	NM_028419	-275	-8497	Upstream	http://genome.ucsc.edu/cgi-bin/hgTracks?org=mouse&db=mm9&position=chr12:106260510-106280916	chr12:106270510-106270916	Browse	407	47	0		0
Abcf2	NM_013853	12858	843	Downstream	http://genome.ucsc.edu/cgi-bin/hgTracks?org=mouse&db=mm9&position=chr5:24073915-24094077	chr5:24083915-24084077	Browse	163	14	0		0
Tprgl	NM_026388	36921	33722	Downstream	http://genome.ucsc.edu/cgi-bin/hgTracks?org=mouse&db=mm9&position=chr4:153558426-153578567	chr4:153568426-153568567	Browse	142	12	0		0
Tbx20	NM_020496	6575	-27480	Intragenic	http://genome.ucsc.edu/cgi-bin/hgTracks?org=mouse&db=mm9&position=chr9:24541175-24561317	chr9:24551175-24551317	Browse	143	11	1		0
Hist1h2bg	NM_178196	498	-121	Intragenic	http://genome.ucsc.edu/cgi-bin/hgTracks?org=mouse&db=mm9&position=chr13:23653710-23673813	chr13:23663710-23663813	Browse	104	9	1		0
Srebf2	NM_033218	40855	-16837	Intragenic	http://genome.ucsc.edu/cgi-bin/hgTracks?org=mouse&db=mm9&position=chr15:82008489-82028674	chr15:82018489-82018674	Browse	186	15	1		0
Efcab2	NM_026626	98276	20907	Downstream	http://genome.ucsc.edu/cgi-bin/hgTracks?org=mouse&db=mm9&position=chr1:180424237-180444387	chr1:180434237-180434387	Browse	151	14	0		0
Cops6	NM_012002	3118	235	Downstream	http://genome.ucsc.edu/cgi-bin/hgTracks?org=mouse&db=mm9&position=chr5:138595395-138615499	chr5:138605395-138605499	Browse	105	9	1		0
Maml3	NM_001004176	356717	189866	Downstream	http://genome.ucsc.edu/cgi-bin/hgTracks?org=mouse&db=mm9&position=chr3:51839990-51860184	chr3:51849990-51850184	Browse	195	15	2		0
Car14	NM_011797	8545	1705	Downstream	http://genome.ucsc.edu/cgi-bin/hgTracks?org=mouse&db=mm9&position=chr3:95700216-95720331	chr3:95710216-95710331	Browse	116	12	0		0
Nrf1	NM_010938	104398	-1073	Intragenic	http://genome.ucsc.edu/cgi-bin/hgTracks?org=mouse&db=mm9&position=chr6:30092236-30112555	chr6:30102236-30102555	Browse	320	42	0		0
Cdk2ap2	NM_026373	-256	-1923	Upstream	http://genome.ucsc.edu/cgi-bin/hgTracks?org=mouse&db=mm9&position=chr19:4087036-4107272	chr19:4097036-4097272	Browse	237	19	1		0
Rnf5	NM_019403	2732	269	Downstream	http://genome.ucsc.edu/cgi-bin/hgTracks?org=mouse&db=mm9&position=chr17:34730517-34750890	chr17:34740517-34740890	Browse	374	41	1		0
Camk2n1	NM_025451	95521	92563	Downstream	http://genome.ucsc.edu/cgi-bin/hgTracks?org=mouse&db=mm9&position=chr4:138096525-138116979	chr4:138106525-138106979	Browse	455	58	3		0
Igf2bp1	NM_009951	-22646	-65827	Upstream	http://genome.ucsc.edu/cgi-bin/hgTracks?org=mouse&db=mm9&position=chr11:95791328-95811512	chr11:95801328-95801512	Browse	185	15	0		0
D11Bwg0517e	NM_001024931	56101	-363712	Intragenic	http://genome.ucsc.edu/cgi-bin/hgTracks?org=mouse&db=mm9&position=chr11:118397025-118417319	chr11:118407025-118407319	Browse	295	40	2		0
Acan	NM_007424	-24835	-86452	Upstream	http://genome.ucsc.edu/cgi-bin/hgTracks?org=mouse&db=mm9&position=chr7:86163481-86183693	chr7:86173481-86173693	Browse	213	19	1		0
Adora2a	NM_009630	25053	7207	Downstream	http://genome.ucsc.edu/cgi-bin/hgTracks?org=mouse&db=mm9&position=chr10:74794623-74815133	chr10:74804623-74805133	Browse	511	111	3		0
Gad1	NM_008077	43220	3371	Downstream	http://genome.ucsc.edu/cgi-bin/hgTracks?org=mouse&db=mm9&position=chr2:70433281-70453492	chr2:70443281-70443492	Browse	212	19	2		0
Eif3i	NM_018799	7758	-880	Intragenic	http://genome.ucsc.edu/cgi-bin/hgTracks?org=mouse&db=mm9&position=chr4:129266862-129287131	chr4:129276862-129277131	Browse	270	27	0		0
Olfr20	NM_146923	421	-524	Intragenic	http://genome.ucsc.edu/cgi-bin/hgTracks?org=mouse&db=mm9&position=chr11:73157588-73177782	chr11:73167588-73167782	Browse	195	17	0		0
Abt1	NM_013924	18724	13218	Downstream	http://genome.ucsc.edu/cgi-bin/hgTracks?org=mouse&db=mm9&position=chr13:23518903-23539004	chr13:23528903-23529004	Browse	102	10	1		0
Cdk2ap2	NM_026373	-729	-2396	Upstream	http://genome.ucsc.edu/cgi-bin/hgTracks?org=mouse&db=mm9&position=chr19:4086518-4106724	chr19:4096518-4096724	Browse	207	20	0		0
Ccdc88b	NM_001081291	10815	-2774	Intragenic	http://genome.ucsc.edu/cgi-bin/hgTracks?org=mouse&db=mm9&position=chr19:6919799-6940018	chr19:6929799-6930018	Browse	220	21	0		0
Eif3i	NM_018799	7537	-1101	Intragenic	http://genome.ucsc.edu/cgi-bin/hgTracks?org=mouse&db=mm9&position=chr4:129266677-129286811	chr4:129276677-129276811	Browse	135	11	1		0
Ap3b2	NM_021492	19524	-14003	Intragenic	http://genome.ucsc.edu/cgi-bin/hgTracks?org=mouse&db=mm9&position=chr7:88614674-88634858	chr7:88624674-88624858	Browse	185	15	1		0
Slc32a1	NM_009508	-25893	-30883	Upstream	http://genome.ucsc.edu/cgi-bin/hgTracks?org=mouse&db=mm9&position=chr2:158400382-158420795	chr2:158410382-158410795	Browse	414	62	0		0
Sox2	NM_011443	114786	112330	Downstream	http://genome.ucsc.edu/cgi-bin/hgTracks?org=mouse&db=mm9&position=chr3:34653587-34673926	chr3:34663587-34663926	Browse	340	34	0		0
Sgcd	NM_011891	1034224	633704	Downstream	http://genome.ucsc.edu/cgi-bin/hgTracks?org=mouse&db=mm9&position=chr11:47816372-47836825	chr11:47826372-47826825	Browse	454	79	0		0
Pitpnb	NM_019640	62413	4816	Downstream	http://genome.ucsc.edu/cgi-bin/hgTracks?org=mouse&db=mm9&position=chr5:111811943-111832416	chr5:111821943-111822416	Browse	474	79	4		0
2010-03-09	NM_001033262	-1191	-5326	Upstream	http://genome.ucsc.edu/cgi-bin/hgTracks?org=mouse&db=mm9&position=chr10:126481470-126502178	chr10:126491470-126492178	Browse	709	110	4		0
2900083I11Rik	NM_021403	25469	-31198	Intragenic	http://genome.ucsc.edu/cgi-bin/hgTracks?org=mouse&db=mm9&position=chr5:136309173-136329754	chr5:136319173-136319754	Browse	582	82	1		0
2310028H24Rik	NM_027993	13699	-36882	Intragenic	http://genome.ucsc.edu/cgi-bin/hgTracks?org=mouse&db=mm9&position=chr4:41469298-41489953	chr4:41479298-41479953	Browse	656	132	0		0
Ttc26	NM_153600	-126	-46250	Upstream	http://genome.ucsc.edu/cgi-bin/hgTracks?org=mouse&db=mm9&position=chr6:38321087-38341574	chr6:38331087-38331574	Browse	488	72	2		0
Il17ra	NM_008359	3980	-15820	Intragenic	http://genome.ucsc.edu/cgi-bin/hgTracks?org=mouse&db=mm9&position=chr6:120407176-120427301	chr6:120417176-120417301	Browse	126	12	0		0
Wdr79	NM_144824	17528	-43	Intragenic	http://genome.ucsc.edu/cgi-bin/hgTracks?org=mouse&db=mm9&position=chr11:69382583-69402977	chr11:69392583-69392977	Browse	395	61	1		0
Nmb	NM_026523	-831	-3632	Upstream	http://genome.ucsc.edu/cgi-bin/hgTracks?org=mouse&db=mm9&position=chr7:88035865-88056502	chr7:88045865-88046502	Browse	638	82	5		0
Snapin	NM_133854	2975	4	Downstream	http://genome.ucsc.edu/cgi-bin/hgTracks?org=mouse&db=mm9&position=chr3:90284876-90305050	chr3:90294876-90295050	Browse	175	15	1		0
Rreb1	NM_001039188	26896	-81246	Intragenic	http://genome.ucsc.edu/cgi-bin/hgTracks?org=mouse&db=mm9&position=chr13:37936079-37956219	chr13:37946079-37946219	Browse	141	12	1		0
Mrps33	NM_001010930	97643	88514	Downstream	http://genome.ucsc.edu/cgi-bin/hgTracks?org=mouse&db=mm9&position=chr6:39839183-39859694	chr6:39849183-39849694	Browse	512	84	0		0
D10627	NM_001013379	-175	-21669	Upstream	http://genome.ucsc.edu/cgi-bin/hgTracks?org=mouse&db=mm9&position=chr8:71722671-71742848	chr8:71732671-71732848	Browse	178	14	2		0
Vps25	NM_026776	-118	-5922	Upstream	http://genome.ucsc.edu/cgi-bin/hgTracks?org=mouse&db=mm9&position=chr11:101104835-101125015	chr11:101114835-101115015	Browse	181	13	2		0
Josd2	NM_025368	-150	-3746	Upstream	http://genome.ucsc.edu/cgi-bin/hgTracks?org=mouse&db=mm9&position=chr7:51712991-51733484	chr7:51722991-51723484	Browse	494	126	3		0
Col19a1	NM_007733	355359	25604	Downstream	http://genome.ucsc.edu/cgi-bin/hgTracks?org=mouse&db=mm9&position=chr1:24609828-24630037	chr1:24619828-24620037	Browse	210	29	5		0
Lypd5	NM_029806	10266	5656	Downstream	http://genome.ucsc.edu/cgi-bin/hgTracks?org=mouse&db=mm9&position=chr7:25134084-25154848	chr7:25144084-25144848	Browse	765	318	2		0
Abt1	NM_013924	19902	14396	Downstream	http://genome.ucsc.edu/cgi-bin/hgTracks?org=mouse&db=mm9&position=chr13:23520066-23540195	chr13:23530066-23530195	Browse	130	9	1		0
Cry2	NM_009963	30020	-362	Intragenic	http://genome.ucsc.edu/cgi-bin/hgTracks?org=mouse&db=mm9&position=chr2:92263697-92283895	chr2:92273697-92273895	Browse	199	19	0		0
Sirt7	NM_153056	6108	-489	Intragenic	http://genome.ucsc.edu/cgi-bin/hgTracks?org=mouse&db=mm9&position=chr11:120475669-120495911	chr11:120485669-120485911	Browse	243	25	0		0
Grk6	NM_011938	1027	-13217	Intragenic	http://genome.ucsc.edu/cgi-bin/hgTracks?org=mouse&db=mm9&position=chr13:55537439-55557836	chr13:55547439-55547836	Browse	398	39	0		0
Hlx	NM_008250	-35751	-41215	Upstream	http://genome.ucsc.edu/cgi-bin/hgTracks?org=mouse&db=mm9&position=chr1:186505123-186525425	chr1:186515123-186515425	Browse	303	34	1		0
2700038C09Rik	NM_025598	-668	-1830	Upstream	http://genome.ucsc.edu/cgi-bin/hgTracks?org=mouse&db=mm9&position=chr2:180911280-180931504	chr2:180921280-180921504	Browse	225	21	1		0
Ppp2r2c	NM_172994	27769	-58740	Intragenic	http://genome.ucsc.edu/cgi-bin/hgTracks?org=mouse&db=mm9&position=chr5:37277320-37297778	chr5:37287320-37287778	Browse	459	81	1		0
Pcgf5	NM_029508	-57467	-134605	Upstream	http://genome.ucsc.edu/cgi-bin/hgTracks?org=mouse&db=mm9&position=chr19:36385903-36406140	chr19:36395903-36396140	Browse	238	35	3		0
Mrps33	NM_001010930	97952	88823	Downstream	http://genome.ucsc.edu/cgi-bin/hgTracks?org=mouse&db=mm9&position=chr6:39839699-39859823	chr6:39849699-39849823	Browse	125	10	1		0
Stat5b	NM_011489	16146	-25641	Intragenic	http://genome.ucsc.edu/cgi-bin/hgTracks?org=mouse&db=mm9&position=chr11:100648011-100668321	chr11:100658011-100658321	Browse	311	27	4		0
Txnip	NM_001009935	-122323	-126224	Upstream	http://genome.ucsc.edu/cgi-bin/hgTracks?org=mouse&db=mm9&position=chr3:96229500-96249632	chr3:96239500-96239632	Browse	133	13	0		0
Syt3	NM_016663	-5376	-20585	Upstream	http://genome.ucsc.edu/cgi-bin/hgTracks?org=mouse&db=mm9&position=chr7:51624508-51645146	chr7:51634508-51635146	Browse	639	72	1		0
Rpl19	NM_009078	-1177	-3834	Upstream	http://genome.ucsc.edu/cgi-bin/hgTracks?org=mouse&db=mm9&position=chr11:97877886-97898013	chr11:97887886-97888013	Browse	128	10	1		0
Plec1	NM_201389	32783	-2563	Intragenic	http://genome.ucsc.edu/cgi-bin/hgTracks?org=mouse&db=mm9&position=chr15:76024121-76044260	chr15:76034121-76034260	Browse	140	11	1		0
Rps18	NM_011296	-203	-3846	Upstream	http://genome.ucsc.edu/cgi-bin/hgTracks?org=mouse&db=mm9&position=chr17:34078610-34098823	chr17:34088610-34088823	Browse	214	20	1		0
Ftl2	NM_008049	14968	14011	Downstream	http://genome.ucsc.edu/cgi-bin/hgTracks?org=mouse&db=mm9&position=chr4:125186005-125206579	chr4:125196005-125196579	Browse	575	95	4		0
Irak4	NM_029926	26206	1893	Downstream	http://genome.ucsc.edu/cgi-bin/hgTracks?org=mouse&db=mm9&position=chr15:94390289-94410470	chr15:94400289-94400470	Browse	182	16	0		0
Scd3	NM_024450	51050	10321	Downstream	http://genome.ucsc.edu/cgi-bin/hgTracks?org=mouse&db=mm9&position=chr19:44318723-44338909	chr19:44328723-44328909	Browse	187	18	0		0
Chst8	NM_175140	28165	-109753	Intragenic	http://genome.ucsc.edu/cgi-bin/hgTracks?org=mouse&db=mm9&position=chr7:35477667-35498232	chr7:35487667-35488232	Browse	566	147	5		0
Stk32c	NM_021302	56786	-28049	Intragenic	http://genome.ucsc.edu/cgi-bin/hgTracks?org=mouse&db=mm9&position=chr7:146336128-146356406	chr7:146346128-146346406	Browse	279	33	2		0
Lrit2	NM_173418	666	-5021	Intragenic	http://genome.ucsc.edu/cgi-bin/hgTracks?org=mouse&db=mm9&position=chr14:37871595-37892127	chr14:37881595-37882127	Browse	533	106	2		0
Pik3r2	NM_008841	9114	611	Downstream	http://genome.ucsc.edu/cgi-bin/hgTracks?org=mouse&db=mm9&position=chr8:73291009-73311397	chr8:73301009-73301397	Browse	389	68	1		0
Gm1967	NM_001033452	44771	31030	Downstream	http://genome.ucsc.edu/cgi-bin/hgTracks?org=mouse&db=mm9&position=chr2:93730174-93750395	chr2:93740174-93740395	Browse	222	21	1		0
Etfa	NM_145615	57670	-51	Intragenic	http://genome.ucsc.edu/cgi-bin/hgTracks?org=mouse&db=mm9&position=chr9:55349939-55370058	chr9:55359939-55360058	Browse	120	10	0		0
Zc3h3	NM_172121	20295	-67167	Intragenic	http://genome.ucsc.edu/cgi-bin/hgTracks?org=mouse&db=mm9&position=chr15:75594969-75615289	chr15:75604969-75605289	Browse	321	29	3		0
OTTMUSG00000010671	NM_001039209	317679	-19876	Intragenic	http://genome.ucsc.edu/cgi-bin/hgTracks?org=mouse&db=mm9&position=chr4:146857595-146877757	chr4:146867595-146867757	Browse	163	14	2		0
Tmem174	NM_026685	-100752	-103100	Upstream	http://genome.ucsc.edu/cgi-bin/hgTracks?org=mouse&db=mm9&position=chr13:99294117-99314292	chr13:99304117-99304292	Browse	176	13	1		0
Pik3r2	NM_008841	8832	329	Downstream	http://genome.ucsc.edu/cgi-bin/hgTracks?org=mouse&db=mm9&position=chr8:73290831-73310998	chr8:73300831-73300998	Browse	168	14	0		0
Grcc10	NM_013535	2394	498	Downstream	http://genome.ucsc.edu/cgi-bin/hgTracks?org=mouse&db=mm9&position=chr6:124681268-124701693	chr6:124691268-124691693	Browse	426	53	3		0
Dpf3	NM_058212	428393	-30081	Intragenic	http://genome.ucsc.edu/cgi-bin/hgTracks?org=mouse&db=mm9&position=chr12:84788526-84808627	chr12:84798526-84798627	Browse	102	10	0		0
Gstt4	NM_029472	-6070	-13645	Upstream	http://genome.ucsc.edu/cgi-bin/hgTracks?org=mouse&db=mm9&position=chr10:75261470-75281821	chr10:75271470-75271821	Browse	352	61	1		0
Traf2	NM_009422	29076	163	Downstream	http://genome.ucsc.edu/cgi-bin/hgTracks?org=mouse&db=mm9&position=chr2:25392377-25412705	chr2:25402377-25402705	Browse	329	34	1		0
Grcc10	NM_013535	1919	23	Downstream	http://genome.ucsc.edu/cgi-bin/hgTracks?org=mouse&db=mm9&position=chr6:124680993-124701266	chr6:124690993-124691266	Browse	274	39	2		0
Abhd5	NM_026179	188637	158729	Downstream	http://genome.ucsc.edu/cgi-bin/hgTracks?org=mouse&db=mm9&position=chr9:122439115-122459567	chr9:122449115-122449567	Browse	453	67	1		0
Lingo1	NM_181074	45912	-20867	Intragenic	http://genome.ucsc.edu/cgi-bin/hgTracks?org=mouse&db=mm9&position=chr9:56502019-56522393	chr9:56512019-56512393	Browse	375	45	0		0
Cox10	NM_178379	-10901	-126430	Upstream	http://genome.ucsc.edu/cgi-bin/hgTracks?org=mouse&db=mm9&position=chr11:63756418-63776637	chr11:63766418-63766637	Browse	220	23	1		0
Nsun3	NM_178925	23673	-28192	Intragenic	http://genome.ucsc.edu/cgi-bin/hgTracks?org=mouse&db=mm9&position=chr16:62747969-62768704	chr16:62757969-62758704	Browse	736	330	2		0
Tox3	NM_172913	71877	-29325	Intragenic	http://genome.ucsc.edu/cgi-bin/hgTracks?org=mouse&db=mm9&position=chr8:92832589-92853034	chr8:92842589-92843034	Browse	446	77	1		0
Golph3l	NM_146133	-65	-30349	Upstream	http://genome.ucsc.edu/cgi-bin/hgTracks?org=mouse&db=mm9&position=chr3:95382477-95402894	chr3:95392477-95392894	Browse	418	40	4		0
Myod1	NM_010866	-28623	-31237	Upstream	http://genome.ucsc.edu/cgi-bin/hgTracks?org=mouse&db=mm9&position=chr7:53593083-53613338	chr7:53603083-53603338	Browse	256	25	1		0
Fbxo41	NM_001001160	12876	-20433	Intragenic	http://genome.ucsc.edu/cgi-bin/hgTracks?org=mouse&db=mm9&position=chr6:85422260-85442562	chr6:85432260-85432562	Browse	303	33	2		0
Atf4	NM_009716	2806	448	Downstream	http://genome.ucsc.edu/cgi-bin/hgTracks?org=mouse&db=mm9&position=chr15:80078289-80098478	chr15:80088289-80088478	Browse	190	16	1		0
Camk2a	NM_177407	16029	-46492	Intragenic	http://genome.ucsc.edu/cgi-bin/hgTracks?org=mouse&db=mm9&position=chr18:61091078-61111511	chr18:61101078-61101511	Browse	434	53	1		0
D11Bwg0517e	NM_001024931	51061	-368752	Intragenic	http://genome.ucsc.edu/cgi-bin/hgTracks?org=mouse&db=mm9&position=chr11:118391874-118412377	chr11:118401874-118402377	Browse	504	61	0		0
Tmod3	NM_016963	52641	-9233	Intragenic	http://genome.ucsc.edu/cgi-bin/hgTracks?org=mouse&db=mm9&position=chr9:75388091-75408281	chr9:75398091-75398281	Browse	191	17	1		0
Qpctl	NM_026111	7500	-1480	Intragenic	http://genome.ucsc.edu/cgi-bin/hgTracks?org=mouse&db=mm9&position=chr7:19722881-19743240	chr7:19732881-19733240	Browse	360	39	2		0
Ferd3l	NM_033522	-1493	-2378	Upstream	http://genome.ucsc.edu/cgi-bin/hgTracks?org=mouse&db=mm9&position=chr12:34601714-34622002	chr12:34611714-34612002	Browse	289	37	1		0
Wdr68	NM_027946	839	-21613	Intragenic	http://genome.ucsc.edu/cgi-bin/hgTracks?org=mouse&db=mm9&position=chr11:105888885-105909073	chr11:105898885-105899073	Browse	189	16	1		0
Scnn1a	NM_011324	-1974	-25064	Upstream	http://genome.ucsc.edu/cgi-bin/hgTracks?org=mouse&db=mm9&position=chr6:125259810-125279977	chr6:125269810-125269977	Browse	168	13	0		0
Fzd4	NM_008055	29929	24237	Downstream	http://genome.ucsc.edu/cgi-bin/hgTracks?org=mouse&db=mm9&position=chr7:96572676-96592950	chr7:96582676-96582950	Browse	275	26	1		0
Zfand2a	NM_133349	35297	22095	Downstream	http://genome.ucsc.edu/cgi-bin/hgTracks?org=mouse&db=mm9&position=chr5:139972327-139992568	chr5:139982327-139982568	Browse	242	27	1		0
Trim62	NM_178110	29868	2681	Downstream	http://genome.ucsc.edu/cgi-bin/hgTracks?org=mouse&db=mm9&position=chr4:128581096-128601488	chr4:128591096-128591488	Browse	393	69	0		0
Slc12a5	NM_020333	11928	-19816	Intragenic	http://genome.ucsc.edu/cgi-bin/hgTracks?org=mouse&db=mm9&position=chr2:164795114-164815798	chr2:164805114-164805798	Browse	685	133	3		0
Fosb	NM_008036	-1383	-8733	Upstream	http://genome.ucsc.edu/cgi-bin/hgTracks?org=mouse&db=mm9&position=chr7:19876574-19896751	chr7:19886574-19886751	Browse	178	16	1		0
Dyrk3	NM_145508	-1907	-11701	Upstream	http://genome.ucsc.edu/cgi-bin/hgTracks?org=mouse&db=mm9&position=chr1:133012927-133033376	chr1:133022927-133023376	Browse	450	49	1		0
Gm672	NM_201354	154862	-111618	Intragenic	http://genome.ucsc.edu/cgi-bin/hgTracks?org=mouse&db=mm9&position=chr18:75735637-75755893	chr18:75745637-75745893	Browse	257	28	2		0
Tm9sf3	NM_133352	55807	2644	Downstream	http://genome.ucsc.edu/cgi-bin/hgTracks?org=mouse&db=mm9&position=chr19:41330813-41351457	chr19:41340813-41341457	Browse	645	140	3		0
Traf3	NM_001048206	77402	-23199	Intragenic	http://genome.ucsc.edu/cgi-bin/hgTracks?org=mouse&db=mm9&position=chr12:112472055-112492230	chr12:112482055-112482230	Browse	176	17	0		0
Kcng1	NM_001081134	49434	41800	Downstream	http://genome.ucsc.edu/cgi-bin/hgTracks?org=mouse&db=mm9&position=chr2:168126581-168146850	chr2:168136581-168136850	Browse	270	23	0		0
Pou4f1	NM_011143	-31396	-37072	Upstream	http://genome.ucsc.edu/cgi-bin/hgTracks?org=mouse&db=mm9&position=chr14:104819956-104840517	chr14:104829956-104830517	Browse	562	124	2		0
Lrrc45	NM_153545	-48	-7203	Upstream	http://genome.ucsc.edu/cgi-bin/hgTracks?org=mouse&db=mm9&position=chr11:120565009-120585303	chr11:120575009-120575303	Browse	295	23	1		0
Rel	NM_009044	58133	28891	Downstream	http://genome.ucsc.edu/cgi-bin/hgTracks?org=mouse&db=mm9&position=chr11:23689793-23709941	chr11:23699793-23699941	Browse	149	11	1		0
Bai1	NM_174991	33426	-39843	Intragenic	http://genome.ucsc.edu/cgi-bin/hgTracks?org=mouse&db=mm9&position=chr15:74369728-74390160	chr15:74379728-74380160	Browse	433	72	4		0
Gpx5	NM_010343	-21957	-28211	Upstream	http://genome.ucsc.edu/cgi-bin/hgTracks?org=mouse&db=mm9&position=chr13:21346287-21366461	chr13:21356287-21356461	Browse	175	14	2		0
Dppa5a	NM_025274	-862	-1961	Upstream	http://genome.ucsc.edu/cgi-bin/hgTracks?org=mouse&db=mm9&position=chr9:78203945-78224055	chr9:78213945-78214055	Browse	111	10	0		0
Prima1	NM_133364	76505	31266	Downstream	http://genome.ucsc.edu/cgi-bin/hgTracks?org=mouse&db=mm9&position=chr12:104501527-104521723	chr12:104511527-104511723	Browse	197	16	2		0
Mdga1	NM_001081160	27883	-32042	Intragenic	http://genome.ucsc.edu/cgi-bin/hgTracks?org=mouse&db=mm9&position=chr17:29982568-30003030	chr17:29992568-29993030	Browse	463	72	1		0
Pla2g7	NM_013737	30550	-13201	Intragenic	http://genome.ucsc.edu/cgi-bin/hgTracks?org=mouse&db=mm9&position=chr17:43725824-43746084	chr17:43735824-43736084	Browse	261	29	0		0
Kcnj4	NM_008427	-9588	-31116	Upstream	http://genome.ucsc.edu/cgi-bin/hgTracks?org=mouse&db=mm9&position=chr15:79294434-79314728	chr15:79304434-79304728	Browse	295	30	0		0
Trim27	NM_009054	20290	7391	Downstream	http://genome.ucsc.edu/cgi-bin/hgTracks?org=mouse&db=mm9&position=chr13:21282016-21302202	chr13:21292016-21292202	Browse	187	15	2		0
Centd3	NM_139206	83860	58908	Downstream	http://genome.ucsc.edu/cgi-bin/hgTracks?org=mouse&db=mm9&position=chr18:38205981-38226381	chr18:38215981-38216381	Browse	401	66	1		0
Acp6	NM_019800	1716	-16062	Intragenic	http://genome.ucsc.edu/cgi-bin/hgTracks?org=mouse&db=mm9&position=chr3:96954373-96974506	chr3:96964373-96964506	Browse	134	11	0		0
Jph3	NM_020605	31065	-29194	Intragenic	http://genome.ucsc.edu/cgi-bin/hgTracks?org=mouse&db=mm9&position=chr8:124275294-124295823	chr8:124285294-124285823	Browse	530	94	6		0
Npm1	NM_008722	10565	19	Downstream	http://genome.ucsc.edu/cgi-bin/hgTracks?org=mouse&db=mm9&position=chr11:33052819-33073355	chr11:33062819-33063355	Browse	537	125	1		0
1810046J19Rik	NM_025559	4591	3310	Downstream	http://genome.ucsc.edu/cgi-bin/hgTracks?org=mouse&db=mm9&position=chr11:98293562-98313662	chr11:98303562-98303662	Browse	101	10	0		0
Slc14a1	NM_028122	-20142	-43374	Upstream	http://genome.ucsc.edu/cgi-bin/hgTracks?org=mouse&db=mm9&position=chr18:78266459-78286848	chr18:78276459-78276848	Browse	390	60	0		0
Mdga1	NM_001081160	27546	-32379	Intragenic	http://genome.ucsc.edu/cgi-bin/hgTracks?org=mouse&db=mm9&position=chr17:29982388-30002508	chr17:29992388-29992508	Browse	121	9	1		0
Tuba1c	NM_009448	-5786	-14001	Upstream	http://genome.ucsc.edu/cgi-bin/hgTracks?org=mouse&db=mm9&position=chr15:98844310-98864634	chr15:98854310-98854634	Browse	325	33	2		0
Nav1	NM_173437	177281	30444	Downstream	http://genome.ucsc.edu/cgi-bin/hgTracks?org=mouse&db=mm9&position=chr1:137502456-137522884	chr1:137512456-137512884	Browse	429	61	0		0
Aacs	NM_030210	90363	48832	Downstream	http://genome.ucsc.edu/cgi-bin/hgTracks?org=mouse&db=mm9&position=chr5:126036245-126056681	chr5:126046245-126046681	Browse	437	61	3		0
Rhbdl3	NM_139228	31859	-23021	Intragenic	http://genome.ucsc.edu/cgi-bin/hgTracks?org=mouse&db=mm9&position=chr11:80136148-80156645	chr11:80146148-80146645	Browse	498	74	2		0
Jag2	NM_010588	-276	-21182	Upstream	http://genome.ucsc.edu/cgi-bin/hgTracks?org=mouse&db=mm9&position=chr12:114136466-114156581	chr12:114146466-114146581	Browse	116	10	0		0
Slc39a7	NM_001077709	3303	-122	Intragenic	http://genome.ucsc.edu/cgi-bin/hgTracks?org=mouse&db=mm9&position=chr17:34158371-34178805	chr17:34168371-34168805	Browse	435	63	0		0
C1ql3	NM_153155	41256	32278	Downstream	http://genome.ucsc.edu/cgi-bin/hgTracks?org=mouse&db=mm9&position=chr2:12954663-12974849	chr2:12964663-12964849	Browse	187	17	0		0
Atf4	NM_009716	32	-2326	Intragenic	http://genome.ucsc.edu/cgi-bin/hgTracks?org=mouse&db=mm9&position=chr15:80075295-80095802	chr15:80085295-80085802	Browse	508	67	1		0
Mrpl39	NM_017404	16923	22	Downstream	http://genome.ucsc.edu/cgi-bin/hgTracks?org=mouse&db=mm9&position=chr16:84725394-84745539	chr16:84735394-84735539	Browse	146	13	0		0
Stk32c	NM_021302	52000	-32835	Intragenic	http://genome.ucsc.edu/cgi-bin/hgTracks?org=mouse&db=mm9&position=chr7:146331398-146351730	chr7:146341398-146341730	Browse	333	41	0		0
Man2b2	NM_008550	29242	5535	Downstream	http://genome.ucsc.edu/cgi-bin/hgTracks?org=mouse&db=mm9&position=chr5:37217086-37237691	chr5:37227086-37227691	Browse	606	164	2		0
Pole2	NM_011133	8765	-17647	Intragenic	http://genome.ucsc.edu/cgi-bin/hgTracks?org=mouse&db=mm9&position=chr12:70301442-70321627	chr12:70311442-70311627	Browse	186	20	2		0
Wfs1	NM_011716	49473	26594	Downstream	http://genome.ucsc.edu/cgi-bin/hgTracks?org=mouse&db=mm9&position=chr5:37396722-37417217	chr5:37406722-37407217	Browse	496	50	1		0
Ankmy1	NM_172850	32515	-263	Intragenic	http://genome.ucsc.edu/cgi-bin/hgTracks?org=mouse&db=mm9&position=chr1:94789165-94809275	chr1:94799165-94799275	Browse	111	11	0		0
2510048L02Rik	NM_025977	2214	-6188	Intragenic	http://genome.ucsc.edu/cgi-bin/hgTracks?org=mouse&db=mm9&position=chr9:21724068-21744188	chr9:21734068-21734188	Browse	121	10	0		0
Clec11a	NM_009131	739	-1902	Intragenic	http://genome.ucsc.edu/cgi-bin/hgTracks?org=mouse&db=mm9&position=chr7:51550101-51570473	chr7:51560101-51560473	Browse	373	38	2		0
Trim56	NM_201373	23858	18936	Downstream	http://genome.ucsc.edu/cgi-bin/hgTracks?org=mouse&db=mm9&position=chr5:137600740-137621198	chr5:137610740-137611198	Browse	459	79	1		0
Zfp113	NM_019747	15788	-255	Intragenic	http://genome.ucsc.edu/cgi-bin/hgTracks?org=mouse&db=mm9&position=chr5:138586433-138606986	chr5:138596433-138596986	Browse	554	56	0		0
D16Ertd472e	NM_025967	-60170	-93275	Upstream	http://genome.ucsc.edu/cgi-bin/hgTracks?org=mouse&db=mm9&position=chr16:78473538-78493705	chr16:78483538-78483705	Browse	168	11	1		0
Pou2f2	NM_011138	53458	13653	Downstream	http://genome.ucsc.edu/cgi-bin/hgTracks?org=mouse&db=mm9&position=chr7:25920909-25941456	chr7:25930909-25931456	Browse	548	72	1		0
Kif24	NM_024241	74215	114	Downstream	http://genome.ucsc.edu/cgi-bin/hgTracks?org=mouse&db=mm9&position=chr4:41401780-41422241	chr4:41411780-41412241	Browse	462	85	1		0
Rab5c	NM_024456	23003	138	Downstream	http://genome.ucsc.edu/cgi-bin/hgTracks?org=mouse&db=mm9&position=chr11:100589387-100609721	chr11:100599387-100599721	Browse	335	45	1		0
Rpl10a	NM_011287	2619	186	Downstream	http://genome.ucsc.edu/cgi-bin/hgTracks?org=mouse&db=mm9&position=chr17:28458111-28478212	chr17:28468111-28468212	Browse	102	9	1		0
Trim56	NM_201373	24106	19184	Downstream	http://genome.ucsc.edu/cgi-bin/hgTracks?org=mouse&db=mm9&position=chr5:137601211-137621319	chr5:137611211-137611319	Browse	109	10	1		0
Nrbf2	NM_001036293	18718	125	Downstream	http://genome.ucsc.edu/cgi-bin/hgTracks?org=mouse&db=mm9&position=chr10:66738072-66758404	chr10:66748072-66748404	Browse	333	35	2		0
Lmx1b	NM_010725	112816	36940	Downstream	http://genome.ucsc.edu/cgi-bin/hgTracks?org=mouse&db=mm9&position=chr2:33522919-33543023	chr2:33532919-33533023	Browse	105	10	0		0
Sulf2	NM_028072	121130	38562	Downstream	http://genome.ucsc.edu/cgi-bin/hgTracks?org=mouse&db=mm9&position=chr2:166009587-166029855	chr2:166019587-166019855	Browse	269	28	1		0
Punc	NM_008988	55388	10706	Downstream	http://genome.ucsc.edu/cgi-bin/hgTracks?org=mouse&db=mm9&position=chr9:65033994-65054614	chr9:65043994-65044614	Browse	621	137	8		0
Trim31	NM_146077	11756	-332	Intragenic	http://genome.ucsc.edu/cgi-bin/hgTracks?org=mouse&db=mm9&position=chr17:37036676-37057192	chr17:37046676-37047192	Browse	517	91	2		0
Pou2f2	NM_011138	53128	13323	Downstream	http://genome.ucsc.edu/cgi-bin/hgTracks?org=mouse&db=mm9&position=chr7:25920745-25940858	chr7:25930745-25930858	Browse	114	9	1		0
Cdh4	NM_009867	34314	-422584	Intragenic	http://genome.ucsc.edu/cgi-bin/hgTracks?org=mouse&db=mm9&position=chr2:179201177-179221698	chr2:179211177-179211698	Browse	522	94	0		0
Eef1a1	NM_010106	-1482	-4753	Upstream	http://genome.ucsc.edu/cgi-bin/hgTracks?org=mouse&db=mm9&position=chr9:78314410-78335372	chr9:78324410-78325372	Browse	963	111	8		0
Cic	NM_001110131	-13820	-25790	Upstream	http://genome.ucsc.edu/cgi-bin/hgTracks?org=mouse&db=mm9&position=chr7:26043321-26063432	chr7:26053321-26053432	Browse	112	9	1		0
Hist1h4i	NM_175656	-87	-624	Upstream	http://genome.ucsc.edu/cgi-bin/hgTracks?org=mouse&db=mm9&position=chr13:22122545-22142649	chr13:22132545-22132649	Browse	105	9	1		0
Sec22b	NM_011342	-94	-21186	Upstream	http://genome.ucsc.edu/cgi-bin/hgTracks?org=mouse&db=mm9&position=chr3:97695003-97715125	chr3:97705003-97705125	Browse	123	11	0		0
Cic	NM_001110131	-14117	-26087	Upstream	http://genome.ucsc.edu/cgi-bin/hgTracks?org=mouse&db=mm9&position=chr7:26042984-26063297	chr7:26052984-26053297	Browse	314	31	0		0
Btbd9	NM_172618	323429	-32640	Intragenic	http://genome.ucsc.edu/cgi-bin/hgTracks?org=mouse&db=mm9&position=chr17:30670407-30690553	chr17:30680407-30680553	Browse	147	14	2		0
Cdk8	NM_153599	-3895	-75095	Upstream	http://genome.ucsc.edu/cgi-bin/hgTracks?org=mouse&db=mm9&position=chr5:147028954-147049543	chr5:147038954-147039543	Browse	590	77	3		0
Dopey2	NM_026700	5712	-22660	Intragenic	http://genome.ucsc.edu/cgi-bin/hgTracks?org=mouse&db=mm9&position=chr16:93707699-93728021	chr16:93717699-93718021	Browse	323	51	0		0
Ivd	NM_019826	-76	-19434	Upstream	http://genome.ucsc.edu/cgi-bin/hgTracks?org=mouse&db=mm9&position=chr2:118677410-118697854	chr2:118687410-118687854	Browse	445	59	1		0
Mre11a	NM_018736	-92	-49803	Upstream	http://genome.ucsc.edu/cgi-bin/hgTracks?org=mouse&db=mm9&position=chr9:14578852-14599380	chr9:14588852-14589380	Browse	529	122	4		0
Pax6	NM_013627	-49955	-70580	Upstream	http://genome.ucsc.edu/cgi-bin/hgTracks?org=mouse&db=mm9&position=chr2:105456593-105476719	chr2:105466593-105466719	Browse	127	11	0		0
Btn1a1	NM_013483	-10852	-19761	Upstream	http://genome.ucsc.edu/cgi-bin/hgTracks?org=mouse&db=mm9&position=chr13:23527880-23548148	chr13:23537880-23538148	Browse	269	22	2		0
6330569M22Rik	NM_153563	19139	-5	Intragenic	http://genome.ucsc.edu/cgi-bin/hgTracks?org=mouse&db=mm9&position=chr3:107424538-107444637	chr3:107434538-107434637	Browse	100	9	1		0
Kcnd3	NM_019931	28500	-181894	Intragenic	http://genome.ucsc.edu/cgi-bin/hgTracks?org=mouse&db=mm9&position=chr3:105279977-105300557	chr3:105289977-105290557	Browse	581	86	2		0
4933407P14Rik	NM_001082535	11761	6921	Downstream	http://genome.ucsc.edu/cgi-bin/hgTracks?org=mouse&db=mm9&position=chr11:104049179-104069702	chr11:104059179-104059702	Browse	524	84	1		0
6330569M22Rik	NM_153563	19295	151	Downstream	http://genome.ucsc.edu/cgi-bin/hgTracks?org=mouse&db=mm9&position=chr3:107424647-107444819	chr3:107434647-107434819	Browse	173	13	1		0
Tll2	NM_011904	89849	-32945	Intragenic	http://genome.ucsc.edu/cgi-bin/hgTracks?org=mouse&db=mm9&position=chr19:41238263-41258374	chr19:41248263-41248374	Browse	112	9	1		0
E2f2	NM_177733	7861	-15802	Intragenic	http://genome.ucsc.edu/cgi-bin/hgTracks?org=mouse&db=mm9&position=chr4:135726022-135746326	chr4:135736022-135736326	Browse	305	35	2		0
Tmcc3	NM_172051	34775	-41301	Intragenic	http://genome.ucsc.edu/cgi-bin/hgTracks?org=mouse&db=mm9&position=chr10:94002269-94022467	chr10:94012269-94012467	Browse	199	18	1		0
Tll2	NM_011904	89718	-33076	Intragenic	http://genome.ucsc.edu/cgi-bin/hgTracks?org=mouse&db=mm9&position=chr19:41238138-41258237	chr19:41248138-41248237	Browse	100	10	0		0
Sema4d	NM_013660	107094	14697	Downstream	http://genome.ucsc.edu/cgi-bin/hgTracks?org=mouse&db=mm9&position=chr13:51893615-51913794	chr13:51903615-51903794	Browse	180	14	0		0
Dbndd2	NM_001048227	-9531	-16715	Upstream	http://genome.ucsc.edu/cgi-bin/hgTracks?org=mouse&db=mm9&position=chr2:164292057-164312167	chr2:164302057-164302167	Browse	111	11	0		0
Eef1a1	NM_010106	-794	-4065	Upstream	http://genome.ucsc.edu/cgi-bin/hgTracks?org=mouse&db=mm9&position=chr9:78315416-78335516	chr9:78325416-78325516	Browse	101	9	1		0
Dbndd2	NM_001048227	-9330	-16514	Upstream	http://genome.ucsc.edu/cgi-bin/hgTracks?org=mouse&db=mm9&position=chr2:164292179-164312478	chr2:164302179-164302478	Browse	300	45	0		0
Cxcl11	NM_019494	-1302	-5035	Upstream	http://genome.ucsc.edu/cgi-bin/hgTracks?org=mouse&db=mm9&position=chr5:92777037-92797583	chr5:92787037-92787583	Browse	547	96	1		0
Eef1a1	NM_010106	-643	-3914	Upstream	http://genome.ucsc.edu/cgi-bin/hgTracks?org=mouse&db=mm9&position=chr9:78315560-78335674	chr9:78325560-78325674	Browse	115	10	0		0
BC066028	NM_001001180	12528	26	Downstream	http://genome.ucsc.edu/cgi-bin/hgTracks?org=mouse&db=mm9&position=chr7:147997951-148018275	chr7:148007951-148008275	Browse	325	30	3		0
Zfpm1	NM_009569	36034	-19073	Intragenic	http://genome.ucsc.edu/cgi-bin/hgTracks?org=mouse&db=mm9&position=chr8:124831976-124852174	chr8:124841976-124842174	Browse	199	19	0		0
Krt76	NM_001033177	-4361	-12931	Upstream	http://genome.ucsc.edu/cgi-bin/hgTracks?org=mouse&db=mm9&position=chr15:101700281-101720560	chr15:101710281-101710560	Browse	280	27	1		0
Chaf1a	NM_013733	-130	-27741	Upstream	http://genome.ucsc.edu/cgi-bin/hgTracks?org=mouse&db=mm9&position=chr17:56169342-56189811	chr17:56179342-56179811	Browse	470	57	1		0
Ufd1l	NM_011672	1	-22929	Intragenic	http://genome.ucsc.edu/cgi-bin/hgTracks?org=mouse&db=mm9&position=chr16:18801969-18822624	chr16:18811969-18812624	Browse	656	130	4		0
Zfp516	NM_183033	-6037	-53134	Upstream	http://genome.ucsc.edu/cgi-bin/hgTracks?org=mouse&db=mm9&position=chr18:83108834-83129212	chr18:83118834-83119212	Browse	379	49	0		0
Specc1	NM_001029936	138258	-7659	Intragenic	http://genome.ucsc.edu/cgi-bin/hgTracks?org=mouse&db=mm9&position=chr11:62018716-62038956	chr11:62028716-62028956	Browse	241	23	1		0
Tcf19	NM_025674	1247	-2774	Intragenic	http://genome.ucsc.edu/cgi-bin/hgTracks?org=mouse&db=mm9&position=chr17:35640867-35661173	chr17:35650867-35651173	Browse	307	29	2		0
Gatad2a	NM_145596	12062	-75833	Intragenic	http://genome.ucsc.edu/cgi-bin/hgTracks?org=mouse&db=mm9&position=chr8:72434357-72454526	chr8:72444357-72444526	Browse	170	15	1		0
Acaa1b	NM_146230	1778	-7273	Intragenic	http://genome.ucsc.edu/cgi-bin/hgTracks?org=mouse&db=mm9&position=chr9:119048691-119069249	chr9:119058691-119059249	Browse	559	133	1		0
Magmas	NM_025571	8504	23	Downstream	http://genome.ucsc.edu/cgi-bin/hgTracks?org=mouse&db=mm9&position=chr16:4614891-4635071	chr16:4624891-4625071	Browse	181	17	0		0
1110001A07Rik	NM_025377	-140	-13854	Upstream	http://genome.ucsc.edu/cgi-bin/hgTracks?org=mouse&db=mm9&position=chr11:86912469-86932828	chr11:86922469-86922828	Browse	360	36	2		0
Tcf19	NM_025674	1092	-2929	Intragenic	http://genome.ucsc.edu/cgi-bin/hgTracks?org=mouse&db=mm9&position=chr17:35640719-35660840	chr17:35650719-35650840	Browse	122	11	1		0
Usp5	NM_013700	14499	70	Downstream	http://genome.ucsc.edu/cgi-bin/hgTracks?org=mouse&db=mm9&position=chr6:124769326-124789606	chr6:124779326-124779606	Browse	281	23	3		0
Rpl10a	NM_011287	-76	-2509	Upstream	http://genome.ucsc.edu/cgi-bin/hgTracks?org=mouse&db=mm9&position=chr17:28455201-28475670	chr17:28465201-28465670	Browse	470	93	3		0
Pvrl1	NM_021424	170621	107735	Downstream	http://genome.ucsc.edu/cgi-bin/hgTracks?org=mouse&db=mm9&position=chr9:43712990-43733493	chr9:43722990-43723493	Browse	504	76	0		0
Mafg	NM_010756	5472	277	Downstream	http://genome.ucsc.edu/cgi-bin/hgTracks?org=mouse&db=mm9&position=chr11:120485088-120505272	chr11:120495088-120495272	Browse	185	17	1		0
Mecr	NM_025297	29988	5691	Downstream	http://genome.ucsc.edu/cgi-bin/hgTracks?org=mouse&db=mm9&position=chr4:131419106-131439462	chr4:131429106-131429462	Browse	357	34	1		0
Accn1	NM_007384	235703	-37036	Intragenic	http://genome.ucsc.edu/cgi-bin/hgTracks?org=mouse&db=mm9&position=chr11:80919078-80939810	chr11:80929078-80929810	Browse	733	107	2		0
Centd3	NM_139206	88683	63731	Downstream	http://genome.ucsc.edu/cgi-bin/hgTracks?org=mouse&db=mm9&position=chr18:38210824-38231027	chr18:38220824-38221027	Browse	204	21	1		0
Mdga2	NM_207010	787121	37102	Downstream	http://genome.ucsc.edu/cgi-bin/hgTracks?org=mouse&db=mm9&position=chr12:68349092-68369558	chr12:68359092-68359558	Browse	467	60	0		0
Usp5	NM_013700	13886	-543	Intragenic	http://genome.ucsc.edu/cgi-bin/hgTracks?org=mouse&db=mm9&position=chr6:124768857-124788987	chr6:124778857-124778987	Browse	131	12	1		0
Sorcs3	NM_025696	-37578	-637059	Upstream	http://genome.ucsc.edu/cgi-bin/hgTracks?org=mouse&db=mm9&position=chr19:48232772-48253266	chr19:48242772-48243266	Browse	495	75	2		0
Psmb2	NM_011970	-22417	-54458	Upstream	http://genome.ucsc.edu/cgi-bin/hgTracks?org=mouse&db=mm9&position=chr4:126322403-126342548	chr4:126332403-126332548	Browse	146	13	1		0
Psmb2	NM_011970	-22108	-54149	Upstream	http://genome.ucsc.edu/cgi-bin/hgTracks?org=mouse&db=mm9&position=chr4:126322554-126343244	chr4:126332554-126333244	Browse	691	247	1		0
Loxl4	NM_053083	42819	24057	Downstream	http://genome.ucsc.edu/cgi-bin/hgTracks?org=mouse&db=mm9&position=chr19:42701093-42721541	chr19:42711093-42711541	Browse	449	78	0		0
Grm4	NM_001013385	44434	-36483	Intragenic	http://genome.ucsc.edu/cgi-bin/hgTracks?org=mouse&db=mm9&position=chr17:27593575-27613987	chr17:27603575-27603987	Browse	413	67	0		0
Ssbp1	NM_028358	-74	-7247	Upstream	http://genome.ucsc.edu/cgi-bin/hgTracks?org=mouse&db=mm9&position=chr6:40411067-40431540	chr6:40421067-40421540	Browse	474	113	0		0
Arc	NM_018790	16609	13121	Downstream	http://genome.ucsc.edu/cgi-bin/hgTracks?org=mouse&db=mm9&position=chr15:74505946-74526436	chr15:74515946-74516436	Browse	491	55	1		0
Myo1a	NM_001081219	-1676	-17361	Upstream	http://genome.ucsc.edu/cgi-bin/hgTracks?org=mouse&db=mm9&position=chr10:127130367-127150907	chr10:127140367-127140907	Browse	541	95	2		0
Igsf21	NM_198610	256714	36781	Downstream	http://genome.ucsc.edu/cgi-bin/hgTracks?org=mouse&db=mm9&position=chr4:139829166-139849901	chr4:139839166-139839901	Browse	736	272	2		0
Znhit4	NM_023547	3348	146	Downstream	http://genome.ucsc.edu/cgi-bin/hgTracks?org=mouse&db=mm9&position=chr6:83065038-83085319	chr6:83075038-83075319	Browse	282	28	1		0
Thy1	NM_009382	-35880	-41076	Upstream	http://genome.ucsc.edu/cgi-bin/hgTracks?org=mouse&db=mm9&position=chr9:43805296-43825887	chr9:43815296-43815887	Browse	592	114	1		0
Pou2f2	NM_011138	49319	9514	Downstream	http://genome.ucsc.edu/cgi-bin/hgTracks?org=mouse&db=mm9&position=chr7:25916787-25937296	chr7:25926787-25927296	Browse	510	102	1		0
Rxrb	NM_011306	5014	-1534	Intragenic	http://genome.ucsc.edu/cgi-bin/hgTracks?org=mouse&db=mm9&position=chr17:34163684-34183923	chr17:34173684-34173923	Browse	240	26	0		0
Mast1	NM_019945	18661	-6840	Intragenic	http://genome.ucsc.edu/cgi-bin/hgTracks?org=mouse&db=mm9&position=chr8:87444289-87464473	chr8:87454289-87454473	Browse	185	14	1		0
Gtpbp3	NM_032544	498	-4800	Intragenic	http://genome.ucsc.edu/cgi-bin/hgTracks?org=mouse&db=mm9&position=chr8:74002235-74022620	chr8:74012235-74012620	Browse	386	44	2		0
Prima1	NM_133364	7915	-37324	Intragenic	http://genome.ucsc.edu/cgi-bin/hgTracks?org=mouse&db=mm9&position=chr12:104432914-104453234	chr12:104442914-104443234	Browse	321	34	0		0
Ccnt1	NM_009833	24769	343	Downstream	http://genome.ucsc.edu/cgi-bin/hgTracks?org=mouse&db=mm9&position=chr15:98388266-98408482	chr15:98398266-98398482	Browse	217	21	2		0
C030014K22Rik	NM_175461	-36819	-126355	Upstream	http://genome.ucsc.edu/cgi-bin/hgTracks?org=mouse&db=mm9&position=chr1:168884545-168905048	chr1:168894545-168895048	Browse	504	124	2		0
Calcb	NM_054084	-11039	-15626	Upstream	http://genome.ucsc.edu/cgi-bin/hgTracks?org=mouse&db=mm9&position=chr7:121840771-121861338	chr7:121850771-121851338	Browse	568	92	6		0
Rhbdd1	NM_029777	-12034	-117082	Upstream	http://genome.ucsc.edu/cgi-bin/hgTracks?org=mouse&db=mm9&position=chr1:82314685-82334932	chr1:82324685-82324932	Browse	248	22	1		0
1500035H01Rik	NM_023831	-148	-19854	Upstream	http://genome.ucsc.edu/cgi-bin/hgTracks?org=mouse&db=mm9&position=chr9:44570893-44590992	chr9:44580893-44580992	Browse	100	10	0		0
Wfs1	NM_011716	44126	21247	Downstream	http://genome.ucsc.edu/cgi-bin/hgTracks?org=mouse&db=mm9&position=chr5:37391336-37411654	chr5:37401336-37401654	Browse	319	48	0		0
Nbl1	NM_008675	48791	38112	Downstream	http://genome.ucsc.edu/cgi-bin/hgTracks?org=mouse&db=mm9&position=chr4:138676757-138697291	chr4:138686757-138687291	Browse	535	100	3		0
1500035H01Rik	NM_023831	22	-19684	Intragenic	http://genome.ucsc.edu/cgi-bin/hgTracks?org=mouse&db=mm9&position=chr9:44571041-44591192	chr9:44581041-44581192	Browse	152	13	0		0
Brunol4	NM_133195	21486	-253557	Intragenic	http://genome.ucsc.edu/cgi-bin/hgTracks?org=mouse&db=mm9&position=chr18:25648706-25669521	chr18:25658706-25659521	Browse	816	208	6		0
Rfesd	NM_178916	17090	62	Downstream	http://genome.ucsc.edu/cgi-bin/hgTracks?org=mouse&db=mm9&position=chr13:76145959-76166173	chr13:76155959-76156173	Browse	215	21	0		0
Olig2	NM_016967	-44061	-47189	Upstream	http://genome.ucsc.edu/cgi-bin/hgTracks?org=mouse&db=mm9&position=chr16:91171633-91191817	chr16:91181633-91181817	Browse	185	15	0		0
Wfs1	NM_011716	43811	20932	Downstream	http://genome.ucsc.edu/cgi-bin/hgTracks?org=mouse&db=mm9&position=chr5:37390866-37411293	chr5:37400866-37401293	Browse	428	113	1		0
Gclc	NM_010295	33437	-5405	Intragenic	http://genome.ucsc.edu/cgi-bin/hgTracks?org=mouse&db=mm9&position=chr9:77625760-77646188	chr9:77635760-77636188	Browse	429	39	1		0
Tacc3	NM_001040435	-51	-14102	Upstream	http://genome.ucsc.edu/cgi-bin/hgTracks?org=mouse&db=mm9&position=chr5:33990478-34011053	chr5:34000478-34001053	Browse	576	86	2		0
Bai2	NM_173071	40609	3139	Downstream	http://genome.ucsc.edu/cgi-bin/hgTracks?org=mouse&db=mm9&position=chr4:129692827-129713223	chr4:129702827-129703223	Browse	397	58	1		0
Btn1a1	NM_013483	-6428	-15337	Upstream	http://genome.ucsc.edu/cgi-bin/hgTracks?org=mouse&db=mm9&position=chr13:23532375-23552549	chr13:23542375-23542549	Browse	175	14	0		0
Parp16	NM_177460	-13117	-37647	Upstream	http://genome.ucsc.edu/cgi-bin/hgTracks?org=mouse&db=mm9&position=chr9:65039173-65059751	chr9:65049173-65049751	Browse	579	128	5		0
Stk32c	NM_021302	45532	-39303	Intragenic	http://genome.ucsc.edu/cgi-bin/hgTracks?org=mouse&db=mm9&position=chr7:146324997-146345255	chr7:146334997-146335255	Browse	259	23	1		0
Tmem180	NM_029186	-91	-18466	Upstream	http://genome.ucsc.edu/cgi-bin/hgTracks?org=mouse&db=mm9&position=chr19:46421195-46441456	chr19:46431195-46431456	Browse	262	21	2		0
Rpl17	NM_001002239	23	-2882	Intragenic	http://genome.ucsc.edu/cgi-bin/hgTracks?org=mouse&db=mm9&position=chr18:75149917-75170298	chr18:75159917-75160298	Browse	382	57	2		0
Psmf1	NM_144889	25324	92	Downstream	http://genome.ucsc.edu/cgi-bin/hgTracks?org=mouse&db=mm9&position=chr2:151557002-151577222	chr2:151567002-151567222	Browse	221	23	3		0
Cacna1i	NM_001044308	38089	-72966	Intragenic	http://genome.ucsc.edu/cgi-bin/hgTracks?org=mouse&db=mm9&position=chr15:80145673-80165925	chr15:80155673-80155925	Browse	253	24	0		0
2310028H24Rik	NM_027993	27197	-23384	Intragenic	http://genome.ucsc.edu/cgi-bin/hgTracks?org=mouse&db=mm9&position=chr4:41482837-41503424	chr4:41492837-41493424	Browse	588	94	0		0
Slco4a1	NM_148933	-43196	-57071	Upstream	http://genome.ucsc.edu/cgi-bin/hgTracks?org=mouse&db=mm9&position=chr2:180142291-180162864	chr2:180152291-180152864	Browse	574	106	4		0
0610040J01Rik	NM_029554	-123228	-210353	Upstream	http://genome.ucsc.edu/cgi-bin/hgTracks?org=mouse&db=mm9&position=chr5:64070247-64090784	chr5:64080247-64080784	Browse	538	73	1		0
Zfp532	NM_207255	3784	-104920	Intragenic	http://genome.ucsc.edu/cgi-bin/hgTracks?org=mouse&db=mm9&position=chr18:65733613-65753720	chr18:65743613-65743720	Browse	108	9	1		0
Slc32a1	NM_009508	-40183	-45173	Upstream	http://genome.ucsc.edu/cgi-bin/hgTracks?org=mouse&db=mm9&position=chr2:158385928-158406586	chr2:158395928-158396586	Browse	659	178	1		0
Lrig3	NM_177152	-201692	-250652	Upstream	http://genome.ucsc.edu/cgi-bin/hgTracks?org=mouse&db=mm9&position=chr10:125191440-125211738	chr10:125201440-125201738	Browse	299	26	1		0
B4galnt2	NM_008081	12329	-38984	Intragenic	http://genome.ucsc.edu/cgi-bin/hgTracks?org=mouse&db=mm9&position=chr11:95727062-95747332	chr11:95737062-95737332	Browse	271	23	2		0
Pou3f1	NM_011141	-340401	-343412	Upstream	http://genome.ucsc.edu/cgi-bin/hgTracks?org=mouse&db=mm9&position=chr4:123984242-124004845	chr4:123994242-123994845	Browse	604	106	3		0
Msra	NM_026322	424320	91041	Downstream	http://genome.ucsc.edu/cgi-bin/hgTracks?org=mouse&db=mm9&position=chr14:65155515-65176158	chr14:65165515-65166158	Browse	644	147	1		0
Hist1h1d	NM_145713	876	-2099	Intragenic	http://genome.ucsc.edu/cgi-bin/hgTracks?org=mouse&db=mm9&position=chr13:23637383-23657936	chr13:23647383-23647936	Browse	554	77	2		0
Chd5	NM_001081376	13520	-38024	Intragenic	http://genome.ucsc.edu/cgi-bin/hgTracks?org=mouse&db=mm9&position=chr4:151715972-151736574	chr4:151725972-151726574	Browse	603	97	4		0
Krt86	NM_010667	-400	-6906	Upstream	http://genome.ucsc.edu/cgi-bin/hgTracks?org=mouse&db=mm9&position=chr15:101293204-101313726	chr15:101303204-101303726	Browse	523	112	2		0
Adcy7	NM_007406	-38794	-96354	Upstream	http://genome.ucsc.edu/cgi-bin/hgTracks?org=mouse&db=mm9&position=chr8:90747377-90767785	chr8:90757377-90757785	Browse	409	47	3		0
Txnip	NM_001009935	-34	-3935	Upstream	http://genome.ucsc.edu/cgi-bin/hgTracks?org=mouse&db=mm9&position=chr3:96351583-96372021	chr3:96361583-96362021	Browse	439	46	1		0
Atp6v0a1	NM_016920	1210	-53050	Intragenic	http://genome.ucsc.edu/cgi-bin/hgTracks?org=mouse&db=mm9&position=chr11:100861600-100882061	chr11:100871600-100872061	Browse	462	54	3		0
1700029F12Rik	NM_025585	-137312	-149811	Upstream	http://genome.ucsc.edu/cgi-bin/hgTracks?org=mouse&db=mm9&position=chr13:97644456-97664644	chr13:97654456-97654644	Browse	189	14	1		0
Npcd	NM_001013360	56866	8883	Downstream	http://genome.ucsc.edu/cgi-bin/hgTracks?org=mouse&db=mm9&position=chr15:79663587-79683729	chr15:79673587-79673729	Browse	143	12	1		0
A630007B06Rik	NM_170757	-26812	-49533	Upstream	http://genome.ucsc.edu/cgi-bin/hgTracks?org=mouse&db=mm9&position=chr19:56828514-56848740	chr19:56838514-56838740	Browse	227	22	0		0
Traf7	NM_153792	19291	310	Downstream	http://genome.ucsc.edu/cgi-bin/hgTracks?org=mouse&db=mm9&position=chr17:24654696-24675184	chr17:24664696-24665184	Browse	489	60	3		0
Hemk1	NM_133984	10705	116	Downstream	http://genome.ucsc.edu/cgi-bin/hgTracks?org=mouse&db=mm9&position=chr9:107230658-107250810	chr9:107240658-107240810	Browse	153	13	0		0
Prdm14	NM_001081209	-28183	-41919	Upstream	http://genome.ucsc.edu/cgi-bin/hgTracks?org=mouse&db=mm9&position=chr1:13065229-13085381	chr1:13075229-13075381	Browse	153	12	1		0
Tubb2c	NM_146116	-251	-2731	Upstream	http://genome.ucsc.edu/cgi-bin/hgTracks?org=mouse&db=mm9&position=chr2:25067376-25087483	chr2:25077376-25077483	Browse	108	9	1		0
Ddx18	NM_025860	14175	85	Downstream	http://genome.ucsc.edu/cgi-bin/hgTracks?org=mouse&db=mm9&position=chr1:123454536-123474659	chr1:123464536-123464659	Browse	124	10	1		0
Fosb	NM_008036	9255	1905	Downstream	http://genome.ucsc.edu/cgi-bin/hgTracks?org=mouse&db=mm9&position=chr7:19887047-19907603	chr7:19897047-19897603	Browse	557	76	0		0
Tacstd2	NM_020047	41853	40089	Downstream	http://genome.ucsc.edu/cgi-bin/hgTracks?org=mouse&db=mm9&position=chr6:67515815-67535977	chr6:67525815-67525977	Browse	163	14	0		0
Hist1h1d	NM_145713	81	-2894	Intragenic	http://genome.ucsc.edu/cgi-bin/hgTracks?org=mouse&db=mm9&position=chr13:23636855-23657042	chr13:23646855-23647042	Browse	188	16	1		0
Cldn10	NM_023878	27142	-59475	Intragenic	http://genome.ucsc.edu/cgi-bin/hgTracks?org=mouse&db=mm9&position=chr14:119204175-119224402	chr14:119214175-119214402	Browse	228	20	0		0
Jakmip1	NM_178394	81076	6696	Downstream	http://genome.ucsc.edu/cgi-bin/hgTracks?org=mouse&db=mm9&position=chr5:37512962-37533564	chr5:37522962-37523564	Browse	603	113	6		0
Os9	NM_177614	25593	117	Downstream	http://genome.ucsc.edu/cgi-bin/hgTracks?org=mouse&db=mm9&position=chr10:126548237-126568361	chr10:126558237-126558361	Browse	125	10	1		0
Zfp532	NM_207255	1847	-106857	Intragenic	http://genome.ucsc.edu/cgi-bin/hgTracks?org=mouse&db=mm9&position=chr18:65731647-65752036	chr18:65741647-65742036	Browse	390	43	3		0
H2-Eb1	NM_010382	1	-10807	Intragenic	http://genome.ucsc.edu/cgi-bin/hgTracks?org=mouse&db=mm9&position=chr17:34432702-34452888	chr17:34442702-34442888	Browse	187	16	0		0
Accn1	NM_007384	313824	41085	Downstream	http://genome.ucsc.edu/cgi-bin/hgTracks?org=mouse&db=mm9&position=chr11:80997351-81017737	chr11:81007351-81007737	Browse	387	74	1		0
Ttc3	NM_009441	-1117	-99600	Upstream	http://genome.ucsc.edu/cgi-bin/hgTracks?org=mouse&db=mm9&position=chr16:94581092-94601448	chr16:94591092-94591448	Browse	357	34	1		0
Larp2	NM_001040399	41075	13912	Downstream	http://genome.ucsc.edu/cgi-bin/hgTracks?org=mouse&db=mm9&position=chr3:40785511-40805681	chr3:40795511-40795681	Browse	171	14	1		0
Atf6	NM_001081304	163373	58	Downstream	http://genome.ucsc.edu/cgi-bin/hgTracks?org=mouse&db=mm9&position=chr1:172787849-172808070	chr1:172797849-172798070	Browse	222	22	0		0
Zfp454	NM_172794	19917	5196	Downstream	http://genome.ucsc.edu/cgi-bin/hgTracks?org=mouse&db=mm9&position=chr11:50695827-50716467	chr11:50705827-50706467	Browse	641	108	5		0
Rab15	NM_134050	20188	-4367	Intragenic	http://genome.ucsc.edu/cgi-bin/hgTracks?org=mouse&db=mm9&position=chr12:77909036-77929227	chr12:77919036-77919227	Browse	192	16	2		0
BC066028	NM_001001180	19118	6616	Downstream	http://genome.ucsc.edu/cgi-bin/hgTracks?org=mouse&db=mm9&position=chr7:148004643-148024742	chr7:148014643-148014742	Browse	100	10	0		0
Tmprss4	NM_145403	7403	-23947	Intragenic	http://genome.ucsc.edu/cgi-bin/hgTracks?org=mouse&db=mm9&position=chr9:44978159-44998262	chr9:44988159-44988262	Browse	104	10	0		0
Brf2	NM_025686	4974	173	Downstream	http://genome.ucsc.edu/cgi-bin/hgTracks?org=mouse&db=mm9&position=chr8:28229170-28249352	chr8:28239170-28239352	Browse	183	15	1		0
Taf7	NM_175770	3278	15	Downstream	http://genome.ucsc.edu/cgi-bin/hgTracks?org=mouse&db=mm9&position=chr18:37793735-37814120	chr18:37803735-37804120	Browse	386	37	3		0
Hrh2	NM_001010973	68305	38001	Downstream	http://genome.ucsc.edu/cgi-bin/hgTracks?org=mouse&db=mm9&position=chr13:54345601-54366152	chr13:54355601-54356152	Browse	552	111	0		0
Traf7	NM_153792	20617	1636	Downstream	http://genome.ucsc.edu/cgi-bin/hgTracks?org=mouse&db=mm9&position=chr17:24656359-24676463	chr17:24666359-24666463	Browse	105	10	0		0
Map3k7	NM_172688	-728250	-784921	Upstream	http://genome.ucsc.edu/cgi-bin/hgTracks?org=mouse&db=mm9&position=chr4:31312757-31332957	chr4:31322757-31322957	Browse	201	20	0		0
Arrb1	NM_177231	48333	-22953	Intragenic	http://genome.ucsc.edu/cgi-bin/hgTracks?org=mouse&db=mm9&position=chr7:106722213-106742425	chr7:106732213-106732425	Browse	213	23	0		0
Gpx5	NM_010343	-10442	-16696	Upstream	http://genome.ucsc.edu/cgi-bin/hgTracks?org=mouse&db=mm9&position=chr13:21357805-21377962	chr13:21367805-21367962	Browse	158	14	1		0
Fbxo31	NM_133765	31919	5091	Downstream	http://genome.ucsc.edu/cgi-bin/hgTracks?org=mouse&db=mm9&position=chr8:124097560-124117921	chr8:124107560-124107921	Browse	362	34	1		0
Traf7	NM_153792	20977	1996	Downstream	http://genome.ucsc.edu/cgi-bin/hgTracks?org=mouse&db=mm9&position=chr17:24656701-24676854	chr17:24666701-24666854	Browse	154	12	1		0
Fbxl10	NM_001003953	123943	5526	Downstream	http://genome.ucsc.edu/cgi-bin/hgTracks?org=mouse&db=mm9&position=chr5:123434577-123454773	chr5:123444577-123444773	Browse	197	17	1		0
5430407P10Rik	NM_144883	45344	12816	Downstream	http://genome.ucsc.edu/cgi-bin/hgTracks?org=mouse&db=mm9&position=chr2:6053933-6074059	chr2:6063933-6064059	Browse	127	12	0		0
P2rx4	NM_011026	439	-21047	Intragenic	http://genome.ucsc.edu/cgi-bin/hgTracks?org=mouse&db=mm9&position=chr5:123147953-123168054	chr5:123157953-123158054	Browse	102	10	0		0
Sae1	NM_019748	1882	-58850	Intragenic	http://genome.ucsc.edu/cgi-bin/hgTracks?org=mouse&db=mm9&position=chr7:16904233-16924335	chr7:16914233-16914335	Browse	103	9	1		0
Top2a	NM_011623	31282	39	Downstream	http://genome.ucsc.edu/cgi-bin/hgTracks?org=mouse&db=mm9&position=chr11:98875431-98895593	chr11:98885431-98885593	Browse	163	15	0		0
Bmp2	NM_007553	43656	33969	Downstream	http://genome.ucsc.edu/cgi-bin/hgTracks?org=mouse&db=mm9&position=chr2:133412314-133432799	chr2:133422314-133422799	Browse	486	66	1		0
Mkrn3	NM_011746	2565	18	Downstream	http://genome.ucsc.edu/cgi-bin/hgTracks?org=mouse&db=mm9&position=chr7:69554981-69575309	chr7:69564981-69565309	Browse	329	31	2		0
Dyrk3	NM_145508	10876	1082	Downstream	http://genome.ucsc.edu/cgi-bin/hgTracks?org=mouse&db=mm9&position=chr1:133025790-133045980	chr1:133035790-133035980	Browse	191	16	0		0
Tial1	NM_009383	21886	149	Downstream	http://genome.ucsc.edu/cgi-bin/hgTracks?org=mouse&db=mm9&position=chr7:135595057-135615419	chr7:135605057-135605419	Browse	363	36	0		0
Top2a	NM_011623	31536	293	Downstream	http://genome.ucsc.edu/cgi-bin/hgTracks?org=mouse&db=mm9&position=chr11:98875639-98895845	chr11:98885639-98885845	Browse	207	19	2		0
Tubb2c	NM_146116	2478	-2	Intragenic	http://genome.ucsc.edu/cgi-bin/hgTracks?org=mouse&db=mm9&position=chr2:25070094-25090246	chr2:25080094-25080246	Browse	153	13	2		0
Foxi2	NM_183193	43437	40188	Downstream	http://genome.ucsc.edu/cgi-bin/hgTracks?org=mouse&db=mm9&position=chr7:142635324-142655702	chr7:142645324-142645702	Browse	379	49	1		0
Rrp15	NM_026041	28287	14	Downstream	http://genome.ucsc.edu/cgi-bin/hgTracks?org=mouse&db=mm9&position=chr1:188563135-188583333	chr1:188573135-188573333	Browse	199	19	0		0
Psmd5	NM_080554	18947	73	Downstream	http://genome.ucsc.edu/cgi-bin/hgTracks?org=mouse&db=mm9&position=chr2:34716230-34736855	chr2:34726230-34726855	Browse	626	180	3		0
0610007C21Rik	NM_212470	-51	-6011	Upstream	http://genome.ucsc.edu/cgi-bin/hgTracks?org=mouse&db=mm9&position=chr5:31340859-31361110	chr5:31350859-31351110	Browse	252	27	0		0
Cxxc5	NM_133687	46913	15042	Downstream	http://genome.ucsc.edu/cgi-bin/hgTracks?org=mouse&db=mm9&position=chr18:36026326-36046480	chr18:36036326-36036480	Browse	155	14	0		0
Map1lc3b	NM_026160	-4858	-12438	Upstream	http://genome.ucsc.edu/cgi-bin/hgTracks?org=mouse&db=mm9&position=chr8:124099436-124119587	chr8:124109436-124109587	Browse	152	12	1		0
Hist1h4f	NM_175655	-194	-506	Upstream	http://genome.ucsc.edu/cgi-bin/hgTracks?org=mouse&db=mm9&position=chr13:23632936-23653076	chr13:23642936-23643076	Browse	141	10	1		0
Ell	NM_007924	-356	-53540	Upstream	http://genome.ucsc.edu/cgi-bin/hgTracks?org=mouse&db=mm9&position=chr8:73053081-73073329	chr8:73063081-73063329	Browse	249	26	1		0
Grid1	NM_008166	47307	-713673	Intragenic	http://genome.ucsc.edu/cgi-bin/hgTracks?org=mouse&db=mm9&position=chr14:35670225-35690967	chr14:35680225-35680967	Browse	743	138	3		0
Slc6a11	NM_172890	-43983	-162629	Upstream	http://genome.ucsc.edu/cgi-bin/hgTracks?org=mouse&db=mm9&position=chr6:114026984-114047543	chr6:114036984-114037543	Browse	560	84	1		0
Rbj	NM_153082	-263	-28254	Upstream	http://genome.ucsc.edu/cgi-bin/hgTracks?org=mouse&db=mm9&position=chr12:4072298-4092397	chr12:4082298-4082397	Browse	100	9	1		0
Syt2	NM_009307	18302	-84435	Intragenic	http://genome.ucsc.edu/cgi-bin/hgTracks?org=mouse&db=mm9&position=chr1:136551230-136571755	chr1:136561230-136561755	Browse	526	111	2		0
Rbj	NM_153082	-45	-28036	Upstream	http://genome.ucsc.edu/cgi-bin/hgTracks?org=mouse&db=mm9&position=chr12:4072416-4092859	chr12:4082416-4082859	Browse	444	49	1		0
Anp32e	NM_023210	-185	-17871	Upstream	http://genome.ucsc.edu/cgi-bin/hgTracks?org=mouse&db=mm9&position=chr3:95722907-95743089	chr3:95732907-95733089	Browse	183	16	0		0
Mdga2	NM_207010	796444	46425	Downstream	http://genome.ucsc.edu/cgi-bin/hgTracks?org=mouse&db=mm9&position=chr12:68358370-68378836	chr12:68368370-68368836	Browse	467	79	0		0
Lmo1	NM_057173	-8985	-40722	Upstream	http://genome.ucsc.edu/cgi-bin/hgTracks?org=mouse&db=mm9&position=chr7:116262980-116283353	chr7:116272980-116273353	Browse	374	57	1		0
Cxxc5	NM_133687	45313	13442	Downstream	http://genome.ucsc.edu/cgi-bin/hgTracks?org=mouse&db=mm9&position=chr18:36024519-36045141	chr18:36034519-36035141	Browse	623	112	4		0
Hmgb1	NM_010439	-7196	-13006	Upstream	http://genome.ucsc.edu/cgi-bin/hgTracks?org=mouse&db=mm9&position=chr5:149841463-149861684	chr5:149851463-149851684	Browse	222	20	1		0
Olfr376	NM_146922	337	-617	Intragenic	http://genome.ucsc.edu/cgi-bin/hgTracks?org=mouse&db=mm9&position=chr11:73178464-73198721	chr11:73188464-73188721	Browse	258	24	0		0
Fbxo39	NM_001037713	10107	-1998	Intragenic	http://genome.ucsc.edu/cgi-bin/hgTracks?org=mouse&db=mm9&position=chr11:72115033-72135516	chr11:72125033-72125516	Browse	484	84	1		0
Ddefl1	NM_001008232	38433	-53	Intragenic	http://genome.ucsc.edu/cgi-bin/hgTracks?org=mouse&db=mm9&position=chr4:135790708-135810825	chr4:135800708-135800825	Browse	118	10	1		0
Kpnb1	NM_008379	25384	-2799	Intragenic	http://genome.ucsc.edu/cgi-bin/hgTracks?org=mouse&db=mm9&position=chr11:97036057-97056652	chr11:97046057-97046652	Browse	596	93	4		0
Cyct	NM_009989	6542	36	Downstream	http://genome.ucsc.edu/cgi-bin/hgTracks?org=mouse&db=mm9&position=chr2:76188476-76208672	chr2:76198476-76198672	Browse	197	17	1		0
Nr4a3	NM_015743	46308	14203	Downstream	http://genome.ucsc.edu/cgi-bin/hgTracks?org=mouse&db=mm9&position=chr4:48100362-48120546	chr4:48110362-48110546	Browse	185	15	1		0
Slco4a1	NM_148933	-49791	-63666	Upstream	http://genome.ucsc.edu/cgi-bin/hgTracks?org=mouse&db=mm9&position=chr2:180135641-180156102	chr2:180145641-180146102	Browse	462	75	0		0
Gpx5	NM_010343	-6564	-12818	Upstream	http://genome.ucsc.edu/cgi-bin/hgTracks?org=mouse&db=mm9&position=chr13:21361625-21381787	chr13:21371625-21371787	Browse	163	15	1		0
Ptch1	NM_008957	11503	-42485	Intragenic	http://genome.ucsc.edu/cgi-bin/hgTracks?org=mouse&db=mm9&position=chr13:63614266-63634482	chr13:63624266-63624482	Browse	217	22	0		0
Ddefl1	NM_001008232	38223	-263	Intragenic	http://genome.ucsc.edu/cgi-bin/hgTracks?org=mouse&db=mm9&position=chr4:135790425-135810640	chr4:135800425-135800640	Browse	216	21	0		0
Lrp1	NM_008512	43080	-39911	Intragenic	http://genome.ucsc.edu/cgi-bin/hgTracks?org=mouse&db=mm9&position=chr10:127008148-127028432	chr10:127018148-127018432	Browse	285	33	0		0
Ythdf1	NM_173761	-59286	-75846	Upstream	http://genome.ucsc.edu/cgi-bin/hgTracks?org=mouse&db=mm9&position=chr2:180569668-180590088	chr2:180579668-180580088	Browse	421	65	4		0
Insig1	NM_153526	642	-6609	Intragenic	http://genome.ucsc.edu/cgi-bin/hgTracks?org=mouse&db=mm9&position=chr5:28388354-28408704	chr5:28398354-28398704	Browse	351	38	4		0
Akap8l	NM_017476	29100	-54	Intragenic	http://genome.ucsc.edu/cgi-bin/hgTracks?org=mouse&db=mm9&position=chr17:32477375-32497672	chr17:32487375-32487672	Browse	298	33	1		0
Stc2	NM_011491	-34067	-44688	Upstream	http://genome.ucsc.edu/cgi-bin/hgTracks?org=mouse&db=mm9&position=chr11:31215224-31235513	chr11:31225224-31225513	Browse	290	36	0		0
Ntrk3	NM_008746	338365	-47360	Intragenic	http://genome.ucsc.edu/cgi-bin/hgTracks?org=mouse&db=mm9&position=chr7:85665229-85685509	chr7:85675229-85675509	Browse	281	32	0		0
4933426M11Rik	NM_178682	15034	-75241	Intragenic	http://genome.ucsc.edu/cgi-bin/hgTracks?org=mouse&db=mm9&position=chr12:81896522-81916636	chr12:81906522-81906636	Browse	115	10	0		0
Mylc2b	NM_023402	-56131	-72685	Upstream	http://genome.ucsc.edu/cgi-bin/hgTracks?org=mouse&db=mm9&position=chr17:71257104-71277230	chr17:71267104-71267230	Browse	127	10	1		0
2700049P18Rik	NM_175382	-273	-12157	Upstream	http://genome.ucsc.edu/cgi-bin/hgTracks?org=mouse&db=mm9&position=chr1:133414180-133434545	chr1:133424180-133424545	Browse	366	45	2		0
Pvrl1	NM_021424	-45921	-108807	Upstream	http://genome.ucsc.edu/cgi-bin/hgTracks?org=mouse&db=mm9&position=chr9:43496389-43517086	chr9:43506389-43507086	Browse	698	123	2		0
Stc2	NM_011491	-34346	-44967	Upstream	http://genome.ucsc.edu/cgi-bin/hgTracks?org=mouse&db=mm9&position=chr11:31215044-31235207	chr11:31225044-31225207	Browse	164	15	1		0
Rpl26	NM_009080	-29	-2998	Upstream	http://genome.ucsc.edu/cgi-bin/hgTracks?org=mouse&db=mm9&position=chr11:68704734-68725253	chr11:68714734-68715253	Browse	520	154	1		0
5730449L18Rik	NM_025677	-16896	-32840	Upstream	http://genome.ucsc.edu/cgi-bin/hgTracks?org=mouse&db=mm9&position=chr1:154190824-154211152	chr1:154200824-154201152	Browse	329	50	0		0
Wscd2	NM_177292	94780	10149	Downstream	http://genome.ucsc.edu/cgi-bin/hgTracks?org=mouse&db=mm9&position=chr5:114004397-114024601	chr5:114014397-114014601	Browse	205	19	1		0
1500032L24Rik	NM_026914	-67	-3084	Upstream	http://genome.ucsc.edu/cgi-bin/hgTracks?org=mouse&db=mm9&position=chr15:82166231-82186595	chr15:82176231-82176595	Browse	365	79	0		0
Ankrd54	NM_144849	9937	171	Downstream	http://genome.ucsc.edu/cgi-bin/hgTracks?org=mouse&db=mm9&position=chr15:78883232-78903827	chr15:78893232-78893827	Browse	596	116	4		0
Gpatch2	NM_026367	341727	205836	Downstream	http://genome.ucsc.edu/cgi-bin/hgTracks?org=mouse&db=mm9&position=chr1:189371081-189391303	chr1:189381081-189381303	Browse	223	21	2		0
Ccdc94	NM_028381	-91	-8856	Upstream	http://genome.ucsc.edu/cgi-bin/hgTracks?org=mouse&db=mm9&position=chr17:56088258-56108589	chr17:56098258-56098589	Browse	332	37	1		0
Tmem107	NM_028336	2888	406	Downstream	http://genome.ucsc.edu/cgi-bin/hgTracks?org=mouse&db=mm9&position=chr11:68876684-68897406	chr11:68886684-68887406	Browse	723	192	10		0
Ascl1	NM_008553	-46246	-48866	Upstream	http://genome.ucsc.edu/cgi-bin/hgTracks?org=mouse&db=mm9&position=chr10:86897442-86917629	chr10:86907442-86907629	Browse	188	16	1		0
Efnb3	NM_007911	3453	-2601	Intragenic	http://genome.ucsc.edu/cgi-bin/hgTracks?org=mouse&db=mm9&position=chr11:69360957-69381159	chr11:69370957-69371159	Browse	203	22	2		0
Kcnk9	NM_001033876	-13431	-47592	Upstream	http://genome.ucsc.edu/cgi-bin/hgTracks?org=mouse&db=mm9&position=chr15:72319030-72339260	chr15:72329030-72329260	Browse	231	21	1		0
Plod3	NM_011962	-1793	-11311	Upstream	http://genome.ucsc.edu/cgi-bin/hgTracks?org=mouse&db=mm9&position=chr5:137451027-137471162	chr5:137461027-137461162	Browse	136	14	0		0
Plxnc1	NM_018797	200319	46718	Downstream	http://genome.ucsc.edu/cgi-bin/hgTracks?org=mouse&db=mm9&position=chr10:94443878-94464104	chr10:94453878-94454104	Browse	227	22	1		0
Plod3	NM_011962	-2044	-11562	Upstream	http://genome.ucsc.edu/cgi-bin/hgTracks?org=mouse&db=mm9&position=chr5:137450491-137470994	chr5:137460491-137460994	Browse	504	63	7		0
Mapkap1	NM_177345	-11442	-204368	Upstream	http://genome.ucsc.edu/cgi-bin/hgTracks?org=mouse&db=mm9&position=chr2:34265902-34286153	chr2:34275902-34276153	Browse	252	26	2		0
C1ql2	NM_207233	49975	47382	Downstream	http://genome.ucsc.edu/cgi-bin/hgTracks?org=mouse&db=mm9&position=chr1:122276985-122297348	chr1:122286985-122287348	Browse	364	52	0		0
Esrrb	NM_011934	109670	-50834	Intragenic	http://genome.ucsc.edu/cgi-bin/hgTracks?org=mouse&db=mm9&position=chr12:87801686-87821846	chr12:87811686-87811846	Browse	161	13	1		0
Sez6	NM_021286	49492	1392	Downstream	http://genome.ucsc.edu/cgi-bin/hgTracks?org=mouse&db=mm9&position=chr11:77783675-77804266	chr11:77793675-77794266	Browse	592	147	3		0
Prom2	NM_138750	4029	-8998	Intragenic	http://genome.ucsc.edu/cgi-bin/hgTracks?org=mouse&db=mm9&position=chr2:127347945-127368553	chr2:127357945-127358553	Browse	609	114	2		0
Fntb	NM_145927	69377	-14569	Intragenic	http://genome.ucsc.edu/cgi-bin/hgTracks?org=mouse&db=mm9&position=chr12:77997772-78017911	chr12:78007772-78007911	Browse	140	13	1		0
Erh	NM_007951	9886	132	Downstream	http://genome.ucsc.edu/cgi-bin/hgTracks?org=mouse&db=mm9&position=chr12:81734576-81755155	chr12:81744576-81745155	Browse	580	96	2		0
Lrrc61	NM_001110160	-1804	-17728	Upstream	http://genome.ucsc.edu/cgi-bin/hgTracks?org=mouse&db=mm9&position=chr6:48492647-48513444	chr6:48502647-48503444	Browse	798	294	4		0
Zkscan2	NM_001081329	553772	531962	Downstream	http://genome.ucsc.edu/cgi-bin/hgTracks?org=mouse&db=mm9&position=chr7:131165640-131186133	chr7:131175640-131176133	Browse	494	115	1		0
Rnf4	NM_011278	-227	-17268	Upstream	http://genome.ucsc.edu/cgi-bin/hgTracks?org=mouse&db=mm9&position=chr5:34668637-34689153	chr5:34678637-34679153	Browse	517	93	2		0
Pax7	NM_011039	147266	52378	Downstream	http://genome.ucsc.edu/cgi-bin/hgTracks?org=mouse&db=mm9&position=chr4:139431102-139451485	chr4:139441102-139441485	Browse	384	64	1		0
Rnf121	NM_029211	45497	236	Downstream	http://genome.ucsc.edu/cgi-bin/hgTracks?org=mouse&db=mm9&position=chr7:109203831-109223932	chr7:109213831-109213932	Browse	102	9	1		0
Gdap1	NM_010267	231	-18643	Intragenic	http://genome.ucsc.edu/cgi-bin/hgTracks?org=mouse&db=mm9&position=chr1:17125410-17145918	chr1:17135410-17135918	Browse	509	73	1		0
Sez6	NM_021286	49894	1794	Downstream	http://genome.ucsc.edu/cgi-bin/hgTracks?org=mouse&db=mm9&position=chr11:77784278-77804403	chr11:77794278-77794403	Browse	126	10	1		0
Umodl1	NM_177465	24013	-32015	Intragenic	http://genome.ucsc.edu/cgi-bin/hgTracks?org=mouse&db=mm9&position=chr17:31105506-31125901	chr17:31115506-31115901	Browse	396	43	1		0
Neo1	NM_001042752	-1523	-163285	Upstream	http://genome.ucsc.edu/cgi-bin/hgTracks?org=mouse&db=mm9&position=chr9:58710827-58731075	chr9:58720827-58721075	Browse	249	25	1		0
Slc15a4	NM_133895	-403657	-425384	Upstream	http://genome.ucsc.edu/cgi-bin/hgTracks?org=mouse&db=mm9&position=chr5:127662218-127682620	chr5:127672218-127672620	Browse	403	78	1		0
Akt3	NM_011785	286355	59703	Downstream	http://genome.ucsc.edu/cgi-bin/hgTracks?org=mouse&db=mm9&position=chr1:179228471-179248853	chr1:179238471-179238853	Browse	383	45	0		0
Sub1	NM_011294	51442	36773	Downstream	http://genome.ucsc.edu/cgi-bin/hgTracks?org=mouse&db=mm9&position=chr15:11952462-11972660	chr15:11962462-11962660	Browse	199	21	2		0
Kif5a	NM_008447	-35	-34066	Upstream	http://genome.ucsc.edu/cgi-bin/hgTracks?org=mouse&db=mm9&position=chr10:126655934-126676148	chr10:126665934-126666148	Browse	215	22	1		0
2700094F01Rik	NM_178625	28508	34	Downstream	http://genome.ucsc.edu/cgi-bin/hgTracks?org=mouse&db=mm9&position=chr6:30449530-30470101	chr6:30459530-30460101	Browse	572	99	6		0
Phf12	NM_174852	-1434	-48757	Upstream	http://genome.ucsc.edu/cgi-bin/hgTracks?org=mouse&db=mm9&position=chr11:77785007-77805741	chr11:77795007-77795741	Browse	735	263	5		0
B930037P14Rik	NM_001024560	15237	25	Downstream	http://genome.ucsc.edu/cgi-bin/hgTracks?org=mouse&db=mm9&position=chr19:5500417-5520637	chr19:5510417-5510637	Browse	221	20	0		0
Rpo1-1	NM_009085	4100	-26	Intragenic	http://genome.ucsc.edu/cgi-bin/hgTracks?org=mouse&db=mm9&position=chr17:46374804-46395159	chr17:46384804-46385159	Browse	356	44	2		0
Akt3	NM_011785	286661	60009	Downstream	http://genome.ucsc.edu/cgi-bin/hgTracks?org=mouse&db=mm9&position=chr1:179228854-179248983	chr1:179238854-179238983	Browse	130	10	1		0
OTTMUSG00000015743	NM_001034900	-19263	-33336	Upstream	http://genome.ucsc.edu/cgi-bin/hgTracks?org=mouse&db=mm9&position=chr2:150267359-150287540	chr2:150277359-150277540	Browse	182	13	1		0
Prkar2a	NM_008924	50092	-7277	Intragenic	http://genome.ucsc.edu/cgi-bin/hgTracks?org=mouse&db=mm9&position=chr9:108634405-108654844	chr9:108644405-108644844	Browse	440	81	2		0
Centd3	NM_139206	102870	77918	Downstream	http://genome.ucsc.edu/cgi-bin/hgTracks?org=mouse&db=mm9&position=chr18:38224951-38245471	chr18:38234951-38235471	Browse	521	94	2		0
Camk2b	NM_007595	46857	-49220	Intragenic	http://genome.ucsc.edu/cgi-bin/hgTracks?org=mouse&db=mm9&position=chr11:5906422-5926756	chr11:5916422-5916756	Browse	335	39	2		0
Nav1	NM_173437	196081	49244	Downstream	http://genome.ucsc.edu/cgi-bin/hgTracks?org=mouse&db=mm9&position=chr1:137521168-137541885	chr1:137531168-137531885	Browse	718	160	2		0
Dguok	NM_013764	26840	162	Downstream	http://genome.ucsc.edu/cgi-bin/hgTracks?org=mouse&db=mm9&position=chr6:83446798-83467265	chr6:83456798-83457265	Browse	468	92	5		0
Stxbp4	NM_011505	158054	-86	Intragenic	http://genome.ucsc.edu/cgi-bin/hgTracks?org=mouse&db=mm9&position=chr11:90489156-90509690	chr11:90499156-90499690	Browse	535	127	0		0
Hand1	NM_008213	54982	51547	Downstream	http://genome.ucsc.edu/cgi-bin/hgTracks?org=mouse&db=mm9&position=chr11:57687128-57707263	chr11:57697128-57697263	Browse	136	10	1		0
Tmem107	NM_028336	-39	-2521	Upstream	http://genome.ucsc.edu/cgi-bin/hgTracks?org=mouse&db=mm9&position=chr11:68874034-68894463	chr11:68884034-68884463	Browse	430	76	1		0
Gpr26	NM_173410	-48896	-68070	Upstream	http://genome.ucsc.edu/cgi-bin/hgTracks?org=mouse&db=mm9&position=chr7:139098939-139119437	chr7:139108939-139109437	Browse	499	74	1		0
Gpr1	NM_146250	141283	109767	Downstream	http://genome.ucsc.edu/cgi-bin/hgTracks?org=mouse&db=mm9&position=chr1:63360432-63380605	chr1:63370432-63370605	Browse	174	16	1		0
AI451557	NM_001033207	-42758	-44956	Upstream	http://genome.ucsc.edu/cgi-bin/hgTracks?org=mouse&db=mm9&position=chr8:96995901-97016517	chr8:97005901-97006517	Browse	617	83	1		0
Camk2b	NM_007595	46640	-49437	Intragenic	http://genome.ucsc.edu/cgi-bin/hgTracks?org=mouse&db=mm9&position=chr11:5906232-5926364	chr11:5916232-5916364	Browse	133	11	1		0
Chst8	NM_175140	86177	-51741	Intragenic	http://genome.ucsc.edu/cgi-bin/hgTracks?org=mouse&db=mm9&position=chr7:35535829-35556058	chr7:35545829-35546058	Browse	230	27	0		0
Sp8	NM_177082	-60266	-65287	Upstream	http://genome.ucsc.edu/cgi-bin/hgTracks?org=mouse&db=mm9&position=chr12:120015640-120035831	chr12:120025640-120025831	Browse	192	16	1		0
Apaf1	NM_001042558	-108335	-201768	Upstream	http://genome.ucsc.edu/cgi-bin/hgTracks?org=mouse&db=mm9&position=chr10:90333441-90354096	chr10:90343441-90344096	Browse	656	129	3		0
Gabarapl2	NM_026693	672	-11191	Intragenic	http://genome.ucsc.edu/cgi-bin/hgTracks?org=mouse&db=mm9&position=chr8:114455137-114475604	chr8:114465137-114465604	Browse	468	61	0		0
Efnb2	NM_010111	-8016	-51351	Upstream	http://genome.ucsc.edu/cgi-bin/hgTracks?org=mouse&db=mm9&position=chr8:8599371-8619472	chr8:8609371-8609472	Browse	102	9	1		0
Gatad2a	NM_145596	28171	-59724	Intragenic	http://genome.ucsc.edu/cgi-bin/hgTracks?org=mouse&db=mm9&position=chr8:72450371-72470696	chr8:72460371-72460696	Browse	326	33	1		0
Hnrph3	NM_001079824	9234	48	Downstream	http://genome.ucsc.edu/cgi-bin/hgTracks?org=mouse&db=mm9&position=chr10:62476576-62496774	chr10:62486576-62486774	Browse	199	19	0		0
Mknk1	NM_021461	7599	-32404	Intragenic	http://genome.ucsc.edu/cgi-bin/hgTracks?org=mouse&db=mm9&position=chr4:115509246-115529832	chr4:115519246-115519832	Browse	587	87	0		0
Zic4	NM_009576	91131	70754	Downstream	http://genome.ucsc.edu/cgi-bin/hgTracks?org=mouse&db=mm9&position=chr9:91344793-91365130	chr9:91354793-91355130	Browse	338	42	0		0
Crmp1	NM_007765	47534	1192	Downstream	http://genome.ucsc.edu/cgi-bin/hgTracks?org=mouse&db=mm9&position=chr5:37674468-37694750	chr5:37684468-37684750	Browse	283	25	1		0
Btn1a1	NM_013483	6582	-2327	Intragenic	http://genome.ucsc.edu/cgi-bin/hgTracks?org=mouse&db=mm9&position=chr13:23545392-23565493	chr13:23555392-23555493	Browse	102	9	1		0
H2-T23	NM_010398	2687	-38	Intragenic	http://genome.ucsc.edu/cgi-bin/hgTracks?org=mouse&db=mm9&position=chr17:36159384-36179835	chr17:36169384-36169835	Browse	452	52	0		0
Gpr4	NM_175668	8090	-3547	Intragenic	http://genome.ucsc.edu/cgi-bin/hgTracks?org=mouse&db=mm9&position=chr7:19795733-19816217	chr7:19805733-19806217	Browse	485	66	2		0
Ajap1	NM_001099299	56973	-52637	Intragenic	http://genome.ucsc.edu/cgi-bin/hgTracks?org=mouse&db=mm9&position=chr4:152794154-152814361	chr4:152804154-152804361	Browse	208	22	1		0
Sap18	NM_009119	-88	-6812	Upstream	http://genome.ucsc.edu/cgi-bin/hgTracks?org=mouse&db=mm9&position=chr14:58406750-58427116	chr14:58416750-58417116	Browse	367	39	1		0
Gcc1	NM_028900	-71325	-76359	Upstream	http://genome.ucsc.edu/cgi-bin/hgTracks?org=mouse&db=mm9&position=chr6:28285169-28305675	chr6:28295169-28295675	Browse	507	92	1		0
A730011L01Rik	NM_177394	1350	-18373	Intragenic	http://genome.ucsc.edu/cgi-bin/hgTracks?org=mouse&db=mm9&position=chr11:119343984-119364649	chr11:119353984-119354649	Browse	666	184	1		0
Kcnj5	NM_010605	-21927	-51382	Upstream	http://genome.ucsc.edu/cgi-bin/hgTracks?org=mouse&db=mm9&position=chr9:32090325-32110678	chr9:32100325-32100678	Browse	354	51	4		0
Gbf1	NM_178930	112388	-21565	Intragenic	http://genome.ucsc.edu/cgi-bin/hgTracks?org=mouse&db=mm9&position=chr19:46329179-46349711	chr19:46339179-46339711	Browse	533	96	4		0
Gtf2h4	NM_010364	6112	168	Downstream	http://genome.ucsc.edu/cgi-bin/hgTracks?org=mouse&db=mm9&position=chr17:35800603-35820941	chr17:35810603-35810941	Browse	339	38	4		0
Sorcs3	NM_025696	53453	-546028	Intragenic	http://genome.ucsc.edu/cgi-bin/hgTracks?org=mouse&db=mm9&position=chr19:48323750-48344148	chr19:48333750-48334148	Browse	399	51	2		0
Ap2m1	NM_009679	2693	-5857	Intragenic	http://genome.ucsc.edu/cgi-bin/hgTracks?org=mouse&db=mm9&position=chr16:20528129-20548404	chr16:20538129-20538404	Browse	276	40	0		0
Ttc23	NM_025905	58933	-20201	Intragenic	http://genome.ucsc.edu/cgi-bin/hgTracks?org=mouse&db=mm9&position=chr7:74841195-74861344	chr7:74851195-74851344	Browse	150	11	1		0
Scaper	NM_001081341	49002	-339231	Intragenic	http://genome.ucsc.edu/cgi-bin/hgTracks?org=mouse&db=mm9&position=chr9:55436605-55456828	chr9:55446605-55446828	Browse	224	24	1		0
Sf3b5	NM_175102	-108	-820	Upstream	http://genome.ucsc.edu/cgi-bin/hgTracks?org=mouse&db=mm9&position=chr10:12718024-12738202	chr10:12728024-12728202	Browse	179	15	1		0
Scyl1	NM_023912	36633	23658	Downstream	http://genome.ucsc.edu/cgi-bin/hgTracks?org=mouse&db=mm9&position=chr19:5784963-5805116	chr19:5794963-5795116	Browse	154	15	1		0
Ttc23	NM_025905	58800	-20334	Intragenic	http://genome.ucsc.edu/cgi-bin/hgTracks?org=mouse&db=mm9&position=chr7:74840985-74861183	chr7:74850985-74851183	Browse	199	21	2		0
Dus1l	NM_026824	7245	51	Downstream	http://genome.ucsc.edu/cgi-bin/hgTracks?org=mouse&db=mm9&position=chr11:120647625-120667949	chr11:120657625-120657949	Browse	325	34	0		0
Smg7	NM_001005507	66122	494	Downstream	http://genome.ucsc.edu/cgi-bin/hgTracks?org=mouse&db=mm9&position=chr1:154740190-154760312	chr1:154750190-154750312	Browse	123	11	0		0
Scyl1	NM_023912	36758	23783	Downstream	http://genome.ucsc.edu/cgi-bin/hgTracks?org=mouse&db=mm9&position=chr19:5785120-5805243	chr19:5795120-5795243	Browse	124	11	1		0
5730427N09Rik	NM_021552	6855	-28	Intragenic	http://genome.ucsc.edu/cgi-bin/hgTracks?org=mouse&db=mm9&position=chr13:97897772-97917970	chr13:97907772-97907970	Browse	199	17	2		0
Tbx15	NM_009323	57296	-43205	Intragenic	http://genome.ucsc.edu/cgi-bin/hgTracks?org=mouse&db=mm9&position=chr3:99104685-99125276	chr3:99114685-99115276	Browse	592	109	2		0
Scyl1	NM_023912	36874	23899	Downstream	http://genome.ucsc.edu/cgi-bin/hgTracks?org=mouse&db=mm9&position=chr19:5785245-5805433	chr19:5795245-5795433	Browse	189	21	2		0
F12	NM_021489	1345	-7446	Intragenic	http://genome.ucsc.edu/cgi-bin/hgTracks?org=mouse&db=mm9&position=chr13:55510479-55530821	chr13:55520479-55520821	Browse	343	51	0		0
Map3k7	NM_172688	-716928	-773599	Upstream	http://genome.ucsc.edu/cgi-bin/hgTracks?org=mouse&db=mm9&position=chr4:31324045-31344235	chr4:31334045-31334235	Browse	191	16	0		0
Smg7	NM_001005507	65865	237	Downstream	http://genome.ucsc.edu/cgi-bin/hgTracks?org=mouse&db=mm9&position=chr1:154739936-154760042	chr1:154749936-154750042	Browse	107	10	0		0
Syt7	NM_173068	14206	-49886	Intragenic	http://genome.ucsc.edu/cgi-bin/hgTracks?org=mouse&db=mm9&position=chr19:10467346-10488134	chr19:10477346-10478134	Browse	789	415	3		0
1110004F10Rik	NM_019772	-214	-12045	Upstream	http://genome.ucsc.edu/cgi-bin/hgTracks?org=mouse&db=mm9&position=chr7:123226387-123246899	chr7:123236387-123236899	Browse	513	63	2		0
Reln	NM_011261	514914	54662	Downstream	http://genome.ucsc.edu/cgi-bin/hgTracks?org=mouse&db=mm9&position=chr5:21894913-21915327	chr5:21904913-21905327	Browse	415	57	0		0
Grm4	NM_001013385	27177	-53740	Intragenic	http://genome.ucsc.edu/cgi-bin/hgTracks?org=mouse&db=mm9&position=chr17:27576452-27596773	chr17:27586452-27586773	Browse	322	34	1		0
Rfxap	NM_133231	6162	1485	Downstream	http://genome.ucsc.edu/cgi-bin/hgTracks?org=mouse&db=mm9&position=chr3:54603030-54623332	chr3:54613030-54613332	Browse	303	38	1		0
Acp2	NM_007387	-11	-9225	Upstream	http://genome.ucsc.edu/cgi-bin/hgTracks?org=mouse&db=mm9&position=chr2:91033019-91053131	chr2:91043019-91043131	Browse	113	11	0		0
Rora	NM_013646	54006	-671221	Intragenic	http://genome.ucsc.edu/cgi-bin/hgTracks?org=mouse&db=mm9&position=chr9:68545476-68565882	chr9:68555476-68555882	Browse	407	55	2		0
Arl5c	NM_207231	-1385	-7979	Upstream	http://genome.ucsc.edu/cgi-bin/hgTracks?org=mouse&db=mm9&position=chr11:97839420-97859703	chr11:97849420-97849703	Browse	284	23	1		0
Acp2	NM_007387	-211	-9425	Upstream	http://genome.ucsc.edu/cgi-bin/hgTracks?org=mouse&db=mm9&position=chr2:91032825-91052976	chr2:91042825-91042976	Browse	152	13	1		0
Btbd11	NM_028709	54382	-218092	Intragenic	http://genome.ucsc.edu/cgi-bin/hgTracks?org=mouse&db=mm9&position=chr10:84894818-84915130	chr10:84904818-84905130	Browse	313	39	1		0
Hmgb4	NM_027036	-217435	-218119	Upstream	http://genome.ucsc.edu/cgi-bin/hgTracks?org=mouse&db=mm9&position=chr4:127709835-127730334	chr4:127719835-127720334	Browse	500	83	0		0
Mbtps1	NM_019709	50559	-14	Intragenic	http://genome.ucsc.edu/cgi-bin/hgTracks?org=mouse&db=mm9&position=chr8:122072504-122093035	chr8:122082504-122083035	Browse	532	68	2		0
Pla2g1b	NM_011107	18192	9740	Downstream	http://genome.ucsc.edu/cgi-bin/hgTracks?org=mouse&db=mm9&position=chr5:115924413-115944519	chr5:115934413-115934519	Browse	107	9	1		0
Grik5	NM_008168	-1033	-63552	Upstream	http://genome.ucsc.edu/cgi-bin/hgTracks?org=mouse&db=mm9&position=chr7:25783701-25804066	chr7:25793701-25794066	Browse	366	34	1		0
6330407J23Rik	NM_026138	-1209	-56842	Upstream	http://genome.ucsc.edu/cgi-bin/hgTracks?org=mouse&db=mm9&position=chr10:28852304-28872827	chr10:28862304-28862827	Browse	524	112	1		0
Rfx1	NM_009055	-306	-30441	Upstream	http://genome.ucsc.edu/cgi-bin/hgTracks?org=mouse&db=mm9&position=chr8:86580154-86600795	chr8:86590154-86590795	Browse	642	131	5		0
Dbr1	NM_031403	-82	-8627	Upstream	http://genome.ucsc.edu/cgi-bin/hgTracks?org=mouse&db=mm9&position=chr9:99465896-99486393	chr9:99475896-99476393	Browse	498	131	4		0
Alkbh3	NM_026944	30178	81	Downstream	http://genome.ucsc.edu/cgi-bin/hgTracks?org=mouse&db=mm9&position=chr2:93840916-93861019	chr2:93850916-93851019	Browse	104	9	1		0
Btn1a1	NM_013483	10104	1195	Downstream	http://genome.ucsc.edu/cgi-bin/hgTracks?org=mouse&db=mm9&position=chr13:23548785-23569147	chr13:23558785-23559147	Browse	363	41	2		0
2810408M09Rik	NM_001007581	3280	77	Downstream	http://genome.ucsc.edu/cgi-bin/hgTracks?org=mouse&db=mm9&position=chr2:165308789-165328984	chr2:165318789-165318984	Browse	196	17	0		0
Zc3h10	NM_134003	-8777	-12957	Upstream	http://genome.ucsc.edu/cgi-bin/hgTracks?org=mouse&db=mm9&position=chr10:127961588-127982064	chr10:127971588-127972064	Browse	477	53	2		0
Scyl1	NM_023912	38546	25571	Downstream	http://genome.ucsc.edu/cgi-bin/hgTracks?org=mouse&db=mm9&position=chr19:5786910-5807033	chr19:5796910-5797033	Browse	124	9	1		0
Clybl	NM_029556	140655	-79853	Intragenic	http://genome.ucsc.edu/cgi-bin/hgTracks?org=mouse&db=mm9&position=chr14:122711182-122731833	chr14:122721182-122721833	Browse	652	129	4		0
Caln1	NM_181045	24037	-447151	Intragenic	http://genome.ucsc.edu/cgi-bin/hgTracks?org=mouse&db=mm9&position=chr5:130859006-130879764	chr5:130869006-130869764	Browse	759	134	6		0
4833424O15Rik	NM_029425	54932	-58949	Intragenic	http://genome.ucsc.edu/cgi-bin/hgTracks?org=mouse&db=mm9&position=chr3:117323262-117343589	chr3:117333262-117333589	Browse	328	49	0		0
Tcfe2a	NM_011548	24371	356	Downstream	http://genome.ucsc.edu/cgi-bin/hgTracks?org=mouse&db=mm9&position=chr10:79886466-79907084	chr10:79896466-79897084	Browse	619	96	0		0
Thy1	NM_009382	-108559	-113755	Upstream	http://genome.ucsc.edu/cgi-bin/hgTracks?org=mouse&db=mm9&position=chr9:43732684-43753218	chr9:43742684-43743218	Browse	535	110	0		0
Esrrb	NM_011934	116968	-43536	Intragenic	http://genome.ucsc.edu/cgi-bin/hgTracks?org=mouse&db=mm9&position=chr12:87808979-87829088	chr12:87818979-87819088	Browse	110	10	0		0
Scyl1	NM_023912	39186	26211	Downstream	http://genome.ucsc.edu/cgi-bin/hgTracks?org=mouse&db=mm9&position=chr19:5787338-5807700	chr19:5797338-5797700	Browse	363	30	3		0
Id4	NM_031166	-54723	-57333	Upstream	http://genome.ucsc.edu/cgi-bin/hgTracks?org=mouse&db=mm9&position=chr13:48291962-48312167	chr13:48301962-48302167	Browse	206	22	0		0
Ap2m1	NM_009679	-171	-8721	Upstream	http://genome.ucsc.edu/cgi-bin/hgTracks?org=mouse&db=mm9&position=chr16:20525345-20545464	chr16:20535345-20535464	Browse	120	9	1		0
Camk1d	NM_177343	140893	-280315	Intragenic	http://genome.ucsc.edu/cgi-bin/hgTracks?org=mouse&db=mm9&position=chr2:5345260-5365453	chr2:5355260-5355453	Browse	194	16	1		0
Wt1	NM_144783	62916	15830	Downstream	http://genome.ucsc.edu/cgi-bin/hgTracks?org=mouse&db=mm9&position=chr2:105019493-105039984	chr2:105029493-105029984	Browse	492	84	1		0
Taf15	NM_027427	789	-32844	Intragenic	http://genome.ucsc.edu/cgi-bin/hgTracks?org=mouse&db=mm9&position=chr11:83277318-83297501	chr11:83287318-83287501	Browse	184	15	1		0
Scyl1	NM_023912	39572	26597	Downstream	http://genome.ucsc.edu/cgi-bin/hgTracks?org=mouse&db=mm9&position=chr19:5787808-5808227	chr19:5797808-5798227	Browse	420	42	1		0
Scgb1c1	NM_001099742	-2157	-3362	Upstream	http://genome.ucsc.edu/cgi-bin/hgTracks?org=mouse&db=mm9&position=chr7:148019204-148039444	chr7:148029204-148029444	Browse	241	21	1		0
Slc6a11	NM_172890	56079	-62567	Intragenic	http://genome.ucsc.edu/cgi-bin/hgTracks?org=mouse&db=mm9&position=chr6:114127006-114147534	chr6:114137006-114137534	Browse	529	103	0		0
Sar1a	NM_009120	639	-12338	Intragenic	http://genome.ucsc.edu/cgi-bin/hgTracks?org=mouse&db=mm9&position=chr10:61133648-61153765	chr10:61143648-61143765	Browse	118	9	1		0
Ftl2	NM_008049	44333	43376	Downstream	http://genome.ucsc.edu/cgi-bin/hgTracks?org=mouse&db=mm9&position=chr4:125215306-125235753	chr4:125225306-125225753	Browse	448	54	1		0
Rpl38	NM_001048057	-300961	-304750	Upstream	http://genome.ucsc.edu/cgi-bin/hgTracks?org=mouse&db=mm9&position=chr11:114218843-114238954	chr11:114228843-114228954	Browse	112	10	1		0
Slc29a1	NM_022880	16826	9654	Downstream	http://genome.ucsc.edu/cgi-bin/hgTracks?org=mouse&db=mm9&position=chr17:45728831-45749137	chr17:45738831-45739137	Browse	307	38	1		0
Psmb2	NM_011970	-44	-32085	Upstream	http://genome.ucsc.edu/cgi-bin/hgTracks?org=mouse&db=mm9&position=chr4:126344503-126365107	chr4:126354503-126355107	Browse	605	163	6		0
Pih1d2	NM_028300	136	-7519	Intragenic	http://genome.ucsc.edu/cgi-bin/hgTracks?org=mouse&db=mm9&position=chr9:50415496-50435651	chr9:50425496-50425651	Browse	156	12	0		0
Cdk8	NM_153599	85858	14658	Downstream	http://genome.ucsc.edu/cgi-bin/hgTracks?org=mouse&db=mm9&position=chr5:147119048-147139220	chr5:147129048-147129220	Browse	173	14	1		0
Cul5	NM_027807	50174	-434	Intragenic	http://genome.ucsc.edu/cgi-bin/hgTracks?org=mouse&db=mm9&position=chr9:53465013-53485331	chr9:53475013-53475331	Browse	319	47	1		0
2610204K14Rik	NM_025997	-37	-6575	Upstream	http://genome.ucsc.edu/cgi-bin/hgTracks?org=mouse&db=mm9&position=chr7:88897686-88917886	chr7:88907686-88907886	Browse	201	20	0		0
Specc1l	NM_153406	30709	-50989	Intragenic	http://genome.ucsc.edu/cgi-bin/hgTracks?org=mouse&db=mm9&position=chr10:74714032-74734309	chr10:74724032-74724309	Browse	278	28	2		0
Tub	NM_021885	-3483	-27063	Upstream	http://genome.ucsc.edu/cgi-bin/hgTracks?org=mouse&db=mm9&position=chr7:116140798-116160964	chr7:116150798-116150964	Browse	167	17	2		0
Lingo1	NM_181074	119962	53183	Downstream	http://genome.ucsc.edu/cgi-bin/hgTracks?org=mouse&db=mm9&position=chr9:56575917-56596575	chr9:56585917-56586575	Browse	659	159	3		0
Med27	NM_026896	-36669	-214622	Upstream	http://genome.ucsc.edu/cgi-bin/hgTracks?org=mouse&db=mm9&position=chr2:29155358-29176105	chr2:29165358-29166105	Browse	748	171	1		0
Psd2	NM_028707	12804	-37077	Intragenic	http://genome.ucsc.edu/cgi-bin/hgTracks?org=mouse&db=mm9&position=chr18:36127172-36147492	chr18:36137172-36137492	Browse	321	36	0		0
Zdhhc5	NM_144887	27737	671	Downstream	http://genome.ucsc.edu/cgi-bin/hgTracks?org=mouse&db=mm9&position=chr2:84545813-84565912	chr2:84555813-84555912	Browse	100	9	1		0
Gas8	NM_018855	3	-17813	Intragenic	http://genome.ucsc.edu/cgi-bin/hgTracks?org=mouse&db=mm9&position=chr8:126032687-126052787	chr8:126042687-126042787	Browse	101	10	0		0
3110057O12Rik	NM_026622	-155	-44015	Upstream	http://genome.ucsc.edu/cgi-bin/hgTracks?org=mouse&db=mm9&position=chr3:40687780-40708169	chr3:40697780-40698169	Browse	390	48	1		0
Apaf1	NM_001042558	-217756	-311189	Upstream	http://genome.ucsc.edu/cgi-bin/hgTracks?org=mouse&db=mm9&position=chr10:90224103-90244568	chr10:90234103-90234568	Browse	466	61	1		0
Riok2	NM_025934	-38	-19434	Upstream	http://genome.ucsc.edu/cgi-bin/hgTracks?org=mouse&db=mm9&position=chr17:17501153-17521720	chr17:17511153-17511720	Browse	568	60	2		0
Ncln	NM_134009	-8731	-18636	Upstream	http://genome.ucsc.edu/cgi-bin/hgTracks?org=mouse&db=mm9&position=chr10:80930341-80950770	chr10:80940341-80940770	Browse	430	58	1		0
Spats1	NM_027649	38537	12535	Downstream	http://genome.ucsc.edu/cgi-bin/hgTracks?org=mouse&db=mm9&position=chr17:45614199-45634688	chr17:45624199-45624688	Browse	490	78	2		0
Wars	NM_011710	134793	101629	Downstream	http://genome.ucsc.edu/cgi-bin/hgTracks?org=mouse&db=mm9&position=chr12:110222760-110243435	chr12:110232760-110233435	Browse	676	120	3		0
Gtsf1l	NM_026630	59130	56559	Downstream	http://genome.ucsc.edu/cgi-bin/hgTracks?org=mouse&db=mm9&position=chr2:162961810-162982099	chr2:162971810-162972099	Browse	290	33	2		0
Wscd2	NM_177292	83604	-1027	Intragenic	http://genome.ucsc.edu/cgi-bin/hgTracks?org=mouse&db=mm9&position=chr5:113993140-114013749	chr5:114003140-114003749	Browse	610	87	4		0
Rab3d	NM_031874	-3262	-13873	Upstream	http://genome.ucsc.edu/cgi-bin/hgTracks?org=mouse&db=mm9&position=chr9:21698546-21718793	chr9:21708546-21708793	Browse	248	23	2		0
Plch2	NM_175556	35466	7854	Downstream	http://genome.ucsc.edu/cgi-bin/hgTracks?org=mouse&db=mm9&position=chr4:154382754-154403341	chr4:154392754-154393341	Browse	588	96	4		0
2310047M10Rik	NM_028005	3239	1437	Downstream	http://genome.ucsc.edu/cgi-bin/hgTracks?org=mouse&db=mm9&position=chr11:68866345-68886699	chr11:68876345-68876699	Browse	355	35	3		0
Twist2	NM_007855	-58529	-105080	Upstream	http://genome.ucsc.edu/cgi-bin/hgTracks?org=mouse&db=mm9&position=chr1:93629463-93649697	chr1:93639463-93639697	Browse	235	21	0		0
Scyl1	NM_023912	42035	29060	Downstream	http://genome.ucsc.edu/cgi-bin/hgTracks?org=mouse&db=mm9&position=chr19:5790411-5810510	chr19:5800411-5800510	Browse	100	10	0		0
Acot2	NM_134188	7459	1473	Downstream	http://genome.ucsc.edu/cgi-bin/hgTracks?org=mouse&db=mm9&position=chr12:85326215-85346412	chr12:85336215-85336412	Browse	198	15	1		0
Osbpl10	NM_148958	-29748	-194693	Upstream	http://genome.ucsc.edu/cgi-bin/hgTracks?org=mouse&db=mm9&position=chr9:114936596-114956700	chr9:114946596-114946700	Browse	105	9	1		0
Barhl2	NM_001005477	-59912	-65556	Upstream	http://genome.ucsc.edu/cgi-bin/hgTracks?org=mouse&db=mm9&position=chr5:106811485-106831772	chr5:106821485-106821772	Browse	288	34	0		0
Lhx2	NM_010710	66833	48412	Downstream	http://genome.ucsc.edu/cgi-bin/hgTracks?org=mouse&db=mm9&position=chr2:38263284-38284131	chr2:38273284-38274131	Browse	848	349	3		0
Sdk2	NM_172800	584356	299194	Downstream	http://genome.ucsc.edu/cgi-bin/hgTracks?org=mouse&db=mm9&position=chr11:114216276-114236545	chr11:114226276-114226545	Browse	270	39	2		0
2310047M10Rik	NM_028005	2643	841	Downstream	http://genome.ucsc.edu/cgi-bin/hgTracks?org=mouse&db=mm9&position=chr11:68865867-68885969	chr11:68875867-68875969	Browse	103	10	1		0
Snupn	NM_178374	35604	3328	Downstream	http://genome.ucsc.edu/cgi-bin/hgTracks?org=mouse&db=mm9&position=chr9:56824142-56844462	chr9:56834142-56834462	Browse	321	33	1		0
Scyl1	NM_023912	42501	29526	Downstream	http://genome.ucsc.edu/cgi-bin/hgTracks?org=mouse&db=mm9&position=chr19:5790873-5810980	chr19:5800873-5800980	Browse	108	9	1		0
Olfr1	NM_146921	-6581	-7526	Upstream	http://genome.ucsc.edu/cgi-bin/hgTracks?org=mouse&db=mm9&position=chr11:73191803-73212106	chr11:73201803-73202106	Browse	304	26	0		0
Scyl1	NM_023912	42902	29927	Downstream	http://genome.ucsc.edu/cgi-bin/hgTracks?org=mouse&db=mm9&position=chr19:5791145-5811386	chr19:5801145-5801386	Browse	242	21	1		0
Pla2g1b	NM_011107	23374	14922	Downstream	http://genome.ucsc.edu/cgi-bin/hgTracks?org=mouse&db=mm9&position=chr5:115929348-115949856	chr5:115939348-115939856	Browse	509	125	10		0
Prss12	NM_008939	59595	-89	Intragenic	http://genome.ucsc.edu/cgi-bin/hgTracks?org=mouse&db=mm9&position=chr3:123199325-123219479	chr3:123209325-123209479	Browse	155	12	2		0
Olfr1	NM_146921	-6360	-7305	Upstream	http://genome.ucsc.edu/cgi-bin/hgTracks?org=mouse&db=mm9&position=chr11:73192158-73212293	chr11:73202158-73202293	Browse	136	12	0		0
4933402J07Rik	NM_177901	-32903	-58194	Upstream	http://genome.ucsc.edu/cgi-bin/hgTracks?org=mouse&db=mm9&position=chr8:90044851-90065020	chr8:90054851-90055020	Browse	170	14	1		0
Osbpl7	NM_001081434	28120	10035	Downstream	http://genome.ucsc.edu/cgi-bin/hgTracks?org=mouse&db=mm9&position=chr11:96929894-96950598	chr11:96939894-96940598	Browse	705	158	5		0
Jmjd1b	NM_001081256	26315	-36048	Intragenic	http://genome.ucsc.edu/cgi-bin/hgTracks?org=mouse&db=mm9&position=chr18:34952924-34973095	chr18:34962924-34963095	Browse	172	15	0		0
Ifnar2	NM_001110498	-41443	-62704	Upstream	http://genome.ucsc.edu/cgi-bin/hgTracks?org=mouse&db=mm9&position=chr16:91321436-91341831	chr16:91331436-91331831	Browse	396	49	1		0
4933402J07Rik	NM_177901	-32588	-57879	Upstream	http://genome.ucsc.edu/cgi-bin/hgTracks?org=mouse&db=mm9&position=chr8:90045041-90065479	chr8:90055041-90055479	Browse	439	94	1		0
Ppp1r16b	NM_153089	62794	-34682	Intragenic	http://genome.ucsc.edu/cgi-bin/hgTracks?org=mouse&db=mm9&position=chr2:158543638-158564165	chr2:158553638-158554165	Browse	528	85	0		0
Hgs	NM_008244	4018	-12269	Intragenic	http://genome.ucsc.edu/cgi-bin/hgTracks?org=mouse&db=mm9&position=chr11:120322954-120343218	chr11:120332954-120333218	Browse	265	23	1		0
2310028H24Rik	NM_027993	47635	-2946	Intragenic	http://genome.ucsc.edu/cgi-bin/hgTracks?org=mouse&db=mm9&position=chr4:41503478-41523743	chr4:41513478-41513743	Browse	266	28	1		0
Coch	NM_007728	-59249	-71568	Upstream	http://genome.ucsc.edu/cgi-bin/hgTracks?org=mouse&db=mm9&position=chr12:52625096-52645283	chr12:52635096-52635283	Browse	188	16	0		0
Rbbp5	NM_172517	-288	-27797	Upstream	http://genome.ucsc.edu/cgi-bin/hgTracks?org=mouse&db=mm9&position=chr1:134363518-134383869	chr1:134373518-134373869	Browse	352	35	4		0
Mett10d	NM_026197	-78	-47908	Upstream	http://genome.ucsc.edu/cgi-bin/hgTracks?org=mouse&db=mm9&position=chr11:74574042-74594515	chr11:74584042-74584515	Browse	474	97	4		0
Eif2c1	NM_153403	33648	4729	Downstream	http://genome.ucsc.edu/cgi-bin/hgTracks?org=mouse&db=mm9&position=chr4:126140181-126160678	chr4:126150181-126150678	Browse	498	98	3		0
Acsf3	NM_144932	-38191	-80568	Upstream	http://genome.ucsc.edu/cgi-bin/hgTracks?org=mouse&db=mm9&position=chr8:125250972-125271478	chr8:125260972-125261478	Browse	507	66	3		0
Asb18	NM_139152	75826	13926	Downstream	http://genome.ucsc.edu/cgi-bin/hgTracks?org=mouse&db=mm9&position=chr1:91914790-91935449	chr1:91924790-91925449	Browse	660	134	1		0
Dctn2	NM_027151	-119	-15528	Upstream	http://genome.ucsc.edu/cgi-bin/hgTracks?org=mouse&db=mm9&position=chr10:126693067-126713509	chr10:126703067-126703509	Browse	443	60	1		0
Pla2g1b	NM_011107	24210	15758	Downstream	http://genome.ucsc.edu/cgi-bin/hgTracks?org=mouse&db=mm9&position=chr5:115930222-115950725	chr5:115940222-115940725	Browse	504	102	2		0
8430406I07Rik	NM_028984	-217	-10412	Upstream	http://genome.ucsc.edu/cgi-bin/hgTracks?org=mouse&db=mm9&position=chr2:144086389-144106632	chr2:144096389-144096632	Browse	244	23	0		0
Hist1h3g	NM_145073	-45	-537	Upstream	http://genome.ucsc.edu/cgi-bin/hgTracks?org=mouse&db=mm9&position=chr13:23617187-23637339	chr13:23627187-23627339	Browse	153	13	1		0
Scyl1	NM_023912	44185	31210	Downstream	http://genome.ucsc.edu/cgi-bin/hgTracks?org=mouse&db=mm9&position=chr19:5792349-5812801	chr19:5802349-5802801	Browse	453	48	3		0
5330439B14Rik	NM_177314	15679	3811	Downstream	http://genome.ucsc.edu/cgi-bin/hgTracks?org=mouse&db=mm9&position=chr6:142568709-142588854	chr6:142578709-142578854	Browse	146	13	0		0
Centg3	NM_139153	12666	-37205	Intragenic	http://genome.ucsc.edu/cgi-bin/hgTracks?org=mouse&db=mm9&position=chr5:23960479-23980839	chr5:23970479-23970839	Browse	361	74	2		0
Smndc1	NM_172429	11349	-11	Intragenic	http://genome.ucsc.edu/cgi-bin/hgTracks?org=mouse&db=mm9&position=chr19:53454941-53475305	chr19:53464941-53465305	Browse	365	43	0		0
Sar1a	NM_009120	5478	-7499	Intragenic	http://genome.ucsc.edu/cgi-bin/hgTracks?org=mouse&db=mm9&position=chr10:61138480-61158660	chr10:61148480-61148660	Browse	181	15	0		0
Scyl1	NM_023912	44541	31566	Downstream	http://genome.ucsc.edu/cgi-bin/hgTracks?org=mouse&db=mm9&position=chr19:5792917-5813016	chr19:5802917-5803016	Browse	100	9	1		0
Htr3a	NM_013561	-476	-12363	Upstream	http://genome.ucsc.edu/cgi-bin/hgTracks?org=mouse&db=mm9&position=chr9:48696570-48716977	chr9:48706570-48706977	Browse	408	78	1		0
Rpl29	NM_009082	-107	-2136	Upstream	http://genome.ucsc.edu/cgi-bin/hgTracks?org=mouse&db=mm9&position=chr9:106321710-106341813	chr9:106331710-106331813	Browse	104	10	0		0
Trim27	NM_009054	-9824	-22723	Upstream	http://genome.ucsc.edu/cgi-bin/hgTracks?org=mouse&db=mm9&position=chr13:21251945-21272116	chr13:21261945-21262116	Browse	172	12	0		0
Cd68	NM_009853	1915	223	Downstream	http://genome.ucsc.edu/cgi-bin/hgTracks?org=mouse&db=mm9&position=chr11:69469732-69489863	chr11:69479732-69479863	Browse	132	14	1		0
Tssc1	NM_201357	78908	-36718	Intragenic	http://genome.ucsc.edu/cgi-bin/hgTracks?org=mouse&db=mm9&position=chr12:29505534-29525741	chr12:29515534-29515741	Browse	208	20	0		0
Solh	NM_015830	52652	46702	Downstream	http://genome.ucsc.edu/cgi-bin/hgTracks?org=mouse&db=mm9&position=chr17:26138905-26159550	chr17:26148905-26149550	Browse	646	99	2		0
Ube2q1	NM_027315	-3811	-14188	Upstream	http://genome.ucsc.edu/cgi-bin/hgTracks?org=mouse&db=mm9&position=chr3:89563478-89583963	chr3:89573478-89573963	Browse	486	83	2		0
Ifnar2	NM_001110498	-39796	-61057	Upstream	http://genome.ucsc.edu/cgi-bin/hgTracks?org=mouse&db=mm9&position=chr16:91323088-91343569	chr16:91333088-91333569	Browse	482	78	1		0
Prss12	NM_008939	61600	1916	Downstream	http://genome.ucsc.edu/cgi-bin/hgTracks?org=mouse&db=mm9&position=chr3:123201321-123221549	chr3:123211321-123211549	Browse	229	23	0		0
Tom1l1	NM_028011	102949	61038	Downstream	http://genome.ucsc.edu/cgi-bin/hgTracks?org=mouse&db=mm9&position=chr11:90599828-90620054	chr11:90609828-90610054	Browse	227	24	0		0
Eif4a1	NM_144958	-378	-5755	Upstream	http://genome.ucsc.edu/cgi-bin/hgTracks?org=mouse&db=mm9&position=chr11:69469962-69490154	chr11:69479962-69480154	Browse	193	15	1		0
Psd2	NM_028707	165627	115746	Downstream	http://genome.ucsc.edu/cgi-bin/hgTracks?org=mouse&db=mm9&position=chr18:36279880-36300260	chr18:36289880-36290260	Browse	381	61	1		0
Htr3a	NM_013561	-231	-12118	Upstream	http://genome.ucsc.edu/cgi-bin/hgTracks?org=mouse&db=mm9&position=chr9:48697017-48717192	chr9:48707017-48707192	Browse	176	16	0		0
Tssc1	NM_201357	79357	-36269	Intragenic	http://genome.ucsc.edu/cgi-bin/hgTracks?org=mouse&db=mm9&position=chr12:29505898-29526363	chr12:29515898-29516363	Browse	466	67	2		0
Eif4a1	NM_144958	-234	-5611	Upstream	http://genome.ucsc.edu/cgi-bin/hgTracks?org=mouse&db=mm9&position=chr11:69470156-69490256	chr11:69480156-69480256	Browse	101	9	1		0
Scyl1	NM_023912	45242	32267	Downstream	http://genome.ucsc.edu/cgi-bin/hgTracks?org=mouse&db=mm9&position=chr19:5793585-5813725	chr19:5803585-5803725	Browse	141	13	1		0
Btrc	NM_009771	-323	-169933	Upstream	http://genome.ucsc.edu/cgi-bin/hgTracks?org=mouse&db=mm9&position=chr19:45427849-45448113	chr19:45437849-45438113	Browse	265	23	2		0
Refbp2	NM_019484	-373	-1646	Upstream	http://genome.ucsc.edu/cgi-bin/hgTracks?org=mouse&db=mm9&position=chr1:173422704-173443362	chr1:173432704-173433362	Browse	659	112	12		0
Stk39	NM_016866	77143	-184392	Intragenic	http://genome.ucsc.edu/cgi-bin/hgTracks?org=mouse&db=mm9&position=chr2:68115526-68135726	chr2:68125526-68125726	Browse	201	19	1		0
Nfkbia	NM_010907	47050	44325	Downstream	http://genome.ucsc.edu/cgi-bin/hgTracks?org=mouse&db=mm9&position=chr12:56627780-56648152	chr12:56637780-56638152	Browse	373	36	1		0
Garnl4	NM_001015046	201563	-5113	Intragenic	http://genome.ucsc.edu/cgi-bin/hgTracks?org=mouse&db=mm9&position=chr11:74388419-74408753	chr11:74398419-74398753	Browse	335	49	1		0
2900083I11Rik	NM_021403	-11312	-67979	Upstream	http://genome.ucsc.edu/cgi-bin/hgTracks?org=mouse&db=mm9&position=chr5:136272556-136292854	chr5:136282556-136282854	Browse	299	33	0		0
Zfp184	NM_183014	-9505	-24897	Upstream	http://genome.ucsc.edu/cgi-bin/hgTracks?org=mouse&db=mm9&position=chr13:22017405-22037509	chr13:22027405-22027509	Browse	105	10	0		0
Dhx9	NM_007842	31970	67	Downstream	http://genome.ucsc.edu/cgi-bin/hgTracks?org=mouse&db=mm9&position=chr1:155324659-155345097	chr1:155334659-155335097	Browse	439	57	0		0
Ireb2	NM_022655	-89	-46333	Upstream	http://genome.ucsc.edu/cgi-bin/hgTracks?org=mouse&db=mm9&position=chr9:54701212-54721691	chr9:54711212-54711691	Browse	480	93	6		0
Ropn1l	NM_145852	-11115	-23595	Upstream	http://genome.ucsc.edu/cgi-bin/hgTracks?org=mouse&db=mm9&position=chr15:31349741-31370098	chr15:31359741-31360098	Browse	358	42	1		0
Zfp704	NM_133218	125509	-57567	Intragenic	http://genome.ucsc.edu/cgi-bin/hgTracks?org=mouse&db=mm9&position=chr3:9542331-9562706	chr3:9552331-9552706	Browse	376	44	1		0
Wscd1	NM_177618	62484	23540	Downstream	http://genome.ucsc.edu/cgi-bin/hgTracks?org=mouse&db=mm9&position=chr11:71616471-71636907	chr11:71626471-71626907	Browse	437	60	0		0
Zeb2	NM_015753	-56993	-186639	Upstream	http://genome.ucsc.edu/cgi-bin/hgTracks?org=mouse&db=mm9&position=chr2:44771929-44792286	chr2:44781929-44782286	Browse	358	39	1		0
Arc	NM_018790	-9951	-13439	Upstream	http://genome.ucsc.edu/cgi-bin/hgTracks?org=mouse&db=mm9&position=chr15:74479290-74499779	chr15:74489290-74489779	Browse	490	110	4		0
Psd2	NM_028707	39994	-9887	Intragenic	http://genome.ucsc.edu/cgi-bin/hgTracks?org=mouse&db=mm9&position=chr18:36154081-36174903	chr18:36164081-36164903	Browse	823	138	8		0
Zmiz1	NM_183208	-64865	-270283	Upstream	http://genome.ucsc.edu/cgi-bin/hgTracks?org=mouse&db=mm9&position=chr14:26203599-26224046	chr14:26213599-26214046	Browse	448	59	2		0
Hist1h2ac	NM_178189	2512	19	Downstream	http://genome.ucsc.edu/cgi-bin/hgTracks?org=mouse&db=mm9&position=chr13:23765791-23785902	chr13:23775791-23775902	Browse	112	9	1		0
Nagpa	NM_013796	-105	-8825	Upstream	http://genome.ucsc.edu/cgi-bin/hgTracks?org=mouse&db=mm9&position=chr16:5185034-5205478	chr16:5195034-5195478	Browse	445	66	1		0
Cldn10	NM_023878	4246	-82371	Intragenic	http://genome.ucsc.edu/cgi-bin/hgTracks?org=mouse&db=mm9&position=chr14:119181244-119201473	chr14:119191244-119191473	Browse	230	31	2		0
Trim27	NM_009054	-12263	-25162	Upstream	http://genome.ucsc.edu/cgi-bin/hgTracks?org=mouse&db=mm9&position=chr13:21249507-21269617	chr13:21259507-21259617	Browse	111	10	1		0
Tmem43	NM_028766	452	-14256	Intragenic	http://genome.ucsc.edu/cgi-bin/hgTracks?org=mouse&db=mm9&position=chr6:91413966-91434409	chr6:91423966-91424409	Browse	444	52	1		0
Fdft1	NM_010191	32812	169	Downstream	http://genome.ucsc.edu/cgi-bin/hgTracks?org=mouse&db=mm9&position=chr14:63786618-63807146	chr14:63796618-63797146	Browse	529	75	3		0
Eif2c1	NM_153403	30019	1100	Downstream	http://genome.ucsc.edu/cgi-bin/hgTracks?org=mouse&db=mm9&position=chr4:126136697-126156830	chr4:126146697-126146830	Browse	134	11	0		0
Cacna2d3	NM_009785	752280	-64642	Intragenic	http://genome.ucsc.edu/cgi-bin/hgTracks?org=mouse&db=mm9&position=chr14:30460105-30480717	chr14:30470105-30470717	Browse	613	129	5		0
Tspan33	NM_146173	-21081	-45384	Upstream	http://genome.ucsc.edu/cgi-bin/hgTracks?org=mouse&db=mm9&position=chr6:29613057-29633317	chr6:29623057-29623317	Browse	261	23	0		0
Arl16	NM_197995	3243	-32	Intragenic	http://genome.ucsc.edu/cgi-bin/hgTracks?org=mouse&db=mm9&position=chr11:120318828-120338936	chr11:120328828-120328936	Browse	109	9	1		0
Hist1h4h	NM_153173	545	75	Downstream	http://genome.ucsc.edu/cgi-bin/hgTracks?org=mouse&db=mm9&position=chr13:23613360-23633545	chr13:23623360-23623545	Browse	186	17	0		0
Fbxl18	NM_001033312	15139	-8311	Intragenic	http://genome.ucsc.edu/cgi-bin/hgTracks?org=mouse&db=mm9&position=chr5:143638362-143658792	chr5:143648362-143648792	Browse	431	49	0		0
Nsun2	NM_145354	62100	38686	Downstream	http://genome.ucsc.edu/cgi-bin/hgTracks?org=mouse&db=mm9&position=chr13:69803102-69823562	chr13:69813102-69813562	Browse	461	92	4		0
Zfp653	NM_177318	-1556	-17442	Upstream	http://genome.ucsc.edu/cgi-bin/hgTracks?org=mouse&db=mm9&position=chr9:21848072-21868457	chr9:21858072-21858457	Browse	386	46	1		0
6430598A04Rik	NM_175521	-7185	-16221	Upstream	http://genome.ucsc.edu/cgi-bin/hgTracks?org=mouse&db=mm9&position=chr5:138154799-138175123	chr5:138164799-138165123	Browse	325	32	1		0
Tnrc4	NM_172434	-1019	-14382	Upstream	http://genome.ucsc.edu/cgi-bin/hgTracks?org=mouse&db=mm9&position=chr3:94271682-94291810	chr3:94281682-94281810	Browse	129	10	1		0
Ftl2	NM_008049	52514	51557	Downstream	http://genome.ucsc.edu/cgi-bin/hgTracks?org=mouse&db=mm9&position=chr4:125223695-125244032	chr4:125233695-125234032	Browse	338	33	1		0
BC049762	NM_177567	-55063	-64364	Upstream	http://genome.ucsc.edu/cgi-bin/hgTracks?org=mouse&db=mm9&position=chr11:51002039-51022199	chr11:51012039-51012199	Browse	161	13	0		0
Tnrc4	NM_172434	-811	-14174	Upstream	http://genome.ucsc.edu/cgi-bin/hgTracks?org=mouse&db=mm9&position=chr3:94271825-94292021	chr3:94281825-94282021	Browse	197	17	0		0
Pard6b	NM_021409	33879	15953	Downstream	http://genome.ucsc.edu/cgi-bin/hgTracks?org=mouse&db=mm9&position=chr2:167930547-167950839	chr2:167940547-167940839	Browse	293	28	1		0
Pcdh9	NM_001081377	812474	-62558	Intragenic	http://genome.ucsc.edu/cgi-bin/hgTracks?org=mouse&db=mm9&position=chr14:94215312-94235467	chr14:94225312-94225467	Browse	156	14	0		0
Sod3	NM_011435	47940	42005	Downstream	http://genome.ucsc.edu/cgi-bin/hgTracks?org=mouse&db=mm9&position=chr5:52792786-52813332	chr5:52802786-52803332	Browse	547	110	4		0
Rbm19	NM_028762	120731	38272	Downstream	http://genome.ucsc.edu/cgi-bin/hgTracks?org=mouse&db=mm9&position=chr5:120677131-120697327	chr5:120687131-120687327	Browse	197	18	0		0
Cacna2d2	NM_020263	87463	-42001	Intragenic	http://genome.ucsc.edu/cgi-bin/hgTracks?org=mouse&db=mm9&position=chr9:107379617-107399729	chr9:107389617-107389729	Browse	113	10	0		0
P2ry6	NM_183168	9386	-17343	Intragenic	http://genome.ucsc.edu/cgi-bin/hgTracks?org=mouse&db=mm9&position=chr7:108085462-108105603	chr7:108095462-108095603	Browse	142	11	0		0
Rps15	NM_009091	3	-1653	Intragenic	http://genome.ucsc.edu/cgi-bin/hgTracks?org=mouse&db=mm9&position=chr10:79745064-79765317	chr10:79755064-79755317	Browse	254	31	0		0
Cacna2d2	NM_020263	87097	-42367	Intragenic	http://genome.ucsc.edu/cgi-bin/hgTracks?org=mouse&db=mm9&position=chr9:107378933-107399596	chr9:107388933-107389596	Browse	664	107	2		0
Pafah2	NM_133880	39294	9356	Downstream	http://genome.ucsc.edu/cgi-bin/hgTracks?org=mouse&db=mm9&position=chr4:133982623-134002816	chr4:133992623-133992816	Browse	194	18	0		0
Tex14	NM_031386	17743	-133016	Intragenic	http://genome.ucsc.edu/cgi-bin/hgTracks?org=mouse&db=mm9&position=chr11:87226202-87246375	chr11:87236202-87236375	Browse	174	14	2		0
Laptm5	NM_010686	-17822	-40637	Upstream	http://genome.ucsc.edu/cgi-bin/hgTracks?org=mouse&db=mm9&position=chr4:130441332-130461513	chr4:130451332-130451513	Browse	182	16	0		0
Tex14	NM_031386	17996	-132763	Intragenic	http://genome.ucsc.edu/cgi-bin/hgTracks?org=mouse&db=mm9&position=chr11:87226415-87246863	chr11:87236415-87236863	Browse	449	108	8		0
C630028N24Rik	NM_177351	-227	-30427	Upstream	http://genome.ucsc.edu/cgi-bin/hgTracks?org=mouse&db=mm9&position=chr9:54754811-54774918	chr9:54764811-54764918	Browse	108	10	1		0
Dido1	NM_177852	41862	150	Downstream	http://genome.ucsc.edu/cgi-bin/hgTracks?org=mouse&db=mm9&position=chr2:180434657-180454969	chr2:180444657-180444969	Browse	313	41	2		0
Ensa	NM_001026212	356	-5158	Intragenic	http://genome.ucsc.edu/cgi-bin/hgTracks?org=mouse&db=mm9&position=chr3:95419030-95439369	chr3:95429030-95429369	Browse	340	32	0		0
Dpcr1	NM_001033366	-21986	-29927	Upstream	http://genome.ucsc.edu/cgi-bin/hgTracks?org=mouse&db=mm9&position=chr17:35740655-35760770	chr17:35750655-35750770	Browse	116	10	0		0
Elfn1	NM_175522	71161	4381	Downstream	http://genome.ucsc.edu/cgi-bin/hgTracks?org=mouse&db=mm9&position=chr5:140444794-140465272	chr5:140454794-140455272	Browse	479	86	1		0
H2-D1	NM_010380	13481	9077	Downstream	http://genome.ucsc.edu/cgi-bin/hgTracks?org=mouse&db=mm9&position=chr17:35403450-35423587	chr17:35413450-35413587	Browse	138	12	1		0
Dpcr1	NM_001033366	-21850	-29791	Upstream	http://genome.ucsc.edu/cgi-bin/hgTracks?org=mouse&db=mm9&position=chr17:35740798-35760899	chr17:35750798-35750899	Browse	102	9	1		0
Olfr1	NM_146921	481	-464	Intragenic	http://genome.ucsc.edu/cgi-bin/hgTracks?org=mouse&db=mm9&position=chr11:73198793-73219197	chr11:73208793-73209197	Browse	405	59	1		0
Tcf20	NM_013836	111612	9116	Downstream	http://genome.ucsc.edu/cgi-bin/hgTracks?org=mouse&db=mm9&position=chr15:82741508-82761990	chr15:82751508-82751990	Browse	483	74	1		0
Armc8	NM_028768	83852	-4953	Intragenic	http://genome.ucsc.edu/cgi-bin/hgTracks?org=mouse&db=mm9&position=chr9:99454090-99474674	chr9:99464090-99464674	Browse	585	144	1		0
Tnrc4	NM_172434	879	-12484	Intragenic	http://genome.ucsc.edu/cgi-bin/hgTracks?org=mouse&db=mm9&position=chr3:94273471-94293837	chr3:94283471-94283837	Browse	367	69	0		0
Hcfc1r1	NM_181821	-73	-1990	Upstream	http://genome.ucsc.edu/cgi-bin/hgTracks?org=mouse&db=mm9&position=chr17:23800364-23820639	chr17:23810364-23810639	Browse	276	29	0		0
Stxbp4	NM_011505	4676	-153464	Intragenic	http://genome.ucsc.edu/cgi-bin/hgTracks?org=mouse&db=mm9&position=chr11:90335753-90356010	chr11:90345753-90346010	Browse	258	24	1		0
Eya4	NM_010167	313054	67318	Downstream	http://genome.ucsc.edu/cgi-bin/hgTracks?org=mouse&db=mm9&position=chr10:23126971-23147082	chr10:23136971-23137082	Browse	112	10	0		0
1700001O22Rik	NM_198000	-17028	-23173	Upstream	http://genome.ucsc.edu/cgi-bin/hgTracks?org=mouse&db=mm9&position=chr2:30623992-30644116	chr2:30633992-30634116	Browse	125	10	0		0
Sacm1l	NM_030692	-583	-63300	Upstream	http://genome.ucsc.edu/cgi-bin/hgTracks?org=mouse&db=mm9&position=chr9:123428352-123448538	chr9:123438352-123438538	Browse	187	18	0		0
Tmem90a	NM_001033334	32919	11389	Downstream	http://genome.ucsc.edu/cgi-bin/hgTracks?org=mouse&db=mm9&position=chr12:86041032-86061280	chr12:86051032-86051280	Browse	249	31	0		0
Ap2a1	NM_001077264	29148	30	Downstream	http://genome.ucsc.edu/cgi-bin/hgTracks?org=mouse&db=mm9&position=chr7:52174835-52195073	chr7:52184835-52185073	Browse	239	23	1		0
Tll2	NM_011904	55914	-66880	Intragenic	http://genome.ucsc.edu/cgi-bin/hgTracks?org=mouse&db=mm9&position=chr19:41204238-41224519	chr19:41214238-41214519	Browse	282	28	0		0
Cbln4	NM_175631	74539	67408	Downstream	http://genome.ucsc.edu/cgi-bin/hgTracks?org=mouse&db=mm9&position=chr2:171926063-171946690	chr2:171936063-171936690	Browse	628	139	2		0
Kcnip2	NM_030716	19856	-2278	Intragenic	http://genome.ucsc.edu/cgi-bin/hgTracks?org=mouse&db=mm9&position=chr19:45877936-45898078	chr19:45887936-45888078	Browse	143	11	1		0
Tsr1	NM_177325	-32	-11293	Upstream	http://genome.ucsc.edu/cgi-bin/hgTracks?org=mouse&db=mm9&position=chr11:74701496-74721602	chr11:74711496-74711602	Browse	107	11	0		0
Kcnip2	NM_030716	20330	-1804	Intragenic	http://genome.ucsc.edu/cgi-bin/hgTracks?org=mouse&db=mm9&position=chr19:45878160-45898759	chr19:45888160-45888759	Browse	600	88	2		0
4931408A02Rik	NM_027627	68562	-5021	Intragenic	http://genome.ucsc.edu/cgi-bin/hgTracks?org=mouse&db=mm9&position=chr16:90889857-90909991	chr16:90899857-90899991	Browse	135	13	0		0
Cln5	NM_001033242	-19406	-26821	Upstream	http://genome.ucsc.edu/cgi-bin/hgTracks?org=mouse&db=mm9&position=chr14:103439940-103460078	chr14:103449940-103450078	Browse	139	12	0		0
Tex14	NM_031386	21587	-129172	Intragenic	http://genome.ucsc.edu/cgi-bin/hgTracks?org=mouse&db=mm9&position=chr11:87230040-87250256	chr11:87240040-87240256	Browse	217	20	2		0
Ksr2	NM_001034873	-571	-142514	Upstream	http://genome.ucsc.edu/cgi-bin/hgTracks?org=mouse&db=mm9&position=chr5:117853342-117873517	chr5:117863342-117863517	Browse	176	15	0		0
Rela	NM_009045	-7444	-18085	Upstream	http://genome.ucsc.edu/cgi-bin/hgTracks?org=mouse&db=mm9&position=chr19:5619983-5640106	chr19:5629983-5630106	Browse	124	10	0		0
Hspa8	NM_031165	5315	1388	Downstream	http://genome.ucsc.edu/cgi-bin/hgTracks?org=mouse&db=mm9&position=chr9:40604570-40624746	chr9:40614570-40614746	Browse	177	14	0		0
Tex14	NM_031386	21783	-128976	Intragenic	http://genome.ucsc.edu/cgi-bin/hgTracks?org=mouse&db=mm9&position=chr11:87230277-87250691	chr11:87240277-87240691	Browse	415	96	5		0
Id4	NM_031166	-68760	-71370	Upstream	http://genome.ucsc.edu/cgi-bin/hgTracks?org=mouse&db=mm9&position=chr13:48277756-48298247	chr13:48287756-48288247	Browse	492	80	3		0
Paip2b	NM_146169	25633	31	Downstream	http://genome.ucsc.edu/cgi-bin/hgTracks?org=mouse&db=mm9&position=chr6:83771561-83792133	chr6:83781561-83782133	Browse	573	64	1		0
Trp73	NM_011642	12222	-69143	Intragenic	http://genome.ucsc.edu/cgi-bin/hgTracks?org=mouse&db=mm9&position=chr4:153434987-153455521	chr4:153444987-153445521	Browse	535	107	1		0
Tmem132e	NM_023438	-71053	-128481	Upstream	http://genome.ucsc.edu/cgi-bin/hgTracks?org=mouse&db=mm9&position=chr11:82121298-82141451	chr11:82131298-82131451	Browse	154	12	1		0
Igfals	NM_008340	-5000	-8239	Upstream	http://genome.ucsc.edu/cgi-bin/hgTracks?org=mouse&db=mm9&position=chr17:25000544-25020975	chr17:25010544-25010975	Browse	432	71	1		0
4933426K21Rik	NM_027664	38138	5441	Downstream	http://genome.ucsc.edu/cgi-bin/hgTracks?org=mouse&db=mm9&position=chr6:122431709-122451818	chr6:122441709-122441818	Browse	110	10	0		0
Pvrl1	NM_021424	-68738	-131624	Upstream	http://genome.ucsc.edu/cgi-bin/hgTracks?org=mouse&db=mm9&position=chr9:43473870-43493970	chr9:43483870-43483970	Browse	101	10	0		0
Spred3	NM_182927	4170	-5649	Intragenic	http://genome.ucsc.edu/cgi-bin/hgTracks?org=mouse&db=mm9&position=chr7:29937965-29958097	chr7:29947965-29948097	Browse	133	12	1		0
Spred3	NM_182927	3934	-5885	Intragenic	http://genome.ucsc.edu/cgi-bin/hgTracks?org=mouse&db=mm9&position=chr7:29937521-29957932	chr7:29947521-29947932	Browse	412	39	1		0
Kcna10	NM_001081140	-11060	-23639	Upstream	http://genome.ucsc.edu/cgi-bin/hgTracks?org=mouse&db=mm9&position=chr3:106964948-106985052	chr3:106974948-106975052	Browse	105	10	0		0
Kif5a	NM_001039000	30469	-6904	Intragenic	http://genome.ucsc.edu/cgi-bin/hgTracks?org=mouse&db=mm9&position=chr10:126683144-126703586	chr10:126693144-126693586	Browse	443	55	2		0
Etf1	NM_144866	29524	305	Downstream	http://genome.ucsc.edu/cgi-bin/hgTracks?org=mouse&db=mm9&position=chr18:35081744-35102049	chr18:35091744-35092049	Browse	306	37	0		0
Scg5	NM_009162	52731	-48	Intragenic	http://genome.ucsc.edu/cgi-bin/hgTracks?org=mouse&db=mm9&position=chr2:113659023-113679378	chr2:113669023-113669378	Browse	356	45	0		0
Casc5	NM_029617	-337	-57340	Upstream	http://genome.ucsc.edu/cgi-bin/hgTracks?org=mouse&db=mm9&position=chr2:118862394-118882582	chr2:118872394-118872582	Browse	189	15	1		0
Stx1a	NM_016801	13803	-13725	Intragenic	http://genome.ucsc.edu/cgi-bin/hgTracks?org=mouse&db=mm9&position=chr5:135502982-135523443	chr5:135512982-135513443	Browse	462	58	1		0
Ppargc1b	NM_133249	30059	-72237	Intragenic	http://genome.ucsc.edu/cgi-bin/hgTracks?org=mouse&db=mm9&position=chr18:61477744-61497978	chr18:61487744-61487978	Browse	235	27	1		0
Mnat1	NM_008612	-63	-150335	Upstream	http://genome.ucsc.edu/cgi-bin/hgTracks?org=mouse&db=mm9&position=chr12:74214586-74234693	chr12:74224586-74224693	Browse	108	9	1		0
Tex14	NM_031386	23347	-127412	Intragenic	http://genome.ucsc.edu/cgi-bin/hgTracks?org=mouse&db=mm9&position=chr11:87231860-87252066	chr11:87241860-87242066	Browse	207	19	1		0
Zfp661	NM_028141	9347	202	Downstream	http://genome.ucsc.edu/cgi-bin/hgTracks?org=mouse&db=mm9&position=chr2:127400292-127420968	chr2:127410292-127410968	Browse	677	141	4		0
2310037I24Rik	NM_133714	15201	80	Downstream	http://genome.ucsc.edu/cgi-bin/hgTracks?org=mouse&db=mm9&position=chr15:98354668-98374842	chr15:98364668-98364842	Browse	175	18	1		0
Prnd	NM_023043	7382	2113	Downstream	http://genome.ucsc.edu/cgi-bin/hgTracks?org=mouse&db=mm9&position=chr2:131773642-131794086	chr2:131783642-131784086	Browse	445	85	3		0
Ppm1g	NM_008014	18090	212	Downstream	http://genome.ucsc.edu/cgi-bin/hgTracks?org=mouse&db=mm9&position=chr5:31513075-31533184	chr5:31523075-31523184	Browse	110	10	0		0
Foxe1	NM_183298	-72962	-74078	Upstream	http://genome.ucsc.edu/cgi-bin/hgTracks?org=mouse&db=mm9&position=chr4:46273978-46294230	chr4:46283978-46284230	Browse	253	32	1		0
Anapc5	NM_001042491	33938	59	Downstream	http://genome.ucsc.edu/cgi-bin/hgTracks?org=mouse&db=mm9&position=chr5:123261232-123281612	chr5:123271232-123271612	Browse	381	45	0		0
Evc	NM_021292	14269	-23420	Intragenic	http://genome.ucsc.edu/cgi-bin/hgTracks?org=mouse&db=mm9&position=chr5:37694527-37714792	chr5:37704527-37704792	Browse	266	25	1		0
Chst1	NM_023850	60072	56594	Downstream	http://genome.ucsc.edu/cgi-bin/hgTracks?org=mouse&db=mm9&position=chr2:92501730-92522283	chr2:92511730-92512283	Browse	554	118	0		0
Eef1b2	NM_018796	-77	-2603	Upstream	http://genome.ucsc.edu/cgi-bin/hgTracks?org=mouse&db=mm9&position=chr1:63213572-63233736	chr1:63223572-63223736	Browse	165	12	2		0
Aasdh	NM_173765	-91224	-120787	Upstream	http://genome.ucsc.edu/cgi-bin/hgTracks?org=mouse&db=mm9&position=chr5:77203650-77224011	chr5:77213650-77214011	Browse	362	38	3		0
Mysm1	NM_177239	37016	-44	Intragenic	http://genome.ucsc.edu/cgi-bin/hgTracks?org=mouse&db=mm9&position=chr4:94635640-94655975	chr4:94645640-94645975	Browse	336	31	0		0
2010110K16Rik	NM_026442	13982	-71004	Intragenic	http://genome.ucsc.edu/cgi-bin/hgTracks?org=mouse&db=mm9&position=chr9:117978055-117998336	chr9:117988055-117988336	Browse	282	26	1		0
Adm	NM_009627	-71141	-73292	Upstream	http://genome.ucsc.edu/cgi-bin/hgTracks?org=mouse&db=mm9&position=chr7:117689989-117710126	chr7:117699989-117700126	Browse	138	11	1		0
H2-D1	NM_010380	7029	2625	Downstream	http://genome.ucsc.edu/cgi-bin/hgTracks?org=mouse&db=mm9&position=chr17:35396720-35417485	chr17:35406720-35407485	Browse	766	256	4		0
Unc5a	NM_153131	-72698	-129285	Upstream	http://genome.ucsc.edu/cgi-bin/hgTracks?org=mouse&db=mm9&position=chr13:54967813-54988364	chr13:54977813-54978364	Browse	552	97	2		0
Atxn10	NM_016843	128937	1481	Downstream	http://genome.ucsc.edu/cgi-bin/hgTracks?org=mouse&db=mm9&position=chr15:85285530-85306081	chr15:85295530-85296081	Browse	552	143	2		0
0610011L14Rik	NM_026661	-100	-21474	Upstream	http://genome.ucsc.edu/cgi-bin/hgTracks?org=mouse&db=mm9&position=chr2:156363114-156383379	chr2:156373114-156373379	Browse	266	29	1		0
Raver1	NM_027911	18052	228	Downstream	http://genome.ucsc.edu/cgi-bin/hgTracks?org=mouse&db=mm9&position=chr9:20886609-20906724	chr9:20896609-20896724	Browse	116	10	1		0
Map2k2	NM_023138	-14	-18765	Upstream	http://genome.ucsc.edu/cgi-bin/hgTracks?org=mouse&db=mm9&position=chr10:80558514-80578779	chr10:80568514-80568779	Browse	266	25	1		0
Cdh22	NM_174988	49139	-74072	Intragenic	http://genome.ucsc.edu/cgi-bin/hgTracks?org=mouse&db=mm9&position=chr2:164975794-164996368	chr2:164985794-164986368	Browse	575	85	1		0
Ampd3	NM_009667	-70737	-110529	Upstream	http://genome.ucsc.edu/cgi-bin/hgTracks?org=mouse&db=mm9&position=chr7:117835026-117855657	chr7:117845026-117845657	Browse	632	126	2		0
Serping1	NM_009776	2032	-8038	Intragenic	http://genome.ucsc.edu/cgi-bin/hgTracks?org=mouse&db=mm9&position=chr2:84597490-84617606	chr2:84607490-84607606	Browse	117	10	1		0
Drg1	NM_007879	16502	37	Downstream	http://genome.ucsc.edu/cgi-bin/hgTracks?org=mouse&db=mm9&position=chr11:3156200-3176550	chr11:3166200-3166550	Browse	351	36	0		0
Ankrd11	NM_001081379	161578	2901	Downstream	http://genome.ucsc.edu/cgi-bin/hgTracks?org=mouse&db=mm9&position=chr8:125558670-125578919	chr8:125568670-125568919	Browse	250	27	0		0
Gm114	NM_001033298	-94156	-208357	Upstream	http://genome.ucsc.edu/cgi-bin/hgTracks?org=mouse&db=mm9&position=chr2:146577350-146597662	chr2:146587350-146587662	Browse	313	61	2		0
F3	NM_010171	-73389	-84896	Upstream	http://genome.ucsc.edu/cgi-bin/hgTracks?org=mouse&db=mm9&position=chr3:121343013-121363124	chr3:121353013-121353124	Browse	112	11	0		0
Ankrd11	NM_001081379	161351	2674	Downstream	http://genome.ucsc.edu/cgi-bin/hgTracks?org=mouse&db=mm9&position=chr8:125558521-125578669	chr8:125568521-125568669	Browse	149	11	0		0
Ddx52	NM_030096	-14938	-34951	Upstream	http://genome.ucsc.edu/cgi-bin/hgTracks?org=mouse&db=mm9&position=chr11:83730689-83750793	chr11:83740689-83740793	Browse	105	10	0		0
Gm114	NM_001033298	-94357	-208558	Upstream	http://genome.ucsc.edu/cgi-bin/hgTracks?org=mouse&db=mm9&position=chr2:146577217-146597348	chr2:146587217-146587348	Browse	132	12	0		0
Khsrp	NM_010613	10820	361	Downstream	http://genome.ucsc.edu/cgi-bin/hgTracks?org=mouse&db=mm9&position=chr17:57160987-57181705	chr17:57170987-57171705	Browse	719	79	5		0
Hist1h4h	NM_153173	-9082	-9552	Upstream	http://genome.ucsc.edu/cgi-bin/hgTracks?org=mouse&db=mm9&position=chr13:23603782-23623904	chr13:23613782-23613904	Browse	123	10	1		0
Prkd2	NM_178900	28710	1313	Downstream	http://genome.ucsc.edu/cgi-bin/hgTracks?org=mouse&db=mm9&position=chr7:17446922-17467429	chr7:17456922-17457429	Browse	508	96	1		0
Psmg3	NM_025604	3307	57	Downstream	http://genome.ucsc.edu/cgi-bin/hgTracks?org=mouse&db=mm9&position=chr5:140292751-140312949	chr5:140302751-140302949	Browse	199	17	2		0
A2bp1	NM_183188	-104142	-444274	Upstream	http://genome.ucsc.edu/cgi-bin/hgTracks?org=mouse&db=mm9&position=chr16:6955724-6975846	chr16:6965724-6965846	Browse	123	9	1		0
Tmem132e	NM_023438	-75597	-133025	Upstream	http://genome.ucsc.edu/cgi-bin/hgTracks?org=mouse&db=mm9&position=chr11:82116529-82137069	chr11:82126529-82127069	Browse	541	92	2		0
Ntrk2	NM_008745	-73626	-204062	Upstream	http://genome.ucsc.edu/cgi-bin/hgTracks?org=mouse&db=mm9&position=chr13:58824276-58844443	chr13:58834276-58834443	Browse	168	16	0		0
Gucy1b2	NM_172810	88902	25288	Downstream	http://genome.ucsc.edu/cgi-bin/hgTracks?org=mouse&db=mm9&position=chr14:63090202-63110542	chr14:63100202-63100542	Browse	341	40	1		0
Nsf	NM_008740	64479	-67795	Intragenic	http://genome.ucsc.edu/cgi-bin/hgTracks?org=mouse&db=mm9&position=chr11:103737519-103757668	chr11:103747519-103747668	Browse	150	14	0		0
Ntrk2	NM_008745	-73755	-204191	Upstream	http://genome.ucsc.edu/cgi-bin/hgTracks?org=mouse&db=mm9&position=chr13:58824149-58844253	chr13:58834149-58834253	Browse	105	10	0		0
Katnal1	NM_153572	-141244	-193793	Upstream	http://genome.ucsc.edu/cgi-bin/hgTracks?org=mouse&db=mm9&position=chr5:149536344-149556475	chr5:149546344-149546475	Browse	132	11	0		0
Cdh22	NM_174988	47934	-75277	Intragenic	http://genome.ucsc.edu/cgi-bin/hgTracks?org=mouse&db=mm9&position=chr2:164974891-164994992	chr2:164984891-164984992	Browse	102	10	0		0
Cdh22	NM_174988	47736	-75475	Intragenic	http://genome.ucsc.edu/cgi-bin/hgTracks?org=mouse&db=mm9&position=chr2:164974427-164994869	chr2:164984427-164984869	Browse	443	66	2		0
Kcna3	NM_008418	-73500	-75468	Upstream	http://genome.ucsc.edu/cgi-bin/hgTracks?org=mouse&db=mm9&position=chr3:106755268-106775845	chr3:106765268-106765845	Browse	578	141	3		0
Psmb1	NM_011185	-20335	-42891	Upstream	http://genome.ucsc.edu/cgi-bin/hgTracks?org=mouse&db=mm9&position=chr17:15582074-15602497	chr17:15592074-15592497	Browse	424	67	3		0
Rpl11	NM_025919	10293	6869	Downstream	http://genome.ucsc.edu/cgi-bin/hgTracks?org=mouse&db=mm9&position=chr4:135606033-135626295	chr4:135616033-135616295	Browse	263	28	0		0
Prdm1	NM_007548	15760	-5812	Intragenic	http://genome.ucsc.edu/cgi-bin/hgTracks?org=mouse&db=mm9&position=chr10:44162692-44182947	chr10:44172692-44172947	Browse	256	30	3		0
Got1	NM_010324	25004	151	Downstream	http://genome.ucsc.edu/cgi-bin/hgTracks?org=mouse&db=mm9&position=chr19:43589161-43609311	chr19:43599161-43599311	Browse	151	12	0		0
Gprc5b	NM_022420	-51742	-74851	Upstream	http://genome.ucsc.edu/cgi-bin/hgTracks?org=mouse&db=mm9&position=chr7:126053762-126073979	chr7:126063762-126063979	Browse	218	23	2		0
Got1	NM_010324	24794	-59	Intragenic	http://genome.ucsc.edu/cgi-bin/hgTracks?org=mouse&db=mm9&position=chr19:43588907-43609093	chr19:43598907-43599093	Browse	187	16	0		0
Pin1	NM_023371	-431	-14886	Upstream	http://genome.ucsc.edu/cgi-bin/hgTracks?org=mouse&db=mm9&position=chr9:20446012-20466198	chr9:20456012-20456198	Browse	187	15	1		0
Ephb2	NM_010142	58050	-124276	Intragenic	http://genome.ucsc.edu/cgi-bin/hgTracks?org=mouse&db=mm9&position=chr4:136257503-136277695	chr4:136267503-136267695	Browse	193	19	3		0
Parc	NM_001081335	34362	-11422	Intragenic	http://genome.ucsc.edu/cgi-bin/hgTracks?org=mouse&db=mm9&position=chr17:46661775-46682044	chr17:46671775-46672044	Browse	270	38	2		0
Ptgis	NM_008968	60007	22665	Downstream	http://genome.ucsc.edu/cgi-bin/hgTracks?org=mouse&db=mm9&position=chr2:167078555-167098953	chr2:167088555-167088953	Browse	399	39	1		0
Neto1	NM_144946	76207	-30115	Intragenic	http://genome.ucsc.edu/cgi-bin/hgTracks?org=mouse&db=mm9&position=chr18:86630255-86650914	chr18:86640255-86640914	Browse	660	111	2		0
Pard6b	NM_021409	44629	26703	Downstream	http://genome.ucsc.edu/cgi-bin/hgTracks?org=mouse&db=mm9&position=chr2:167941356-167961484	chr2:167951356-167951484	Browse	129	11	1		0
Tspyl1	NM_009433	-101	-2745	Upstream	http://genome.ucsc.edu/cgi-bin/hgTracks?org=mouse&db=mm9&position=chr10:33991598-34012184	chr10:34001598-34002184	Browse	587	190	2		0
Tspan9	NM_175414	-2432	-184611	Upstream	http://genome.ucsc.edu/cgi-bin/hgTracks?org=mouse&db=mm9&position=chr6:127898921-127919049	chr6:127908921-127909049	Browse	129	13	0		0
Fgf18	NM_008005	1286	-28684	Intragenic	http://genome.ucsc.edu/cgi-bin/hgTracks?org=mouse&db=mm9&position=chr11:33008663-33028768	chr11:33018663-33018768	Browse	106	9	1		0
Prkd2	NM_178900	26608	-789	Intragenic	http://genome.ucsc.edu/cgi-bin/hgTracks?org=mouse&db=mm9&position=chr7:17444911-17465126	chr7:17454911-17455126	Browse	216	20	1		0
Fis1	NM_025562	-5263	-9408	Upstream	http://genome.ucsc.edu/cgi-bin/hgTracks?org=mouse&db=mm9&position=chr5:137422594-137442792	chr5:137432594-137432792	Browse	199	18	1		0
Mtg1	NM_199301	-63	-13017	Upstream	http://genome.ucsc.edu/cgi-bin/hgTracks?org=mouse&db=mm9&position=chr7:147313410-147333607	chr7:147323410-147323607	Browse	198	17	0		0
Madd	NM_145527	42778	-2841	Intragenic	http://genome.ucsc.edu/cgi-bin/hgTracks?org=mouse&db=mm9&position=chr2:91010091-91030407	chr2:91020091-91020407	Browse	317	33	0		0
Accn1	NM_007384	6613	-266126	Intragenic	http://genome.ucsc.edu/cgi-bin/hgTracks?org=mouse&db=mm9&position=chr11:80690212-80710340	chr11:80700212-80700340	Browse	129	11	1		0
Hist1h4h	NM_153173	-12032	-12502	Upstream	http://genome.ucsc.edu/cgi-bin/hgTracks?org=mouse&db=mm9&position=chr13:23600800-23620959	chr13:23610800-23610959	Browse	160	11	1		0
Susd2	NM_027890	185	-7182	Intragenic	http://genome.ucsc.edu/cgi-bin/hgTracks?org=mouse&db=mm9&position=chr10:75089502-75109637	chr10:75099502-75099637	Browse	136	12	1		0
Barhl2	NM_001005477	-78304	-83948	Upstream	http://genome.ucsc.edu/cgi-bin/hgTracks?org=mouse&db=mm9&position=chr5:106792995-106813366	chr5:106802995-106803366	Browse	372	70	1		0
Magoh	NM_010760	-128	-7714	Upstream	http://genome.ucsc.edu/cgi-bin/hgTracks?org=mouse&db=mm9&position=chr4:107542231-107562343	chr4:107552231-107552343	Browse	113	10	1		0
Zcchc14	NM_080855	54402	1936	Downstream	http://genome.ucsc.edu/cgi-bin/hgTracks?org=mouse&db=mm9&position=chr8:124167631-124187966	chr8:124177631-124177966	Browse	336	37	0		0
1810009O10Rik	NM_197989	-19477	-20701	Upstream	http://genome.ucsc.edu/cgi-bin/hgTracks?org=mouse&db=mm9&position=chr11:78534270-78554810	chr11:78544270-78544810	Browse	541	104	3		0
Tac4	NM_053093	-33844	-41577	Upstream	http://genome.ucsc.edu/cgi-bin/hgTracks?org=mouse&db=mm9&position=chr11:95078874-95099072	chr11:95088874-95089072	Browse	199	19	0		0
Nfyc	NM_008692	68303	22	Downstream	http://genome.ucsc.edu/cgi-bin/hgTracks?org=mouse&db=mm9&position=chr4:120488233-120508574	chr4:120498233-120498574	Browse	342	32	1		0
Phactr3	NM_028806	188246	-5805	Intragenic	http://genome.ucsc.edu/cgi-bin/hgTracks?org=mouse&db=mm9&position=chr2:178054608-178075104	chr2:178064608-178065104	Browse	497	69	2		0
Hist1h4h	NM_153173	-12804	-13274	Upstream	http://genome.ucsc.edu/cgi-bin/hgTracks?org=mouse&db=mm9&position=chr13:23600061-23620166	chr13:23610061-23610166	Browse	106	9	1		0
Zfp184	NM_183014	-24803	-40195	Upstream	http://genome.ucsc.edu/cgi-bin/hgTracks?org=mouse&db=mm9&position=chr13:22002100-22022218	chr13:22012100-22012218	Browse	119	10	0		0
C030014K22Rik	NM_175461	78174	-11362	Intragenic	http://genome.ucsc.edu/cgi-bin/hgTracks?org=mouse&db=mm9&position=chr1:168999503-169020093	chr1:169009503-169010093	Browse	591	146	1		0
Shc3	NM_009167	58066	-77977	Intragenic	http://genome.ucsc.edu/cgi-bin/hgTracks?org=mouse&db=mm9&position=chr13:51574324-51594753	chr13:51584324-51584753	Browse	430	57	2		0
Myh7	NM_080728	19109	-4753	Intragenic	http://genome.ucsc.edu/cgi-bin/hgTracks?org=mouse&db=mm9&position=chr14:55598536-55618696	chr14:55608536-55608696	Browse	161	13	0		0
Sec14l3	NM_001029937	12016	242	Downstream	http://genome.ucsc.edu/cgi-bin/hgTracks?org=mouse&db=mm9&position=chr11:3966508-3987072	chr11:3976508-3977072	Browse	565	96	2		0
Asxl1	NM_001039939	18675	-39194	Intragenic	http://genome.ucsc.edu/cgi-bin/hgTracks?org=mouse&db=mm9&position=chr2:153180488-153200716	chr2:153190488-153190716	Browse	229	20	2		0
Slc25a16	NM_175194	-25099	-50961	Upstream	http://genome.ucsc.edu/cgi-bin/hgTracks?org=mouse&db=mm9&position=chr10:62348189-62368366	chr10:62358189-62358366	Browse	178	14	0		0
Zfp169	NM_026450	-74802	-100537	Upstream	http://genome.ucsc.edu/cgi-bin/hgTracks?org=mouse&db=mm9&position=chr13:48498036-48518352	chr13:48508036-48508352	Browse	317	33	1		0
Unk	NM_172569	-197	-31070	Upstream	http://genome.ucsc.edu/cgi-bin/hgTracks?org=mouse&db=mm9&position=chr11:115881364-115901578	chr11:115891364-115891578	Browse	215	19	2		0
Hist1h4h	NM_153173	-13815	-14285	Upstream	http://genome.ucsc.edu/cgi-bin/hgTracks?org=mouse&db=mm9&position=chr13:23599022-23619152	chr13:23609022-23609152	Browse	131	11	1		0
Ntrk3	NM_008746	305926	-79799	Intragenic	http://genome.ucsc.edu/cgi-bin/hgTracks?org=mouse&db=mm9&position=chr7:85632781-85653199	chr7:85642781-85643199	Browse	419	57	0		0
Lamc3	NM_011836	37658	-21597	Intragenic	http://genome.ucsc.edu/cgi-bin/hgTracks?org=mouse&db=mm9&position=chr2:31770220-31790686	chr2:31780220-31780686	Browse	467	65	2		0
Dnm2	NM_001039520	7226	-74954	Intragenic	http://genome.ucsc.edu/cgi-bin/hgTracks?org=mouse&db=mm9&position=chr9:21226525-21246736	chr9:21236525-21236736	Browse	212	21	0		0
Arf2	NM_007477	86550	68084	Downstream	http://genome.ucsc.edu/cgi-bin/hgTracks?org=mouse&db=mm9&position=chr11:103904482-103925038	chr11:103914482-103915038	Browse	557	139	2		0
Ndufaf1	NM_027175	7504	156	Downstream	http://genome.ucsc.edu/cgi-bin/hgTracks?org=mouse&db=mm9&position=chr2:119478467-119498785	chr2:119488467-119488785	Browse	319	41	2		0
Srp19	NM_025527	-155	-5610	Upstream	http://genome.ucsc.edu/cgi-bin/hgTracks?org=mouse&db=mm9&position=chr18:34480566-34500881	chr18:34490566-34490881	Browse	316	38	2		0
Accn1	NM_007384	9434	-263305	Intragenic	http://genome.ucsc.edu/cgi-bin/hgTracks?org=mouse&db=mm9&position=chr11:80692845-80713174	chr11:80702845-80703174	Browse	330	28	2		0
Aurkb	NM_011496	-3776	-9796	Upstream	http://genome.ucsc.edu/cgi-bin/hgTracks?org=mouse&db=mm9&position=chr11:68845306-68865424	chr11:68855306-68855424	Browse	119	10	1		0
BC022687	NM_145450	-10628	-17899	Upstream	http://genome.ucsc.edu/cgi-bin/hgTracks?org=mouse&db=mm9&position=chr12:114026382-114046683	chr12:114036382-114036683	Browse	302	35	0		0
Tle3	NM_001083927	7	-46125	Intragenic	http://genome.ucsc.edu/cgi-bin/hgTracks?org=mouse&db=mm9&position=chr9:61210082-61230260	chr9:61220082-61220260	Browse	179	15	0		0
Fis1	NM_025562	-8865	-13010	Upstream	http://genome.ucsc.edu/cgi-bin/hgTracks?org=mouse&db=mm9&position=chr5:137419041-137439172	chr5:137429041-137429172	Browse	132	11	0		0
BC008163	NM_145553	22271	381	Downstream	http://genome.ucsc.edu/cgi-bin/hgTracks?org=mouse&db=mm9&position=chr4:132468433-132489084	chr4:132478433-132479084	Browse	652	190	4		0
Rgr	NM_021340	-21440	-32915	Upstream	http://genome.ucsc.edu/cgi-bin/hgTracks?org=mouse&db=mm9&position=chr14:37818972-37839591	chr14:37828972-37829591	Browse	620	155	1		0
F630043A04Rik	NM_198605	19616	13	Downstream	http://genome.ucsc.edu/cgi-bin/hgTracks?org=mouse&db=mm9&position=chr14:58434872-58455201	chr14:58444872-58445201	Browse	330	44	0		0
Trib2	NM_144551	103736	78677	Downstream	http://genome.ucsc.edu/cgi-bin/hgTracks?org=mouse&db=mm9&position=chr12:15892156-15912337	chr12:15902156-15902337	Browse	182	15	1		0
Slc16a9	NM_025807	80197	39521	Downstream	http://genome.ucsc.edu/cgi-bin/hgTracks?org=mouse&db=mm9&position=chr10:69778058-69798281	chr10:69788058-69788281	Browse	224	23	1		0
Igsf21	NM_198610	300133	80200	Downstream	http://genome.ucsc.edu/cgi-bin/hgTracks?org=mouse&db=mm9&position=chr4:139872643-139893035	chr4:139882643-139883035	Browse	393	52	2		0
Suox	NM_173733	-1048	-3758	Upstream	http://genome.ucsc.edu/cgi-bin/hgTracks?org=mouse&db=mm9&position=chr10:128095779-128116042	chr10:128105779-128106042	Browse	264	27	0		0
Adamts20	NM_177431	193223	59127	Downstream	http://genome.ucsc.edu/cgi-bin/hgTracks?org=mouse&db=mm9&position=chr15:94283499-94304017	chr15:94293499-94294017	Browse	519	80	1		0
Thy1	NM_009382	-83609	-88805	Upstream	http://genome.ucsc.edu/cgi-bin/hgTracks?org=mouse&db=mm9&position=chr9:43757530-43778097	chr9:43767530-43768097	Browse	568	110	0		0
Tas2r140	NM_021562	50827	49888	Downstream	http://genome.ucsc.edu/cgi-bin/hgTracks?org=mouse&db=mm9&position=chr6:133045445-133066041	chr6:133055445-133056041	Browse	597	168	1		0
Pdss2	NM_027772	33800	-184396	Intragenic	http://genome.ucsc.edu/cgi-bin/hgTracks?org=mouse&db=mm9&position=chr10:42965311-42985453	chr10:42975311-42975453	Browse	143	11	0		0
Zbtb39	NM_198035	7809	7	Downstream	http://genome.ucsc.edu/cgi-bin/hgTracks?org=mouse&db=mm9&position=chr10:127174344-127194459	chr10:127184344-127184459	Browse	116	9	1		0
Pgr	NM_008829	82763	13984	Downstream	http://genome.ucsc.edu/cgi-bin/hgTracks?org=mouse&db=mm9&position=chr9:8972309-8992727	chr9:8982309-8982727	Browse	419	55	2		0
Edn2	NM_007902	25743	19806	Downstream	http://genome.ucsc.edu/cgi-bin/hgTracks?org=mouse&db=mm9&position=chr4:119849628-119869946	chr4:119859628-119859946	Browse	319	35	1		0
H6pd	NM_173371	56543	27000	Downstream	http://genome.ucsc.edu/cgi-bin/hgTracks?org=mouse&db=mm9&position=chr4:149400056-149420245	chr4:149410056-149410245	Browse	190	16	2		0
Fcgr1	NM_010186	45638	34577	Downstream	http://genome.ucsc.edu/cgi-bin/hgTracks?org=mouse&db=mm9&position=chr3:96122234-96142896	chr3:96132234-96132896	Browse	663	195	9		0
Gpr107	NM_178760	11681	-52553	Intragenic	http://genome.ucsc.edu/cgi-bin/hgTracks?org=mouse&db=mm9&position=chr2:31009467-31029642	chr2:31019467-31019642	Browse	176	15	1		0
Ccdc6	NM_001111121	66532	-29548	Intragenic	http://genome.ucsc.edu/cgi-bin/hgTracks?org=mouse&db=mm9&position=chr10:69616218-69636524	chr10:69626218-69626524	Browse	307	31	1		0
1500010J02Rik	NM_001013256	21743	1385	Downstream	http://genome.ucsc.edu/cgi-bin/hgTracks?org=mouse&db=mm9&position=chr11:68841251-68861497	chr11:68851251-68851497	Browse	247	23	2		0
Mrm1	NM_145433	-88826	-95281	Upstream	http://genome.ucsc.edu/cgi-bin/hgTracks?org=mouse&db=mm9&position=chr11:84527667-84548119	chr11:84537667-84538119	Browse	453	56	2		0
Tnpo3	NM_177296	68864	83	Downstream	http://genome.ucsc.edu/cgi-bin/hgTracks?org=mouse&db=mm9&position=chr6:29549638-29569742	chr6:29559638-29559742	Browse	105	9	1		0
Dnahc8	NM_013811	31448	-216881	Intragenic	http://genome.ucsc.edu/cgi-bin/hgTracks?org=mouse&db=mm9&position=chr17:30785182-30805511	chr17:30795182-30795511	Browse	330	44	2		0
Dscam	NM_031174	497587	-81069	Intragenic	http://genome.ucsc.edu/cgi-bin/hgTracks?org=mouse&db=mm9&position=chr16:97300859-97321358	chr16:97310859-97311358	Browse	500	67	4		0
Kif3a	NM_008443	33307	-3559	Intragenic	http://genome.ucsc.edu/cgi-bin/hgTracks?org=mouse&db=mm9&position=chr11:53403960-53424327	chr11:53413960-53414327	Browse	368	37	0		0
Sorl1	NM_011436	134223	-21578	Intragenic	http://genome.ucsc.edu/cgi-bin/hgTracks?org=mouse&db=mm9&position=chr9:41900734-41920854	chr9:41910734-41910854	Browse	121	10	0		0
Tnpo3	NM_177296	69083	302	Downstream	http://genome.ucsc.edu/cgi-bin/hgTracks?org=mouse&db=mm9&position=chr6:29549836-29569971	chr6:29559836-29559971	Browse	136	11	1		0
Tmprss13	NM_001013373	30699	2218	Downstream	http://genome.ucsc.edu/cgi-bin/hgTracks?org=mouse&db=mm9&position=chr9:45147603-45168028	chr9:45157603-45158028	Browse	426	48	2		0
Nubp2	NM_011956	3970	258	Downstream	http://genome.ucsc.edu/cgi-bin/hgTracks?org=mouse&db=mm9&position=chr17:25013213-25033717	chr17:25023213-25023717	Browse	505	93	6		0
Pemt	NM_008819	76030	9807	Downstream	http://genome.ucsc.edu/cgi-bin/hgTracks?org=mouse&db=mm9&position=chr11:59850095-59870237	chr11:59860095-59860237	Browse	143	11	0		0
Pomc	NM_008895	640	-5028	Intragenic	http://genome.ucsc.edu/cgi-bin/hgTracks?org=mouse&db=mm9&position=chr12:3945351-3966008	chr12:3955351-3956008	Browse	658	142	0		0
Unc5b	NM_029770	151954	82967	Downstream	http://genome.ucsc.edu/cgi-bin/hgTracks?org=mouse&db=mm9&position=chr10:60367132-60387635	chr10:60377132-60377635	Browse	504	88	1		0
Yipf2	NM_138303	4215	150	Downstream	http://genome.ucsc.edu/cgi-bin/hgTracks?org=mouse&db=mm9&position=chr9:21387137-21407481	chr9:21397137-21397481	Browse	345	49	2		0
Edn2	NM_007902	23351	17414	Downstream	http://genome.ucsc.edu/cgi-bin/hgTracks?org=mouse&db=mm9&position=chr4:119847089-119867732	chr4:119857089-119857732	Browse	644	112	1		0
Dscam	NM_031174	661413	82757	Downstream	http://genome.ucsc.edu/cgi-bin/hgTracks?org=mouse&db=mm9&position=chr16:97465045-97485153	chr16:97475045-97475153	Browse	109	10	0		0
Jhdm1d	NM_001033430	64899	-5255	Intragenic	http://genome.ucsc.edu/cgi-bin/hgTracks?org=mouse&db=mm9&position=chr6:39141266-39161660	chr6:39151266-39151660	Browse	395	48	1		0
Zfp184	NM_183014	-30261	-45653	Upstream	http://genome.ucsc.edu/cgi-bin/hgTracks?org=mouse&db=mm9&position=chr13:21996563-22016762	chr13:22006563-22006762	Browse	200	19	2		0
Gdap1l1	NM_144891	20331	3473	Downstream	http://genome.ucsc.edu/cgi-bin/hgTracks?org=mouse&db=mm9&position=chr2:163274409-163294709	chr2:163284409-163284709	Browse	301	31	1		0
Mrm1	NM_145433	-87479	-93934	Upstream	http://genome.ucsc.edu/cgi-bin/hgTracks?org=mouse&db=mm9&position=chr11:84528935-84549316	chr11:84538935-84539316	Browse	382	44	0		0
Slc15a4	NM_133895	-437757	-459484	Upstream	http://genome.ucsc.edu/cgi-bin/hgTracks?org=mouse&db=mm9&position=chr5:127628208-127648333	chr5:127638208-127638333	Browse	126	12	1		0
2011-09-01	NM_001009818	34338	-47164	Intragenic	http://genome.ucsc.edu/cgi-bin/hgTracks?org=mouse&db=mm9&position=chr5:93546732-93566920	chr5:93556732-93556920	Browse	189	15	0		0
Pomc	NM_008895	24	-5644	Intragenic	http://genome.ucsc.edu/cgi-bin/hgTracks?org=mouse&db=mm9&position=chr12:3944909-3965137	chr12:3954909-3955137	Browse	229	23	1		0
Mgat3	NM_010795	29830	-11969	Intragenic	http://genome.ucsc.edu/cgi-bin/hgTracks?org=mouse&db=mm9&position=chr15:80023761-80044261	chr15:80033761-80034261	Browse	501	85	0		0
Cpz	NM_153107	-18633	-42042	Upstream	http://genome.ucsc.edu/cgi-bin/hgTracks?org=mouse&db=mm9&position=chr5:35815947-35836408	chr5:35825947-35826408	Browse	462	56	3		0
Cops7b	NM_172974	0	-19401	Intragenic	http://genome.ucsc.edu/cgi-bin/hgTracks?org=mouse&db=mm9&position=chr1:88473582-88493778	chr1:88483582-88483778	Browse	197	18	0		0
Tor1b	NM_133673	-23608	-29623	Upstream	http://genome.ucsc.edu/cgi-bin/hgTracks?org=mouse&db=mm9&position=chr2:30774614-30795177	chr2:30784614-30785177	Browse	564	82	4		0
Satb1	NM_009122	-9378	-102543	Upstream	http://genome.ucsc.edu/cgi-bin/hgTracks?org=mouse&db=mm9&position=chr17:51859168-51879554	chr17:51869168-51869554	Browse	387	57	1		0
Psmc2	NM_011188	27	-18475	Intragenic	http://genome.ucsc.edu/cgi-bin/hgTracks?org=mouse&db=mm9&position=chr5:21281057-21301244	chr5:21291057-21291244	Browse	188	16	1		0
Zswim4	NM_172503	20977	-5124	Intragenic	http://genome.ucsc.edu/cgi-bin/hgTracks?org=mouse&db=mm9&position=chr8:86745714-86766014	chr8:86755714-86756014	Browse	301	29	1		0
Gpatch1	NM_026181	-6588	-48485	Upstream	http://genome.ucsc.edu/cgi-bin/hgTracks?org=mouse&db=mm9&position=chr7:36044652-36065056	chr7:36054652-36055056	Browse	405	38	1		0
Hhat	NM_144881	239223	-21283	Intragenic	http://genome.ucsc.edu/cgi-bin/hgTracks?org=mouse&db=mm9&position=chr1:194565861-194585991	chr1:194575861-194575991	Browse	131	11	0		0
Pde2a	NM_001008548	-2174	-93296	Upstream	http://genome.ucsc.edu/cgi-bin/hgTracks?org=mouse&db=mm9&position=chr7:108557926-108578168	chr7:108567926-108568168	Browse	243	32	0		0
Ctdsp2	NM_146012	-28	-4387	Upstream	http://genome.ucsc.edu/cgi-bin/hgTracks?org=mouse&db=mm9&position=chr10:126422587-126442950	chr10:126432587-126432950	Browse	364	44	2		0
Cyp26b1	NM_175475	102327	80524	Downstream	http://genome.ucsc.edu/cgi-bin/hgTracks?org=mouse&db=mm9&position=chr6:84614073-84634604	chr6:84624073-84624604	Browse	532	98	3		0
Caln1	NM_181045	-5525	-476713	Upstream	http://genome.ucsc.edu/cgi-bin/hgTracks?org=mouse&db=mm9&position=chr5:130829556-130850136	chr5:130839556-130840136	Browse	581	123	5		0
Gna15	NM_010304	2738	-19174	Intragenic	http://genome.ucsc.edu/cgi-bin/hgTracks?org=mouse&db=mm9&position=chr10:80957636-80977977	chr10:80967636-80967977	Browse	342	44	2		0
1700029P11Rik	NM_025503	4902	3885	Downstream	http://genome.ucsc.edu/cgi-bin/hgTracks?org=mouse&db=mm9&position=chr15:81805666-81825983	chr15:81815666-81815983	Browse	318	38	0		0
Rps2	NM_008503	54	-1760	Intragenic	http://genome.ucsc.edu/cgi-bin/hgTracks?org=mouse&db=mm9&position=chr17:24846719-24867209	chr17:24856719-24857209	Browse	491	67	1		0
Haghl	NM_026897	1800	-709	Intragenic	http://genome.ucsc.edu/cgi-bin/hgTracks?org=mouse&db=mm9&position=chr17:25911461-25931680	chr17:25921461-25921680	Browse	220	23	1		0
Scn10a	NM_009134	55829	-30066	Intragenic	http://genome.ucsc.edu/cgi-bin/hgTracks?org=mouse&db=mm9&position=chr9:119563200-119583555	chr9:119573200-119573555	Browse	356	59	0		0
Luc7l2	NM_138680	-197	-58123	Upstream	http://genome.ucsc.edu/cgi-bin/hgTracks?org=mouse&db=mm9&position=chr6:38490984-38511560	chr6:38500984-38501560	Browse	577	126	1		0
Csde1	NM_144901	-3	-37552	Upstream	http://genome.ucsc.edu/cgi-bin/hgTracks?org=mouse&db=mm9&position=chr3:102814228-102834724	chr3:102824228-102824724	Browse	497	65	5		0
Kras	NM_021284	38165	4642	Downstream	http://genome.ucsc.edu/cgi-bin/hgTracks?org=mouse&db=mm9&position=chr6:145193160-145213473	chr6:145203160-145203473	Browse	314	36	2		0
Pmf1	NM_025928	15852	-322	Intragenic	http://genome.ucsc.edu/cgi-bin/hgTracks?org=mouse&db=mm9&position=chr3:88203769-88224180	chr3:88213769-88214180	Browse	412	56	2		0
Ict1	NM_026729	-13	-7161	Upstream	http://genome.ucsc.edu/cgi-bin/hgTracks?org=mouse&db=mm9&position=chr11:115254980-115275129	chr11:115264980-115265129	Browse	150	13	1		0
Qrich1	NM_175143	-12	-28246	Upstream	http://genome.ucsc.edu/cgi-bin/hgTracks?org=mouse&db=mm9&position=chr9:108409015-108429673	chr9:108419015-108419673	Browse	659	242	3		0
Zfp11	NM_172462	15496	2	Downstream	http://genome.ucsc.edu/cgi-bin/hgTracks?org=mouse&db=mm9&position=chr5:130165914-130186016	chr5:130175914-130176016	Browse	103	9	1		0
Btnl2	NM_079835	-4227	-18898	Upstream	http://genome.ucsc.edu/cgi-bin/hgTracks?org=mouse&db=mm9&position=chr17:34477469-34497633	chr17:34487469-34487633	Browse	165	15	0		0
Ppm1h	NM_176919	87391	-155822	Intragenic	http://genome.ucsc.edu/cgi-bin/hgTracks?org=mouse&db=mm9&position=chr10:122193082-122213322	chr10:122203082-122203322	Browse	241	26	0		0
Mynn	NM_030557	-855	-17263	Upstream	http://genome.ucsc.edu/cgi-bin/hgTracks?org=mouse&db=mm9&position=chr3:30490095-30510207	chr3:30500095-30500207	Browse	113	10	1		0
Slc25a36	NM_138756	26622	-7409	Intragenic	http://genome.ucsc.edu/cgi-bin/hgTracks?org=mouse&db=mm9&position=chr9:96993999-97014177	chr9:97003999-97004177	Browse	179	14	1		0
Tex14	NM_031386	38554	-112205	Intragenic	http://genome.ucsc.edu/cgi-bin/hgTracks?org=mouse&db=mm9&position=chr11:87246836-87267284	chr11:87256836-87257284	Browse	449	141	3		0
Col5a3	NM_016919	43039	-1946	Intragenic	http://genome.ucsc.edu/cgi-bin/hgTracks?org=mouse&db=mm9&position=chr9:20607427-20627666	chr9:20617427-20617666	Browse	240	22	0		0
Btn2a2	NM_175938	21073	9278	Downstream	http://genome.ucsc.edu/cgi-bin/hgTracks?org=mouse&db=mm9&position=chr13:23579953-23600056	chr13:23589953-23590056	Browse	104	10	1		0
Pvrl1	NM_021424	-85250	-148136	Upstream	http://genome.ucsc.edu/cgi-bin/hgTracks?org=mouse&db=mm9&position=chr9:43457294-43477488	chr9:43467294-43467488	Browse	195	18	0		0
E2f8	NM_001013368	175998	161461	Downstream	http://genome.ucsc.edu/cgi-bin/hgTracks?org=mouse&db=mm9&position=chr7:56287705-56307940	chr7:56297705-56297940	Browse	236	25	1		0
Dnm2	NM_001039520	-263	-82443	Upstream	http://genome.ucsc.edu/cgi-bin/hgTracks?org=mouse&db=mm9&position=chr9:21219065-21239222	chr9:21229065-21229222	Browse	158	14	1		0
Slc25a44	NM_178696	476	-14145	Intragenic	http://genome.ucsc.edu/cgi-bin/hgTracks?org=mouse&db=mm9&position=chr3:88204845-88224984	chr3:88214845-88214984	Browse	140	12	1		0
Kcnq2	NM_001003824	50677	-8970	Intragenic	http://genome.ucsc.edu/cgi-bin/hgTracks?org=mouse&db=mm9&position=chr2:180850619-180871218	chr2:180860619-180861218	Browse	600	110	1		0
Zfp184	NM_183014	-33862	-49254	Upstream	http://genome.ucsc.edu/cgi-bin/hgTracks?org=mouse&db=mm9&position=chr13:21993040-22013164	chr13:22003040-22003164	Browse	125	11	1		0
Mrm1	NM_145433	-83682	-90137	Upstream	http://genome.ucsc.edu/cgi-bin/hgTracks?org=mouse&db=mm9&position=chr11:84532653-84553325	chr11:84542653-84543325	Browse	673	145	1		0
St5	NM_001001326	-280	-93517	Upstream	http://genome.ucsc.edu/cgi-bin/hgTracks?org=mouse&db=mm9&position=chr7:116657087-116677201	chr7:116667087-116667201	Browse	115	10	0		0
Pde2a	NM_001008548	609	-90513	Intragenic	http://genome.ucsc.edu/cgi-bin/hgTracks?org=mouse&db=mm9&position=chr7:108560620-108581117	chr7:108570620-108571117	Browse	498	83	2		0
Prkcc	NM_011102	24867	-2481	Intragenic	http://genome.ucsc.edu/cgi-bin/hgTracks?org=mouse&db=mm9&position=chr7:3318225-3338758	chr7:3328225-3328758	Browse	534	75	1		0
5730449L18Rik	NM_025677	-56936	-72880	Upstream	http://genome.ucsc.edu/cgi-bin/hgTracks?org=mouse&db=mm9&position=chr1:154150854-154171049	chr1:154160854-154161049	Browse	196	17	0		0
Coq5	NM_026504	484	-16787	Intragenic	http://genome.ucsc.edu/cgi-bin/hgTracks?org=mouse&db=mm9&position=chr5:115720063-115740278	chr5:115730063-115730278	Browse	216	22	0		0
Ngdn	NM_026890	11851	3238	Downstream	http://genome.ucsc.edu/cgi-bin/hgTracks?org=mouse&db=mm9&position=chr14:55635950-55656484	chr14:55645950-55646484	Browse	535	85	1		0
Actrt2	NM_028513	63097	61657	Downstream	http://genome.ucsc.edu/cgi-bin/hgTracks?org=mouse&db=mm9&position=chr4:154093579-154113805	chr4:154103579-154103805	Browse	227	20	2		0
Fgf1	NM_010197	67897	-12130	Intragenic	http://genome.ucsc.edu/cgi-bin/hgTracks?org=mouse&db=mm9&position=chr18:39056138-39076300	chr18:39066138-39066300	Browse	163	13	0		0
Foxb1	NM_022378	99116	95885	Downstream	http://genome.ucsc.edu/cgi-bin/hgTracks?org=mouse&db=mm9&position=chr9:69694381-69714843	chr9:69704381-69704843	Browse	463	83	1		0
E130012A19Rik	NM_175332	-4081	-6411	Upstream	http://genome.ucsc.edu/cgi-bin/hgTracks?org=mouse&db=mm9&position=chr11:97474515-97494687	chr11:97484515-97484687	Browse	173	14	1		0
Brd7	NM_012047	27811	-2032	Intragenic	http://genome.ucsc.edu/cgi-bin/hgTracks?org=mouse&db=mm9&position=chr8:90873912-90894072	chr8:90883912-90884072	Browse	161	15	1		0
Ric3	NM_001038624	52837	3831	Downstream	http://genome.ucsc.edu/cgi-bin/hgTracks?org=mouse&db=mm9&position=chr7:116220522-116240755	chr7:116230522-116230755	Browse	234	27	0		0
Ngdn	NM_026890	11394	2781	Downstream	http://genome.ucsc.edu/cgi-bin/hgTracks?org=mouse&db=mm9&position=chr14:55635702-55655808	chr14:55645702-55645808	Browse	107	10	0		0
Hhat	NM_144881	235168	-25338	Intragenic	http://genome.ucsc.edu/cgi-bin/hgTracks?org=mouse&db=mm9&position=chr1:194561679-194582219	chr1:194571679-194572219	Browse	541	110	4		0
Cnpy2	NM_019953	-45	-4774	Upstream	http://genome.ucsc.edu/cgi-bin/hgTracks?org=mouse&db=mm9&position=chr10:127749338-127769605	chr10:127759338-127759605	Browse	268	28	2		0
Mrpl48	NM_198831	34077	63	Downstream	http://genome.ucsc.edu/cgi-bin/hgTracks?org=mouse&db=mm9&position=chr7:107721619-107741768	chr7:107731619-107731768	Browse	150	13	1		0
Dnaic1	NM_175138	37167	-31190	Intragenic	http://genome.ucsc.edu/cgi-bin/hgTracks?org=mouse&db=mm9&position=chr4:41543752-41564274	chr4:41553752-41554274	Browse	523	95	0		0
2410002I01Rik	NM_183137	8226	16	Downstream	http://genome.ucsc.edu/cgi-bin/hgTracks?org=mouse&db=mm9&position=chr11:119949888-119970295	chr11:119959888-119960295	Browse	408	55	1		0
Btn2a2	NM_175938	23546	11751	Downstream	http://genome.ucsc.edu/cgi-bin/hgTracks?org=mouse&db=mm9&position=chr13:23582425-23602528	chr13:23592425-23592528	Browse	104	10	0		0
Ppm1h	NM_176919	-87395	-330608	Upstream	http://genome.ucsc.edu/cgi-bin/hgTracks?org=mouse&db=mm9&position=chr10:122018338-122038554	chr10:122028338-122028554	Browse	217	23	1		0
1810044A24Rik	NM_029640	48251	-417940	Intragenic	http://genome.ucsc.edu/cgi-bin/hgTracks?org=mouse&db=mm9&position=chr15:72457865-72478412	chr15:72467865-72468412	Browse	548	71	0		0
Dnahc8	NM_013811	38111	-210218	Intragenic	http://genome.ucsc.edu/cgi-bin/hgTracks?org=mouse&db=mm9&position=chr17:30791941-30812041	chr17:30801941-30802041	Browse	101	9	1		0
Btn2a2	NM_175938	23816	12021	Downstream	http://genome.ucsc.edu/cgi-bin/hgTracks?org=mouse&db=mm9&position=chr13:23582654-23602852	chr13:23592654-23592852	Browse	199	18	1		0
Senp1	NM_144851	52395	218	Downstream	http://genome.ucsc.edu/cgi-bin/hgTracks?org=mouse&db=mm9&position=chr15:97914002-97934105	chr15:97924002-97924105	Browse	104	10	0		0
Zwilch	NM_026507	36004	218	Downstream	http://genome.ucsc.edu/cgi-bin/hgTracks?org=mouse&db=mm9&position=chr9:64010678-64031313	chr9:64020678-64021313	Browse	636	212	3		0
Glp1r	NM_021332	36967	2323	Downstream	http://genome.ucsc.edu/cgi-bin/hgTracks?org=mouse&db=mm9&position=chr17:31065519-31085995	chr17:31075519-31075995	Browse	477	64	2		0
Btn2a2	NM_175938	24000	12205	Downstream	http://genome.ucsc.edu/cgi-bin/hgTracks?org=mouse&db=mm9&position=chr13:23582879-23603035	chr13:23592879-23593035	Browse	157	14	2		0
Ppm1h	NM_176919	-87782	-330995	Upstream	http://genome.ucsc.edu/cgi-bin/hgTracks?org=mouse&db=mm9&position=chr10:122017960-122038118	chr10:122027960-122028118	Browse	159	14	0		0
Madd	NM_145527	30202	-15417	Intragenic	http://genome.ucsc.edu/cgi-bin/hgTracks?org=mouse&db=mm9&position=chr2:90997638-91017799	chr2:91007638-91007799	Browse	162	15	0		0
D11Bwg0517e	NM_001024931	169696	-250117	Intragenic	http://genome.ucsc.edu/cgi-bin/hgTracks?org=mouse&db=mm9&position=chr11:118510554-118531054	chr11:118520554-118521054	Browse	501	116	0		0
Tbc1d21	NM_028854	40243	29677	Downstream	http://genome.ucsc.edu/cgi-bin/hgTracks?org=mouse&db=mm9&position=chr9:58237779-58257911	chr9:58247779-58247911	Browse	133	11	1		0
BC107230	NM_153172	-1277	-8000	Upstream	http://genome.ucsc.edu/cgi-bin/hgTracks?org=mouse&db=mm9&position=chr9:110725717-110745920	chr9:110735717-110735920	Browse	204	20	0		0
Zswim4	NM_172503	26212	111	Downstream	http://genome.ucsc.edu/cgi-bin/hgTracks?org=mouse&db=mm9&position=chr8:86750990-86771106	chr8:86760990-86761106	Browse	117	10	1		0
BC107230	NM_153172	-1088	-7811	Upstream	http://genome.ucsc.edu/cgi-bin/hgTracks?org=mouse&db=mm9&position=chr9:110725949-110746057	chr9:110735949-110736057	Browse	109	10	0		0
Rpl4	NM_024212	184	-4992	Intragenic	http://genome.ucsc.edu/cgi-bin/hgTracks?org=mouse&db=mm9&position=chr9:64011325-64031428	chr9:64021325-64021428	Browse	104	10	0		0
Stmn3	NM_009133	-4267	-12309	Upstream	http://genome.ucsc.edu/cgi-bin/hgTracks?org=mouse&db=mm9&position=chr2:181026513-181047228	chr2:181036513-181037228	Browse	716	285	4		0
Gp5	NM_008148	-7608	-10695	Upstream	http://genome.ucsc.edu/cgi-bin/hgTracks?org=mouse&db=mm9&position=chr16:30289879-30310421	chr16:30299879-30300421	Browse	543	70	1		0
Ccdc131	NM_001033261	-26	-47839	Upstream	http://genome.ucsc.edu/cgi-bin/hgTracks?org=mouse&db=mm9&position=chr10:114811725-114832102	chr10:114821725-114822102	Browse	378	38	0		0
Cdh22	NM_174988	32167	-91044	Intragenic	http://genome.ucsc.edu/cgi-bin/hgTracks?org=mouse&db=mm9&position=chr2:164959067-164979271	chr2:164969067-164969271	Browse	205	20	1		0
Grm7	NM_177328	-356269	-1277902	Upstream	http://genome.ucsc.edu/cgi-bin/hgTracks?org=mouse&db=mm9&position=chr6:110229209-110249395	chr6:110239209-110239395	Browse	187	17	1		0
Zfp184	NM_183014	-37127	-52519	Upstream	http://genome.ucsc.edu/cgi-bin/hgTracks?org=mouse&db=mm9&position=chr13:21989784-22009885	chr13:21999784-21999885	Browse	102	10	0		0
Eif2ak3	NM_010121	21777	-38937	Intragenic	http://genome.ucsc.edu/cgi-bin/hgTracks?org=mouse&db=mm9&position=chr6:70806149-70826399	chr6:70816149-70816399	Browse	251	23	2		0
1810044A24Rik	NM_029640	49514	-416677	Intragenic	http://genome.ucsc.edu/cgi-bin/hgTracks?org=mouse&db=mm9&position=chr15:72459288-72479838	chr15:72469288-72469838	Browse	551	73	2		0
Il20ra	NM_172786	46540	-927	Intragenic	http://genome.ucsc.edu/cgi-bin/hgTracks?org=mouse&db=mm9&position=chr10:19468799-19488993	chr10:19478799-19478993	Browse	195	17	0		0
Zswim4	NM_172503	27121	1020	Downstream	http://genome.ucsc.edu/cgi-bin/hgTracks?org=mouse&db=mm9&position=chr8:86751863-86772077	chr8:86761863-86762077	Browse	215	23	1		0
Mdh2	NM_008617	-121	-11859	Upstream	http://genome.ucsc.edu/cgi-bin/hgTracks?org=mouse&db=mm9&position=chr5:136244167-136264728	chr5:136254167-136254728	Browse	562	226	3		0
Tmem131	NM_018872	103435	-43904	Intragenic	http://genome.ucsc.edu/cgi-bin/hgTracks?org=mouse&db=mm9&position=chr1:36942140-36962758	chr1:36952140-36952758	Browse	619	143	3		0
Zfyve1	NM_183154	32211	-17996	Intragenic	http://genome.ucsc.edu/cgi-bin/hgTracks?org=mouse&db=mm9&position=chr12:84909867-84930222	chr12:84919867-84920222	Browse	356	34	2		0
Ddost	NM_007838	-101	-7975	Upstream	http://genome.ucsc.edu/cgi-bin/hgTracks?org=mouse&db=mm9&position=chr4:137850494-137870646	chr4:137860494-137860646	Browse	153	12	1		0
Ptprt	NM_021464	1041263	-92262	Intragenic	http://genome.ucsc.edu/cgi-bin/hgTracks?org=mouse&db=mm9&position=chr2:162384396-162404813	chr2:162394396-162394813	Browse	418	58	0		0
Zfp184	NM_183014	-38046	-53438	Upstream	http://genome.ucsc.edu/cgi-bin/hgTracks?org=mouse&db=mm9&position=chr13:21988859-22008972	chr13:21998859-21998972	Browse	114	9	1		0
Slc13a3	NM_054055	51617	-16286	Intragenic	http://genome.ucsc.edu/cgi-bin/hgTracks?org=mouse&db=mm9&position=chr2:165272102-165292708	chr2:165282102-165282708	Browse	607	116	3		0
Cacna1e	NM_009782	-96211	-429613	Upstream	http://genome.ucsc.edu/cgi-bin/hgTracks?org=mouse&db=mm9&position=chr1:156133300-156153556	chr1:156143300-156143556	Browse	257	28	2		0
Sst	NM_009215	725	-539	Intragenic	http://genome.ucsc.edu/cgi-bin/hgTracks?org=mouse&db=mm9&position=chr16:23880076-23900714	chr16:23890076-23890714	Browse	639	182	2		0
Matr3	NM_010771	0	-29888	Intragenic	http://genome.ucsc.edu/cgi-bin/hgTracks?org=mouse&db=mm9&position=chr18:35711548-35731997	chr18:35721548-35721997	Browse	450	70	1		0
Chrm2	NM_203491	-43992	-45393	Upstream	http://genome.ucsc.edu/cgi-bin/hgTracks?org=mouse&db=mm9&position=chr6:36419118-36439316	chr6:36429118-36429316	Browse	199	21	2		0
Cttnbp2nl	NM_030249	49280	-122	Intragenic	http://genome.ucsc.edu/cgi-bin/hgTracks?org=mouse&db=mm9&position=chr3:104845854-104866012	chr3:104855854-104856012	Browse	159	13	0		0
Tex14	NM_031386	43830	-106929	Intragenic	http://genome.ucsc.edu/cgi-bin/hgTracks?org=mouse&db=mm9&position=chr11:87252238-87272741	chr11:87262238-87262741	Browse	504	151	3		0
Nsun2	NM_145354	35067	11653	Downstream	http://genome.ucsc.edu/cgi-bin/hgTracks?org=mouse&db=mm9&position=chr13:69775901-69796284	chr13:69785901-69786284	Browse	384	41	0		0
Arhgef16	NM_001112744	-16198	-37624	Upstream	http://genome.ucsc.edu/cgi-bin/hgTracks?org=mouse&db=mm9&position=chr4:153626315-153646458	chr4:153636315-153636458	Browse	144	12	0		0
Btn2a2	NM_175938	26924	15129	Downstream	http://genome.ucsc.edu/cgi-bin/hgTracks?org=mouse&db=mm9&position=chr13:23585731-23606014	chr13:23595731-23596014	Browse	284	28	1		0
Rps28	NM_016844	1475	42	Downstream	http://genome.ucsc.edu/cgi-bin/hgTracks?org=mouse&db=mm9&position=chr17:33951129-33971823	chr17:33961129-33961823	Browse	695	181	4		0
Ephb1	NM_173447	338685	-93821	Intragenic	http://genome.ucsc.edu/cgi-bin/hgTracks?org=mouse&db=mm9&position=chr9:102153040-102173203	chr9:102163040-102163203	Browse	164	17	0		0
Gna-rs1	NM_008136	12168	2660	Downstream	http://genome.ucsc.edu/cgi-bin/hgTracks?org=mouse&db=mm9&position=chr17:36118855-36139360	chr17:36128855-36129360	Browse	506	72	1		0
Vrk3	NM_133945	21565	-7321	Intragenic	http://genome.ucsc.edu/cgi-bin/hgTracks?org=mouse&db=mm9&position=chr7:52015132-52036015	chr7:52025132-52026015	Browse	884	429	2		0
BC046404	NM_198861	-1320	-44960	Upstream	http://genome.ucsc.edu/cgi-bin/hgTracks?org=mouse&db=mm9&position=chr11:62406975-62427150	chr11:62416975-62417150	Browse	176	14	1		0
Pah	NM_008777	64907	2749	Downstream	http://genome.ucsc.edu/cgi-bin/hgTracks?org=mouse&db=mm9&position=chr10:87039364-87059887	chr10:87049364-87049887	Browse	524	99	0		0
Taok1	NM_144825	78742	88	Downstream	http://genome.ucsc.edu/cgi-bin/hgTracks?org=mouse&db=mm9&position=chr11:77411289-77431487	chr11:77421289-77421487	Browse	199	18	1		0
Polr2e	NM_025554	3893	186	Downstream	http://genome.ucsc.edu/cgi-bin/hgTracks?org=mouse&db=mm9&position=chr10:79492443-79512783	chr10:79502443-79502783	Browse	341	47	2		0
Cga	NM_009889	-49787	-63383	Upstream	http://genome.ucsc.edu/cgi-bin/hgTracks?org=mouse&db=mm9&position=chr4:34781099-34801356	chr4:34791099-34791356	Browse	258	29	1		0
Tpte2	NM_016715	136108	131871	Downstream	http://genome.ucsc.edu/cgi-bin/hgTracks?org=mouse&db=mm9&position=chr5:110109785-110129884	chr5:110119785-110119884	Browse	100	10	0		0
Taok1	NM_144825	78912	258	Downstream	http://genome.ucsc.edu/cgi-bin/hgTracks?org=mouse&db=mm9&position=chr11:77411520-77431629	chr11:77421520-77421629	Browse	110	10	0		0
Mif	NM_010798	13663	12765	Downstream	http://genome.ucsc.edu/cgi-bin/hgTracks?org=mouse&db=mm9&position=chr10:75325565-75345888	chr10:75335565-75335888	Browse	324	38	1		0
Pappa	NM_021362	-92604	-325940	Upstream	http://genome.ucsc.edu/cgi-bin/hgTracks?org=mouse&db=mm9&position=chr4:64682519-64702700	chr4:64692519-64692700	Browse	182	15	0		0
Cops2	NM_009939	-14643	-43358	Upstream	http://genome.ucsc.edu/cgi-bin/hgTracks?org=mouse&db=mm9&position=chr2:125631278-125651476	chr2:125641278-125641476	Browse	199	18	1		0
Zfp169	NM_026450	-89725	-115460	Upstream	http://genome.ucsc.edu/cgi-bin/hgTracks?org=mouse&db=mm9&position=chr13:48482970-48503511	chr13:48492970-48493511	Browse	542	98	1		0
Myt1	NM_008665	-2217	-62944	Upstream	http://genome.ucsc.edu/cgi-bin/hgTracks?org=mouse&db=mm9&position=chr2:181489279-181509770	chr2:181499279-181499770	Browse	492	100	1		0
Cpxm2	NM_018867	17463	-94461	Intragenic	http://genome.ucsc.edu/cgi-bin/hgTracks?org=mouse&db=mm9&position=chr7:139241846-139262071	chr7:139251846-139252071	Browse	226	20	1		0
Tsga13	NM_054073	156091	137498	Downstream	http://genome.ucsc.edu/cgi-bin/hgTracks?org=mouse&db=mm9&position=chr6:30992906-31013361	chr6:31002906-31003361	Browse	456	75	1		0
Tnfrsf8	NM_009401	194935	148763	Downstream	http://genome.ucsc.edu/cgi-bin/hgTracks?org=mouse&db=mm9&position=chr4:145043725-145063888	chr4:145053725-145053888	Browse	164	14	0		0
Nppa	NM_008725	1274	-48	Intragenic	http://genome.ucsc.edu/cgi-bin/hgTracks?org=mouse&db=mm9&position=chr4:147365725-147386300	chr4:147375725-147376300	Browse	576	89	2		0
Tnfrsf8	NM_009401	194758	148586	Downstream	http://genome.ucsc.edu/cgi-bin/hgTracks?org=mouse&db=mm9&position=chr4:145043505-145063693	chr4:145053505-145053693	Browse	189	16	1		0
Churc1	NM_206534	-54	-17660	Upstream	http://genome.ucsc.edu/cgi-bin/hgTracks?org=mouse&db=mm9&position=chr12:77856379-77876704	chr12:77866379-77866704	Browse	326	44	4		0
Ankrd47	NM_030697	12298	-94	Intragenic	http://genome.ucsc.edu/cgi-bin/hgTracks?org=mouse&db=mm9&position=chr17:33949711-33969818	chr17:33959711-33959818	Browse	108	9	1		0
Zfp238	NM_001012330	-91618	-97724	Upstream	http://genome.ucsc.edu/cgi-bin/hgTracks?org=mouse&db=mm9&position=chr1:179273078-179293269	chr1:179283078-179283269	Browse	192	15	0		0
BC046404	NM_198861	767	-42873	Intragenic	http://genome.ucsc.edu/cgi-bin/hgTracks?org=mouse&db=mm9&position=chr11:62408706-62429473	chr11:62418706-62419473	Browse	768	85	5		0
Ankrd47	NM_030697	11990	-402	Intragenic	http://genome.ucsc.edu/cgi-bin/hgTracks?org=mouse&db=mm9&position=chr17:33949323-33969570	chr17:33959323-33959570	Browse	248	22	2		0
Ndfip1	NM_022996	-28927	-74359	Upstream	http://genome.ucsc.edu/cgi-bin/hgTracks?org=mouse&db=mm9&position=chr18:38539638-38559811	chr18:38549638-38549811	Browse	174	14	2		0
Ndfip1	NM_022996	-29101	-74533	Upstream	http://genome.ucsc.edu/cgi-bin/hgTracks?org=mouse&db=mm9&position=chr18:38539426-38559603	chr18:38549426-38549603	Browse	178	14	2		0
Ankrd47	NM_030697	11519	-873	Intragenic	http://genome.ucsc.edu/cgi-bin/hgTracks?org=mouse&db=mm9&position=chr17:33948923-33969048	chr17:33958923-33959048	Browse	126	10	1		0
Epha4	NM_007936	6987	-140917	Intragenic	http://genome.ucsc.edu/cgi-bin/hgTracks?org=mouse&db=mm9&position=chr1:77360672-77380820	chr1:77370672-77370820	Browse	149	10	0		0
Rpl4	NM_024212	5482	306	Downstream	http://genome.ucsc.edu/cgi-bin/hgTracks?org=mouse&db=mm9&position=chr9:64016620-64036730	chr9:64026620-64026730	Browse	111	11	0		0
Hand1	NM_008213	99613	96178	Downstream	http://genome.ucsc.edu/cgi-bin/hgTracks?org=mouse&db=mm9&position=chr11:57731739-57751936	chr11:57741739-57741936	Browse	198	18	0		0
Maea	NM_021500	-72	-37795	Upstream	http://genome.ucsc.edu/cgi-bin/hgTracks?org=mouse&db=mm9&position=chr5:33668079-33688216	chr5:33678079-33678216	Browse	138	10	0		0
Actb	NM_007393	14433	10824	Downstream	http://genome.ucsc.edu/cgi-bin/hgTracks?org=mouse&db=mm9&position=chr5:143669176-143689278	chr5:143679176-143679278	Browse	103	10	0		0
Prmt3	NM_133740	35528	-44380	Intragenic	http://genome.ucsc.edu/cgi-bin/hgTracks?org=mouse&db=mm9&position=chr7:57059205-57079305	chr7:57069205-57069305	Browse	101	10	0		0
Mobkl1b	NM_145571	2	-14909	Intragenic	http://genome.ucsc.edu/cgi-bin/hgTracks?org=mouse&db=mm9&position=chr6:83265705-83286223	chr6:83275705-83276223	Browse	519	144	4		0
Maea	NM_021500	-259	-37982	Upstream	http://genome.ucsc.edu/cgi-bin/hgTracks?org=mouse&db=mm9&position=chr5:33667879-33688074	chr5:33677879-33678074	Browse	196	17	0		0
1700029F12Rik	NM_025585	-1505	-14004	Upstream	http://genome.ucsc.edu/cgi-bin/hgTracks?org=mouse&db=mm9&position=chr13:97780132-97800441	chr13:97790132-97790441	Browse	310	45	1		0
LOC100041835	NM_001112664	2675	1	Downstream	http://genome.ucsc.edu/cgi-bin/hgTracks?org=mouse&db=mm9&position=chr11:95926818-95947593	chr11:95936818-95937593	Browse	776	129	1		0
Nrcam	NM_176930	96240	-173614	Intragenic	http://genome.ucsc.edu/cgi-bin/hgTracks?org=mouse&db=mm9&position=chr12:45516001-45536491	chr12:45526001-45526491	Browse	491	113	1		0
4933400C05Rik	NM_177801	2318	-7988	Intragenic	http://genome.ucsc.edu/cgi-bin/hgTracks?org=mouse&db=mm9&position=chr11:103061527-103081910	chr11:103071527-103071910	Browse	384	61	1		0
Atp6v1b2	NM_007509	-247	-25171	Upstream	http://genome.ucsc.edu/cgi-bin/hgTracks?org=mouse&db=mm9&position=chr8:71602331-71622538	chr8:71612331-71612538	Browse	208	21	0		0
Lemd2	NM_146075	38993	25001	Downstream	http://genome.ucsc.edu/cgi-bin/hgTracks?org=mouse&db=mm9&position=chr17:27355418-27375981	chr17:27365418-27365981	Browse	564	81	1		0
Tmeff2	NM_019790	95677	-164071	Intragenic	http://genome.ucsc.edu/cgi-bin/hgTracks?org=mouse&db=mm9&position=chr1:51069953-51090122	chr1:51079953-51080122	Browse	170	12	0		0
Pou3f1	NM_011141	-178347	-181358	Upstream	http://genome.ucsc.edu/cgi-bin/hgTracks?org=mouse&db=mm9&position=chr4:124146491-124166682	chr4:124156491-124156682	Browse	192	17	0		0
Gsg1l	NM_001101488	107314	-96679	Intragenic	http://genome.ucsc.edu/cgi-bin/hgTracks?org=mouse&db=mm9&position=chr7:133119060-133139349	chr7:133129060-133129349	Browse	290	28	1		0
Olfr378	NM_147024	419	-526	Intragenic	http://genome.ucsc.edu/cgi-bin/hgTracks?org=mouse&db=mm9&position=chr11:73228791-73249031	chr11:73238791-73239031	Browse	241	22	1		0
Foxl1	NM_008024	97239	94279	Downstream	http://genome.ucsc.edu/cgi-bin/hgTracks?org=mouse&db=mm9&position=chr8:123738730-123758904	chr8:123748730-123748904	Browse	175	13	0		0
Rab39	NM_175562	21993	-130	Intragenic	http://genome.ucsc.edu/cgi-bin/hgTracks?org=mouse&db=mm9&position=chr9:53504104-53524281	chr9:53514104-53514281	Browse	178	14	0		0
Nfkbia	NM_010907	12802	10077	Downstream	http://genome.ucsc.edu/cgi-bin/hgTracks?org=mouse&db=mm9&position=chr12:56593519-56613795	chr12:56603519-56603795	Browse	277	34	0		0
Olfr378	NM_147024	653	-292	Intragenic	http://genome.ucsc.edu/cgi-bin/hgTracks?org=mouse&db=mm9&position=chr11:73229104-73249286	chr11:73239104-73239286	Browse	183	15	1		0
Ptprn2	NM_011215	571458	-219503	Intragenic	http://genome.ucsc.edu/cgi-bin/hgTracks?org=mouse&db=mm9&position=chr12:118285672-118305820	chr12:118295672-118295820	Browse	149	13	1		0
Sema6a	NM_018744	24879	-98736	Intragenic	http://genome.ucsc.edu/cgi-bin/hgTracks?org=mouse&db=mm9&position=chr18:47419695-47439877	chr18:47429695-47429877	Browse	183	17	0		0
Rab39	NM_175562	22457	334	Downstream	http://genome.ucsc.edu/cgi-bin/hgTracks?org=mouse&db=mm9&position=chr9:53504616-53524835	chr9:53514616-53514835	Browse	220	20	2		0
Pcsk2	NM_008792	-94313	-364417	Upstream	http://genome.ucsc.edu/cgi-bin/hgTracks?org=mouse&db=mm9&position=chr2:143267207-143287902	chr2:143277207-143277902	Browse	696	113	2		0
Cldn18	NM_019815	80530	61313	Downstream	http://genome.ucsc.edu/cgi-bin/hgTracks?org=mouse&db=mm9&position=chr9:99661627-99681884	chr9:99671627-99671884	Browse	258	29	1		0
Ccna1	NM_007628	-33657	-43244	Upstream	http://genome.ucsc.edu/cgi-bin/hgTracks?org=mouse&db=mm9&position=chr3:54805568-54825936	chr3:54815568-54815936	Browse	369	58	0		0
Copz2	NM_019877	-2410	-13737	Upstream	http://genome.ucsc.edu/cgi-bin/hgTracks?org=mouse&db=mm9&position=chr11:96698664-96718951	chr11:96708664-96708951	Browse	288	30	0		0
Tor1b	NM_133673	-10001	-16016	Upstream	http://genome.ucsc.edu/cgi-bin/hgTracks?org=mouse&db=mm9&position=chr2:30788193-30808905	chr2:30798193-30798905	Browse	713	168	3		0
Asxl1	NM_001039939	-608	-58477	Upstream	http://genome.ucsc.edu/cgi-bin/hgTracks?org=mouse&db=mm9&position=chr2:153161029-153181580	chr2:153171029-153171580	Browse	552	86	1		0
Mta3	NM_054082	23056	-85636	Intragenic	http://genome.ucsc.edu/cgi-bin/hgTracks?org=mouse&db=mm9&position=chr17:84118553-84138654	chr17:84128553-84128654	Browse	102	9	1		0
Ccna1	NM_007628	-33378	-42965	Upstream	http://genome.ucsc.edu/cgi-bin/hgTracks?org=mouse&db=mm9&position=chr3:54805953-54826066	chr3:54815953-54816066	Browse	114	11	0		0
D9Ertd402e	NM_001013405	-135443	-166176	Upstream	http://genome.ucsc.edu/cgi-bin/hgTracks?org=mouse&db=mm9&position=chr9:122569134-122589332	chr9:122579134-122579332	Browse	199	19	0		0
Exosc4	NM_175399	-70	-3344	Upstream	http://genome.ucsc.edu/cgi-bin/hgTracks?org=mouse&db=mm9&position=chr15:76147596-76167858	chr15:76157596-76157858	Browse	263	31	1		0
C130038G02Rik	NM_029920	234258	-122505	Intragenic	http://genome.ucsc.edu/cgi-bin/hgTracks?org=mouse&db=mm9&position=chr5:148992844-149013515	chr5:149002844-149003515	Browse	672	146	1		0
Pura	NM_008989	-114375	-121459	Upstream	http://genome.ucsc.edu/cgi-bin/hgTracks?org=mouse&db=mm9&position=chr18:36316387-36336493	chr18:36326387-36326493	Browse	107	9	1		0
Dr1	NM_026106	-385	-12010	Upstream	http://genome.ucsc.edu/cgi-bin/hgTracks?org=mouse&db=mm9&position=chr5:108687384-108707663	chr5:108697384-108697663	Browse	280	29	1		0
Acsf3	NM_144932	-63	-42440	Upstream	http://genome.ucsc.edu/cgi-bin/hgTracks?org=mouse&db=mm9&position=chr8:125289160-125309447	chr8:125299160-125299447	Browse	288	30	3		0
Sec14l2	NM_144520	-239	-21929	Upstream	http://genome.ucsc.edu/cgi-bin/hgTracks?org=mouse&db=mm9&position=chr11:3986524-4007153	chr11:3996524-3997153	Browse	630	169	6		0
D8Ertd82e	NM_172911	57041	4081	Downstream	http://genome.ucsc.edu/cgi-bin/hgTracks?org=mouse&db=mm9&position=chr8:37204796-37225075	chr8:37214796-37215075	Browse	280	29	1		0
Abca3	NM_001039581	37994	-20162	Intragenic	http://genome.ucsc.edu/cgi-bin/hgTracks?org=mouse&db=mm9&position=chr17:24516860-24537193	chr17:24526860-24527193	Browse	334	38	0		0
Ftl2	NM_008049	86588	85631	Downstream	http://genome.ucsc.edu/cgi-bin/hgTracks?org=mouse&db=mm9&position=chr4:125257646-125278085	chr4:125267646-125268085	Browse	440	60	2		0
Dppa3	NM_139218	33355	29507	Downstream	http://genome.ucsc.edu/cgi-bin/hgTracks?org=mouse&db=mm9&position=chr6:122599393-122620118	chr6:122609393-122610118	Browse	726	157	5		0
Klhdc4	NM_145605	33226	-14	Intragenic	http://genome.ucsc.edu/cgi-bin/hgTracks?org=mouse&db=mm9&position=chr8:124343329-124363766	chr8:124353329-124353766	Browse	438	43	2		0
Pias3	NM_146135	-179	-9673	Upstream	http://genome.ucsc.edu/cgi-bin/hgTracks?org=mouse&db=mm9&position=chr3:96490156-96510267	chr3:96500156-96500267	Browse	112	10	0		0
Puf60	NM_028364	10744	27	Downstream	http://genome.ucsc.edu/cgi-bin/hgTracks?org=mouse&db=mm9&position=chr15:75901229-75921497	chr15:75911229-75911497	Browse	269	35	0		0
Pter	NM_008961	-13335	-92748	Upstream	http://genome.ucsc.edu/cgi-bin/hgTracks?org=mouse&db=mm9&position=chr2:12822196-12842464	chr2:12832196-12832464	Browse	269	32	0		0
Ngdn	NM_026890	-234	-8847	Upstream	http://genome.ucsc.edu/cgi-bin/hgTracks?org=mouse&db=mm9&position=chr14:55623911-55644313	chr14:55633911-55634313	Browse	403	46	2		0
Ankar	NM_176980	33751	-23832	Intragenic	http://genome.ucsc.edu/cgi-bin/hgTracks?org=mouse&db=mm9&position=chr1:72713068-72733578	chr1:72723068-72723578	Browse	511	68	1		0
Wasf3	NM_145155	-24411	-110531	Upstream	http://genome.ucsc.edu/cgi-bin/hgTracks?org=mouse&db=mm9&position=chr5:147161893-147182422	chr5:147171893-147172422	Browse	530	114	1		0
Gtdc1	NM_172662	325483	28282	Downstream	http://genome.ucsc.edu/cgi-bin/hgTracks?org=mouse&db=mm9&position=chr2:44735235-44755539	chr2:44745235-44745539	Browse	305	30	0		0
Hira	NM_010435	289	-93270	Intragenic	http://genome.ucsc.edu/cgi-bin/hgTracks?org=mouse&db=mm9&position=chr16:18866901-18887233	chr16:18876901-18877233	Browse	333	34	0		0
1200004M23Rik	NM_026169	-9154	-33389	Upstream	http://genome.ucsc.edu/cgi-bin/hgTracks?org=mouse&db=mm9&position=chr19:5831766-5851893	chr19:5841766-5841893	Browse	128	11	1		0
1200004M23Rik	NM_026169	-8836	-33071	Upstream	http://genome.ucsc.edu/cgi-bin/hgTracks?org=mouse&db=mm9&position=chr19:5831991-5852327	chr19:5841991-5842327	Browse	337	29	3		0
Dnajb9	NM_013760	23384	19212	Downstream	http://genome.ucsc.edu/cgi-bin/hgTracks?org=mouse&db=mm9&position=chr12:45320186-45340405	chr12:45330186-45330405	Browse	220	20	0		0
Fnbp1l	NM_153118	91080	61037	Downstream	http://genome.ucsc.edu/cgi-bin/hgTracks?org=mouse&db=mm9&position=chr3:122322598-122342834	chr3:122332598-122332834	Browse	237	29	0		0
Syt14	NM_181546	38250	-100142	Intragenic	http://genome.ucsc.edu/cgi-bin/hgTracks?org=mouse&db=mm9&position=chr1:194751581-194771874	chr1:194761581-194761874	Browse	294	31	1		0
1200004M23Rik	NM_026169	-8356	-32591	Upstream	http://genome.ucsc.edu/cgi-bin/hgTracks?org=mouse&db=mm9&position=chr19:5832532-5852731	chr19:5842532-5842731	Browse	200	19	2		0
Zfp608	NM_175751	-88993	-190859	Upstream	http://genome.ucsc.edu/cgi-bin/hgTracks?org=mouse&db=mm9&position=chr18:54948514-54969003	chr18:54958514-54959003	Browse	490	84	3		0
Tssc4	NM_020285	-32	-1752	Upstream	http://genome.ucsc.edu/cgi-bin/hgTracks?org=mouse&db=mm9&position=chr7:150245020-150265354	chr7:150255020-150255354	Browse	335	34	2		0
1200004M23Rik	NM_026169	-8098	-32333	Upstream	http://genome.ucsc.edu/cgi-bin/hgTracks?org=mouse&db=mm9&position=chr19:5832766-5852927	chr19:5842766-5842927	Browse	162	15	0		0
Hmcn2	NM_177649	31903	-114078	Intragenic	http://genome.ucsc.edu/cgi-bin/hgTracks?org=mouse&db=mm9&position=chr2:31191556-31212075	chr2:31201556-31202075	Browse	520	118	2		0
Chst12	NM_021528	-160	-19790	Upstream	http://genome.ucsc.edu/cgi-bin/hgTracks?org=mouse&db=mm9&position=chr5:140971280-140991657	chr5:140981280-140981657	Browse	378	38	1		0
Coq4	NM_178693	-565	-10046	Upstream	http://genome.ucsc.edu/cgi-bin/hgTracks?org=mouse&db=mm9&position=chr2:29633098-29653408	chr2:29643098-29643408	Browse	311	28	2		0
Pmaip1	NM_021451	102535	95580	Downstream	http://genome.ucsc.edu/cgi-bin/hgTracks?org=mouse&db=mm9&position=chr18:66710464-66731055	chr18:66720464-66721055	Browse	592	92	1		0
Mobp	NM_001039364	52945	26595	Downstream	http://genome.ucsc.edu/cgi-bin/hgTracks?org=mouse&db=mm9&position=chr9:120101589-120122069	chr9:120111589-120112069	Browse	481	57	1		0
Gpr175	NM_011906	74940	64950	Downstream	http://genome.ucsc.edu/cgi-bin/hgTracks?org=mouse&db=mm9&position=chr6:88917036-88937258	chr6:88927036-88927258	Browse	223	24	1		0
Copz1	NM_019817	-128	-27075	Upstream	http://genome.ucsc.edu/cgi-bin/hgTracks?org=mouse&db=mm9&position=chr15:103093169-103113270	chr15:103103169-103103270	Browse	102	9	1		0
6330442E10Rik	NM_178745	25949	-19529	Intragenic	http://genome.ucsc.edu/cgi-bin/hgTracks?org=mouse&db=mm9&position=chr12:80078466-80098886	chr12:80088466-80088886	Browse	421	53	1		0
Barx2	NM_013800	-35378	-102620	Upstream	http://genome.ucsc.edu/cgi-bin/hgTracks?org=mouse&db=mm9&position=chr9:31608143-31628316	chr9:31618143-31618316	Browse	174	16	0		0
Slc9a7	NM_177353	56765	-129245	Intragenic	http://genome.ucsc.edu/cgi-bin/hgTracks?org=mouse&db=mm9&position=chrX:19729569-19749881	chrX:19739569-19739881	Browse	313	28	0		0
Myo9b	NM_015742	58536	-29463	Intragenic	http://genome.ucsc.edu/cgi-bin/hgTracks?org=mouse&db=mm9&position=chr8:73845009-73865201	chr8:73855009-73855201	Browse	193	15	1		0
Ilf3	NM_001042707	40205	2846	Downstream	http://genome.ucsc.edu/cgi-bin/hgTracks?org=mouse&db=mm9&position=chr9:21202370-21222959	chr9:21212370-21212959	Browse	590	124	3		0
Dmrta2	NM_172296	109982	104322	Downstream	http://genome.ucsc.edu/cgi-bin/hgTracks?org=mouse&db=mm9&position=chr4:109750365-109770955	chr4:109760365-109760955	Browse	591	126	1		0
Zwint	NM_025635	341249	326354	Downstream	http://genome.ucsc.edu/cgi-bin/hgTracks?org=mouse&db=mm9&position=chr10:72448820-72468964	chr10:72458820-72458964	Browse	145	13	0		0
Pde2a	NM_001008548	16392	-74730	Intragenic	http://genome.ucsc.edu/cgi-bin/hgTracks?org=mouse&db=mm9&position=chr7:108576426-108596884	chr7:108586426-108586884	Browse	459	72	3		0
St8sia3	NM_009182	-102249	-113006	Upstream	http://genome.ucsc.edu/cgi-bin/hgTracks?org=mouse&db=mm9&position=chr18:64312737-64332850	chr18:64322737-64322850	Browse	114	11	0		0
Pdgfrl	NM_026840	39305	-25225	Intragenic	http://genome.ucsc.edu/cgi-bin/hgTracks?org=mouse&db=mm9&position=chr8:42040676-42060950	chr8:42050676-42050950	Browse	275	27	2		0
Lphn2	NM_001081298	68624	-70426	Intragenic	http://genome.ucsc.edu/cgi-bin/hgTracks?org=mouse&db=mm9&position=chr3:148537098-148557266	chr3:148547098-148547266	Browse	169	16	1		0
Id4	NM_031166	-102265	-104875	Upstream	http://genome.ucsc.edu/cgi-bin/hgTracks?org=mouse&db=mm9&position=chr13:48244356-48264644	chr13:48254356-48254644	Browse	289	35	0		0
Dpysl4	NM_011993	-1212	-16908	Upstream	http://genome.ucsc.edu/cgi-bin/hgTracks?org=mouse&db=mm9&position=chr7:146260633-146280861	chr7:146270633-146270861	Browse	229	27	1		0
Slc2a3	NM_011401	-3846	-18540	Upstream	http://genome.ucsc.edu/cgi-bin/hgTracks?org=mouse&db=mm9&position=chr6:122663942-122684237	chr6:122673942-122674237	Browse	296	26	1		0
Them4	NM_029431	-109	-22510	Upstream	http://genome.ucsc.edu/cgi-bin/hgTracks?org=mouse&db=mm9&position=chr3:94103883-94124005	chr3:94113883-94114005	Browse	123	10	0		0
Wdr36	NM_144863	-133	-16151	Upstream	http://genome.ucsc.edu/cgi-bin/hgTracks?org=mouse&db=mm9&position=chr18:32986664-33006984	chr18:32996664-32996984	Browse	321	30	1		0
Cdyl	NM_009881	205328	-8417	Intragenic	http://genome.ucsc.edu/cgi-bin/hgTracks?org=mouse&db=mm9&position=chr13:35946944-35967329	chr13:35956944-35957329	Browse	386	55	0		0
Meis3	NM_008627	8542	-2582	Intragenic	http://genome.ucsc.edu/cgi-bin/hgTracks?org=mouse&db=mm9&position=chr7:16758990-16779498	chr7:16768990-16769498	Browse	509	107	3		0
4933406E20Rik	NM_028944	10661	-8114	Intragenic	http://genome.ucsc.edu/cgi-bin/hgTracks?org=mouse&db=mm9&position=chr9:108481566-108502091	chr9:108491566-108492091	Browse	526	60	4		0
Npc2	NM_023409	18556	2	Downstream	http://genome.ucsc.edu/cgi-bin/hgTracks?org=mouse&db=mm9&position=chr12:86103959-86124188	chr12:86113959-86114188	Browse	230	21	0		0
Dolpp1	NM_020329	728	-7384	Intragenic	http://genome.ucsc.edu/cgi-bin/hgTracks?org=mouse&db=mm9&position=chr2:30238611-30258715	chr2:30248611-30248715	Browse	105	10	0		0
Tceb3	NM_013736	27903	9623	Downstream	http://genome.ucsc.edu/cgi-bin/hgTracks?org=mouse&db=mm9&position=chr4:135577134-135597239	chr4:135587134-135587239	Browse	106	10	0		0
Tipin	NM_025372	1092	-22094	Intragenic	http://genome.ucsc.edu/cgi-bin/hgTracks?org=mouse&db=mm9&position=chr9:64120455-64140554	chr9:64130455-64130554	Browse	100	9	1		0
Tceb3	NM_013736	27673	9393	Downstream	http://genome.ucsc.edu/cgi-bin/hgTracks?org=mouse&db=mm9&position=chr4:135576900-135597090	chr4:135586900-135587090	Browse	191	19	3		0
Ppm1e	NM_177167	27451	-104638	Intragenic	http://genome.ucsc.edu/cgi-bin/hgTracks?org=mouse&db=mm9&position=chr11:87057634-87078205	chr11:87067634-87068205	Browse	572	109	4		0
Xpo7	NM_023045	4815	-107568	Intragenic	http://genome.ucsc.edu/cgi-bin/hgTracks?org=mouse&db=mm9&position=chr14:71048609-71069060	chr14:71058609-71059060	Browse	452	88	1		0
Tceb3	NM_013736	27552	9272	Downstream	http://genome.ucsc.edu/cgi-bin/hgTracks?org=mouse&db=mm9&position=chr4:135576776-135596896	chr4:135586776-135586896	Browse	121	10	1		0
Tmem108	NM_178638	381497	104135	Downstream	http://genome.ucsc.edu/cgi-bin/hgTracks?org=mouse&db=mm9&position=chr9:103758020-103778409	chr9:103768020-103768409	Browse	390	56	0		0
Ccdc139	NM_028304	347	-66554	Intragenic	http://genome.ucsc.edu/cgi-bin/hgTracks?org=mouse&db=mm9&position=chr11:23556180-23576425	chr11:23566180-23566425	Browse	246	24	0		0
Copz2	NM_019877	-9464	-20791	Upstream	http://genome.ucsc.edu/cgi-bin/hgTracks?org=mouse&db=mm9&position=chr11:96691614-96711855	chr11:96701614-96701855	Browse	242	24	0		0
Dolpp1	NM_020329	-56	-8168	Upstream	http://genome.ucsc.edu/cgi-bin/hgTracks?org=mouse&db=mm9&position=chr2:30237661-30258048	chr2:30247661-30248048	Browse	388	44	0		0
Nefm	NM_008691	68971	63511	Downstream	http://genome.ucsc.edu/cgi-bin/hgTracks?org=mouse&db=mm9&position=chr14:68796310-68816696	chr14:68806310-68806696	Browse	387	52	1		0
BC021381	NM_145382	36831	5029	Downstream	http://genome.ucsc.edu/cgi-bin/hgTracks?org=mouse&db=mm9&position=chr13:55667147-55687740	chr13:55677147-55677740	Browse	594	137	4		0
Yipf5	NM_023311	-794	-15329	Upstream	http://genome.ucsc.edu/cgi-bin/hgTracks?org=mouse&db=mm9&position=chr18:40353409-40373861	chr18:40363409-40363861	Browse	453	41	2		0
Stip1	NM_016737	19364	127	Downstream	http://genome.ucsc.edu/cgi-bin/hgTracks?org=mouse&db=mm9&position=chr19:7104379-7124820	chr19:7114379-7114820	Browse	442	53	2		0
Mfsd8	NM_028140	28655	-28	Intragenic	http://genome.ucsc.edu/cgi-bin/hgTracks?org=mouse&db=mm9&position=chr3:40640647-40660831	chr3:40650647-40650831	Browse	185	18	0		0
Nefm	NM_008691	69203	63743	Downstream	http://genome.ucsc.edu/cgi-bin/hgTracks?org=mouse&db=mm9&position=chr14:68796720-68816862	chr14:68806720-68806862	Browse	143	10	1		0
Tipin	NM_025372	-12	-23198	Upstream	http://genome.ucsc.edu/cgi-bin/hgTracks?org=mouse&db=mm9&position=chr9:64119137-64139576	chr9:64129137-64129576	Browse	440	87	1		0
Mfsd8	NM_028140	28474	-209	Intragenic	http://genome.ucsc.edu/cgi-bin/hgTracks?org=mouse&db=mm9&position=chr3:40640489-40660637	chr3:40650489-40650637	Browse	149	11	0		0
Tex14	NM_031386	57609	-93150	Intragenic	http://genome.ucsc.edu/cgi-bin/hgTracks?org=mouse&db=mm9&position=chr11:87265904-87286310	chr11:87275904-87276310	Browse	407	96	3		0
1110014K08Rik	NM_176902	-6921	-11905	Upstream	http://genome.ucsc.edu/cgi-bin/hgTracks?org=mouse&db=mm9&position=chr11:116278426-116298545	chr11:116288426-116288545	Browse	120	10	0		0
EG632778	NM_001039243	-31971	-33199	Upstream	http://genome.ucsc.edu/cgi-bin/hgTracks?org=mouse&db=mm9&position=chr7:26357480-26377789	chr7:26367480-26367789	Browse	310	42	2		0
Ccl17	NM_011332	-9613	-11181	Upstream	http://genome.ucsc.edu/cgi-bin/hgTracks?org=mouse&db=mm9&position=chr8:97314482-97335034	chr8:97324482-97325034	Browse	553	76	3		0
Tbrg1	NM_025289	8204	73	Downstream	http://genome.ucsc.edu/cgi-bin/hgTracks?org=mouse&db=mm9&position=chr9:37454821-37475094	chr9:37464821-37465094	Browse	274	33	1		0
Tns3	NM_001083587	117052	-115832	Intragenic	http://genome.ucsc.edu/cgi-bin/hgTracks?org=mouse&db=mm9&position=chr11:8438572-8458903	chr11:8448572-8448903	Browse	332	35	1		0
Isy1	NM_133934	20254	-58	Intragenic	http://genome.ucsc.edu/cgi-bin/hgTracks?org=mouse&db=mm9&position=chr6:87778642-87798816	chr6:87788642-87788816	Browse	175	16	1		0
Esrrb	NM_011934	211834	51330	Downstream	http://genome.ucsc.edu/cgi-bin/hgTracks?org=mouse&db=mm9&position=chr12:87903838-87923961	chr12:87913838-87913961	Browse	124	10	0		0
Ndufa8	NM_026703	-47629	-60588	Upstream	http://genome.ucsc.edu/cgi-bin/hgTracks?org=mouse&db=mm9&position=chr2:35834173-35854275	chr2:35844173-35844275	Browse	103	9	1		0
6330442E10Rik	NM_178745	22334	-23144	Intragenic	http://genome.ucsc.edu/cgi-bin/hgTracks?org=mouse&db=mm9&position=chr12:80075064-80095174	chr12:80085064-80085174	Browse	111	10	1		0
Ficd	NM_001010825	-19025	-23823	Upstream	http://genome.ucsc.edu/cgi-bin/hgTracks?org=mouse&db=mm9&position=chr5:114156493-114176914	chr5:114166493-114166914	Browse	422	64	3		0
Stambp	NM_024239	20100	-9131	Intragenic	http://genome.ucsc.edu/cgi-bin/hgTracks?org=mouse&db=mm9&position=chr6:83503153-83523526	chr6:83513153-83513526	Browse	374	44	1		0
Snd1	NM_019776	394739	-13746	Intragenic	http://genome.ucsc.edu/cgi-bin/hgTracks?org=mouse&db=mm9&position=chr6:28814877-28835172	chr6:28824877-28825172	Browse	296	27	3		0
Trim26	NM_001025599	-112	-22352	Upstream	http://genome.ucsc.edu/cgi-bin/hgTracks?org=mouse&db=mm9&position=chr17:36963921-36984024	chr17:36973921-36974024	Browse	104	10	0		0
Nfkbil1	NM_010909	15746	105	Downstream	http://genome.ucsc.edu/cgi-bin/hgTracks?org=mouse&db=mm9&position=chr17:35362794-35382981	chr17:35372794-35372981	Browse	188	16	1		0
Reln	NM_011261	352562	-107690	Intragenic	http://genome.ucsc.edu/cgi-bin/hgTracks?org=mouse&db=mm9&position=chr5:21732513-21752971	chr5:21742513-21742971	Browse	459	85	4		0
Carkl	NM_029031	23572	-1453	Intragenic	http://genome.ucsc.edu/cgi-bin/hgTracks?org=mouse&db=mm9&position=chr11:73026474-73046642	chr11:73036474-73036642	Browse	169	12	1		0
Accn2	NM_009597	26759	-3652	Intragenic	http://genome.ucsc.edu/cgi-bin/hgTracks?org=mouse&db=mm9&position=chr15:99517623-99538282	chr15:99527623-99528282	Browse	660	112	3		0
Usp52	NM_133992	-221	-18234	Upstream	http://genome.ucsc.edu/cgi-bin/hgTracks?org=mouse&db=mm9&position=chr10:127730097-127750228	chr10:127740097-127740228	Browse	132	11	1		0
Azi1	NM_001109658	15104	-7294	Intragenic	http://genome.ucsc.edu/cgi-bin/hgTracks?org=mouse&db=mm9&position=chr11:119930741-119950938	chr11:119940741-119940938	Browse	198	17	0		0
Rab5b	NM_177411	18515	127	Downstream	http://genome.ucsc.edu/cgi-bin/hgTracks?org=mouse&db=mm9&position=chr10:128123395-128143663	chr10:128133395-128133663	Browse	269	23	0		0
Ptpn1	NM_011201	10186	-36873	Intragenic	http://genome.ucsc.edu/cgi-bin/hgTracks?org=mouse&db=mm9&position=chr2:167757898-167778167	chr2:167767898-167768167	Browse	270	27	2		0
Adra1a	NM_013461	-107000	-205072	Upstream	http://genome.ucsc.edu/cgi-bin/hgTracks?org=mouse&db=mm9&position=chr14:67136874-67157249	chr14:67146874-67147249	Browse	376	40	2		0
Prok2	NM_001037539	123282	108188	Downstream	http://genome.ucsc.edu/cgi-bin/hgTracks?org=mouse&db=mm9&position=chr6:99774517-99794655	chr6:99784517-99784655	Browse	139	11	0		0
Ndufs7	NM_029272	-83	-7424	Upstream	http://genome.ucsc.edu/cgi-bin/hgTracks?org=mouse&db=mm9&position=chr10:79701916-79722225	chr10:79711916-79712225	Browse	310	37	1		0
Helz	NM_198298	138483	-501	Intragenic	http://genome.ucsc.edu/cgi-bin/hgTracks?org=mouse&db=mm9&position=chr11:107537548-107557901	chr11:107547548-107547901	Browse	354	50	0		0
Nsf	NM_008740	99096	-33178	Intragenic	http://genome.ucsc.edu/cgi-bin/hgTracks?org=mouse&db=mm9&position=chr11:103771713-103792522	chr11:103781713-103782522	Browse	810	375	4		0
A2bp1	NM_183188	-138832	-478964	Upstream	http://genome.ucsc.edu/cgi-bin/hgTracks?org=mouse&db=mm9&position=chr16:6920915-6941254	chr16:6930915-6931254	Browse	340	40	1		0
AW146020	NM_177884	-108283	-143713	Upstream	http://genome.ucsc.edu/cgi-bin/hgTracks?org=mouse&db=mm9&position=chr6:81755318-81775525	chr6:81765318-81765525	Browse	208	19	1		0
4921528I01Rik	NM_027616	425613	65113	Downstream	http://genome.ucsc.edu/cgi-bin/hgTracks?org=mouse&db=mm9&position=chr18:22384909-22405081	chr18:22394909-22395081	Browse	173	14	1		0
Fgg	NM_133862	5074	-2080	Intragenic	http://genome.ucsc.edu/cgi-bin/hgTracks?org=mouse&db=mm9&position=chr3:82806691-82827039	chr3:82816691-82817039	Browse	349	40	2		0
Accn3	NM_183000	3173	-1211	Intragenic	http://genome.ucsc.edu/cgi-bin/hgTracks?org=mouse&db=mm9&position=chr5:23912060-23932740	chr5:23922060-23922740	Browse	681	113	2		0
Mta3	NM_054082	34597	-74095	Intragenic	http://genome.ucsc.edu/cgi-bin/hgTracks?org=mouse&db=mm9&position=chr17:84130017-84150196	chr17:84140017-84140196	Browse	180	12	1		0
Enc1	NM_007930	151709	139844	Downstream	http://genome.ucsc.edu/cgi-bin/hgTracks?org=mouse&db=mm9&position=chr13:98152701-98173068	chr13:98162701-98163068	Browse	368	42	1		0
Nsf	NM_008740	99493	-32781	Intragenic	http://genome.ucsc.edu/cgi-bin/hgTracks?org=mouse&db=mm9&position=chr11:103772529-103792643	chr11:103782529-103782643	Browse	115	11	0		0
Trp53i11	NM_001025246	-115760	-129934	Upstream	http://genome.ucsc.edu/cgi-bin/hgTracks?org=mouse&db=mm9&position=chr2:92901835-92922255	chr2:92911835-92912255	Browse	421	65	0		0
Dlx6	NM_010057	-117860	-121857	Upstream	http://genome.ucsc.edu/cgi-bin/hgTracks?org=mouse&db=mm9&position=chr6:6685351-6705658	chr6:6695351-6695658	Browse	308	35	0		0
Wasf1	NM_031877	77976	22981	Downstream	http://genome.ucsc.edu/cgi-bin/hgTracks?org=mouse&db=mm9&position=chr10:40671157-40691610	chr10:40681157-40681610	Browse	454	107	0		0
Ap3s2	NM_009682	45345	29	Downstream	http://genome.ucsc.edu/cgi-bin/hgTracks?org=mouse&db=mm9&position=chr7:87055450-87075649	chr7:87065450-87065649	Browse	200	20	0		0
Angpt4	NM_009641	26672	-6651	Intragenic	http://genome.ucsc.edu/cgi-bin/hgTracks?org=mouse&db=mm9&position=chr2:151753504-151774023	chr2:151763504-151764023	Browse	520	60	1		0
Nol8	NM_001081350	-107	-25773	Upstream	http://genome.ucsc.edu/cgi-bin/hgTracks?org=mouse&db=mm9&position=chr13:49738542-49758693	chr13:49748542-49748693	Browse	152	13	2		0
Tcerg1	NM_001039474	-213	-64512	Upstream	http://genome.ucsc.edu/cgi-bin/hgTracks?org=mouse&db=mm9&position=chr18:42660869-42681009	chr18:42670869-42671009	Browse	141	13	1		0
Nppb	NM_008726	-451	-1868	Upstream	http://genome.ucsc.edu/cgi-bin/hgTracks?org=mouse&db=mm9&position=chr4:147349178-147369702	chr4:147359178-147359702	Browse	525	106	3		0
D430041D05Rik	NM_001033347	156268	-110992	Intragenic	http://genome.ucsc.edu/cgi-bin/hgTracks?org=mouse&db=mm9&position=chr2:104129184-104149786	chr2:104139184-104139786	Browse	603	138	0		0
Gas6	NM_019521	-17071	-46233	Upstream	http://genome.ucsc.edu/cgi-bin/hgTracks?org=mouse&db=mm9&position=chr8:13438165-13458506	chr8:13448165-13448506	Browse	342	47	1		0
A930037G23Rik	NM_001039669	16214	-312	Intragenic	http://genome.ucsc.edu/cgi-bin/hgTracks?org=mouse&db=mm9&position=chr6:125101381-125121710	chr6:125111381-125111710	Browse	330	32	1		0
D930028F11Rik	NM_172921	229428	-7978	Intragenic	http://genome.ucsc.edu/cgi-bin/hgTracks?org=mouse&db=mm9&position=chr9:48189542-48209703	chr9:48199542-48199703	Browse	162	12	1		0
Tph2	NM_173391	105352	-52	Intragenic	http://genome.ucsc.edu/cgi-bin/hgTracks?org=mouse&db=mm9&position=chr10:114611763-114632359	chr10:114621763-114622359	Browse	597	111	1		0
Nfatc3	NM_010901	-224	-71159	Upstream	http://genome.ucsc.edu/cgi-bin/hgTracks?org=mouse&db=mm9&position=chr8:108573224-108593332	chr8:108583224-108583332	Browse	109	10	0		0
A930037G23Rik	NM_001039669	15983	-543	Intragenic	http://genome.ucsc.edu/cgi-bin/hgTracks?org=mouse&db=mm9&position=chr6:125101199-125121303	chr6:125111199-125111303	Browse	105	9	1		0
Mc3r	NM_008561	-94502	-97125	Upstream	http://genome.ucsc.edu/cgi-bin/hgTracks?org=mouse&db=mm9&position=chr2:171969324-171989698	chr2:171979324-171979698	Browse	375	47	0		0
Cdc5l	NM_152810	41822	4	Downstream	http://genome.ucsc.edu/cgi-bin/hgTracks?org=mouse&db=mm9&position=chr17:45560308-45580931	chr17:45570308-45570931	Browse	624	121	4		0
Igsf21	NM_198610	331388	111455	Downstream	http://genome.ucsc.edu/cgi-bin/hgTracks?org=mouse&db=mm9&position=chr4:139903847-139924460	chr4:139913847-139914460	Browse	614	106	1		0
Il10rb	NM_008349	17458	-1947	Intragenic	http://genome.ucsc.edu/cgi-bin/hgTracks?org=mouse&db=mm9&position=chr16:91413824-91434134	chr16:91423824-91424134	Browse	311	30	1		0
Unc5b	NM_029770	180630	111643	Downstream	http://genome.ucsc.edu/cgi-bin/hgTracks?org=mouse&db=mm9&position=chr10:60395712-60416116	chr10:60405712-60406116	Browse	405	49	1		0
1700019E19Rik	NM_029601	107286	27392	Downstream	http://genome.ucsc.edu/cgi-bin/hgTracks?org=mouse&db=mm9&position=chr12:87520531-87541019	chr12:87530531-87531019	Browse	489	100	0		0
Olfr539	NM_146961	9158	8198	Downstream	http://genome.ucsc.edu/cgi-bin/hgTracks?org=mouse&db=mm9&position=chr7:147852252-147872413	chr7:147862252-147862413	Browse	162	15	0		0
Cd300e	NM_172050	495	-9627	Intragenic	http://genome.ucsc.edu/cgi-bin/hgTracks?org=mouse&db=mm9&position=chr11:114903323-114924219	chr11:114913323-114914219	Browse	897	395	3		0
Eif2ak3	NM_010121	-310	-61024	Upstream	http://genome.ucsc.edu/cgi-bin/hgTracks?org=mouse&db=mm9&position=chr6:70784110-70804553	chr6:70794110-70794553	Browse	444	45	3		0
0610025P10Rik	NM_001013414	11920	-10	Intragenic	http://genome.ucsc.edu/cgi-bin/hgTracks?org=mouse&db=mm9&position=chr11:69717204-69737381	chr11:69727204-69727381	Browse	178	16	0		0
Kcnab2	NM_010598	33773	-52963	Intragenic	http://genome.ucsc.edu/cgi-bin/hgTracks?org=mouse&db=mm9&position=chr4:151788336-151809057	chr4:151798336-151799057	Browse	722	180	5		0
Rab6	NM_024287	-456	-34329	Upstream	http://genome.ucsc.edu/cgi-bin/hgTracks?org=mouse&db=mm9&position=chr7:107745739-107766035	chr7:107755739-107756035	Browse	297	28	1		0
Ap2b1	NM_001035854	4169	-98168	Intragenic	http://genome.ucsc.edu/cgi-bin/hgTracks?org=mouse&db=mm9&position=chr11:83110294-83130489	chr11:83120294-83120489	Browse	196	17	1		0
Aff4	NM_033565	766	-70232	Intragenic	http://genome.ucsc.edu/cgi-bin/hgTracks?org=mouse&db=mm9&position=chr11:53154952-53175150	chr11:53164952-53165150	Browse	199	18	1		0
Med10	NM_138596	42653	36440	Downstream	http://genome.ucsc.edu/cgi-bin/hgTracks?org=mouse&db=mm9&position=chr13:69981178-70001692	chr13:69991178-69991692	Browse	515	78	0		0
Gps2	NM_019726	379	-2021	Intragenic	http://genome.ucsc.edu/cgi-bin/hgTracks?org=mouse&db=mm9&position=chr11:69717852-69738339	chr11:69727852-69728339	Browse	488	77	3		0
Mll1	NM_001081049	44679	-33241	Intragenic	http://genome.ucsc.edu/cgi-bin/hgTracks?org=mouse&db=mm9&position=chr9:44645971-44666168	chr9:44655971-44656168	Browse	198	17	1		0
Gramd1a	NM_027898	35357	14433	Downstream	http://genome.ucsc.edu/cgi-bin/hgTracks?org=mouse&db=mm9&position=chr7:31940304-31960700	chr7:31950304-31950700	Browse	397	49	2		0
Tmprss13	NM_001013373	-3	-28484	Upstream	http://genome.ucsc.edu/cgi-bin/hgTracks?org=mouse&db=mm9&position=chr9:45117081-45137270	chr9:45127081-45127270	Browse	190	18	0		0
[truncated: 3,099 more rows]

## Sheet: REST 5000bp coloc
Gene		Rest peak										Colocalization (5000bp)
Closest Gene (tss)	Accession#	tss distance	ts end distance	Position		Coordinate	Link	Peak length	# of pos reads	# of neg reads		RNF2
Pcdh8	NM_001042726	3050	-1467	Intragenic	http://genome.ucsc.edu/cgi-bin/hgTracks?org=mouse&db=mm9&position=chr14:80159437-80179772	chr14:80169437-80169772	Browse	336	30	1		1
Mc2r	NM_008560	285249	262896	Downstream	http://genome.ucsc.edu/cgi-bin/hgTracks?org=mouse&db=mm9&position=chr18:68841656-68861876	chr18:68851656-68851876	Browse	221	130	4		1
Mex3c	NM_001039214	-39284	-59158	Upstream	http://genome.ucsc.edu/cgi-bin/hgTracks?org=mouse&db=mm9&position=chr18:73683010-73703216	chr18:73693010-73693216	Browse	207	139	4		1
Neto1	NM_144946	-696896	-803218	Upstream	http://genome.ucsc.edu/cgi-bin/hgTracks?org=mouse&db=mm9&position=chr18:85857301-85877498	chr18:85867301-85867498	Browse	198	17	1		1
CN716893	NM_001033492	988174	982210	Downstream	http://genome.ucsc.edu/cgi-bin/hgTracks?org=mouse&db=mm9&position=chrX:84473597-84493819	chrX:84483597-84483819	Browse	223	57	7		1
Neto1	NM_144946	-696659	-802981	Upstream	http://genome.ucsc.edu/cgi-bin/hgTracks?org=mouse&db=mm9&position=chr18:85857539-85877737	chr18:85867539-85867737	Browse	199	27	3		1
Tsga13	NM_054073	60428	41835	Downstream	http://genome.ucsc.edu/cgi-bin/hgTracks?org=mouse&db=mm9&position=chr6:30897128-30917570	chr6:30907128-30907570	Browse	443	49	1		1
Ghsr	NM_177330	-922	-7582	Upstream	http://genome.ucsc.edu/cgi-bin/hgTracks?org=mouse&db=mm9&position=chr3:27258996-27279517	chr3:27268996-27269517	Browse	522	83	3		1
Gad2	NM_008078	-130	-71681	Upstream	http://genome.ucsc.edu/cgi-bin/hgTracks?org=mouse&db=mm9&position=chr2:22467619-22487808	chr2:22477619-22477808	Browse	190	14	1		1
Sox1	NM_009233	-12268	-13478	Upstream	http://genome.ucsc.edu/cgi-bin/hgTracks?org=mouse&db=mm9&position=chr8:12373785-12394164	chr8:12383785-12384164	Browse	380	39	1		1
Tlx3	NM_019916	2436	255	Downstream	http://genome.ucsc.edu/cgi-bin/hgTracks?org=mouse&db=mm9&position=chr11:33093653-33113775	chr11:33103653-33103775	Browse	123	10	0		1
Pou4f3	NM_138945	1643	275	Downstream	http://genome.ucsc.edu/cgi-bin/hgTracks?org=mouse&db=mm9&position=chr18:42545587-42566206	chr18:42555587-42556206	Browse	620	100	0		1
Bcan	NM_007529	9852	-2974	Intragenic	http://genome.ucsc.edu/cgi-bin/hgTracks?org=mouse&db=mm9&position=chr3:87791232-87811560	chr3:87801232-87801560	Browse	329	36	3		1
Otp	NM_011021	2862	-5193	Intragenic	http://genome.ucsc.edu/cgi-bin/hgTracks?org=mouse&db=mm9&position=chr13:95638125-95658707	chr13:95648125-95648707	Browse	583	106	3		1
Lbxcor1	NM_172446	9005	200	Downstream	http://genome.ucsc.edu/cgi-bin/hgTracks?org=mouse&db=mm9&position=chr9:62984918-63005164	chr9:62994918-62995164	Browse	247	20	1		1
Sez6l	NM_019982	156528	-1500	Intragenic	http://genome.ucsc.edu/cgi-bin/hgTracks?org=mouse&db=mm9&position=chr5:112994314-113014842	chr5:113004314-113004842	Browse	529	76	1		1
Fubp3	NM_001033389	68849	24146	Downstream	http://genome.ucsc.edu/cgi-bin/hgTracks?org=mouse&db=mm9&position=chr2:31487053-31507362	chr2:31497053-31497362	Browse	310	29	0		1
AI595406	NM_001004147	1665	160	Downstream	http://genome.ucsc.edu/cgi-bin/hgTracks?org=mouse&db=mm9&position=chr11:35602172-35622859	chr11:35612172-35612859	Browse	688	172	2		1
Tpp1	NM_009906	17169	9808	Downstream	http://genome.ucsc.edu/cgi-bin/hgTracks?org=mouse&db=mm9&position=chr7:112900410-112920728	chr7:112910410-112910728	Browse	319	36	0		1
Neurod2	NM_010895	-1270	-5499	Upstream	http://genome.ucsc.edu/cgi-bin/hgTracks?org=mouse&db=mm9&position=chr11:98175207-98195776	chr11:98185207-98185776	Browse	570	90	2		1
Lhx3	NM_001039653	5069	-1276	Intragenic	http://genome.ucsc.edu/cgi-bin/hgTracks?org=mouse&db=mm9&position=chr2:26050662-26070973	chr2:26060662-26060973	Browse	312	46	0		1
Foxe3	NM_015758	-1363	-2230	Upstream	http://genome.ucsc.edu/cgi-bin/hgTracks?org=mouse&db=mm9&position=chr4:114586277-114606471	chr4:114596277-114596471	Browse	195	17	0		1
Pax5	NM_008782	173007	-5928	Intragenic	http://genome.ucsc.edu/cgi-bin/hgTracks?org=mouse&db=mm9&position=chr4:44707324-44727478	chr4:44717324-44717478	Browse	155	15	0		1
Lbxcor1	NM_172446	12949	4144	Downstream	http://genome.ucsc.edu/cgi-bin/hgTracks?org=mouse&db=mm9&position=chr9:62988789-63009214	chr9:62998789-62999214	Browse	426	51	1		1
Frem2	NM_172862	143525	107	Downstream	http://genome.ucsc.edu/cgi-bin/hgTracks?org=mouse&db=mm9&position=chr3:53451119-53471560	chr3:53461119-53461560	Browse	442	78	0		1
Plrg1	NM_016784	74250	57496	Downstream	http://genome.ucsc.edu/cgi-bin/hgTracks?org=mouse&db=mm9&position=chr3:82923623-82943778	chr3:82933623-82933778	Browse	156	14	0		1
Lbxcor1	NM_172446	13300	4495	Downstream	http://genome.ucsc.edu/cgi-bin/hgTracks?org=mouse&db=mm9&position=chr9:62989229-63009335	chr9:62999229-62999335	Browse	107	10	0		1
Syt6	NM_018800	-1302	-61201	Upstream	http://genome.ucsc.edu/cgi-bin/hgTracks?org=mouse&db=mm9&position=chr3:103367743-103388201	chr3:103377743-103378201	Browse	459	86	2		1
Bsx	NM_178245	-299	-4145	Upstream	http://genome.ucsc.edu/cgi-bin/hgTracks?org=mouse&db=mm9&position=chr9:40671798-40692038	chr9:40681798-40682038	Browse	241	30	0		1
Syt6	NM_018800	-1546	-61445	Upstream	http://genome.ucsc.edu/cgi-bin/hgTracks?org=mouse&db=mm9&position=chr3:103367595-103387727	chr3:103377595-103377727	Browse	133	11	0		1
Insm1	NM_016889	4583	1675	Downstream	http://genome.ucsc.edu/cgi-bin/hgTracks?org=mouse&db=mm9&position=chr2:146042136-146062725	chr2:146052136-146052725	Browse	590	89	4		1
4933407H18Rik	NM_001081101	59690	18631	Downstream	http://genome.ucsc.edu/cgi-bin/hgTracks?org=mouse&db=mm9&position=chr5:33770679-33791302	chr5:33780679-33781302	Browse	624	213	1		1
Onecut1	NM_008262	6603	-21124	Intragenic	http://genome.ucsc.edu/cgi-bin/hgTracks?org=mouse&db=mm9&position=chr9:74706048-74726615	chr9:74716048-74716615	Browse	568	89	1		1
Tcfap2d	NM_153154	6857	-56454	Intragenic	http://genome.ucsc.edu/cgi-bin/hgTracks?org=mouse&db=mm9&position=chr1:19089778-19110106	chr1:19099778-19100106	Browse	329	46	2		1
Gsx1	NM_008178	-22	-2273	Upstream	http://genome.ucsc.edu/cgi-bin/hgTracks?org=mouse&db=mm9&position=chr5:147990194-148010303	chr5:148000194-148000303	Browse	110	10	0		1
Pou4f2	NM_138944	5391	1747	Downstream	http://genome.ucsc.edu/cgi-bin/hgTracks?org=mouse&db=mm9&position=chr8:80952185-80972409	chr8:80962185-80962409	Browse	225	25	0		1
Gad1	NM_008077	-2466	-42315	Upstream	http://genome.ucsc.edu/cgi-bin/hgTracks?org=mouse&db=mm9&position=chr2:70387480-70408036	chr2:70397480-70398036	Browse	557	95	1		1
Gns	NM_029364	-55767	-87923	Upstream	http://genome.ucsc.edu/cgi-bin/hgTracks?org=mouse&db=mm9&position=chr10:120736097-120756686	chr10:120746097-120746686	Browse	590	88	2		1
B3gnt6	NM_001081167	2902	-4159	Intragenic	http://genome.ucsc.edu/cgi-bin/hgTracks?org=mouse&db=mm9&position=chr7:105333588-105354066	chr7:105343588-105344066	Browse	479	101	2		1
Bhlhb4	NM_080641	-768	-3011	Upstream	http://genome.ucsc.edu/cgi-bin/hgTracks?org=mouse&db=mm9&position=chr2:180498448-180518840	chr2:180508448-180508840	Browse	393	48	0		1
Bcl11a	NM_016707	-5200	-100278	Upstream	http://genome.ucsc.edu/cgi-bin/hgTracks?org=mouse&db=mm9&position=chr11:23962801-23982989	chr11:23972801-23972989	Browse	189	15	2		1
Grid1	NM_008166	-3805	-764785	Upstream	http://genome.ucsc.edu/cgi-bin/hgTracks?org=mouse&db=mm9&position=chr14:35619444-35639778	chr14:35629444-35629778	Browse	335	56	2		1
Chrm4	NM_007699	-852	-8493	Upstream	http://genome.ucsc.edu/cgi-bin/hgTracks?org=mouse&db=mm9&position=chr2:91751214-91771736	chr2:91761214-91761736	Browse	523	103	2		1
Kif26a	NM_001097621	-4762	-40302	Upstream	http://genome.ucsc.edu/cgi-bin/hgTracks?org=mouse&db=mm9&position=chr12:113369416-113389954	chr12:113379416-113379954	Browse	539	84	4		1
Pou4f2	NM_138944	-1479	-5123	Upstream	http://genome.ucsc.edu/cgi-bin/hgTracks?org=mouse&db=mm9&position=chr8:80945185-80965777	chr8:80955185-80955777	Browse	593	127	2		1
Gbx1	NM_015739	25276	2853	Downstream	http://genome.ucsc.edu/cgi-bin/hgTracks?org=mouse&db=mm9&position=chr5:24025324-24045755	chr5:24035324-24035755	Browse	432	54	0		1
Nefl	NM_010910	-3401	-7255	Upstream	http://genome.ucsc.edu/cgi-bin/hgTracks?org=mouse&db=mm9&position=chr14:68688241-68708831	chr14:68698241-68698831	Browse	591	84	2		1
Lhx4	NM_010712	29681	6442	Downstream	http://genome.ucsc.edu/cgi-bin/hgTracks?org=mouse&db=mm9&position=chr1:157568406-157588631	chr1:157578406-157578631	Browse	226	20	0		1
Rtn4rl2	NM_199223	4078	-10669	Intragenic	http://genome.ucsc.edu/cgi-bin/hgTracks?org=mouse&db=mm9&position=chr2:84706065-84726292	chr2:84716065-84716292	Browse	228	24	1		1
Znrf4	NM_011483	-3515	-4751	Upstream	http://genome.ucsc.edu/cgi-bin/hgTracks?org=mouse&db=mm9&position=chr17:56637058-56657326	chr17:56647058-56647326	Browse	269	26	2		1
Efna5	NM_010109	271192	-5371	Intragenic	http://genome.ucsc.edu/cgi-bin/hgTracks?org=mouse&db=mm9&position=chr17:63215147-63235472	chr17:63225147-63225472	Browse	326	47	2		1
Chat	NM_009891	59625	1918	Downstream	http://genome.ucsc.edu/cgi-bin/hgTracks?org=mouse&db=mm9&position=chr14:33270689-33291239	chr14:33280689-33281239	Browse	551	92	3		1
Eef2	NM_007907	6106	268	Downstream	http://genome.ucsc.edu/cgi-bin/hgTracks?org=mouse&db=mm9&position=chr10:80635278-80655620	chr10:80645278-80645620	Browse	343	34	1		1
Mn1	NM_001081235	-4985	-43845	Upstream	http://genome.ucsc.edu/cgi-bin/hgTracks?org=mouse&db=mm9&position=chr5:111832123-111852327	chr5:111842123-111842327	Browse	205	20	0		1
Lhx5	NM_008499	-7767	-17339	Upstream	http://genome.ucsc.edu/cgi-bin/hgTracks?org=mouse&db=mm9&position=chr5:120863872-120884485	chr5:120873872-120874485	Browse	614	114	2		1
Six6	NM_011384	-212	-5167	Upstream	http://genome.ucsc.edu/cgi-bin/hgTracks?org=mouse&db=mm9&position=chr12:74030619-74050874	chr12:74040619-74040874	Browse	256	27	0		1
Prrxl1	NM_001001796	-2580	-51900	Upstream	http://genome.ucsc.edu/cgi-bin/hgTracks?org=mouse&db=mm9&position=chr14:33400234-33420752	chr14:33410234-33410752	Browse	519	84	2		1
Fbln1	NM_010180	-28308	-107954	Upstream	http://genome.ucsc.edu/cgi-bin/hgTracks?org=mouse&db=mm9&position=chr15:84998078-85018281	chr15:85008078-85008281	Browse	204	55	5		1
Prmt8	NM_201371	78982	-737	Intragenic	http://genome.ucsc.edu/cgi-bin/hgTracks?org=mouse&db=mm9&position=chr6:127707817-127728194	chr6:127717817-127718194	Browse	378	35	0		1
Gabbr2	NM_001081141	326653	-1164	Intragenic	http://genome.ucsc.edu/cgi-bin/hgTracks?org=mouse&db=mm9&position=chr4:46993359-47013519	chr4:47003359-47003519	Browse	161	11	1		1
Lgr5	NM_010195	137201	-266	Intragenic	http://genome.ucsc.edu/cgi-bin/hgTracks?org=mouse&db=mm9&position=chr10:115014487-115034619	chr10:115024487-115024619	Browse	133	12	1		1
Polg	NM_017462	49974	33083	Downstream	http://genome.ucsc.edu/cgi-bin/hgTracks?org=mouse&db=mm9&position=chr7:86634005-86654600	chr7:86644005-86644600	Browse	596	82	0		1
Insm2	NM_020287	1451	-1650	Intragenic	http://genome.ucsc.edu/cgi-bin/hgTracks?org=mouse&db=mm9&position=chr12:56691089-56711525	chr12:56701089-56701525	Browse	437	60	2		1
Nlrp6	NM_001081389	1734	-5905	Intragenic	http://genome.ucsc.edu/cgi-bin/hgTracks?org=mouse&db=mm9&position=chr7:148098484-148118661	chr7:148108484-148108661	Browse	178	15	0		1
Ccdc44	NM_027346	747	-6759	Intragenic	http://genome.ucsc.edu/cgi-bin/hgTracks?org=mouse&db=mm9&position=chr11:105918020-105938219	chr11:105928020-105928219	Browse	200	27	3		1
Rxfp3	NM_178717	4154	-98	Intragenic	http://genome.ucsc.edu/cgi-bin/hgTracks?org=mouse&db=mm9&position=chr15:10957398-10977797	chr15:10967398-10967797	Browse	400	37	3		1
Ttc17	NM_183106	-60700	-166624	Upstream	http://genome.ucsc.edu/cgi-bin/hgTracks?org=mouse&db=mm9&position=chr2:94070076-94090417	chr2:94080076-94080417	Browse	342	46	1		1
Pcdha12	NM_138663	1083	-166345	Intragenic	http://genome.ucsc.edu/cgi-bin/hgTracks?org=mouse&db=mm9&position=chr18:37170904-37191062	chr18:37180904-37181062	Browse	159	13	1		1
Corl2	NM_001109743	-8899	-52837	Upstream	http://genome.ucsc.edu/cgi-bin/hgTracks?org=mouse&db=mm9&position=chr18:77076147-77096458	chr18:77086147-77086458	Browse	312	35	0		1
Slc6a5	NM_148931	-210	-53304	Upstream	http://genome.ucsc.edu/cgi-bin/hgTracks?org=mouse&db=mm9&position=chr7:57155691-57176233	chr7:57165691-57166233	Browse	543	120	0		1
Hrh2	NM_008286	-1934	-24889	Upstream	http://genome.ucsc.edu/cgi-bin/hgTracks?org=mouse&db=mm9&position=chr13:54275420-54295618	chr13:54285420-54285618	Browse	199	28	5		1
Nxph1	NM_008751	-1392	-299952	Upstream	http://genome.ucsc.edu/cgi-bin/hgTracks?org=mouse&db=mm9&position=chr6:8888413-8908762	chr6:8898413-8898762	Browse	350	41	1		1
Neurod1	NM_010894	1705	-2291	Intragenic	http://genome.ucsc.edu/cgi-bin/hgTracks?org=mouse&db=mm9&position=chr2:79284252-79304741	chr2:79294252-79294741	Browse	490	59	2		1
Cbln4	NM_175631	5900	-1231	Intragenic	http://genome.ucsc.edu/cgi-bin/hgTracks?org=mouse&db=mm9&position=chr2:171857493-171877947	chr2:171867493-171867947	Browse	455	67	2		1
Meis2	NM_010825	206757	4712	Downstream	http://genome.ucsc.edu/cgi-bin/hgTracks?org=mouse&db=mm9&position=chr2:115885481-115905622	chr2:115895481-115895622	Browse	142	12	0		1
Brunol4	NM_133195	273857	-1186	Intragenic	http://genome.ucsc.edu/cgi-bin/hgTracks?org=mouse&db=mm9&position=chr18:25901186-25921628	chr18:25911186-25911628	Browse	443	72	4		1
Hs3st2	NM_001081327	-928	-110401	Upstream	http://genome.ucsc.edu/cgi-bin/hgTracks?org=mouse&db=mm9&position=chr7:128524597-128545063	chr7:128534597-128535063	Browse	467	70	2		1
Kcnk12	NM_199251	52776	602	Downstream	http://genome.ucsc.edu/cgi-bin/hgTracks?org=mouse&db=mm9&position=chr17:88187810-88208103	chr17:88197810-88198103	Browse	294	27	1		1
Nr2f1	NM_010151	22489	12481	Downstream	http://genome.ucsc.edu/cgi-bin/hgTracks?org=mouse&db=mm9&position=chr13:78340670-78360777	chr13:78350670-78350777	Browse	108	9	1		1
Sycp1	NM_011516	117418	-17	Intragenic	http://genome.ucsc.edu/cgi-bin/hgTracks?org=mouse&db=mm9&position=chr3:102729925-102750081	chr3:102739925-102740081	Browse	157	14	0		1
Nrxn2	NM_020253	-287	-105489	Upstream	http://genome.ucsc.edu/cgi-bin/hgTracks?org=mouse&db=mm9&position=chr19:6417675-6437780	chr19:6427675-6427780	Browse	106	9	1		1
Nmnat2	NM_175460	1319	-162842	Intragenic	http://genome.ucsc.edu/cgi-bin/hgTracks?org=mouse&db=mm9&position=chr1:154793256-154813830	chr1:154803256-154803830	Browse	575	94	0		1
Cdh2	NM_007664	218027	-2146	Intragenic	http://genome.ucsc.edu/cgi-bin/hgTracks?org=mouse&db=mm9&position=chr18:16955308-16975495	chr18:16965308-16965495	Browse	188	18	0		1
Nell2	NM_016743	309351	94	Downstream	http://genome.ucsc.edu/cgi-bin/hgTracks?org=mouse&db=mm9&position=chr15:95349025-95369417	chr15:95359025-95359417	Browse	393	63	0		1
Gpr6	NM_199058	1392	300	Downstream	http://genome.ucsc.edu/cgi-bin/hgTracks?org=mouse&db=mm9&position=chr10:40781387-40802031	chr10:40791387-40792031	Browse	645	131	2		1
D11Bwg0517e	NM_001024931	416990	-2823	Intragenic	http://genome.ucsc.edu/cgi-bin/hgTracks?org=mouse&db=mm9&position=chr11:118757920-118778275	chr11:118767920-118768275	Browse	356	50	2		1
Lep	NM_008493	-77560	-91216	Upstream	http://genome.ucsc.edu/cgi-bin/hgTracks?org=mouse&db=mm9&position=chr6:28922169-28942863	chr6:28932169-28932863	Browse	695	111	4		1
Rgs20	NM_021374	112889	3478	Downstream	http://genome.ucsc.edu/cgi-bin/hgTracks?org=mouse&db=mm9&position=chr1:5002768-5023258	chr1:5012768-5013258	Browse	491	69	1		1
Vgf	NM_001039385	-4	-3061	Upstream	http://genome.ucsc.edu/cgi-bin/hgTracks?org=mouse&db=mm9&position=chr5:137495975-137516349	chr5:137505975-137506349	Browse	375	46	0		1
Gas2l2	NM_001013759	-401	-7955	Upstream	http://genome.ucsc.edu/cgi-bin/hgTracks?org=mouse&db=mm9&position=chr11:83224656-83245296	chr11:83234656-83235296	Browse	641	140	1		1
Epha10	NM_177671	1562	-4470	Intragenic	http://genome.ucsc.edu/cgi-bin/hgTracks?org=mouse&db=mm9&position=chr4:124549599-124569927	chr4:124559599-124559927	Browse	329	39	0		1
Polg	NM_017462	52962	36071	Downstream	http://genome.ucsc.edu/cgi-bin/hgTracks?org=mouse&db=mm9&position=chr7:86636938-86657412	chr7:86646938-86647412	Browse	475	67	3		1
Polg	NM_017462	53235	36344	Downstream	http://genome.ucsc.edu/cgi-bin/hgTracks?org=mouse&db=mm9&position=chr7:86637445-86657560	chr7:86647445-86647560	Browse	116	9	1		1
Nrxn2	NM_020253	-651	-105853	Upstream	http://genome.ucsc.edu/cgi-bin/hgTracks?org=mouse&db=mm9&position=chr19:6417071-6437566	chr19:6427071-6427566	Browse	496	86	1		1
Ythdf1	NM_173761	-9845	-26405	Upstream	http://genome.ucsc.edu/cgi-bin/hgTracks?org=mouse&db=mm9&position=chr2:180619186-180639300	chr2:180629186-180629300	Browse	115	11	0		1
Dguok	NM_013764	-26377	-53055	Upstream	http://genome.ucsc.edu/cgi-bin/hgTracks?org=mouse&db=mm9&position=chr6:83393761-83413959	chr6:83403761-83403959	Browse	199	19	0		1
Mrps33	NM_001010930	70305	61176	Downstream	http://genome.ucsc.edu/cgi-bin/hgTracks?org=mouse&db=mm9&position=chr6:39812060-39832202	chr6:39822060-39822202	Browse	143	11	0		1
Ucn	NM_021290	1187	280	Downstream	http://genome.ucsc.edu/cgi-bin/hgTracks?org=mouse&db=mm9&position=chr5:31431380-31451767	chr5:31441380-31441767	Browse	388	75	3		1
Cdk5r2	NM_009872	2264	-440	Intragenic	http://genome.ucsc.edu/cgi-bin/hgTracks?org=mouse&db=mm9&position=chr1:74893780-74914130	chr1:74903780-74904130	Browse	351	30	0		1
Shox2	NM_013665	612	-7891	Intragenic	http://genome.ucsc.edu/cgi-bin/hgTracks?org=mouse&db=mm9&position=chr3:66767654-66788102	chr3:66777654-66778102	Browse	449	74	2		1
Gabbr2	NM_001081141	329109	1292	Downstream	http://genome.ucsc.edu/cgi-bin/hgTracks?org=mouse&db=mm9&position=chr4:46995542-47016103	chr4:47005542-47006103	Browse	562	90	0		1
Cryba2	NM_021541	1763	-1429	Intragenic	http://genome.ucsc.edu/cgi-bin/hgTracks?org=mouse&db=mm9&position=chr1:74928104-74948447	chr1:74938104-74938447	Browse	344	58	3		1
Slco5a1	NM_172841	124502	-84	Intragenic	http://genome.ucsc.edu/cgi-bin/hgTracks?org=mouse&db=mm9&position=chr1:12971064-12991221	chr1:12981064-12981221	Browse	158	13	0		1
Paqr4	NM_023824	4507	362	Downstream	http://genome.ucsc.edu/cgi-bin/hgTracks?org=mouse&db=mm9&position=chr17:23867542-23887773	chr17:23877542-23877773	Browse	232	27	1		1
Alk	NM_007439	734285	-1035	Intragenic	http://genome.ucsc.edu/cgi-bin/hgTracks?org=mouse&db=mm9&position=chr17:72942357-72962794	chr17:72952357-72952794	Browse	438	55	1		1
Rps6ka4	NM_019924	2351	-9167	Intragenic	http://genome.ucsc.edu/cgi-bin/hgTracks?org=mouse&db=mm9&position=chr19:6895794-6916141	chr19:6905794-6906141	Browse	348	42	2		1
Kcnb1	NM_008420	85680	263	Downstream	http://genome.ucsc.edu/cgi-bin/hgTracks?org=mouse&db=mm9&position=chr2:167004416-167024846	chr2:167014416-167014846	Browse	431	53	1		1
Bdnf	NM_001048139	98	-51049	Intragenic	http://genome.ucsc.edu/cgi-bin/hgTracks?org=mouse&db=mm9&position=chr2:109505866-109526506	chr2:109515866-109516506	Browse	641	116	2		1
Car10	NM_028296	-2315	-504571	Upstream	http://genome.ucsc.edu/cgi-bin/hgTracks?org=mouse&db=mm9&position=chr11:92948294-92968757	chr11:92958294-92958757	Browse	464	90	3		1
Tex264	NM_011573	-2395	-29317	Upstream	http://genome.ucsc.edu/cgi-bin/hgTracks?org=mouse&db=mm9&position=chr9:106548528-106568916	chr9:106558528-106558916	Browse	389	53	2		1
Ttc17	NM_183106	-55278	-161202	Upstream	http://genome.ucsc.edu/cgi-bin/hgTracks?org=mouse&db=mm9&position=chr2:94075475-94096017	chr2:94085475-94086017	Browse	543	133	1		1
Dpyd	NM_170778	-130590	-1001331	Upstream	http://genome.ucsc.edu/cgi-bin/hgTracks?org=mouse&db=mm9&position=chr3:118124240-118144715	chr3:118134240-118134715	Browse	476	94	0		1
Qsox2	NM_153559	-893	-29184	Upstream	http://genome.ucsc.edu/cgi-bin/hgTracks?org=mouse&db=mm9&position=chr2:26053510-26074025	chr2:26063510-26064025	Browse	516	67	0		1
Crmp1	NM_007765	-2217	-48559	Upstream	http://genome.ucsc.edu/cgi-bin/hgTracks?org=mouse&db=mm9&position=chr5:37624529-37645098	chr5:37634529-37635098	Browse	570	117	0		1
Pcsk2	NM_008792	730	-269374	Intragenic	http://genome.ucsc.edu/cgi-bin/hgTracks?org=mouse&db=mm9&position=chr2:143362457-143383065	chr2:143372457-143373065	Browse	609	87	4		1
Hes2	NM_008236	-322	-3925	Upstream	http://genome.ucsc.edu/cgi-bin/hgTracks?org=mouse&db=mm9&position=chr4:151522511-151542821	chr4:151532511-151532821	Browse	311	37	1		1
St8sia3	NM_009182	1127	-9630	Intragenic	http://genome.ucsc.edu/cgi-bin/hgTracks?org=mouse&db=mm9&position=chr18:64416113-64436223	chr18:64426113-64426223	Browse	111	10	0		1
Slco5a1	NM_172841	123810	-776	Intragenic	http://genome.ucsc.edu/cgi-bin/hgTracks?org=mouse&db=mm9&position=chr1:12970358-12990664	chr1:12980358-12980664	Browse	307	31	1		1
Vgf	NM_001039385	863	-2194	Intragenic	http://genome.ucsc.edu/cgi-bin/hgTracks?org=mouse&db=mm9&position=chr5:137496942-137517296	chr5:137506942-137507296	Browse	355	50	2		1
Rfx4	NM_001024918	-1086	-151575	Upstream	http://genome.ucsc.edu/cgi-bin/hgTracks?org=mouse&db=mm9&position=chr10:84207648-84227797	chr10:84217648-84217797	Browse	150	13	0		1
St8sia3	NM_009182	1329	-9428	Intragenic	http://genome.ucsc.edu/cgi-bin/hgTracks?org=mouse&db=mm9&position=chr18:64416230-64436559	chr18:64426230-64426559	Browse	330	33	1		1
Wnt1	NM_021279	9798	5824	Downstream	http://genome.ucsc.edu/cgi-bin/hgTracks?org=mouse&db=mm9&position=chr15:98619870-98640321	chr15:98629870-98630321	Browse	452	63	1		1
Camk2d	NM_001025438	-700	-248782	Upstream	http://genome.ucsc.edu/cgi-bin/hgTracks?org=mouse&db=mm9&position=chr3:126288883-126309464	chr3:126298883-126299464	Browse	582	105	2		1
Apaf1	NM_001042558	-162231	-255664	Upstream	http://genome.ucsc.edu/cgi-bin/hgTracks?org=mouse&db=mm9&position=chr10:90279501-90300030	chr10:90289501-90290030	Browse	530	106	2		1
Ppp3r2	NM_001004025	165284	162047	Downstream	http://genome.ucsc.edu/cgi-bin/hgTracks?org=mouse&db=mm9&position=chr4:49846728-49867032	chr4:49856728-49857032	Browse	305	37	3		1
Nr2e1	NM_152229	12735	-8883	Intragenic	http://genome.ucsc.edu/cgi-bin/hgTracks?org=mouse&db=mm9&position=chr10:42284289-42304798	chr10:42294289-42294798	Browse	510	108	4		1
Corl2	NM_001109743	-3153	-47091	Upstream	http://genome.ucsc.edu/cgi-bin/hgTracks?org=mouse&db=mm9&position=chr18:77081718-77102210	chr18:77091718-77092210	Browse	493	89	0		1
Smpd3	NM_021491	85386	-55	Intragenic	http://genome.ucsc.edu/cgi-bin/hgTracks?org=mouse&db=mm9&position=chr8:108851773-108871905	chr8:108861773-108861905	Browse	133	13	0		1
Gria2	NM_001083806	118076	220	Downstream	http://genome.ucsc.edu/cgi-bin/hgTracks?org=mouse&db=mm9&position=chr3:80596736-80617211	chr3:80606736-80607211	Browse	476	66	1		1
Barhl2	NM_001005477	-3669	-9313	Upstream	http://genome.ucsc.edu/cgi-bin/hgTracks?org=mouse&db=mm9&position=chr5:106867796-106887957	chr5:106877796-106877957	Browse	162	14	0		1
Rabac1	NM_010261	-19312	-22291	Upstream	http://genome.ucsc.edu/cgi-bin/hgTracks?org=mouse&db=mm9&position=chr7:25725258-25745827	chr7:25735258-25735827	Browse	570	94	4		1
Igsf21	NM_198610	222727	2794	Downstream	http://genome.ucsc.edu/cgi-bin/hgTracks?org=mouse&db=mm9&position=chr4:139795207-139815714	chr4:139805207-139805714	Browse	508	102	0		1
Rhcg	NM_019799	-37526	-61806	Upstream	http://genome.ucsc.edu/cgi-bin/hgTracks?org=mouse&db=mm9&position=chr7:86690504-86710942	chr7:86700504-86700942	Browse	439	67	2		1
Barhl1	NM_019446	8591	-148	Intragenic	http://genome.ucsc.edu/cgi-bin/hgTracks?org=mouse&db=mm9&position=chr2:28761369-28781952	chr2:28771369-28771952	Browse	584	89	1		1
Pthlh	NM_008970	16108	5261	Downstream	http://genome.ucsc.edu/cgi-bin/hgTracks?org=mouse&db=mm9&position=chr6:147206850-147227409	chr6:147216850-147217409	Browse	560	96	2		1
Kif13b	NM_001081177	-66996	-220762	Upstream	http://genome.ucsc.edu/cgi-bin/hgTracks?org=mouse&db=mm9&position=chr14:65194095-65214500	chr14:65204095-65204500	Browse	406	45	0		1
Nell2	NM_016743	306705	-2552	Intragenic	http://genome.ucsc.edu/cgi-bin/hgTracks?org=mouse&db=mm9&position=chr15:95346272-95366778	chr15:95356272-95356778	Browse	507	126	2		1
Gpr1	NM_146250	64741	33225	Downstream	http://genome.ucsc.edu/cgi-bin/hgTracks?org=mouse&db=mm9&position=chr1:63283769-63304063	chr1:63293769-63294063	Browse	295	39	2		1
Tmem28	NM_173446	563260	-1754	Intragenic	http://genome.ucsc.edu/cgi-bin/hgTracks?org=mouse&db=mm9&position=chr8:9758943-9779537	chr8:9768943-9769537	Browse	595	114	4		1
Prss16	NM_019429	-5539	-13105	Upstream	http://genome.ucsc.edu/cgi-bin/hgTracks?org=mouse&db=mm9&position=chr13:22078426-22098582	chr13:22088426-22088582	Browse	157	11	0		1
Ccdc44	NM_027346	-128	-7634	Upstream	http://genome.ucsc.edu/cgi-bin/hgTracks?org=mouse&db=mm9&position=chr11:105917202-105937416	chr11:105927202-105927416	Browse	215	20	1		1
Htr1a	NM_008308	-787	-5228	Upstream	http://genome.ucsc.edu/cgi-bin/hgTracks?org=mouse&db=mm9&position=chr13:106222555-106243126	chr13:106232555-106233126	Browse	572	119	4		1
AI593442	NM_178906	3678	-2710	Intragenic	http://genome.ucsc.edu/cgi-bin/hgTracks?org=mouse&db=mm9&position=chr9:52474615-52495106	chr9:52484615-52485106	Browse	492	69	1		1
Cdk5r2	NM_009872	3256	552	Downstream	http://genome.ucsc.edu/cgi-bin/hgTracks?org=mouse&db=mm9&position=chr1:74894568-74915053	chr1:74904568-74905053	Browse	486	67	3		1
Wnt10a	NM_009518	17727	5067	Downstream	http://genome.ucsc.edu/cgi-bin/hgTracks?org=mouse&db=mm9&position=chr1:74845766-74865866	chr1:74855766-74855866	Browse	101	9	1		1
Rasl10b	NM_001013386	7221	-3746	Intragenic	http://genome.ucsc.edu/cgi-bin/hgTracks?org=mouse&db=mm9&position=chr11:83220414-83241029	chr11:83230414-83231029	Browse	616	132	8		1
Lrp1	NM_008512	-1038	-84029	Upstream	http://genome.ucsc.edu/cgi-bin/hgTracks?org=mouse&db=mm9&position=chr10:126963977-126984396	chr10:126973977-126974396	Browse	420	73	0		1
Nxph1	NM_008751	7704	-290856	Intragenic	http://genome.ucsc.edu/cgi-bin/hgTracks?org=mouse&db=mm9&position=chr6:8897385-8917810	chr6:8907385-8907810	Browse	426	59	3		1
Vgf	NM_001039385	698	-2359	Intragenic	http://genome.ucsc.edu/cgi-bin/hgTracks?org=mouse&db=mm9&position=chr5:137496754-137516915	chr5:137506754-137506915	Browse	162	14	0		1
Crmp1	NM_007765	-4776	-51118	Upstream	http://genome.ucsc.edu/cgi-bin/hgTracks?org=mouse&db=mm9&position=chr5:37622204-37642303	chr5:37632204-37632303	Browse	100	9	1		1
Prlhr	NM_201615	2260	696	Downstream	http://genome.ucsc.edu/cgi-bin/hgTracks?org=mouse&db=mm9&position=chr19:60534664-60555206	chr19:60544664-60545206	Browse	543	58	1		1
Hes7	NM_033041	3013	206	Downstream	http://genome.ucsc.edu/cgi-bin/hgTracks?org=mouse&db=mm9&position=chr11:68926900-68947048	chr11:68936900-68937048	Browse	149	14	0		1
Kazald1	NM_178929	-1200	-4344	Upstream	http://genome.ucsc.edu/cgi-bin/hgTracks?org=mouse&db=mm9&position=chr19:45138968-45159677	chr19:45148968-45149677	Browse	710	124	1		1
Lrrc4b	NM_198250	-12430	-33288	Upstream	http://genome.ucsc.edu/cgi-bin/hgTracks?org=mouse&db=mm9&position=chr7:51675347-51695475	chr7:51685347-51685475	Browse	129	11	1		1
Crmp1	NM_007765	-5103	-51445	Upstream	http://genome.ucsc.edu/cgi-bin/hgTracks?org=mouse&db=mm9&position=chr5:37621722-37642104	chr5:37631722-37632104	Browse	383	64	0		1
Pdx1	NM_008814	11450	6431	Downstream	http://genome.ucsc.edu/cgi-bin/hgTracks?org=mouse&db=mm9&position=chr5:148083011-148103209	chr5:148093011-148093209	Browse	199	18	1		1
Pcdhac1	NM_001003671	1877	-95645	Intragenic	http://genome.ucsc.edu/cgi-bin/hgTracks?org=mouse&db=mm9&position=chr18:37241484-37261921	chr18:37251484-37251921	Browse	438	82	1		1
Brunol4	NM_133195	198590	-76453	Intragenic	http://genome.ucsc.edu/cgi-bin/hgTracks?org=mouse&db=mm9&position=chr18:25825918-25846449	chr18:25835918-25836449	Browse	532	88	1		1
Ptf1a	NM_018809	-16509	-18339	Upstream	http://genome.ucsc.edu/cgi-bin/hgTracks?org=mouse&db=mm9&position=chr2:19340566-19361093	chr2:19350566-19351093	Browse	528	82	1		1
Cacna1e	NM_009782	331189	-2213	Intragenic	http://genome.ucsc.edu/cgi-bin/hgTracks?org=mouse&db=mm9&position=chr1:156560581-156581018	chr1:156570581-156571018	Browse	438	68	2		1
Shmt2	NM_028230	5286	-11	Intragenic	http://genome.ucsc.edu/cgi-bin/hgTracks?org=mouse&db=mm9&position=chr10:126949405-126969540	chr10:126959405-126959540	Browse	136	11	1		1
Nrxn2	NM_020253	74779	-30423	Intragenic	http://genome.ucsc.edu/cgi-bin/hgTracks?org=mouse&db=mm9&position=chr19:6492559-6513133	chr19:6502559-6503133	Browse	575	90	1		1
Hes7	NM_033041	4257	1450	Downstream	http://genome.ucsc.edu/cgi-bin/hgTracks?org=mouse&db=mm9&position=chr11:68927998-68948264	chr11:68937998-68938264	Browse	267	22	2		1
Grik2	NM_001111268	686211	-3081	Intragenic	http://genome.ucsc.edu/cgi-bin/hgTracks?org=mouse&db=mm9&position=chr10:49495222-49515694	chr10:49505222-49505694	Browse	473	72	3		1
Eftud1	NM_175317	216893	87681	Downstream	http://genome.ucsc.edu/cgi-bin/hgTracks?org=mouse&db=mm9&position=chr7:90003939-90024199	chr7:90013939-90014199	Browse	261	25	1		1
Hoxc4	NM_013553	48376	45918	Downstream	http://genome.ucsc.edu/cgi-bin/hgTracks?org=mouse&db=mm9&position=chr15:102903100-102923274	chr15:102913100-102913274	Browse	175	15	1		1
1810073N04Rik	NM_024249	79808	32504	Downstream	http://genome.ucsc.edu/cgi-bin/hgTracks?org=mouse&db=mm9&position=chr11:120034978-120055162	chr11:120044978-120045162	Browse	185	15	0		1
Smpd3	NM_021491	81000	-4441	Intragenic	http://genome.ucsc.edu/cgi-bin/hgTracks?org=mouse&db=mm9&position=chr8:108847179-108867612	chr8:108857179-108857612	Browse	434	57	1		1
Unc45b	NM_178680	15754	-16322	Intragenic	http://genome.ucsc.edu/cgi-bin/hgTracks?org=mouse&db=mm9&position=chr11:82730478-82750674	chr11:82740478-82740674	Browse	197	18	0		1
Unc5a	NM_153131	-3892	-60479	Upstream	http://genome.ucsc.edu/cgi-bin/hgTracks?org=mouse&db=mm9&position=chr13:55036515-55057075	chr13:55046515-55047075	Browse	561	119	5		1
Nos1	NM_008712	-22324	-109017	Upstream	http://genome.ucsc.edu/cgi-bin/hgTracks?org=mouse&db=mm9&position=chr5:118284670-118304987	chr5:118294670-118294987	Browse	318	59	1		1
Fgf14	NM_010201	216881	2636	Downstream	http://genome.ucsc.edu/cgi-bin/hgTracks?org=mouse&db=mm9&position=chr14:124584389-124604907	chr14:124594389-124594907	Browse	519	79	2		1
Lgals2	NM_025622	-3834	-8502	Upstream	http://genome.ucsc.edu/cgi-bin/hgTracks?org=mouse&db=mm9&position=chr15:78667375-78687699	chr15:78677375-78677699	Browse	325	28	0		1
Aloxe3	NM_011786	-1101	-23839	Upstream	http://genome.ucsc.edu/cgi-bin/hgTracks?org=mouse&db=mm9&position=chr11:68928723-68948831	chr11:68938723-68938831	Browse	109	10	1		1
Cacna2d2	NM_020263	-18010	-147474	Upstream	http://genome.ucsc.edu/cgi-bin/hgTracks?org=mouse&db=mm9&position=chr9:107273923-107294447	chr9:107283923-107284447	Browse	525	78	3		1
Adcyap1	NM_009625	-1058	-7126	Upstream	http://genome.ucsc.edu/cgi-bin/hgTracks?org=mouse&db=mm9&position=chr17:93587391-93607994	chr17:93597391-93597994	Browse	604	129	2		1
Astn2	NM_019514	1018525	-5156	Intragenic	http://genome.ucsc.edu/cgi-bin/hgTracks?org=mouse&db=mm9&position=chr4:66050022-66070615	chr4:66060022-66060615	Browse	594	104	1		1
Neurog3	NM_009719	5103	3429	Downstream	http://genome.ucsc.edu/cgi-bin/hgTracks?org=mouse&db=mm9&position=chr10:61590711-61611215	chr10:61600711-61601215	Browse	505	94	0		1
2700062C07Rik	NM_026529	-116	-7013	Upstream	http://genome.ucsc.edu/cgi-bin/hgTracks?org=mouse&db=mm9&position=chr18:24619173-24639400	chr18:24629173-24629400	Browse	228	22	1		1
Grm5	NM_001081414	-14312	-546017	Upstream	http://genome.ucsc.edu/cgi-bin/hgTracks?org=mouse&db=mm9&position=chr7:94726478-94746898	chr7:94736478-94736898	Browse	421	62	1		1
Nptx2	NM_016789	-3157	-14734	Upstream	http://genome.ucsc.edu/cgi-bin/hgTracks?org=mouse&db=mm9&position=chr5:145293352-145313946	chr5:145303352-145303946	Browse	595	86	3		1
Lrrc4b	NM_198250	-10214	-31072	Upstream	http://genome.ucsc.edu/cgi-bin/hgTracks?org=mouse&db=mm9&position=chr7:51677399-51697762	chr7:51687399-51687762	Browse	364	35	1		1
Cux1	NM_198602	316130	-3141	Intragenic	http://genome.ucsc.edu/cgi-bin/hgTracks?org=mouse&db=mm9&position=chr5:137030077-137050213	chr5:137040077-137040213	Browse	137	10	1		1
Zfp322a	NM_172586	-35688	-51787	Upstream	http://genome.ucsc.edu/cgi-bin/hgTracks?org=mouse&db=mm9&position=chr13:23399231-23419429	chr13:23409231-23409429	Browse	199	19	0		1
Cdh22	NM_174988	128169	4958	Downstream	http://genome.ucsc.edu/cgi-bin/hgTracks?org=mouse&db=mm9&position=chr2:165054864-165075376	chr2:165064864-165065376	Browse	513	69	1		1
Pax2	NM_011037	-77604	-156238	Upstream	http://genome.ucsc.edu/cgi-bin/hgTracks?org=mouse&db=mm9&position=chr19:44744148-44764419	chr19:44754148-44754419	Browse	272	29	0		1
Bcan	NM_001109758	1094	-6749	Intragenic	http://genome.ucsc.edu/cgi-bin/hgTracks?org=mouse&db=mm9&position=chr3:87787250-87807647	chr3:87797250-87797647	Browse	398	39	1		1
Cabp7	NM_138948	11638	3680	Downstream	http://genome.ucsc.edu/cgi-bin/hgTracks?org=mouse&db=mm9&position=chr11:4640197-4660629	chr11:4650197-4650629	Browse	433	75	0		1
Rhbg	NM_021375	-21832	-33643	Upstream	http://genome.ucsc.edu/cgi-bin/hgTracks?org=mouse&db=mm9&position=chr3:88014637-88035232	chr3:88024637-88025232	Browse	596	115	2		1
Jph4	NM_001003829	-1395	-5533	Upstream	http://genome.ucsc.edu/cgi-bin/hgTracks?org=mouse&db=mm9&position=chr14:55718563-55738882	chr14:55728563-55728882	Browse	320	48	0		1
Cabp7	NM_138948	11880	3922	Downstream	http://genome.ucsc.edu/cgi-bin/hgTracks?org=mouse&db=mm9&position=chr11:4640647-4660758	chr11:4650647-4650758	Browse	112	9	1		1
Nptx1	NM_008730	1469	-7633	Intragenic	http://genome.ucsc.edu/cgi-bin/hgTracks?org=mouse&db=mm9&position=chr11:119391414-119411628	chr11:119401414-119401628	Browse	215	22	0		1
Slc6a17	NM_172271	44744	-5727	Intragenic	http://genome.ucsc.edu/cgi-bin/hgTracks?org=mouse&db=mm9&position=chr3:107305070-107325440	chr3:107315070-107315440	Browse	371	42	0		1
Apaf1	NM_001042558	-165675	-259108	Upstream	http://genome.ucsc.edu/cgi-bin/hgTracks?org=mouse&db=mm9&position=chr10:90276104-90296616	chr10:90286104-90286616	Browse	513	95	4		1
Onecut2	NM_194268	11379	-46746	Intragenic	http://genome.ucsc.edu/cgi-bin/hgTracks?org=mouse&db=mm9&position=chr18:64501314-64521503	chr18:64511314-64511503	Browse	190	16	0		1
Cadm3	NM_053199	27580	-5862	Intragenic	http://genome.ucsc.edu/cgi-bin/hgTracks?org=mouse&db=mm9&position=chr1:175281548-175302321	chr1:175291548-175292321	Browse	774	325	1		1
AI851790	NM_182807	-4702	-481606	Upstream	http://genome.ucsc.edu/cgi-bin/hgTracks?org=mouse&db=mm9&position=chr10:122686294-122706562	chr10:122696294-122696562	Browse	269	30	0		1
Ube2g2	NM_019803	51041	27371	Downstream	http://genome.ucsc.edu/cgi-bin/hgTracks?org=mouse&db=mm9&position=chr10:77126053-77146166	chr10:77136053-77136166	Browse	114	10	1		1
Smarcd3	NM_025891	3515	-5866	Intragenic	http://genome.ucsc.edu/cgi-bin/hgTracks?org=mouse&db=mm9&position=chr5:24091830-24112082	chr5:24101830-24102082	Browse	253	24	2		1
Ythdf1	NM_173761	-18888	-35448	Upstream	http://genome.ucsc.edu/cgi-bin/hgTracks?org=mouse&db=mm9&position=chr2:180609937-180630448	chr2:180619937-180620448	Browse	512	87	2		1
EG630499	NM_001081015	-2376	-5977	Upstream	http://genome.ucsc.edu/cgi-bin/hgTracks?org=mouse&db=mm9&position=chr17:34099369-34120112	chr17:34109369-34110112	Browse	744	187	2		1
Lypd4	NM_182785	2942	-2130	Intragenic	http://genome.ucsc.edu/cgi-bin/hgTracks?org=mouse&db=mm9&position=chr7:25642486-25662686	chr7:25652486-25652686	Browse	201	22	2		1
Dnttip2	NM_153806	33977	23119	Downstream	http://genome.ucsc.edu/cgi-bin/hgTracks?org=mouse&db=mm9&position=chr3:122001258-122021358	chr3:122011258-122011358	Browse	101	9	1		1
Pcdh1	NM_029357	20376	7307	Downstream	http://genome.ucsc.edu/cgi-bin/hgTracks?org=mouse&db=mm9&position=chr18:38366521-38387111	chr18:38376521-38377111	Browse	591	133	2		1
Chst11	NM_021439	-30224	-240619	Upstream	http://genome.ucsc.edu/cgi-bin/hgTracks?org=mouse&db=mm9&position=chr10:82407967-82428160	chr10:82417967-82418160	Browse	194	20	4		1
Defb7	NM_139220	289577	286898	Downstream	http://genome.ucsc.edu/cgi-bin/hgTracks?org=mouse&db=mm9&position=chr8:19774538-19794860	chr8:19784538-19784860	Browse	323	29	2		1
Pdia4	NM_009787	-17974	-35346	Upstream	http://genome.ucsc.edu/cgi-bin/hgTracks?org=mouse&db=mm9&position=chr6:47718110-47738318	chr6:47728110-47728318	Browse	209	24	2		1
Stap2	NM_145934	8837	347	Downstream	http://genome.ucsc.edu/cgi-bin/hgTracks?org=mouse&db=mm9&position=chr17:56135189-56155392	chr17:56145189-56145392	Browse	204	61	4		1
Zfp608	NM_175751	-189137	-291003	Upstream	http://genome.ucsc.edu/cgi-bin/hgTracks?org=mouse&db=mm9&position=chr18:54848462-54868661	chr18:54858462-54858661	Browse	200	18	2		1
Csmd1	NM_053171	-372588	-2015429	Upstream	http://genome.ucsc.edu/cgi-bin/hgTracks?org=mouse&db=mm9&position=chr8:15509806-15530005	chr8:15519806-15520005	Browse	200	33	4		1
Chordc1	NM_025844	-304468	-326202	Upstream	http://genome.ucsc.edu/cgi-bin/hgTracks?org=mouse&db=mm9&position=chr9:17782146-17802340	chr9:17792146-17792340	Browse	195	16	0		1
C230078M14Rik	NM_172851	407368	-305810	Intragenic	http://genome.ucsc.edu/cgi-bin/hgTracks?org=mouse&db=mm9&position=chr1:102066654-102086861	chr1:102076654-102076861	Browse	208	244	4		1
2610021K21Rik	NM_030172	-71922	-237834	Upstream	http://genome.ucsc.edu/cgi-bin/hgTracks?org=mouse&db=mm9&position=chr12:100873734-100893928	chr12:100883734-100883928	Browse	195	17	0		1
4930579E17Rik	NM_178629	434758	126832	Downstream	http://genome.ucsc.edu/cgi-bin/hgTracks?org=mouse&db=mm9&position=chr12:37532806-37552919	chr12:37542806-37542919	Browse	114	10	1		1
Avpr1b	NM_011924	-25072	-37959	Upstream	http://genome.ucsc.edu/cgi-bin/hgTracks?org=mouse&db=mm9&position=chr1:133460314-133480673	chr1:133470314-133470673	Browse	360	61	5		1
A630033E08Rik	NM_001110254	29726	9288	Downstream	http://genome.ucsc.edu/cgi-bin/hgTracks?org=mouse&db=mm9&position=chr17:23003336-23023533	chr17:23013336-23013533	Browse	198	20	2		1
Calb1	NM_009788	-28	-25474	Upstream	http://genome.ucsc.edu/cgi-bin/hgTracks?org=mouse&db=mm9&position=chr4:15798276-15818690	chr4:15808276-15808690	Browse	415	44	0		1
Cd36	NM_007643	-5267	-58948	Upstream	http://genome.ucsc.edu/cgi-bin/hgTracks?org=mouse&db=mm9&position=chr5:17272461-17292670	chr5:17282461-17282670	Browse	210	44	2		1
Glis2	NM_031184	-4277	-25522	Upstream	http://genome.ucsc.edu/cgi-bin/hgTracks?org=mouse&db=mm9&position=chr16:4580289-4600500	chr16:4590289-4590500	Browse	212	57	2		1
Ifna13	NM_177347	-2534	-3353	Upstream	http://genome.ucsc.edu/cgi-bin/hgTracks?org=mouse&db=mm9&position=chr4:88276929-88297128	chr4:88286929-88287128	Browse	200	22	2		1
Cd209a	NM_133238	11110	5576	Downstream	http://genome.ucsc.edu/cgi-bin/hgTracks?org=mouse&db=mm9&position=chr8:3744353-3764625	chr8:3754353-3754625	Browse	273	82	9		1
Lrig1	NM_008377	222373	126756	Downstream	http://genome.ucsc.edu/cgi-bin/hgTracks?org=mouse&db=mm9&position=chr6:94766742-94786945	chr6:94776742-94776945	Browse	204	95	4		1
4631416L12Rik	NM_001081295	-179539	-302984	Upstream	http://genome.ucsc.edu/cgi-bin/hgTracks?org=mouse&db=mm9&position=chr3:61953017-61973318	chr3:61963017-61963318	Browse	302	29	4		1
Tmtc2	NM_177368	50816	-336000	Intragenic	http://genome.ucsc.edu/cgi-bin/hgTracks?org=mouse&db=mm9&position=chr10:104665440-104685639	chr10:104675440-104675639	Browse	200	33	1		1
Agbl3	NM_178630	-40	-77541	Upstream	http://genome.ucsc.edu/cgi-bin/hgTracks?org=mouse&db=mm9&position=chr6:34720156-34740518	chr6:34730156-34730518	Browse	363	47	0		1
4930579E17Rik	NM_178629	434992	127066	Downstream	http://genome.ucsc.edu/cgi-bin/hgTracks?org=mouse&db=mm9&position=chr12:37532997-37553194	chr12:37542997-37543194	Browse	198	13	1		1
Abt1	NM_013924	-5425	-10931	Upstream	http://genome.ucsc.edu/cgi-bin/hgTracks?org=mouse&db=mm9&position=chr13:23494558-23514953	chr13:23504558-23504953	Browse	396	55	6		1
Slc33a1	NM_015728	22325	-73	Intragenic	http://genome.ucsc.edu/cgi-bin/hgTracks?org=mouse&db=mm9&position=chr3:63758488-63778794	chr3:63768488-63768794	Browse	307	36	4		1
Ogt	NM_139144	58289	14003	Downstream	http://genome.ucsc.edu/cgi-bin/hgTracks?org=mouse&db=mm9&position=chrX:98883614-98903801	chrX:98893614-98893801	Browse	188	14	1		1
2410127E18Rik	NM_029742	58875	5609	Downstream	http://genome.ucsc.edu/cgi-bin/hgTracks?org=mouse&db=mm9&position=chr6:30400648-30420889	chr6:30410648-30410889	Browse	242	20	1		1
Abt1	NM_013924	-17481	-22987	Upstream	http://genome.ucsc.edu/cgi-bin/hgTracks?org=mouse&db=mm9&position=chr13:23482685-23502931	chr13:23492685-23492931	Browse	247	23	2		1
Sec23ip	NM_001029982	-127	-38934	Upstream	http://genome.ucsc.edu/cgi-bin/hgTracks?org=mouse&db=mm9&position=chr7:135877911-135898659	chr7:135887911-135888659	Browse	749	298	4		1
Nudt9	NM_028794	-538	-18895	Upstream	http://genome.ucsc.edu/cgi-bin/hgTracks?org=mouse&db=mm9&position=chr5:104465373-104485569	chr5:104475373-104475569	Browse	197	17	1		1
Abt1	NM_013924	-6276	-11782	Upstream	http://genome.ucsc.edu/cgi-bin/hgTracks?org=mouse&db=mm9&position=chr13:23493902-23514039	chr13:23503902-23504039	Browse	138	11	1		1
Fcgr1	NM_010186	127257	116196	Downstream	http://genome.ucsc.edu/cgi-bin/hgTracks?org=mouse&db=mm9&position=chr3:96203976-96224189	chr3:96213976-96214189	Browse	214	19	1		1
Iqsec3	NM_001033354	100278	-468	Intragenic	http://genome.ucsc.edu/cgi-bin/hgTracks?org=mouse&db=mm9&position=chr6:121413023-121433575	chr6:121423023-121423575	Browse	553	118	0		1
Pmaip1	NM_021451	2641	-4314	Intragenic	http://genome.ucsc.edu/cgi-bin/hgTracks?org=mouse&db=mm9&position=chr18:66610691-66631024	chr18:66620691-66621024	Browse	334	38	1		1
Tmem145	NM_183311	411	-9677	Intragenic	http://genome.ucsc.edu/cgi-bin/hgTracks?org=mouse&db=mm9&position=chr7:26081387-26101689	chr7:26091387-26091689	Browse	303	51	2		1
Six6os1	NM_029444	36850	193	Downstream	http://genome.ucsc.edu/cgi-bin/hgTracks?org=mouse&db=mm9&position=chr12:74008765-74029120	chr12:74018765-74019120	Browse	356	57	0		1
Esx1	NM_007957	6499	1569	Downstream	http://genome.ucsc.edu/cgi-bin/hgTracks?org=mouse&db=mm9&position=chrX:133646304-133666506	chrX:133656304-133656506	Browse	203	19	1		1
Cidea	NM_007702	-1616	-25847	Upstream	http://genome.ucsc.edu/cgi-bin/hgTracks?org=mouse&db=mm9&position=chr18:67491341-67511904	chr18:67501341-67501904	Browse	564	82	3		1
Inhbb	NM_008381	2303	-4481	Intragenic	http://genome.ucsc.edu/cgi-bin/hgTracks?org=mouse&db=mm9&position=chr1:121304243-121324448	chr1:121314243-121314448	Browse	206	20	0		1
Zfp322a	NM_172586	-45509	-61608	Upstream	http://genome.ucsc.edu/cgi-bin/hgTracks?org=mouse&db=mm9&position=chr13:23389409-23409523	chr13:23399409-23399523	Browse	115	10	1		1
Kcnn2	NM_080465	3795	-121935	Intragenic	http://genome.ucsc.edu/cgi-bin/hgTracks?org=mouse&db=mm9&position=chr18:45713376-45733871	chr18:45723376-45723871	Browse	496	56	1		1
Pdia4	NM_009787	-14502	-31874	Upstream	http://genome.ucsc.edu/cgi-bin/hgTracks?org=mouse&db=mm9&position=chr6:47721557-47741696	chr6:47731557-47731696	Browse	140	13	0		1
Iqsec3	NM_001033354	104965	4219	Downstream	http://genome.ucsc.edu/cgi-bin/hgTracks?org=mouse&db=mm9&position=chr6:121417741-121438129	chr6:121427741-121428129	Browse	389	61	0		1
Stag3	NM_016964	-53	-31938	Upstream	http://genome.ucsc.edu/cgi-bin/hgTracks?org=mouse&db=mm9&position=chr5:138711390-138731813	chr5:138721390-138721813	Browse	424	71	0		1
Tgm2	NM_009373	38963	8975	Downstream	http://genome.ucsc.edu/cgi-bin/hgTracks?org=mouse&db=mm9&position=chr2:157970897-157991203	chr2:157980897-157981203	Browse	307	31	2		1
Tex19	NM_028602	40	-2131	Intragenic	http://genome.ucsc.edu/cgi-bin/hgTracks?org=mouse&db=mm9&position=chr11:120997233-121017572	chr11:121007233-121007572	Browse	340	44	1		1
Nktr	NM_010918	-196	-37857	Upstream	http://genome.ucsc.edu/cgi-bin/hgTracks?org=mouse&db=mm9&position=chr9:121617794-121638418	chr9:121627794-121628418	Browse	625	67	1		1
Dyrk1b	NM_001037957	34878	27066	Downstream	http://genome.ucsc.edu/cgi-bin/hgTracks?org=mouse&db=mm9&position=chr7:28989312-29009430	chr7:28999312-28999430	Browse	119	11	1		1
Efha1	NM_028643	82978	-5	Intragenic	http://genome.ucsc.edu/cgi-bin/hgTracks?org=mouse&db=mm9&position=chr14:58607955-58628426	chr14:58617955-58618426	Browse	472	98	2		1
Cetn3	NM_007684	593	-13273	Intragenic	http://genome.ucsc.edu/cgi-bin/hgTracks?org=mouse&db=mm9&position=chr13:81912801-81932956	chr13:81922801-81922956	Browse	156	13	0		1
Mylc2b	NM_023402	-10168	-26722	Upstream	http://genome.ucsc.edu/cgi-bin/hgTracks?org=mouse&db=mm9&position=chr17:71302959-71323183	chr17:71312959-71313183	Browse	225	109	5		1
Ppp1r9a	NM_181595	20629	-241713	Intragenic	http://genome.ucsc.edu/cgi-bin/hgTracks?org=mouse&db=mm9&position=chr6:4863868-4884026	chr6:4873868-4874026	Browse	159	10	1		1
Hist1h2bb	NM_175664	118	-350	Intragenic	http://genome.ucsc.edu/cgi-bin/hgTracks?org=mouse&db=mm9&position=chr13:23828598-23848790	chr13:23838598-23838790	Browse	193	16	1		1
Lcp2	NM_010696	51408	6328	Downstream	http://genome.ucsc.edu/cgi-bin/hgTracks?org=mouse&db=mm9&position=chr11:33988437-34008808	chr11:33998437-33998808	Browse	372	57	0		1
Mme	NM_008604	220649	134289	Downstream	http://genome.ucsc.edu/cgi-bin/hgTracks?org=mouse&db=mm9&position=chr3:63310342-63330491	chr3:63320342-63320491	Browse	150	10	1		1
Dpf3	NM_058212	59787	-398687	Intragenic	http://genome.ucsc.edu/cgi-bin/hgTracks?org=mouse&db=mm9&position=chr12:84419875-84440089	chr12:84429875-84430089	Browse	215	21	0		1
Tyrp1	NM_031202	-2060205	-2077694	Upstream	http://genome.ucsc.edu/cgi-bin/hgTracks?org=mouse&db=mm9&position=chr4:78409864-78430062	chr4:78419864-78420062	Browse	199	18	2		1
Nsun3	NM_178925	51929	64	Downstream	http://genome.ucsc.edu/cgi-bin/hgTracks?org=mouse&db=mm9&position=chr16:62776384-62796926	chr16:62786384-62786926	Browse	543	140	5		1
Wdr59	NM_176923	-4033	-75813	Upstream	http://genome.ucsc.edu/cgi-bin/hgTracks?org=mouse&db=mm9&position=chr8:113959907-113980252	chr8:113969907-113970252	Browse	346	41	2		1
4933411K20Rik	NM_025747	-6075	-32110	Upstream	http://genome.ucsc.edu/cgi-bin/hgTracks?org=mouse&db=mm9&position=chr8:47238778-47258900	chr8:47248778-47248900	Browse	123	11	0		1
Slc25a4	NM_007450	3724	58	Downstream	http://genome.ucsc.edu/cgi-bin/hgTracks?org=mouse&db=mm9&position=chr8:47286189-47306685	chr8:47296189-47296685	Browse	497	79	2		1
Pou3f3	NM_008900	-260521	-263585	Upstream	http://genome.ucsc.edu/cgi-bin/hgTracks?org=mouse&db=mm9&position=chr1:42483339-42503574	chr1:42493339-42493574	Browse	236	31	0		1
Stard13	NM_146258	331328	178763	Downstream	http://genome.ucsc.edu/cgi-bin/hgTracks?org=mouse&db=mm9&position=chr5:152161442-152181602	chr5:152171442-152171602	Browse	161	16	0		1
Cetn3	NM_007684	-144	-14010	Upstream	http://genome.ucsc.edu/cgi-bin/hgTracks?org=mouse&db=mm9&position=chr13:81912090-81932201	chr13:81922090-81922201	Browse	112	9	1		1
H2afz	NM_016750	-32130	-34454	Upstream	http://genome.ucsc.edu/cgi-bin/hgTracks?org=mouse&db=mm9&position=chr3:137485352-137505550	chr3:137495352-137495550	Browse	199	18	1		1
Obfc2b	NM_027257	7576	-826	Intragenic	http://genome.ucsc.edu/cgi-bin/hgTracks?org=mouse&db=mm9&position=chr10:127835853-127856304	chr10:127845853-127846304	Browse	452	47	3		1
Stk11	NM_011492	14290	355	Downstream	http://genome.ucsc.edu/cgi-bin/hgTracks?org=mouse&db=mm9&position=chr10:79583518-79603621	chr10:79593518-79593621	Browse	104	9	1		1
Upk1a	NM_026815	-2852	-12235	Upstream	http://genome.ucsc.edu/cgi-bin/hgTracks?org=mouse&db=mm9&position=chr7:31375147-31395341	chr7:31385147-31385341	Browse	195	18	0		1
Rpl38	NM_001048057	-15910	-19699	Upstream	http://genome.ucsc.edu/cgi-bin/hgTracks?org=mouse&db=mm9&position=chr11:114503686-114524286	chr11:114513686-114514286	Browse	601	74	2		1
Hist1h3c	NM_175653	-218	-698	Upstream	http://genome.ucsc.edu/cgi-bin/hgTracks?org=mouse&db=mm9&position=chr13:23826630-23846754	chr13:23836630-23836754	Browse	125	11	0		1
Flrt1	NM_201411	47245	36566	Downstream	http://genome.ucsc.edu/cgi-bin/hgTracks?org=mouse&db=mm9&position=chr19:7206586-7226813	chr19:7216586-7216813	Browse	228	22	1		1
Cdkn2b	NM_007670	7343	2709	Downstream	http://genome.ucsc.edu/cgi-bin/hgTracks?org=mouse&db=mm9&position=chr4:88949230-88969873	chr4:88959230-88959873	Browse	644	137	0		1
Mfng	NM_008595	-5875	-23438	Upstream	http://genome.ucsc.edu/cgi-bin/hgTracks?org=mouse&db=mm9&position=chr15:78570295-78590779	chr15:78580295-78580779	Browse	485	84	2		1
Lgmn	NM_011175	4603	-40997	Intragenic	http://genome.ucsc.edu/cgi-bin/hgTracks?org=mouse&db=mm9&position=chr12:103626849-103647060	chr12:103636849-103637060	Browse	212	22	1		1
Aip	NM_016666	11399	17	Downstream	http://genome.ucsc.edu/cgi-bin/hgTracks?org=mouse&db=mm9&position=chr19:4115750-4135910	chr19:4125750-4125910	Browse	161	15	0		1
Fbxo41	NM_001001160	12876	-20433	Intragenic	http://genome.ucsc.edu/cgi-bin/hgTracks?org=mouse&db=mm9&position=chr6:85422260-85442562	chr6:85432260-85432562	Browse	303	33	2		0
1600002O04Rik	NM_001044380	22147	116	Downstream	http://genome.ucsc.edu/cgi-bin/hgTracks?org=mouse&db=mm9&position=chr12:109556513-109576711	chr12:109566513-109566711	Browse	199	18	0		0
Centg1	NM_001033263	12102	-2161	Intragenic	http://genome.ucsc.edu/cgi-bin/hgTracks?org=mouse&db=mm9&position=chr10:126517757-126538281	chr10:126527757-126528281	Browse	525	68	0		0
Ptchd2	NM_001083342	49963	-1146	Intragenic	http://genome.ucsc.edu/cgi-bin/hgTracks?org=mouse&db=mm9&position=chr4:147650741-147671187	chr4:147660741-147661187	Browse	447	91	1		0
Slc12a5	NM_020333	646	-31098	Intragenic	http://genome.ucsc.edu/cgi-bin/hgTracks?org=mouse&db=mm9&position=chr2:164783933-164804338	chr2:164793933-164794338	Browse	406	61	0		0
Ankrd13b	NM_172945	18325	-867	Intragenic	http://genome.ucsc.edu/cgi-bin/hgTracks?org=mouse&db=mm9&position=chr11:77292170-77312450	chr11:77302170-77302450	Browse	281	34	0		0
Nos2	NM_010927	31729	-7537	Intragenic	http://genome.ucsc.edu/cgi-bin/hgTracks?org=mouse&db=mm9&position=chr11:78755880-78776453	chr11:78765880-78766453	Browse	574	69	1		0
Rnd1	NM_172612	8226	-31	Intragenic	http://genome.ucsc.edu/cgi-bin/hgTracks?org=mouse&db=mm9&position=chr15:98497805-98517937	chr15:98507805-98507937	Browse	133	11	0		0
40241	NM_001045533	109997	544	Downstream	http://genome.ucsc.edu/cgi-bin/hgTracks?org=mouse&db=mm9&position=chr1:72573550-72593823	chr1:72583550-72583823	Browse	274	34	0		0
Ebf4	NM_152993	66837	-7691	Intragenic	http://genome.ucsc.edu/cgi-bin/hgTracks?org=mouse&db=mm9&position=chr2:130178391-130198655	chr2:130188391-130188655	Browse	265	28	1		0
Foxb2	NM_008023	83521	82006	Downstream	http://genome.ucsc.edu/cgi-bin/hgTracks?org=mouse&db=mm9&position=chr19:17020120-17040458	chr19:17030120-17030458	Browse	339	35	0		0
Cacna1b	NM_001042528	155462	-1016	Intragenic	http://genome.ucsc.edu/cgi-bin/hgTracks?org=mouse&db=mm9&position=chr2:24607284-24627799	chr2:24617284-24617799	Browse	516	59	1		0
Best2	NM_145388	4237	-2152	Intragenic	http://genome.ucsc.edu/cgi-bin/hgTracks?org=mouse&db=mm9&position=chr8:87525231-87545431	chr8:87535231-87535431	Browse	201	19	1		0
[truncated: 4,806 more rows]
