# Supplementary material for: REST–Mediated Recruitment of Polycomb Repressor Complexes in Mammalian Cells
Source: PLoS Genet. 2012 Mar 1;8(3):e1002494. doi: 10.1371/journal.pgen.1002494 (PMC3291536; doi:10.1371/journal.pgen.1002494)
Supplement: Table S6 — Lists of all Rnf2 peaks identified in E14 Wt and Eed−/− mES cells. Supporting material for Figure 5. (XLS) [file pgen.1002494.s014.xls]

## Sheet: RNF2 E14 Wt
Gene		RNF2 wt peak
Closest Gene (tss)	Accession#	tss distance	ts end distance	Position		Coordinate	Link	Peak length	# of pos reads	# of neg reads
Slco5a1	NM_172841	492	125078	Upstream	http://genome.ucsc.edu/cgi-bin/hgTracks?org=mouse&db=mm9&position=chr1:12971533-12991882	chr1:12971533-12991882	Browse	350	41	1
Pou3f3	NM_008900	-260253	-263317	Upstream	http://genome.ucsc.edu/cgi-bin/hgTracks?org=mouse&db=mm9&position=chr1:42483668-42503806	chr1:42483668-42503806	Browse	139	10	0
Cdk5r2	NM_009872	1164	-1540	Intragenic	http://genome.ucsc.edu/cgi-bin/hgTracks?org=mouse&db=mm9&position=chr1:74892227-74913304	chr1:74892227-74913304	Browse	1078	148	1
Cdk5r2	NM_009872	1903	-801	Intragenic	http://genome.ucsc.edu/cgi-bin/hgTracks?org=mouse&db=mm9&position=chr1:74893435-74913575	chr1:74893435-74913575	Browse	141	11	1
Cryba2	NM_021541	-206	2986	Intragenic	http://genome.ucsc.edu/cgi-bin/hgTracks?org=mouse&db=mm9&position=chr1:74928739-74950266	chr1:74928739-74950266	Browse	1528	236	4
C230078M14Rik	NM_172851	407416	-305762	Intragenic	http://genome.ucsc.edu/cgi-bin/hgTracks?org=mouse&db=mm9&position=chr1:102066655-102086859	chr1:102066655-102086859	Browse	205	63	4
Avpr1b	NM_011924	-25319	-38206	Upstream	http://genome.ucsc.edu/cgi-bin/hgTracks?org=mouse&db=mm9&position=chr1:133460316-133480425	chr1:133460316-133480425	Browse	110	15	2
Avpr1b	NM_011924	-25081	-37968	Upstream	http://genome.ucsc.edu/cgi-bin/hgTracks?org=mouse&db=mm9&position=chr1:133460551-133480666	chr1:133460551-133480666	Browse	116	12	1
Nmnat2	NM_175460	539	-163622	Intragenic	http://genome.ucsc.edu/cgi-bin/hgTracks?org=mouse&db=mm9&position=chr1:154792669-154812869	chr1:154792669-154812869	Browse	201	20	0
Chst11	NM_021439	-30225	-240620	Upstream	http://genome.ucsc.edu/cgi-bin/hgTracks?org=mouse&db=mm9&position=chr10:82407965-82428066	chr10:82407965-82428066	Browse	102	11	1
Tmtc2	NM_177368	-335995	50821	Intragenic	http://genome.ucsc.edu/cgi-bin/hgTracks?org=mouse&db=mm9&position=chr10:104665441-104685639	chr10:104665441-104685639	Browse	199	17	1
Lgr5	NM_010195	-672	136795	Intragenic	http://genome.ucsc.edu/cgi-bin/hgTracks?org=mouse&db=mm9&position=chr10:115014076-115034252	chr10:115014076-115034252	Browse	177	15	0
Lgr5	NM_010195	-288	137179	Intragenic	http://genome.ucsc.edu/cgi-bin/hgTracks?org=mouse&db=mm9&position=chr10:115014489-115034606	chr10:115014489-115034606	Browse	118	10	1
Tlx3	NM_019916	-224	1957	Intragenic	http://genome.ucsc.edu/cgi-bin/hgTracks?org=mouse&db=mm9&position=chr11:33093165-33113305	chr11:33093165-33113305	Browse	141	13	0
Tlx3	NM_019916	696	2877	Upstream	http://genome.ucsc.edu/cgi-bin/hgTracks?org=mouse&db=mm9&position=chr11:33093527-33114782	chr11:33093527-33114782	Browse	1256	186	2
Lcp2	NM_010696	51440	6360	Downstream	http://genome.ucsc.edu/cgi-bin/hgTracks?org=mouse&db=mm9&position=chr11:33988546-34008733	chr11:33988546-34008733	Browse	188	16	0
Car10	NM_028296	-1496	-503752	Upstream	http://genome.ucsc.edu/cgi-bin/hgTracks?org=mouse&db=mm9&position=chr11:92949199-92969333	chr11:92949199-92969333	Browse	135	12	0
Ccdc44	NM_027346	700	-6806	Intragenic	http://genome.ucsc.edu/cgi-bin/hgTracks?org=mouse&db=mm9&position=chr11:105918021-105938219	chr11:105918021-105938219	Browse	199	20	3
Tex19	NM_028602	-443	-2614	Upstream	http://genome.ucsc.edu/cgi-bin/hgTracks?org=mouse&db=mm9&position=chr11:120996956-121017069	chr11:120996956-121017069	Browse	114	11	0
Tex19	NM_028602	-136	-2307	Upstream	http://genome.ucsc.edu/cgi-bin/hgTracks?org=mouse&db=mm9&position=chr11:120997228-121017412	chr11:120997228-121017412	Browse	185	16	0
4930579E17Rik	NM_178629	434758	126832	Downstream	http://genome.ucsc.edu/cgi-bin/hgTracks?org=mouse&db=mm9&position=chr12:37532807-37552919	chr12:37532807-37552919	Browse	113	9	1
Insm2	NM_020287	1619	-1482	Intragenic	http://genome.ucsc.edu/cgi-bin/hgTracks?org=mouse&db=mm9&position=chr12:56691438-56711605	chr12:56691438-56711605	Browse	168	13	1
Six6	NM_011384	-212	-5167	Upstream	http://genome.ucsc.edu/cgi-bin/hgTracks?org=mouse&db=mm9&position=chr12:74030655-74050782	chr12:74030655-74050782	Browse	128	12	0
Six6	NM_011384	594	-4361	Intragenic	http://genome.ucsc.edu/cgi-bin/hgTracks?org=mouse&db=mm9&position=chr12:74031280-74051769	chr12:74031280-74051769	Browse	490	50	0
Dpf3	NM_058212	-398591	59883	Intragenic	http://genome.ucsc.edu/cgi-bin/hgTracks?org=mouse&db=mm9&position=chr12:84420010-84440123	chr12:84420010-84440123	Browse	114	10	0
2610021K21Rik	NM_030172	-237851	-71939	Downstream	http://genome.ucsc.edu/cgi-bin/hgTracks?org=mouse&db=mm9&position=chr12:100873740-100893862	chr12:100873740-100893862	Browse	123	10	0
Abt1	NM_013924	-22963	-17457	Downstream	http://genome.ucsc.edu/cgi-bin/hgTracks?org=mouse&db=mm9&position=chr13:23482715-23502828	chr13:23482715-23502828	Browse	114	9	1
Abt1	NM_013924	-11369	-5863	Downstream	http://genome.ucsc.edu/cgi-bin/hgTracks?org=mouse&db=mm9&position=chr13:23494278-23514454	chr13:23494278-23514454	Browse	177	12	2
Abt1	NM_013924	-11157	-5651	Downstream	http://genome.ucsc.edu/cgi-bin/hgTracks?org=mouse&db=mm9&position=chr13:23494494-23514661	chr13:23494494-23514661	Browse	168	16	1
Hist1h2bb	NM_175664	24	-444	Intragenic	http://genome.ucsc.edu/cgi-bin/hgTracks?org=mouse&db=mm9&position=chr13:23828563-23848688	chr13:23828563-23848688	Browse	126	9	1
Hrh2	NM_008286	-1980	-24935	Upstream	http://genome.ucsc.edu/cgi-bin/hgTracks?org=mouse&db=mm9&position=chr13:54275421-54295613	chr13:54275421-54295613	Browse	193	25	5
Nr2f1	NM_010151	11162	21170	Upstream	http://genome.ucsc.edu/cgi-bin/hgTracks?org=mouse&db=mm9&position=chr13:78338386-78360424	chr13:78338386-78360424	Browse	2039	299	3
Cetn3	NM_007684	573	-13293	Intragenic	http://genome.ucsc.edu/cgi-bin/hgTracks?org=mouse&db=mm9&position=chr13:81912773-81932952	chr13:81912773-81932952	Browse	180	13	0
Otp	NM_011021	1158	-6897	Intragenic	http://genome.ucsc.edu/cgi-bin/hgTracks?org=mouse&db=mm9&position=chr13:95635436-95658041	chr13:95635436-95658041	Browse	2606	471	4
Otp	NM_011021	2680	-5375	Intragenic	http://genome.ucsc.edu/cgi-bin/hgTracks?org=mouse&db=mm9&position=chr13:95638207-95658315	chr13:95638207-95658315	Browse	109	9	1
Prrxl1	NM_001001796	-2210	-51530	Upstream	http://genome.ucsc.edu/cgi-bin/hgTracks?org=mouse&db=mm9&position=chr14:33400679-33421125	chr14:33400679-33421125	Browse	447	37	2
Efha1	NM_028643	136	83119	Upstream	http://genome.ucsc.edu/cgi-bin/hgTracks?org=mouse&db=mm9&position=chr14:58608042-58628427	chr14:58608042-58628427	Browse	386	48	2
Pcdh8	NM_001042726	-1887	2630	Intragenic	http://genome.ucsc.edu/cgi-bin/hgTracks?org=mouse&db=mm9&position=chr14:80159136-80179304	chr14:80159136-80179304	Browse	169	12	0
Pcdh8	NM_001042726	-1616	2901	Intragenic	http://genome.ucsc.edu/cgi-bin/hgTracks?org=mouse&db=mm9&position=chr14:80159344-80179638	chr14:80159344-80179638	Browse	295	29	1
Pcdh8	NM_001042726	-1202	3315	Intragenic	http://genome.ucsc.edu/cgi-bin/hgTracks?org=mouse&db=mm9&position=chr14:80159838-80179971	chr14:80159838-80179971	Browse	134	12	0
Pcdh8	NM_001042726	-418	4099	Intragenic	http://genome.ucsc.edu/cgi-bin/hgTracks?org=mouse&db=mm9&position=chr14:80159975-80181402	chr14:80159975-80181402	Browse	1428	204	2
Rxfp3	NM_178717	-429	3823	Intragenic	http://genome.ucsc.edu/cgi-bin/hgTracks?org=mouse&db=mm9&position=chr15:10957241-10977347	chr15:10957241-10977347	Browse	107	10	0
Fbln1	NM_010180	-28309	-107955	Upstream	http://genome.ucsc.edu/cgi-bin/hgTracks?org=mouse&db=mm9&position=chr15:84998079-85018182	chr15:84998079-85018182	Browse	104	17	2
Glis2	NM_031184	-4314	-25559	Upstream	http://genome.ucsc.edu/cgi-bin/hgTracks?org=mouse&db=mm9&position=chr16:4580297-4600498	chr16:4580297-4600498	Browse	202	23	2
Nsun3	NM_178925	447	52312	Upstream	http://genome.ucsc.edu/cgi-bin/hgTracks?org=mouse&db=mm9&position=chr16:62776925-62797053	chr16:62776925-62797053	Browse	129	13	1
A630033E08Rik	NM_001110254	9332	29770	Upstream	http://genome.ucsc.edu/cgi-bin/hgTracks?org=mouse&db=mm9&position=chr17:23003336-23023530	chr17:23003336-23023530	Browse	195	17	2
Paqr4	NM_023824	-145	4000	Intragenic	http://genome.ucsc.edu/cgi-bin/hgTracks?org=mouse&db=mm9&position=chr17:23867076-23887228	chr17:23867076-23887228	Browse	153	14	0
Stap2	NM_145934	302	8792	Upstream	http://genome.ucsc.edu/cgi-bin/hgTracks?org=mouse&db=mm9&position=chr17:56135194-56155391	chr17:56135194-56155391	Browse	198	27	4
Mylc2b	NM_023402	-26774	-10220	Downstream	http://genome.ucsc.edu/cgi-bin/hgTracks?org=mouse&db=mm9&position=chr17:71302983-71323181	chr17:71302983-71323181	Browse	199	36	5
Alk	NM_007439	-344	734976	Intragenic	http://genome.ucsc.edu/cgi-bin/hgTracks?org=mouse&db=mm9&position=chr17:72943122-72963484	chr17:72943122-72963484	Browse	363	36	0
Kcnk12	NM_199251	156	52330	Upstream	http://genome.ucsc.edu/cgi-bin/hgTracks?org=mouse&db=mm9&position=chr17:88187377-88207602	chr17:88187377-88207602	Browse	226	25	0
Brunol4	NM_133195	-654	274389	Intragenic	http://genome.ucsc.edu/cgi-bin/hgTracks?org=mouse&db=mm9&position=chr18:25901757-25922250	chr18:25901757-25922250	Browse	494	80	1
Pcdha12	NM_138663	548	-166880	Intragenic	http://genome.ucsc.edu/cgi-bin/hgTracks?org=mouse&db=mm9&position=chr18:37170314-37190547	chr18:37170314-37190547	Browse	234	21	1
Pcdha12	NM_138663	1169	-166259	Intragenic	http://genome.ucsc.edu/cgi-bin/hgTracks?org=mouse&db=mm9&position=chr18:37170878-37191226	chr18:37170878-37191226	Browse	349	37	2
Pou4f3	NM_138945	757	-611	Intragenic	http://genome.ucsc.edu/cgi-bin/hgTracks?org=mouse&db=mm9&position=chr18:42544077-42566028	chr18:42544077-42566028	Browse	1952	388	1
Zfp608	NM_175751	-291004	-189138	Downstream	http://genome.ucsc.edu/cgi-bin/hgTracks?org=mouse&db=mm9&position=chr18:54848462-54868663	chr18:54848462-54868663	Browse	202	23	2
Mc2r	NM_008560	262856	285209	Upstream	http://genome.ucsc.edu/cgi-bin/hgTracks?org=mouse&db=mm9&position=chr18:68841662-68861875	chr18:68841662-68861875	Browse	214	60	4
Mex3c	NM_001039214	-39244	-59118	Upstream	http://genome.ucsc.edu/cgi-bin/hgTracks?org=mouse&db=mm9&position=chr18:73683011-73703216	chr18:73683011-73703216	Browse	206	58	3
Corl2	NM_001109743	-9284	-53222	Upstream	http://genome.ucsc.edu/cgi-bin/hgTracks?org=mouse&db=mm9&position=chr18:77075809-77095909	chr18:77075809-77095909	Browse	101	10	0
Corl2	NM_001109743	-8901	-52839	Upstream	http://genome.ucsc.edu/cgi-bin/hgTracks?org=mouse&db=mm9&position=chr18:77076153-77096330	chr18:77076153-77096330	Browse	178	16	0
Corl2	NM_001109743	-8459	-52397	Upstream	http://genome.ucsc.edu/cgi-bin/hgTracks?org=mouse&db=mm9&position=chr18:77076566-77096802	chr18:77076566-77096802	Browse	237	21	1
Neto1	NM_144946	-696945	-803267	Upstream	http://genome.ucsc.edu/cgi-bin/hgTracks?org=mouse&db=mm9&position=chr18:85857300-85877495	chr18:85857300-85877495	Browse	196	13	1
Nrxn2	NM_020253	204	-104998	Intragenic	http://genome.ucsc.edu/cgi-bin/hgTracks?org=mouse&db=mm9&position=chr19:6418162-6438275	chr19:6418162-6438275	Browse	114	10	0
Rps6ka4	NM_019924	-9759	1759	Intragenic	http://genome.ucsc.edu/cgi-bin/hgTracks?org=mouse&db=mm9&position=chr19:6895200-6915464	chr19:6895200-6915464	Browse	265	23	2
Gad2	NM_008078	-375	-71926	Upstream	http://genome.ucsc.edu/cgi-bin/hgTracks?org=mouse&db=mm9&position=chr2:22466505-22488437	chr2:22466505-22488437	Browse	1933	246	4
Fubp3	NM_001033389	66856	22153	Downstream	http://genome.ucsc.edu/cgi-bin/hgTracks?org=mouse&db=mm9&position=chr2:31482515-31507868	chr2:31482515-31507868	Browse	5354	1077	5
Neurod1	NM_010894	-2006	1990	Intragenic	http://genome.ucsc.edu/cgi-bin/hgTracks?org=mouse&db=mm9&position=chr2:79284727-79304846	chr2:79284727-79304846	Browse	120	10	0
Ttc17	NM_183106	-166037	-60113	Downstream	http://genome.ucsc.edu/cgi-bin/hgTracks?org=mouse&db=mm9&position=chr2:94070506-94091112	chr2:94070506-94091112	Browse	607	60	0
Bdnf	NM_007540	500	-51844	Intragenic	http://genome.ucsc.edu/cgi-bin/hgTracks?org=mouse&db=mm9&position=chr2:109505259-109525453	chr2:109505259-109525453	Browse	195	17	1
Meis2	NM_010825	4141	206186	Upstream	http://genome.ucsc.edu/cgi-bin/hgTracks?org=mouse&db=mm9&position=chr2:115884932-115905048	chr2:115884932-115905048	Browse	117	10	0
Meis2	NM_010825	4278	206323	Upstream	http://genome.ucsc.edu/cgi-bin/hgTracks?org=mouse&db=mm9&position=chr2:115885072-115905181	chr2:115885072-115905181	Browse	110	10	0
Meis2	NM_010825	4575	206620	Upstream	http://genome.ucsc.edu/cgi-bin/hgTracks?org=mouse&db=mm9&position=chr2:115885370-115905477	chr2:115885370-115905477	Browse	108	10	0
Meis2	NM_010825	4823	206868	Upstream	http://genome.ucsc.edu/cgi-bin/hgTracks?org=mouse&db=mm9&position=chr2:115885577-115905767	chr2:115885577-115905767	Browse	191	16	0
Tgm2	NM_009373	8602	38590	Upstream	http://genome.ucsc.edu/cgi-bin/hgTracks?org=mouse&db=mm9&position=chr2:157970665-157990795	chr2:157970665-157990795	Browse	131	13	1
Tgm2	NM_009373	8860	38848	Upstream	http://genome.ucsc.edu/cgi-bin/hgTracks?org=mouse&db=mm9&position=chr2:157970925-157991051	chr2:157970925-157991051	Browse	127	10	1
Kcnb1	NM_008420	-373	85044	Intragenic	http://genome.ucsc.edu/cgi-bin/hgTracks?org=mouse&db=mm9&position=chr2:167003847-167024004	chr2:167003847-167024004	Browse	158	12	0
Cbln4	NM_175631	-761	6370	Intragenic	http://genome.ucsc.edu/cgi-bin/hgTracks?org=mouse&db=mm9&position=chr2:171858009-171878400	chr2:171858009-171878400	Browse	392	35	1
Ghsr	NM_177330	-1074	-7734	Upstream	http://genome.ucsc.edu/cgi-bin/hgTracks?org=mouse&db=mm9&position=chr3:27259148-27279248	chr3:27259148-27279248	Browse	101	9	1
Ghsr	NM_177330	-129	-6789	Upstream	http://genome.ucsc.edu/cgi-bin/hgTracks?org=mouse&db=mm9&position=chr3:27259847-27280438	chr3:27259847-27280438	Browse	592	61	1
4631416L12Rik	NM_001081295	-179539	-302984	Upstream	http://genome.ucsc.edu/cgi-bin/hgTracks?org=mouse&db=mm9&position=chr3:61953107-61973211	chr3:61953107-61973211	Browse	105	10	1
Mme	NM_008604	220600	134240	Downstream	http://genome.ucsc.edu/cgi-bin/hgTracks?org=mouse&db=mm9&position=chr3:63310296-63330490	chr3:63310296-63330490	Browse	195	11	1
Slc33a1	NM_015728	87	22485	Upstream	http://genome.ucsc.edu/cgi-bin/hgTracks?org=mouse&db=mm9&position=chr3:63758661-63778822	chr3:63758661-63778822	Browse	162	14	1
Slc33a1	NM_015728	244	22642	Upstream	http://genome.ucsc.edu/cgi-bin/hgTracks?org=mouse&db=mm9&position=chr3:63758823-63778975	chr3:63758823-63778975	Browse	153	11	1
Shox2	NM_013665	-8329	174	Intragenic	http://genome.ucsc.edu/cgi-bin/hgTracks?org=mouse&db=mm9&position=chr3:66767283-66787445	chr3:66767283-66787445	Browse	163	15	1
Bcan	NM_007529	-2773	10053	Intragenic	http://genome.ucsc.edu/cgi-bin/hgTracks?org=mouse&db=mm9&position=chr3:87791434-87811575	chr3:87791434-87811575	Browse	142	11	1
Fcgr1	NM_010186	115645	126706	Upstream	http://genome.ucsc.edu/cgi-bin/hgTracks?org=mouse&db=mm9&position=chr3:96203487-96223586	chr3:96203487-96223586	Browse	100	9	1
Sycp1	NM_011516	-459	116976	Intragenic	http://genome.ucsc.edu/cgi-bin/hgTracks?org=mouse&db=mm9&position=chr3:102729449-102749647	chr3:102729449-102749647	Browse	199	17	2
Dnttip2	NM_153806	34047	23189	Downstream	http://genome.ucsc.edu/cgi-bin/hgTracks?org=mouse&db=mm9&position=chr3:122001165-122021590	chr3:122001165-122021590	Browse	426	52	4
Calb1	NM_009788	337	-25109	Intragenic	http://genome.ucsc.edu/cgi-bin/hgTracks?org=mouse&db=mm9&position=chr4:15798665-15818828	chr4:15798665-15818828	Browse	164	15	0
Pax5	NM_008782	-6549	172386	Intragenic	http://genome.ucsc.edu/cgi-bin/hgTracks?org=mouse&db=mm9&position=chr4:44706599-44726927	chr4:44706599-44726927	Browse	329	33	0
Gabbr2	NM_001081141	-1297	326520	Intragenic	http://genome.ucsc.edu/cgi-bin/hgTracks?org=mouse&db=mm9&position=chr4:46993212-47013365	chr4:46993212-47013365	Browse	154	12	1
Gabbr2	NM_001081141	-1027	326790	Intragenic	http://genome.ucsc.edu/cgi-bin/hgTracks?org=mouse&db=mm9&position=chr4:46993412-47013706	chr4:46993412-47013706	Browse	295	34	1
Gabbr2	NM_001081141	-680	327137	Intragenic	http://genome.ucsc.edu/cgi-bin/hgTracks?org=mouse&db=mm9&position=chr4:46993723-47014088	chr4:46993723-47014088	Browse	366	37	1
Gabbr2	NM_001081141	593	328410	Upstream	http://genome.ucsc.edu/cgi-bin/hgTracks?org=mouse&db=mm9&position=chr4:46995100-47015258	chr4:46995100-47015258	Browse	159	12	1
Tyrp1	NM_031202	-2060170	-2077659	Upstream	http://genome.ucsc.edu/cgi-bin/hgTracks?org=mouse&db=mm9&position=chr4:78409865-78430061	chr4:78409865-78430061	Browse	197	10	2
Ifna13	NM_177347	-3334	-2515	Downstream	http://genome.ucsc.edu/cgi-bin/hgTracks?org=mouse&db=mm9&position=chr4:88276929-88297128	chr4:88276929-88297128	Browse	200	24	2
Foxe3	NM_015758	-1367	-500	Downstream	http://genome.ucsc.edu/cgi-bin/hgTracks?org=mouse&db=mm9&position=chr4:114586692-114607809	chr4:114586692-114607809	Browse	1118	164	5
Cd36	NM_007643	-58947	-5266	Downstream	http://genome.ucsc.edu/cgi-bin/hgTracks?org=mouse&db=mm9&position=chr5:17272466-17292667	chr5:17272466-17292667	Browse	202	24	2
Speer4a	NM_029376	-32505	-27269	Downstream	http://genome.ucsc.edu/cgi-bin/hgTracks?org=mouse&db=mm9&position=chr5:26323343-26343737	chr5:26323343-26343737	Browse	395	54	4
Speer4a	NM_029376	-32040	-26804	Downstream	http://genome.ucsc.edu/cgi-bin/hgTracks?org=mouse&db=mm9&position=chr5:26323932-26344078	chr5:26323932-26344078	Browse	147	13	1
Speer4a	NM_029376	-31751	-26515	Downstream	http://genome.ucsc.edu/cgi-bin/hgTracks?org=mouse&db=mm9&position=chr5:26324142-26344446	chr5:26324142-26344446	Browse	305	28	2
Ucn	NM_021290	-640	267	Intragenic	http://genome.ucsc.edu/cgi-bin/hgTracks?org=mouse&db=mm9&position=chr5:31430287-31450969	chr5:31430287-31450969	Browse	683	80	0
Ucn	NM_021290	-147	760	Intragenic	http://genome.ucsc.edu/cgi-bin/hgTracks?org=mouse&db=mm9&position=chr5:31431020-31451221	chr5:31431020-31451221	Browse	202	19	2
Nudt9	NM_028794	-748	-19105	Upstream	http://genome.ucsc.edu/cgi-bin/hgTracks?org=mouse&db=mm9&position=chr5:104465210-104485352	chr5:104465210-104485352	Browse	143	11	1
Sez6l	NM_019982	-983	157045	Intragenic	http://genome.ucsc.edu/cgi-bin/hgTracks?org=mouse&db=mm9&position=chr5:112995148-113015296	chr5:112995148-113015296	Browse	149	9	1
Lhx5	NM_008499	-7195	-16767	Upstream	http://genome.ucsc.edu/cgi-bin/hgTracks?org=mouse&db=mm9&position=chr5:120864127-120885271	chr5:120864127-120885271	Browse	1145	211	8
Stag3	NM_016964	-74	-31959	Upstream	http://genome.ucsc.edu/cgi-bin/hgTracks?org=mouse&db=mm9&position=chr5:138711360-138731963	chr5:138711360-138731963	Browse	604	69	1
Gsx1	NM_008178	-1298	-3549	Upstream	http://genome.ucsc.edu/cgi-bin/hgTracks?org=mouse&db=mm9&position=chr5:147987616-148010330	chr5:147987616-148010330	Browse	2715	533	4
Gsx1	NM_008178	226	-2025	Intragenic	http://genome.ucsc.edu/cgi-bin/hgTracks?org=mouse&db=mm9&position=chr5:147990442-148010551	chr5:147990442-148010551	Browse	110	10	0
Gsx1	NM_008178	658	-1593	Intragenic	http://genome.ucsc.edu/cgi-bin/hgTracks?org=mouse&db=mm9&position=chr5:147990554-148011303	chr5:147990554-148011303	Browse	750	93	1
Stard13	NM_146258	178132	330697	Upstream	http://genome.ucsc.edu/cgi-bin/hgTracks?org=mouse&db=mm9&position=chr5:152160850-152180951	chr5:152160850-152180951	Browse	102	9	1
Ppp1r9a	NM_181595	20692	-241650	Intragenic	http://genome.ucsc.edu/cgi-bin/hgTracks?org=mouse&db=mm9&position=chr6:4863961-4884060	chr6:4863961-4884060	Browse	100	9	1
Nxph1	NM_008751	-1171	-299731	Upstream	http://genome.ucsc.edu/cgi-bin/hgTracks?org=mouse&db=mm9&position=chr6:8888677-8909017	chr6:8888677-8909017	Browse	341	38	0
Nxph1	NM_008751	-702	-299262	Upstream	http://genome.ucsc.edu/cgi-bin/hgTracks?org=mouse&db=mm9&position=chr6:8889036-8909596	chr6:8889036-8909596	Browse	561	64	2
2410127E18Rik	NM_029742	58769	5503	Downstream	http://genome.ucsc.edu/cgi-bin/hgTracks?org=mouse&db=mm9&position=chr6:30400623-30420731	chr6:30400623-30420731	Browse	109	10	0
Tsga13	NM_054073	41892	60485	Upstream	http://genome.ucsc.edu/cgi-bin/hgTracks?org=mouse&db=mm9&position=chr6:30897403-30917526	chr6:30897403-30917526	Browse	124	9	1
Tsga13	NM_054073	42548	61141	Upstream	http://genome.ucsc.edu/cgi-bin/hgTracks?org=mouse&db=mm9&position=chr6:30897667-30918574	chr6:30897667-30918574	Browse	908	111	3
Agbl3	NM_178630	-93	-77594	Upstream	http://genome.ucsc.edu/cgi-bin/hgTracks?org=mouse&db=mm9&position=chr6:34720273-34740402	chr6:34720273-34740402	Browse	130	12	0
Agbl3	NM_178630	450	-77051	Intragenic	http://genome.ucsc.edu/cgi-bin/hgTracks?org=mouse&db=mm9&position=chr6:34720814-34740947	chr6:34720814-34740947	Browse	134	12	0
Mrps33	NM_001010930	60332	69461	Upstream	http://genome.ucsc.edu/cgi-bin/hgTracks?org=mouse&db=mm9&position=chr6:39810963-39831570	chr6:39810963-39831570	Browse	608	70	1
Mrps33	NM_001010930	61684	70813	Upstream	http://genome.ucsc.edu/cgi-bin/hgTracks?org=mouse&db=mm9&position=chr6:39812326-39832912	chr6:39812326-39832912	Browse	587	69	0
Pdia4	NM_009787	-35309	-17937	Downstream	http://genome.ucsc.edu/cgi-bin/hgTracks?org=mouse&db=mm9&position=chr6:47718102-47738301	chr6:47718102-47738301	Browse	200	24	2
Lrig1	NM_008377	126705	222322	Upstream	http://genome.ucsc.edu/cgi-bin/hgTracks?org=mouse&db=mm9&position=chr6:94766742-94786945	chr6:94766742-94786945	Browse	204	49	4
Iqsec3	NM_001033354	387	101133	Upstream	http://genome.ucsc.edu/cgi-bin/hgTracks?org=mouse&db=mm9&position=chr6:121414033-121434132	chr6:121414033-121434132	Browse	100	10	0
Prmt8	NM_201371	-1500	78219	Intragenic	http://genome.ucsc.edu/cgi-bin/hgTracks?org=mouse&db=mm9&position=chr6:127707017-127727477	chr6:127707017-127727477	Browse	461	42	1
Prmt8	NM_201371	-660	79059	Intragenic	http://genome.ucsc.edu/cgi-bin/hgTracks?org=mouse&db=mm9&position=chr6:127708037-127728137	chr6:127708037-127728137	Browse	101	10	0
Prmt8	NM_201371	-363	79356	Intragenic	http://genome.ucsc.edu/cgi-bin/hgTracks?org=mouse&db=mm9&position=chr6:127708294-127728474	chr6:127708294-127728474	Browse	181	16	0
Prmt8	NM_201371	35	79754	Upstream	http://genome.ucsc.edu/cgi-bin/hgTracks?org=mouse&db=mm9&position=chr6:127708510-127729053	chr6:127708510-127729053	Browse	544	67	3
Dyrk1b	NM_001037957	34803	26991	Downstream	http://genome.ucsc.edu/cgi-bin/hgTracks?org=mouse&db=mm9&position=chr7:28989254-29009354	chr7:28989254-29009354	Browse	101	9	1
Slc6a5	NM_148931	-996	-54090	Upstream	http://genome.ucsc.edu/cgi-bin/hgTracks?org=mouse&db=mm9&position=chr7:57155062-57175221	chr7:57155062-57175221	Browse	160	13	0
Slc6a5	NM_148931	-650	-53744	Upstream	http://genome.ucsc.edu/cgi-bin/hgTracks?org=mouse&db=mm9&position=chr7:57155394-57175582	chr7:57155394-57175582	Browse	189	17	1
Slc6a5	NM_148931	-424	-53518	Upstream	http://genome.ucsc.edu/cgi-bin/hgTracks?org=mouse&db=mm9&position=chr7:57155615-57175813	chr7:57155615-57175813	Browse	199	17	0
Slc6a5	NM_148931	-191	-53285	Upstream	http://genome.ucsc.edu/cgi-bin/hgTracks?org=mouse&db=mm9&position=chr7:57155820-57176073	chr7:57155820-57176073	Browse	254	25	0
Polg	NM_017462	33047	49938	Upstream	http://genome.ucsc.edu/cgi-bin/hgTracks?org=mouse&db=mm9&position=chr7:86633750-86654662	chr7:86633750-86654662	Browse	913	103	0
Polg	NM_017462	34272	51163	Upstream	http://genome.ucsc.edu/cgi-bin/hgTracks?org=mouse&db=mm9&position=chr7:86635098-86655764	chr7:86635098-86655764	Browse	667	80	1
Hs3st2	NM_001081327	-445	-109918	Upstream	http://genome.ucsc.edu/cgi-bin/hgTracks?org=mouse&db=mm9&position=chr7:128525229-128545498	chr7:128525229-128545498	Browse	270	28	0
Sec23ip	NM_001029982	-244	-39051	Upstream	http://genome.ucsc.edu/cgi-bin/hgTracks?org=mouse&db=mm9&position=chr7:135878198-135898302	chr7:135878198-135898302	Browse	105	10	1
Nlrp6	NM_001081389	1628	-6011	Intragenic	http://genome.ucsc.edu/cgi-bin/hgTracks?org=mouse&db=mm9&position=chr7:148098177-148118678	chr7:148098177-148118678	Browse	502	46	2
Nlrp6	NM_001081389	2157	-5482	Intragenic	http://genome.ucsc.edu/cgi-bin/hgTracks?org=mouse&db=mm9&position=chr7:148098808-148119105	chr7:148098808-148119105	Browse	298	28	0
Cd209a	NM_133238	5559	11093	Upstream	http://genome.ucsc.edu/cgi-bin/hgTracks?org=mouse&db=mm9&position=chr8:3744354-3764623	chr8:3744354-3764623	Browse	270	62	9
Sox1	NM_009233	-12638	-13848	Upstream	http://genome.ucsc.edu/cgi-bin/hgTracks?org=mouse&db=mm9&position=chr8:12373661-12393767	chr8:12373661-12393767	Browse	107	9	1
Sox1	NM_009233	-11833	-13043	Upstream	http://genome.ucsc.edu/cgi-bin/hgTracks?org=mouse&db=mm9&position=chr8:12373847-12395191	chr8:12373847-12395191	Browse	1345	168	2
Csmd1	NM_053171	-2015433	-372592	Downstream	http://genome.ucsc.edu/cgi-bin/hgTracks?org=mouse&db=mm9&position=chr8:15509899-15530005	chr8:15509899-15530005	Browse	107	21	3
Defb7	NM_139220	289619	286940	Downstream	http://genome.ucsc.edu/cgi-bin/hgTracks?org=mouse&db=mm9&position=chr8:19774569-19794860	chr8:19774569-19794860	Browse	292	20	2
4933411K20Rik	NM_025747	-6267	-32302	Upstream	http://genome.ucsc.edu/cgi-bin/hgTracks?org=mouse&db=mm9&position=chr8:47238577-47258707	chr8:47238577-47258707	Browse	131	11	0
Slc25a4	NM_007450	504	4170	Upstream	http://genome.ucsc.edu/cgi-bin/hgTracks?org=mouse&db=mm9&position=chr8:47286773-47306960	chr8:47286773-47306960	Browse	188	16	0
Slc25a4	NM_007450	714	4380	Upstream	http://genome.ucsc.edu/cgi-bin/hgTracks?org=mouse&db=mm9&position=chr8:47287005-47307149	chr8:47287005-47307149	Browse	145	13	0
Pou4f2	NM_138944	914	4558	Upstream	http://genome.ucsc.edu/cgi-bin/hgTracks?org=mouse&db=mm9&position=chr8:80951030-80971899	chr8:80951030-80971899	Browse	870	82	2
Wdr59	NM_176923	-76068	-4288	Downstream	http://genome.ucsc.edu/cgi-bin/hgTracks?org=mouse&db=mm9&position=chr8:113959768-113979870	chr8:113959768-113979870	Browse	103	9	1
Alkbh8	NM_026303	-74862	-125478	Upstream	http://genome.ucsc.edu/cgi-bin/hgTracks?org=mouse&db=mm9&position=chr9:3250269-3270467	chr9:3250269-3270467	Browse	199	15	1
Chordc1	NM_025844	-304467	-326201	Upstream	http://genome.ucsc.edu/cgi-bin/hgTracks?org=mouse&db=mm9&position=chr9:17782145-17802341	chr9:17782145-17802341	Browse	197	16	0
Lbxcor1	NM_172446	-793	8012	Intragenic	http://genome.ucsc.edu/cgi-bin/hgTracks?org=mouse&db=mm9&position=chr9:62983182-63004806	chr9:62983182-63004806	Browse	1625	278	5
Lbxcor1	NM_172446	996	9801	Upstream	http://genome.ucsc.edu/cgi-bin/hgTracks?org=mouse&db=mm9&position=chr9:62984868-63006697	chr9:62984868-63006697	Browse	1830	427	3
Tex264	NM_011573	-29991	-3069	Downstream	http://genome.ucsc.edu/cgi-bin/hgTracks?org=mouse&db=mm9&position=chr9:106547953-106568061	chr9:106547953-106568061	Browse	109	10	0
Nktr	NM_010918	-405	-38066	Upstream	http://genome.ucsc.edu/cgi-bin/hgTracks?org=mouse&db=mm9&position=chr9:121617794-121637992	chr9:121617794-121637992	Browse	199	18	1
CN716893	NM_001033492	982153	988117	Upstream	http://genome.ucsc.edu/cgi-bin/hgTracks?org=mouse&db=mm9&position=chrX:84473605-84493816	chrX:84473605-84493816	Browse	212	48	7
Ogt	NM_139144	58211	13925	Downstream	http://genome.ucsc.edu/cgi-bin/hgTracks?org=mouse&db=mm9&position=chrX:98883514-98903712	chrX:98883514-98903712	Browse	199	18	1
Mid1	NM_010797	284647	-20904	Intragenic	http://genome.ucsc.edu/cgi-bin/hgTracks?org=mouse&db=mm9&position=chrX:166397758-166417892	chrX:166397758-166417892	Browse	135	12	1
Mid1	NM_010797	296555	-8996	Intragenic	http://genome.ucsc.edu/cgi-bin/hgTracks?org=mouse&db=mm9&position=chrX:166409625-166429840	chrX:166409625-166429840	Browse	216	20	2
Mid1	NM_010797	299466	-6085	Intragenic	http://genome.ucsc.edu/cgi-bin/hgTracks?org=mouse&db=mm9&position=chrX:166412571-166432716	chrX:166412571-166432716	Browse	146	14	1
Mid1	NM_010797	299697	-5854	Intragenic	http://genome.ucsc.edu/cgi-bin/hgTracks?org=mouse&db=mm9&position=chrX:166412793-166432957	chrX:166412793-166432957	Browse	165	17	2
Mid1	NM_010797	299871	-5680	Intragenic	http://genome.ucsc.edu/cgi-bin/hgTracks?org=mouse&db=mm9&position=chrX:166412960-166433137	chrX:166412960-166433137	Browse	178	15	2
Mid1	NM_010797	301862	-3689	Intragenic	http://genome.ucsc.edu/cgi-bin/hgTracks?org=mouse&db=mm9&position=chrX:166414970-166435110	chrX:166414970-166435110	Browse	141	11	1
Mid1	NM_010797	302445	-3106	Intragenic	http://genome.ucsc.edu/cgi-bin/hgTracks?org=mouse&db=mm9&position=chrX:166415530-166435716	chrX:166415530-166435716	Browse	187	23	3
Mid1	NM_010797	315895	10344	Downstream	http://genome.ucsc.edu/cgi-bin/hgTracks?org=mouse&db=mm9&position=chrX:166428979-166449167	chrX:166428979-166449167	Browse	189	20	3
Rgs20	NM_021374	-741	108670	Intragenic	http://genome.ucsc.edu/cgi-bin/hgTracks?org=mouse&db=mm9&position=chr1:4998626-5018812	chr1:4998626-5018812	Browse	187	16	0
Rgs20	NM_021374	-516	108895	Intragenic	http://genome.ucsc.edu/cgi-bin/hgTracks?org=mouse&db=mm9&position=chr1:4998888-5018999	chr1:4998888-5018999	Browse	112	11	0
Rgs20	NM_021374	482	109893	Upstream	http://genome.ucsc.edu/cgi-bin/hgTracks?org=mouse&db=mm9&position=chr1:4999827-5020057	chr1:4999827-5020057	Browse	231	24	2
Rgs20	NM_021374	822	110233	Upstream	http://genome.ucsc.edu/cgi-bin/hgTracks?org=mouse&db=mm9&position=chr1:5000221-5020342	chr1:5000221-5020342	Browse	122	11	0
Rgs20	NM_021374	1067	110478	Upstream	http://genome.ucsc.edu/cgi-bin/hgTracks?org=mouse&db=mm9&position=chr1:5000367-5020686	chr1:5000367-5020686	Browse	320	28	2
Rgs20	NM_021374	1414	110825	Upstream	http://genome.ucsc.edu/cgi-bin/hgTracks?org=mouse&db=mm9&position=chr1:5000788-5020959	chr1:5000788-5020959	Browse	172	13	1
Slco5a1	NM_172841	994	125580	Upstream	http://genome.ucsc.edu/cgi-bin/hgTracks?org=mouse&db=mm9&position=chr1:12971932-12992487	chr1:12971932-12992487	Browse	556	60	3
Slco5a1	NM_172841	1639	126225	Upstream	http://genome.ucsc.edu/cgi-bin/hgTracks?org=mouse&db=mm9&position=chr1:12972753-12992956	chr1:12972753-12992956	Browse	204	20	1
Tcfap2d	NM_153154	1241	-62070	Intragenic	http://genome.ucsc.edu/cgi-bin/hgTracks?org=mouse&db=mm9&position=chr1:19083787-19104899	chr1:19083787-19104899	Browse	1113	142	2
Tcfap2d	NM_153154	1855	-61456	Intragenic	http://genome.ucsc.edu/cgi-bin/hgTracks?org=mouse&db=mm9&position=chr1:19084905-19105008	chr1:19084905-19105008	Browse	104	10	0
Tcfap2d	NM_153154	2358	-60953	Intragenic	http://genome.ucsc.edu/cgi-bin/hgTracks?org=mouse&db=mm9&position=chr1:19085068-19105852	chr1:19085068-19105852	Browse	785	87	1
Tcfap2d	NM_153154	2919	-60392	Intragenic	http://genome.ucsc.edu/cgi-bin/hgTracks?org=mouse&db=mm9&position=chr1:19085959-19106083	chr1:19085959-19106083	Browse	125	11	1
Gpr1	NM_146250	33926	65442	Upstream	http://genome.ucsc.edu/cgi-bin/hgTracks?org=mouse&db=mm9&position=chr1:63284607-63304811	chr1:63284607-63304811	Browse	205	20	1
Gpr1	NM_146250	34487	66003	Upstream	http://genome.ucsc.edu/cgi-bin/hgTracks?org=mouse&db=mm9&position=chr1:63284824-63305715	chr1:63284824-63305715	Browse	892	104	0
Gpr1	NM_146250	35094	66610	Upstream	http://genome.ucsc.edu/cgi-bin/hgTracks?org=mouse&db=mm9&position=chr1:63285743-63306011	chr1:63285743-63306011	Browse	269	25	3
Gpr1	NM_146250	35873	67389	Upstream	http://genome.ucsc.edu/cgi-bin/hgTracks?org=mouse&db=mm9&position=chr1:63286595-63306716	chr1:63286595-63306716	Browse	122	9	1
Wnt10a	NM_009518	12043	-617	Intragenic	http://genome.ucsc.edu/cgi-bin/hgTracks?org=mouse&db=mm9&position=chr1:74838693-74861571	chr1:74838693-74861571	Browse	2879	446	4
Wnt10a	NM_009518	13720	1060	Downstream	http://genome.ucsc.edu/cgi-bin/hgTracks?org=mouse&db=mm9&position=chr1:74841594-74862023	chr1:74841594-74862023	Browse	430	45	1
Wnt10a	NM_009518	14286	1626	Downstream	http://genome.ucsc.edu/cgi-bin/hgTracks?org=mouse&db=mm9&position=chr1:74842027-74862722	chr1:74842027-74862722	Browse	696	68	4
Wnt10a	NM_009518	14882	2222	Downstream	http://genome.ucsc.edu/cgi-bin/hgTracks?org=mouse&db=mm9&position=chr1:74842915-74863027	chr1:74842915-74863027	Browse	113	10	0
Wnt10a	NM_009518	16601	3941	Downstream	http://genome.ucsc.edu/cgi-bin/hgTracks?org=mouse&db=mm9&position=chr1:74844626-74864754	chr1:74844626-74864754	Browse	129	12	0
Cdk5r2	NM_009872	-876	-3580	Upstream	http://genome.ucsc.edu/cgi-bin/hgTracks?org=mouse&db=mm9&position=chr1:74890661-74910790	chr1:74890661-74910790	Browse	130	10	1
Cdk5r2	NM_009872	354	-2350	Intragenic	http://genome.ucsc.edu/cgi-bin/hgTracks?org=mouse&db=mm9&position=chr1:74891812-74912100	chr1:74891812-74912100	Browse	289	31	0
Fev	NM_153111	896	4807	Upstream	http://genome.ucsc.edu/cgi-bin/hgTracks?org=mouse&db=mm9&position=chr1:74922097-74943681	chr1:74922097-74943681	Browse	1585	214	5
Fev	NM_153111	1762	5673	Upstream	http://genome.ucsc.edu/cgi-bin/hgTracks?org=mouse&db=mm9&position=chr1:74923703-74943806	chr1:74923703-74943806	Browse	104	10	0
Fev	NM_153111	2085	5996	Upstream	http://genome.ucsc.edu/cgi-bin/hgTracks?org=mouse&db=mm9&position=chr1:74923997-74944158	chr1:74923997-74944158	Browse	162	12	1
Cryba2	NM_021541	-3626	-434	Downstream	http://genome.ucsc.edu/cgi-bin/hgTracks?org=mouse&db=mm9&position=chr1:74926005-74946161	chr1:74926005-74946161	Browse	157	10	1
Cryba2	NM_021541	901	4093	Upstream	http://genome.ucsc.edu/cgi-bin/hgTracks?org=mouse&db=mm9&position=chr1:74930558-74950662	chr1:74930558-74950662	Browse	105	9	1
Inhbb	NM_008381	-2502	4282	Intragenic	http://genome.ucsc.edu/cgi-bin/hgTracks?org=mouse&db=mm9&position=chr1:121306254-121326391	chr1:121306254-121326391	Browse	138	12	0
Inhbb	NM_008381	-2256	4528	Intragenic	http://genome.ucsc.edu/cgi-bin/hgTracks?org=mouse&db=mm9&position=chr1:121306516-121326621	chr1:121306516-121326621	Browse	106	10	0
Inhbb	NM_008381	-1921	4863	Intragenic	http://genome.ucsc.edu/cgi-bin/hgTracks?org=mouse&db=mm9&position=chr1:121306695-121327112	chr1:121306695-121327112	Browse	418	44	0
Inhbb	NM_008381	-82	6702	Intragenic	http://genome.ucsc.edu/cgi-bin/hgTracks?org=mouse&db=mm9&position=chr1:121308659-121328826	chr1:121308659-121328826	Browse	168	12	0
Cacna1e	NM_009782	355	333757	Upstream	http://genome.ucsc.edu/cgi-bin/hgTracks?org=mouse&db=mm9&position=chr1:156563279-156583530	chr1:156563279-156583530	Browse	252	24	0
Lhx4	NM_010712	8425	31664	Upstream	http://genome.ucsc.edu/cgi-bin/hgTracks?org=mouse&db=mm9&position=chr1:157570465-157590567	chr1:157570465-157590567	Browse	103	10	0
Lhx4	NM_010712	10435	33674	Upstream	http://genome.ucsc.edu/cgi-bin/hgTracks?org=mouse&db=mm9&position=chr1:157572447-157592605	chr1:157572447-157592605	Browse	159	13	0
Lhx4	NM_010712	12458	35697	Upstream	http://genome.ucsc.edu/cgi-bin/hgTracks?org=mouse&db=mm9&position=chr1:157572796-157596301	chr1:157572796-157596301	Browse	3506	767	8
Cadm3	NM_053199	-689	32753	Intragenic	http://genome.ucsc.edu/cgi-bin/hgTracks?org=mouse&db=mm9&position=chr1:175286961-175307313	chr1:175286961-175307313	Browse	353	36	1
Gpr6	NM_199058	-696	396	Intragenic	http://genome.ucsc.edu/cgi-bin/hgTracks?org=mouse&db=mm9&position=chr10:40780632-40800756	chr10:40780632-40800756	Browse	125	11	0
Nr2e1	NM_152229	-10750	10868	Intragenic	http://genome.ucsc.edu/cgi-bin/hgTracks?org=mouse&db=mm9&position=chr10:42282545-42302743	chr10:42282545-42302743	Browse	199	19	0
Nr2e1	NM_152229	-10547	11071	Intragenic	http://genome.ucsc.edu/cgi-bin/hgTracks?org=mouse&db=mm9&position=chr10:42282783-42302911	chr10:42282783-42302911	Browse	129	13	0
Nr2e1	NM_152229	-10385	11233	Intragenic	http://genome.ucsc.edu/cgi-bin/hgTracks?org=mouse&db=mm9&position=chr10:42282950-42303068	chr10:42282950-42303068	Browse	119	11	1
Nr2e1	NM_152229	-6544	15074	Intragenic	http://genome.ucsc.edu/cgi-bin/hgTracks?org=mouse&db=mm9&position=chr10:42286798-42306902	chr10:42286798-42306902	Browse	105	9	1
Nr2e1	NM_152229	-3981	17637	Intragenic	http://genome.ucsc.edu/cgi-bin/hgTracks?org=mouse&db=mm9&position=chr10:42287454-42311371	chr10:42287454-42311371	Browse	3918	645	9
Grik2	NM_001111268	-295	688997	Intragenic	http://genome.ucsc.edu/cgi-bin/hgTracks?org=mouse&db=mm9&position=chr10:49498203-49518327	chr10:49498203-49518327	Browse	125	10	1
Neurog3	NM_009719	415	-1259	Intragenic	http://genome.ucsc.edu/cgi-bin/hgTracks?org=mouse&db=mm9&position=chr10:61585771-61606733	chr10:61585771-61606733	Browse	963	127	3
Neurog3	NM_009719	1277	-397	Intragenic	http://genome.ucsc.edu/cgi-bin/hgTracks?org=mouse&db=mm9&position=chr10:61586804-61607424	chr10:61586804-61607424	Browse	621	81	4
Ube2g2	NM_019803	56004	32334	Downstream	http://genome.ucsc.edu/cgi-bin/hgTracks?org=mouse&db=mm9&position=chr10:77130996-77151142	chr10:77130996-77151142	Browse	147	10	0
Stk11	NM_011492	15124	1189	Downstream	http://genome.ucsc.edu/cgi-bin/hgTracks?org=mouse&db=mm9&position=chr10:79584350-79604458	chr10:79584350-79604458	Browse	109	9	1
Eef2	NM_007907	1482	-4356	Intragenic	http://genome.ucsc.edu/cgi-bin/hgTracks?org=mouse&db=mm9&position=chr10:80630804-80650966	chr10:80630804-80650966	Browse	163	14	2
Rfx4	NM_001024918	2	-150487	Intragenic	http://genome.ucsc.edu/cgi-bin/hgTracks?org=mouse&db=mm9&position=chr10:84208700-84228888	chr10:84208700-84228888	Browse	189	14	2
Rfx4	NM_001024918	268	-150221	Intragenic	http://genome.ucsc.edu/cgi-bin/hgTracks?org=mouse&db=mm9&position=chr10:84208980-84229139	chr10:84208980-84229139	Browse	160	16	0
Rfx4	NM_001024918	1277	-149212	Intragenic	http://genome.ucsc.edu/cgi-bin/hgTracks?org=mouse&db=mm9&position=chr10:84209299-84230839	chr10:84209299-84230839	Browse	1541	219	5
Rfx4	NM_001024918	2205	-148284	Intragenic	http://genome.ucsc.edu/cgi-bin/hgTracks?org=mouse&db=mm9&position=chr10:84210857-84231136	chr10:84210857-84231136	Browse	280	34	0
Rfx4	NM_001024918	3254	-147235	Intragenic	http://genome.ucsc.edu/cgi-bin/hgTracks?org=mouse&db=mm9&position=chr10:84211180-84232912	chr10:84211180-84232912	Browse	1733	302	4
Apaf1	NM_001042558	-254230	-160797	Downstream	http://genome.ucsc.edu/cgi-bin/hgTracks?org=mouse&db=mm9&position=chr10:90281204-90301312	chr10:90281204-90301312	Browse	109	9	1
Apaf1	NM_001042558	-253926	-160493	Downstream	http://genome.ucsc.edu/cgi-bin/hgTracks?org=mouse&db=mm9&position=chr10:90281467-90301657	chr10:90281467-90301657	Browse	191	16	0
Apaf1	NM_001042558	-252418	-158985	Downstream	http://genome.ucsc.edu/cgi-bin/hgTracks?org=mouse&db=mm9&position=chr10:90282661-90303478	chr10:90282661-90303478	Browse	818	127	2
Apaf1	NM_001042558	-251906	-158473	Downstream	http://genome.ucsc.edu/cgi-bin/hgTracks?org=mouse&db=mm9&position=chr10:90283526-90303638	chr10:90283526-90303638	Browse	113	13	1
Gns	NM_029364	-54741	-86897	Upstream	http://genome.ucsc.edu/cgi-bin/hgTracks?org=mouse&db=mm9&position=chr10:120737233-120757575	chr10:120737233-120757575	Browse	343	36	0
Gns	NM_029364	-53777	-85933	Upstream	http://genome.ucsc.edu/cgi-bin/hgTracks?org=mouse&db=mm9&position=chr10:120738281-120758454	chr10:120738281-120758454	Browse	174	14	1
AI851790	NM_182807	222	-476682	Intragenic	http://genome.ucsc.edu/cgi-bin/hgTracks?org=mouse&db=mm9&position=chr10:122691303-122711402	chr10:122691303-122711402	Browse	100	10	0
Nxph4	NM_183297	-9419	-332	Downstream	http://genome.ucsc.edu/cgi-bin/hgTracks?org=mouse&db=mm9&position=chr10:126951856-126972536	chr10:126951856-126972536	Browse	681	86	0
Nxph4	NM_183297	-8610	477	Intragenic	http://genome.ucsc.edu/cgi-bin/hgTracks?org=mouse&db=mm9&position=chr10:126952600-126973409	chr10:126952600-126973409	Browse	810	128	3
Nxph4	NM_183297	-7706	1381	Intragenic	http://genome.ucsc.edu/cgi-bin/hgTracks?org=mouse&db=mm9&position=chr10:126953462-126974356	chr10:126953462-126974356	Browse	895	109	1
Nxph4	NM_183297	-7085	2002	Intragenic	http://genome.ucsc.edu/cgi-bin/hgTracks?org=mouse&db=mm9&position=chr10:126954468-126974591	chr10:126954468-126974591	Browse	124	11	0
Nxph4	NM_183297	-2177	6910	Intragenic	http://genome.ucsc.edu/cgi-bin/hgTracks?org=mouse&db=mm9&position=chr10:126958884-126979991	chr10:126958884-126979991	Browse	1108	116	6
Nxph4	NM_183297	-1525	7562	Intragenic	http://genome.ucsc.edu/cgi-bin/hgTracks?org=mouse&db=mm9&position=chr10:126959996-126980184	chr10:126959996-126980184	Browse	189	16	0
Nxph4	NM_183297	-842	8245	Intragenic	http://genome.ucsc.edu/cgi-bin/hgTracks?org=mouse&db=mm9&position=chr10:126960205-126981340	chr10:126960205-126981340	Browse	1136	169	2
Nxph4	NM_183297	723	9810	Upstream	http://genome.ucsc.edu/cgi-bin/hgTracks?org=mouse&db=mm9&position=chr10:126962237-126982438	chr10:126962237-126982438	Browse	202	21	0
Nxph4	NM_183297	1068	10155	Upstream	http://genome.ucsc.edu/cgi-bin/hgTracks?org=mouse&db=mm9&position=chr10:126962476-126982889	chr10:126962476-126982889	Browse	414	40	2
Obfc2b	NM_027257	199	8601	Upstream	http://genome.ucsc.edu/cgi-bin/hgTracks?org=mouse&db=mm9&position=chr10:127836976-127857126	chr10:127836976-127857126	Browse	151	13	0
Cabp7	NM_138948	-845	7113	Intragenic	http://genome.ucsc.edu/cgi-bin/hgTracks?org=mouse&db=mm9&position=chr11:4635827-4656045	chr11:4635827-4656045	Browse	219	21	0
Cabp7	NM_138948	-599	7359	Intragenic	http://genome.ucsc.edu/cgi-bin/hgTracks?org=mouse&db=mm9&position=chr11:4636048-4656316	chr11:4636048-4656316	Browse	269	26	0
Bcl11a	NM_016707	-3872	-98950	Upstream	http://genome.ucsc.edu/cgi-bin/hgTracks?org=mouse&db=mm9&position=chr11:23964153-23984334	chr11:23964153-23984334	Browse	182	15	1
Bcl11a	NM_016707	-3591	-98669	Upstream	http://genome.ucsc.edu/cgi-bin/hgTracks?org=mouse&db=mm9&position=chr11:23964381-23984668	chr11:23964381-23984668	Browse	288	25	2
Bcl11a	NM_016707	-2373	-97451	Upstream	http://genome.ucsc.edu/cgi-bin/hgTracks?org=mouse&db=mm9&position=chr11:23965674-23985812	chr11:23965674-23985812	Browse	139	12	0
Bcl11a	NM_016707	-2141	-97219	Upstream	http://genome.ucsc.edu/cgi-bin/hgTracks?org=mouse&db=mm9&position=chr11:23965828-23986121	chr11:23965828-23986121	Browse	294	25	0
Bcl11a	NM_016707	-1343	-96421	Upstream	http://genome.ucsc.edu/cgi-bin/hgTracks?org=mouse&db=mm9&position=chr11:23966362-23987184	chr11:23966362-23987184	Browse	823	107	2
Bcl11a	NM_016707	-743	-95821	Upstream	http://genome.ucsc.edu/cgi-bin/hgTracks?org=mouse&db=mm9&position=chr11:23967189-23987556	chr11:23967189-23987556	Browse	368	41	1
Tlx3	NM_019916	-3516	-1335	Downstream	http://genome.ucsc.edu/cgi-bin/hgTracks?org=mouse&db=mm9&position=chr11:33088894-33110991	chr11:33088894-33110991	Browse	2098	305	5
Tlx3	NM_019916	-1698	483	Intragenic	http://genome.ucsc.edu/cgi-bin/hgTracks?org=mouse&db=mm9&position=chr11:33091090-33112431	chr11:33091090-33112431	Browse	1342	151	2
Tlx3	NM_019916	1577	3758	Upstream	http://genome.ucsc.edu/cgi-bin/hgTracks?org=mouse&db=mm9&position=chr11:33094955-33115117	chr11:33094955-33115117	Browse	163	15	1
AI595406	NM_001004147	-1153	352	Intragenic	http://genome.ucsc.edu/cgi-bin/hgTracks?org=mouse&db=mm9&position=chr11:35600977-35621489	chr11:35600977-35621489	Browse	513	56	1
Hes7	NM_033041	191	-2616	Intragenic	http://genome.ucsc.edu/cgi-bin/hgTracks?org=mouse&db=mm9&position=chr11:68924063-68944226	chr11:68924063-68944226	Browse	164	12	0
Hes7	NM_033041	1191	-1616	Intragenic	http://genome.ucsc.edu/cgi-bin/hgTracks?org=mouse&db=mm9&position=chr11:68924757-68945532	chr11:68924757-68945532	Browse	776	82	3
Unc45b	NM_178680	18682	-13394	Intragenic	http://genome.ucsc.edu/cgi-bin/hgTracks?org=mouse&db=mm9&position=chr11:82733420-82753608	chr11:82733420-82753608	Browse	189	17	0
Rasl10b	NM_001013386	8595	-2372	Intragenic	http://genome.ucsc.edu/cgi-bin/hgTracks?org=mouse&db=mm9&position=chr11:83222073-83242262	chr11:83222073-83242262	Browse	190	16	1
Car10	NM_028296	-1233	-503489	Upstream	http://genome.ucsc.edu/cgi-bin/hgTracks?org=mouse&db=mm9&position=chr11:92949434-92969624	chr11:92949434-92969624	Browse	191	17	1
Car10	NM_028296	-939	-503195	Upstream	http://genome.ucsc.edu/cgi-bin/hgTracks?org=mouse&db=mm9&position=chr11:92949767-92969879	chr11:92949767-92969879	Browse	113	10	0
Car10	NM_028296	-795	-503051	Upstream	http://genome.ucsc.edu/cgi-bin/hgTracks?org=mouse&db=mm9&position=chr11:92949888-92970045	chr11:92949888-92970045	Browse	158	12	0
Car10	NM_028296	-201	-502457	Upstream	http://genome.ucsc.edu/cgi-bin/hgTracks?org=mouse&db=mm9&position=chr11:92950485-92970636	chr11:92950485-92970636	Browse	152	14	1
Car10	NM_028296	473	-501783	Intragenic	http://genome.ucsc.edu/cgi-bin/hgTracks?org=mouse&db=mm9&position=chr11:92950649-92971820	chr11:92950649-92971820	Browse	1172	161	3
Neurod2	NM_010895	-8233	-4004	Downstream	http://genome.ucsc.edu/cgi-bin/hgTracks?org=mouse&db=mm9&position=chr11:98172655-98192797	chr11:98172655-98192797	Browse	143	12	0
Neurod2	NM_010895	-3953	276	Intragenic	http://genome.ucsc.edu/cgi-bin/hgTracks?org=mouse&db=mm9&position=chr11:98176926-98197085	chr11:98176926-98197085	Browse	160	13	1
Neurod2	NM_010895	-3580	649	Intragenic	http://genome.ucsc.edu/cgi-bin/hgTracks?org=mouse&db=mm9&position=chr11:98177328-98197429	chr11:98177328-98197429	Browse	102	10	0
Neurod2	NM_010895	-2907	1322	Intragenic	http://genome.ucsc.edu/cgi-bin/hgTracks?org=mouse&db=mm9&position=chr11:98177782-98198322	chr11:98177782-98198322	Browse	541	62	1
Neurod2	NM_010895	-1984	2245	Intragenic	http://genome.ucsc.edu/cgi-bin/hgTracks?org=mouse&db=mm9&position=chr11:98178345-98199604	chr11:98178345-98199604	Browse	1260	244	2
Neurod2	NM_010895	-1006	3223	Intragenic	http://genome.ucsc.edu/cgi-bin/hgTracks?org=mouse&db=mm9&position=chr11:98179889-98200017	chr11:98179889-98200017	Browse	129	11	0
Neurod2	NM_010895	-568	3661	Intragenic	http://genome.ucsc.edu/cgi-bin/hgTracks?org=mouse&db=mm9&position=chr11:98180173-98200608	chr11:98180173-98200608	Browse	436	58	0
Rpl38	NM_001048057	-17791	-21580	Upstream	http://genome.ucsc.edu/cgi-bin/hgTracks?org=mouse&db=mm9&position=chr11:114502012-114522118	chr11:114502012-114522118	Browse	107	10	0
D11Bwg0517e	NM_001024931	-1504	418309	Intragenic	http://genome.ucsc.edu/cgi-bin/hgTracks?org=mouse&db=mm9&position=chr11:118759290-118779473	chr11:118759290-118779473	Browse	184	16	1
D11Bwg0517e	NM_001024931	-994	418819	Intragenic	http://genome.ucsc.edu/cgi-bin/hgTracks?org=mouse&db=mm9&position=chr11:118759792-118779992	chr11:118759792-118779992	Browse	201	20	0
D11Bwg0517e	NM_001024931	-78	419735	Intragenic	http://genome.ucsc.edu/cgi-bin/hgTracks?org=mouse&db=mm9&position=chr11:118760739-118780877	chr11:118760739-118780877	Browse	139	11	0
D11Bwg0517e	NM_001024931	459	420272	Upstream	http://genome.ucsc.edu/cgi-bin/hgTracks?org=mouse&db=mm9&position=chr11:118761212-118781478	chr11:118761212-118781478	Browse	267	25	0
Nptx1	NM_008730	-3021	6081	Intragenic	http://genome.ucsc.edu/cgi-bin/hgTracks?org=mouse&db=mm9&position=chr11:119396046-119416179	chr11:119396046-119416179	Browse	134	12	1
1810073N04Rik	NM_024249	35389	82693	Upstream	http://genome.ucsc.edu/cgi-bin/hgTracks?org=mouse&db=mm9&position=chr11:120037897-120058057	chr11:120037897-120058057	Browse	161	13	1
1810073N04Rik	NM_024249	36585	83889	Upstream	http://genome.ucsc.edu/cgi-bin/hgTracks?org=mouse&db=mm9&position=chr11:120039057-120059288	chr11:120039057-120059288	Browse	232	22	0
1810073N04Rik	NM_024249	36812	84116	Upstream	http://genome.ucsc.edu/cgi-bin/hgTracks?org=mouse&db=mm9&position=chr11:120039306-120059494	chr11:120039306-120059494	Browse	189	14	1
1810073N04Rik	NM_024249	36988	84292	Upstream	http://genome.ucsc.edu/cgi-bin/hgTracks?org=mouse&db=mm9&position=chr11:120039499-120059652	chr11:120039499-120059652	Browse	154	14	1
1810073N04Rik	NM_024249	37521	84825	Upstream	http://genome.ucsc.edu/cgi-bin/hgTracks?org=mouse&db=mm9&position=chr11:120039703-120060514	chr11:120039703-120060514	Browse	812	80	2
Insm2	NM_020287	-522	-3623	Upstream	http://genome.ucsc.edu/cgi-bin/hgTracks?org=mouse&db=mm9&position=chr12:56689301-56709461	chr12:56689301-56709461	Browse	161	12	1
Insm2	NM_020287	-110	-3211	Upstream	http://genome.ucsc.edu/cgi-bin/hgTracks?org=mouse&db=mm9&position=chr12:56689473-56710112	chr12:56689473-56710112	Browse	640	80	2
Six6os1	NM_029444	-572	36085	Intragenic	http://genome.ucsc.edu/cgi-bin/hgTracks?org=mouse&db=mm9&position=chr12:74008097-74028262	chr12:74008097-74028262	Browse	166	15	1
Six6	NM_011384	1635	-3320	Intragenic	http://genome.ucsc.edu/cgi-bin/hgTracks?org=mouse&db=mm9&position=chr12:74031926-74053205	chr12:74031926-74053205	Browse	1280	127	2
Lgmn	NM_011175	-43989	1611	Intragenic	http://genome.ucsc.edu/cgi-bin/hgTracks?org=mouse&db=mm9&position=chr12:103623828-103644008	chr12:103623828-103644008	Browse	181	14	1
Kif26a	NM_001097621	-2862	-38402	Upstream	http://genome.ucsc.edu/cgi-bin/hgTracks?org=mouse&db=mm9&position=chr12:113371504-113391608	chr12:113371504-113391608	Browse	105	10	0
Kif26a	NM_001097621	-2466	-38006	Upstream	http://genome.ucsc.edu/cgi-bin/hgTracks?org=mouse&db=mm9&position=chr12:113371782-113392121	chr12:113371782-113392121	Browse	340	30	1
Kif26a	NM_001097621	-1432	-36972	Upstream	http://genome.ucsc.edu/cgi-bin/hgTracks?org=mouse&db=mm9&position=chr12:113372438-113393533	chr12:113372438-113393533	Browse	1096	145	0
Prss16	NM_019429	-12390	-4824	Downstream	http://genome.ucsc.edu/cgi-bin/hgTracks?org=mouse&db=mm9&position=chr13:22079157-22099282	chr13:22079157-22099282	Browse	126	11	1
Prss16	NM_019429	-12080	-4514	Downstream	http://genome.ucsc.edu/cgi-bin/hgTracks?org=mouse&db=mm9&position=chr13:22079478-22099582	chr13:22079478-22099582	Browse	105	10	0
Zfp322a	NM_172586	-59264	-43165	Downstream	http://genome.ucsc.edu/cgi-bin/hgTracks?org=mouse&db=mm9&position=chr13:23391735-23411878	chr13:23391735-23411878	Browse	144	10	1
Zfp322a	NM_172586	-55770	-39671	Downstream	http://genome.ucsc.edu/cgi-bin/hgTracks?org=mouse&db=mm9&position=chr13:23395139-23415462	chr13:23395139-23415462	Browse	324	33	0
Zfp322a	NM_172586	-55527	-39428	Downstream	http://genome.ucsc.edu/cgi-bin/hgTracks?org=mouse&db=mm9&position=chr13:23395480-23415607	chr13:23395480-23415607	Browse	128	10	1
Abt1	NM_013924	-27884	-22378	Downstream	http://genome.ucsc.edu/cgi-bin/hgTracks?org=mouse&db=mm9&position=chr13:23477652-23498050	chr13:23477652-23498050	Browse	399	46	0
Abt1	NM_013924	-27507	-22001	Downstream	http://genome.ucsc.edu/cgi-bin/hgTracks?org=mouse&db=mm9&position=chr13:23478172-23498284	chr13:23478172-23498284	Browse	113	9	1
Abt1	NM_013924	-27299	-21793	Downstream	http://genome.ucsc.edu/cgi-bin/hgTracks?org=mouse&db=mm9&position=chr13:23478386-23498485	chr13:23478386-23498485	Browse	100	10	0
Abt1	NM_013924	-26967	-21461	Downstream	http://genome.ucsc.edu/cgi-bin/hgTracks?org=mouse&db=mm9&position=chr13:23478679-23498856	chr13:23478679-23498856	Browse	178	13	0
Unc5a	NM_153131	-891	-57478	Upstream	http://genome.ucsc.edu/cgi-bin/hgTracks?org=mouse&db=mm9&position=chr13:55039836-55059965	chr13:55039836-55059965	Browse	130	13	0
Unc5a	NM_153131	-628	-57215	Upstream	http://genome.ucsc.edu/cgi-bin/hgTracks?org=mouse&db=mm9&position=chr13:55040074-55060254	chr13:55040074-55060254	Browse	181	15	1
Nr2f1	NM_010151	10055	20063	Upstream	http://genome.ucsc.edu/cgi-bin/hgTracks?org=mouse&db=mm9&position=chr13:78338212-78358383	chr13:78338212-78358383	Browse	172	19	2
Otp	NM_011021	-2167	-10222	Upstream	http://genome.ucsc.edu/cgi-bin/hgTracks?org=mouse&db=mm9&position=chr13:95631529-95655299	chr13:95631529-95655299	Browse	3771	571	12
Otp	NM_011021	6597	-1458	Intragenic	http://genome.ucsc.edu/cgi-bin/hgTracks?org=mouse&db=mm9&position=chr13:95641076-95663279	chr13:95641076-95663279	Browse	2204	375	2
Otp	NM_011021	7786	-269	Intragenic	http://genome.ucsc.edu/cgi-bin/hgTracks?org=mouse&db=mm9&position=chr13:95643286-95663447	chr13:95643286-95663447	Browse	162	14	0
Htr1a	NM_008308	886	-3555	Intragenic	http://genome.ucsc.edu/cgi-bin/hgTracks?org=mouse&db=mm9&position=chr13:106223830-106245486	chr13:106223830-106245486	Browse	1657	226	3
Slc18a3	NM_021712	-1530	884	Intragenic	http://genome.ucsc.edu/cgi-bin/hgTracks?org=mouse&db=mm9&position=chr14:33265413-33287598	chr14:33265413-33287598	Browse	2186	371	2
Prrxl1	NM_001001796	-1661	-50981	Upstream	http://genome.ucsc.edu/cgi-bin/hgTracks?org=mouse&db=mm9&position=chr14:33401351-33421550	chr14:33401351-33421550	Browse	200	20	0
Prrxl1	NM_001001796	-1454	-50774	Upstream	http://genome.ucsc.edu/cgi-bin/hgTracks?org=mouse&db=mm9&position=chr14:33401601-33421715	chr14:33401601-33421715	Browse	115	11	1
Prrxl1	NM_001001796	-1170	-50490	Upstream	http://genome.ucsc.edu/cgi-bin/hgTracks?org=mouse&db=mm9&position=chr14:33401752-33422131	chr14:33401752-33422131	Browse	380	31	2
Prrxl1	NM_001001796	-683	-50003	Upstream	http://genome.ucsc.edu/cgi-bin/hgTracks?org=mouse&db=mm9&position=chr14:33402378-33422480	chr14:33402378-33422480	Browse	103	10	0
Prrxl1	NM_001001796	-167	-49487	Upstream	http://genome.ucsc.edu/cgi-bin/hgTracks?org=mouse&db=mm9&position=chr14:33402858-33423031	chr14:33402858-33423031	Browse	174	15	0
Grid1	NM_008166	-2318	-763298	Upstream	http://genome.ucsc.edu/cgi-bin/hgTracks?org=mouse&db=mm9&position=chr14:35620951-35641055	chr14:35620951-35641055	Browse	105	9	1
Grid1	NM_008166	-1452	-762432	Upstream	http://genome.ucsc.edu/cgi-bin/hgTracks?org=mouse&db=mm9&position=chr14:35621182-35642555	chr14:35621182-35642555	Browse	1374	171	3
Grid1	NM_008166	-590	-761570	Upstream	http://genome.ucsc.edu/cgi-bin/hgTracks?org=mouse&db=mm9&position=chr14:35622576-35642885	chr14:35622576-35642885	Browse	310	26	0
Grid1	NM_008166	214	-760766	Intragenic	http://genome.ucsc.edu/cgi-bin/hgTracks?org=mouse&db=mm9&position=chr14:35623470-35643599	chr14:35623470-35643599	Browse	130	12	0
Grid1	NM_008166	1013	-759967	Intragenic	http://genome.ucsc.edu/cgi-bin/hgTracks?org=mouse&db=mm9&position=chr14:35623630-35645037	chr14:35623630-35645037	Browse	1408	251	2
Jph4	NM_001003829	-1137	3001	Intragenic	http://genome.ucsc.edu/cgi-bin/hgTracks?org=mouse&db=mm9&position=chr14:55723048-55743226	chr14:55723048-55743226	Browse	179	15	1
Kif13b	NM_001081177	-66277	-220043	Upstream	http://genome.ucsc.edu/cgi-bin/hgTracks?org=mouse&db=mm9&position=chr14:65195002-65215177	chr14:65195002-65215177	Browse	176	14	1
Kif13b	NM_001081177	-65632	-219398	Upstream	http://genome.ucsc.edu/cgi-bin/hgTracks?org=mouse&db=mm9&position=chr14:65195629-65215841	chr14:65195629-65215841	Browse	213	19	2
Kif13b	NM_001081177	-65079	-218845	Upstream	http://genome.ucsc.edu/cgi-bin/hgTracks?org=mouse&db=mm9&position=chr14:65196197-65216379	chr14:65196197-65216379	Browse	183	17	0
Kif13b	NM_001081177	-64852	-218618	Upstream	http://genome.ucsc.edu/cgi-bin/hgTracks?org=mouse&db=mm9&position=chr14:65196454-65216576	chr14:65196454-65216576	Browse	123	12	0
Kif13b	NM_001081177	-64143	-217909	Upstream	http://genome.ucsc.edu/cgi-bin/hgTracks?org=mouse&db=mm9&position=chr14:65197097-65217350	chr14:65197097-65217350	Browse	254	26	2
Nefl	NM_010910	-1225	-5079	Upstream	http://genome.ucsc.edu/cgi-bin/hgTracks?org=mouse&db=mm9&position=chr14:68690579-68710851	chr14:68690579-68710851	Browse	273	26	1
Nefl	NM_010910	425	-3429	Intragenic	http://genome.ucsc.edu/cgi-bin/hgTracks?org=mouse&db=mm9&position=chr14:68692032-68712697	chr14:68692032-68712697	Browse	666	71	1
Pcdh8	NM_001042726	-3083	1434	Intragenic	http://genome.ucsc.edu/cgi-bin/hgTracks?org=mouse&db=mm9&position=chr14:80157831-80178217	chr14:80157831-80178217	Browse	387	36	2
Pcdh8	NM_001042726	-2428	2089	Intragenic	http://genome.ucsc.edu/cgi-bin/hgTracks?org=mouse&db=mm9&position=chr14:80158610-80178747	chr14:80158610-80178747	Browse	138	14	0
Pcdh8	NM_001042726	-2252	2265	Intragenic	http://genome.ucsc.edu/cgi-bin/hgTracks?org=mouse&db=mm9&position=chr14:80158784-80178926	chr14:80158784-80178926	Browse	143	13	0
Pcdh8	NM_001042726	1038	5555	Upstream	http://genome.ucsc.edu/cgi-bin/hgTracks?org=mouse&db=mm9&position=chr14:80161463-80182827	chr14:80161463-80182827	Browse	1365	188	2
Pcdh8	NM_001042726	2149	6666	Upstream	http://genome.ucsc.edu/cgi-bin/hgTracks?org=mouse&db=mm9&position=chr14:80162967-80183545	chr14:80162967-80183545	Browse	579	58	2
Pcdh8	NM_001042726	2847	7364	Upstream	http://genome.ucsc.edu/cgi-bin/hgTracks?org=mouse&db=mm9&position=chr14:80163836-80184072	chr14:80163836-80184072	Browse	237	21	1
Pcdh8	NM_001042726	3174	7691	Upstream	http://genome.ucsc.edu/cgi-bin/hgTracks?org=mouse&db=mm9&position=chr14:80164200-80184362	chr14:80164200-80184362	Browse	163	14	0
Fgf14	NM_010201	-696	213549	Intragenic	http://genome.ucsc.edu/cgi-bin/hgTracks?org=mouse&db=mm9&position=chr14:124581343-124601512	chr14:124581343-124601512	Browse	170	14	1
Rxfp3	NM_178717	-1888	2364	Intragenic	http://genome.ucsc.edu/cgi-bin/hgTracks?org=mouse&db=mm9&position=chr15:10955761-10975909	chr15:10955761-10975909	Browse	149	13	0
Rxfp3	NM_178717	-1597	2655	Intragenic	http://genome.ucsc.edu/cgi-bin/hgTracks?org=mouse&db=mm9&position=chr15:10956010-10976241	chr15:10956010-10976241	Browse	232	23	1
Rxfp3	NM_178717	-1182	3070	Intragenic	http://genome.ucsc.edu/cgi-bin/hgTracks?org=mouse&db=mm9&position=chr15:10956483-10976598	chr15:10956483-10976598	Browse	116	11	0
Mfng	NM_008595	-20270	-2707	Downstream	http://genome.ucsc.edu/cgi-bin/hgTracks?org=mouse&db=mm9&position=chr15:78573505-78593705	chr15:78573505-78593705	Browse	201	19	2
Cdc42ep1	NM_027219	207	-8049	Intragenic	http://genome.ucsc.edu/cgi-bin/hgTracks?org=mouse&db=mm9&position=chr15:78663222-78683343	chr15:78663222-78683343	Browse	122	10	0
Cdc42ep1	NM_027219	807	-7449	Intragenic	http://genome.ucsc.edu/cgi-bin/hgTracks?org=mouse&db=mm9&position=chr15:78663762-78684004	chr15:78663762-78684004	Browse	243	25	1
Cdc42ep1	NM_027219	1151	-7105	Intragenic	http://genome.ucsc.edu/cgi-bin/hgTracks?org=mouse&db=mm9&position=chr15:78664164-78684290	chr15:78664164-78684290	Browse	127	11	0
Nell2	NM_016743	-1705	307552	Intragenic	http://genome.ucsc.edu/cgi-bin/hgTracks?org=mouse&db=mm9&position=chr15:95347313-95367551	chr15:95347313-95367551	Browse	239	22	1
Nell2	NM_016743	-1157	308100	Intragenic	http://genome.ucsc.edu/cgi-bin/hgTracks?org=mouse&db=mm9&position=chr15:95347560-95368400	chr15:95347560-95368400	Browse	841	109	3
Wnt1	NM_021279	8579	4605	Downstream	http://genome.ucsc.edu/cgi-bin/hgTracks?org=mouse&db=mm9&position=chr15:98618816-98638916	chr15:98618816-98638916	Browse	101	10	0
Prkag1	NM_016781	-28190	-9478	Downstream	http://genome.ucsc.edu/cgi-bin/hgTracks?org=mouse&db=mm9&position=chr15:98623667-98643831	chr15:98623667-98643831	Browse	165	14	0
Prkag1	NM_016781	-27253	-8541	Downstream	http://genome.ucsc.edu/cgi-bin/hgTracks?org=mouse&db=mm9&position=chr15:98624629-98644743	chr15:98624629-98644743	Browse	115	10	0
Prkag1	NM_016781	-26602	-7890	Downstream	http://genome.ucsc.edu/cgi-bin/hgTracks?org=mouse&db=mm9&position=chr15:98624778-98645896	chr15:98624778-98645896	Browse	1119	152	5
Hoxc4	NM_013553	51299	48841	Downstream	http://genome.ucsc.edu/cgi-bin/hgTracks?org=mouse&db=mm9&position=chr15:102906004-102926244	chr15:102906004-102926244	Browse	241	20	1
Hoxc4	NM_013553	51542	49084	Downstream	http://genome.ucsc.edu/cgi-bin/hgTracks?org=mouse&db=mm9&position=chr15:102906249-102926485	chr15:102906249-102926485	Browse	237	23	0
Paqr4	NM_023824	-740	3405	Intragenic	http://genome.ucsc.edu/cgi-bin/hgTracks?org=mouse&db=mm9&position=chr17:23866507-23886607	chr17:23866507-23886607	Browse	101	10	0
Kremen2	NM_028416	-3269	1362	Intragenic	http://genome.ucsc.edu/cgi-bin/hgTracks?org=mouse&db=mm9&position=chr17:23869468-23889586	chr17:23869468-23889586	Browse	119	10	1
Kremen2	NM_028416	-3104	1527	Intragenic	http://genome.ucsc.edu/cgi-bin/hgTracks?org=mouse&db=mm9&position=chr17:23869623-23889760	chr17:23869623-23889760	Browse	138	14	0
EG630499	NM_001081015	-592	3009	Intragenic	http://genome.ucsc.edu/cgi-bin/hgTracks?org=mouse&db=mm9&position=chr17:34105090-34125196	chr17:34105090-34125196	Browse	107	9	1
Znrf4	NM_011483	-1618	-382	Downstream	http://genome.ucsc.edu/cgi-bin/hgTracks?org=mouse&db=mm9&position=chr17:56640235-56660340	chr17:56640235-56660340	Browse	106	9	1
Znrf4	NM_011483	-1267	-31	Downstream	http://genome.ucsc.edu/cgi-bin/hgTracks?org=mouse&db=mm9&position=chr17:56640426-56660851	chr17:56640426-56660851	Browse	426	42	1
Znrf4	NM_011483	-755	481	Intragenic	http://genome.ucsc.edu/cgi-bin/hgTracks?org=mouse&db=mm9&position=chr17:56640853-56661448	chr17:56640853-56661448	Browse	596	63	2
Efna5	NM_010109	-1679	274884	Intragenic	http://genome.ucsc.edu/cgi-bin/hgTracks?org=mouse&db=mm9&position=chr17:63218534-63239440	chr17:63218534-63239440	Browse	907	109	2
Efna5	NM_010109	-1004	275559	Intragenic	http://genome.ucsc.edu/cgi-bin/hgTracks?org=mouse&db=mm9&position=chr17:63219472-63239852	chr17:63219472-63239852	Browse	381	35	0
Efna5	NM_010109	-722	275841	Intragenic	http://genome.ucsc.edu/cgi-bin/hgTracks?org=mouse&db=mm9&position=chr17:63219877-63240011	chr17:63219877-63240011	Browse	135	11	0
Efna5	NM_010109	-173	276390	Intragenic	http://genome.ucsc.edu/cgi-bin/hgTracks?org=mouse&db=mm9&position=chr17:63220283-63240702	chr17:63220283-63240702	Browse	420	48	0
Kcnk12	NM_199251	-2000	50174	Intragenic	http://genome.ucsc.edu/cgi-bin/hgTracks?org=mouse&db=mm9&position=chr17:88185277-88205391	chr17:88185277-88205391	Browse	115	10	0
Kcnk12	NM_199251	-1822	50352	Intragenic	http://genome.ucsc.edu/cgi-bin/hgTracks?org=mouse&db=mm9&position=chr17:88185439-88205585	chr17:88185439-88205585	Browse	147	13	0
Kcnk12	NM_199251	-1225	50949	Intragenic	http://genome.ucsc.edu/cgi-bin/hgTracks?org=mouse&db=mm9&position=chr17:88185746-88206471	chr17:88185746-88206471	Browse	726	126	3
Kcnk12	NM_199251	-150	52024	Intragenic	http://genome.ucsc.edu/cgi-bin/hgTracks?org=mouse&db=mm9&position=chr17:88187060-88207307	chr17:88187060-88207307	Browse	248	24	0
Adcyap1	NM_009625	2562	-3506	Intragenic	http://genome.ucsc.edu/cgi-bin/hgTracks?org=mouse&db=mm9&position=chr17:93591270-93611376	chr17:93591270-93611376	Browse	107	11	0
Adcyap1	NM_009625	3028	-3040	Intragenic	http://genome.ucsc.edu/cgi-bin/hgTracks?org=mouse&db=mm9&position=chr17:93591730-93611847	chr17:93591730-93611847	Browse	118	10	0
Cdh2	NM_007664	-1375	218798	Intragenic	http://genome.ucsc.edu/cgi-bin/hgTracks?org=mouse&db=mm9&position=chr18:16956036-16976330	chr18:16956036-16976330	Browse	295	27	0
Cdh2	NM_007664	-1027	219146	Intragenic	http://genome.ucsc.edu/cgi-bin/hgTracks?org=mouse&db=mm9&position=chr18:16956379-16976682	chr18:16956379-16976682	Browse	304	28	1
2700062C07Rik	NM_026529	-3597	-10494	Upstream	http://genome.ucsc.edu/cgi-bin/hgTracks?org=mouse&db=mm9&position=chr18:24615682-24635866	chr18:24615682-24635866	Browse	185	16	1
Brunol4	NM_133195	-74345	200698	Intragenic	http://genome.ucsc.edu/cgi-bin/hgTracks?org=mouse&db=mm9&position=chr18:25828232-25848393	chr18:25828232-25848393	Browse	162	13	0
Brunol4	NM_133195	-74085	200958	Intragenic	http://genome.ucsc.edu/cgi-bin/hgTracks?org=mouse&db=mm9&position=chr18:25828507-25848638	chr18:25828507-25848638	Browse	132	12	0
Brunol4	NM_133195	-305	274738	Intragenic	http://genome.ucsc.edu/cgi-bin/hgTracks?org=mouse&db=mm9&position=chr18:25902253-25922453	chr18:25902253-25922453	Browse	201	20	0
Brunol4	NM_133195	648	275691	Upstream	http://genome.ucsc.edu/cgi-bin/hgTracks?org=mouse&db=mm9&position=chr18:25903212-25923400	chr18:25903212-25923400	Browse	189	18	0
Brunol4	NM_133195	1020	276063	Upstream	http://genome.ucsc.edu/cgi-bin/hgTracks?org=mouse&db=mm9&position=chr18:25903409-25923947	chr18:25903409-25923947	Browse	539	55	0
Pcdhac1	NM_001003671	73	-97449	Intragenic	http://genome.ucsc.edu/cgi-bin/hgTracks?org=mouse&db=mm9&position=chr18:37239794-37259929	chr18:37239794-37259929	Browse	136	11	1
Pcdh1	NM_029357	2563	15632	Upstream	http://genome.ucsc.edu/cgi-bin/hgTracks?org=mouse&db=mm9&position=chr18:38361870-38382087	chr18:38361870-38382087	Browse	218	21	2
Pcdh1	NM_029357	2956	16025	Upstream	http://genome.ucsc.edu/cgi-bin/hgTracks?org=mouse&db=mm9&position=chr18:38362145-38382598	chr18:38362145-38382598	Browse	454	53	1
Pou4f3	NM_138945	3596	2228	Downstream	http://genome.ucsc.edu/cgi-bin/hgTracks?org=mouse&db=mm9&position=chr18:42546912-42568871	chr18:42546912-42568871	Browse	1960	227	5
Pou4f3	NM_138945	4951	3583	Downstream	http://genome.ucsc.edu/cgi-bin/hgTracks?org=mouse&db=mm9&position=chr18:42549166-42569328	chr18:42549166-42569328	Browse	163	13	0
Pou4f3	NM_138945	5250	3882	Downstream	http://genome.ucsc.edu/cgi-bin/hgTracks?org=mouse&db=mm9&position=chr18:42549378-42569713	chr18:42549378-42569713	Browse	336	29	1
Pou4f3	NM_138945	5520	4152	Downstream	http://genome.ucsc.edu/cgi-bin/hgTracks?org=mouse&db=mm9&position=chr18:42549727-42569904	chr18:42549727-42569904	Browse	178	15	1
Pou4f3	NM_138945	5739	4371	Downstream	http://genome.ucsc.edu/cgi-bin/hgTracks?org=mouse&db=mm9&position=chr18:42549936-42570133	chr18:42549936-42570133	Browse	198	17	1
Pou4f3	NM_138945	6366	4998	Downstream	http://genome.ucsc.edu/cgi-bin/hgTracks?org=mouse&db=mm9&position=chr18:42550156-42571168	chr18:42550156-42571168	Browse	1013	111	4
Kcnn2	NM_080465	543	-125187	Intragenic	http://genome.ucsc.edu/cgi-bin/hgTracks?org=mouse&db=mm9&position=chr18:45710285-45730414	chr18:45710285-45730414	Browse	130	11	0
St8sia3	NM_009182	122	-10635	Intragenic	http://genome.ucsc.edu/cgi-bin/hgTracks?org=mouse&db=mm9&position=chr18:64415021-64435304	chr18:64415021-64435304	Browse	284	33	2
Onecut2	NM_194268	6377	-51748	Intragenic	http://genome.ucsc.edu/cgi-bin/hgTracks?org=mouse&db=mm9&position=chr18:64496105-64516682	chr18:64496105-64516682	Browse	578	93	3
Pmaip1	NM_021451	379	-6576	Intragenic	http://genome.ucsc.edu/cgi-bin/hgTracks?org=mouse&db=mm9&position=chr18:66608493-66628779	chr18:66608493-66628779	Browse	287	26	1
Pmaip1	NM_021451	762	-6193	Intragenic	http://genome.ucsc.edu/cgi-bin/hgTracks?org=mouse&db=mm9&position=chr18:66608942-66629095	chr18:66608942-66629095	Browse	154	12	1
Cidea	NM_007702	-80	-24311	Upstream	http://genome.ucsc.edu/cgi-bin/hgTracks?org=mouse&db=mm9&position=chr18:67493085-67513189	chr18:67493085-67513189	Browse	105	10	0
Corl2	NM_001109743	-12965	-56903	Upstream	http://genome.ucsc.edu/cgi-bin/hgTracks?org=mouse&db=mm9&position=chr18:77072113-77092243	chr18:77072113-77092243	Browse	131	10	0
Corl2	NM_001109743	-12750	-56688	Upstream	http://genome.ucsc.edu/cgi-bin/hgTracks?org=mouse&db=mm9&position=chr18:77072256-77092529	chr18:77072256-77092529	Browse	274	28	1
Corl2	NM_001109743	-11998	-55936	Upstream	http://genome.ucsc.edu/cgi-bin/hgTracks?org=mouse&db=mm9&position=chr18:77072549-77093740	chr18:77072549-77093740	Browse	1192	133	3
Corl2	NM_001109743	-10872	-54810	Upstream	http://genome.ucsc.edu/cgi-bin/hgTracks?org=mouse&db=mm9&position=chr18:77074214-77094327	chr18:77074214-77094327	Browse	114	11	0
Corl2	NM_001109743	-10067	-54005	Upstream	http://genome.ucsc.edu/cgi-bin/hgTracks?org=mouse&db=mm9&position=chr18:77074558-77095594	chr18:77074558-77095594	Browse	1037	129	5
Corl2	NM_001109743	-7925	-51863	Upstream	http://genome.ucsc.edu/cgi-bin/hgTracks?org=mouse&db=mm9&position=chr18:77077158-77097278	chr18:77077158-77097278	Browse	121	11	1
Corl2	NM_001109743	-1650	-45588	Upstream	http://genome.ucsc.edu/cgi-bin/hgTracks?org=mouse&db=mm9&position=chr18:77083443-77103542	chr18:77083443-77103542	Browse	100	9	1
Corl2	NM_001109743	-890	-44828	Upstream	http://genome.ucsc.edu/cgi-bin/hgTracks?org=mouse&db=mm9&position=chr18:77084182-77104323	chr18:77084182-77104323	Browse	142	12	1
Corl2	NM_001109743	117	-43821	Intragenic	http://genome.ucsc.edu/cgi-bin/hgTracks?org=mouse&db=mm9&position=chr18:77084376-77106143	chr18:77084376-77106143	Browse	1768	217	2
Corl2	NM_001109743	1574	-42364	Intragenic	http://genome.ucsc.edu/cgi-bin/hgTracks?org=mouse&db=mm9&position=chr18:77086594-77106839	chr18:77086594-77106839	Browse	246	24	1
Corl2	NM_001109743	2454	-41484	Intragenic	http://genome.ucsc.edu/cgi-bin/hgTracks?org=mouse&db=mm9&position=chr18:77086902-77108291	chr18:77086902-77108291	Browse	1390	245	2
Aip	NM_016666	-4607	6775	Intragenic	http://genome.ucsc.edu/cgi-bin/hgTracks?org=mouse&db=mm9&position=chr19:4111013-4131426	chr19:4111013-4131426	Browse	414	60	3
Nrxn2	NM_020253	435	-104767	Intragenic	http://genome.ucsc.edu/cgi-bin/hgTracks?org=mouse&db=mm9&position=chr19:6418398-6438502	chr19:6418398-6438502	Browse	105	9	1
Nrxn2	NM_020253	70794	-34408	Intragenic	http://genome.ucsc.edu/cgi-bin/hgTracks?org=mouse&db=mm9&position=chr19:6488521-6509096	chr19:6488521-6509096	Browse	576	68	0
Nrxn2	NM_020253	71262	-33940	Intragenic	http://genome.ucsc.edu/cgi-bin/hgTracks?org=mouse&db=mm9&position=chr19:6489155-6509398	chr19:6489155-6509398	Browse	244	26	0
Nrxn2	NM_020253	71506	-33696	Intragenic	http://genome.ucsc.edu/cgi-bin/hgTracks?org=mouse&db=mm9&position=chr19:6489408-6509633	chr19:6489408-6509633	Browse	226	22	0
Nrxn2	NM_020253	71875	-33327	Intragenic	http://genome.ucsc.edu/cgi-bin/hgTracks?org=mouse&db=mm9&position=chr19:6489792-6509987	chr19:6489792-6509987	Browse	196	17	1
Nrxn2	NM_020253	72136	-33066	Intragenic	http://genome.ucsc.edu/cgi-bin/hgTracks?org=mouse&db=mm9&position=chr19:6490101-6510201	chr19:6490101-6510201	Browse	101	9	1
Rps6ka4	NM_019924	-10417	1101	Intragenic	http://genome.ucsc.edu/cgi-bin/hgTracks?org=mouse&db=mm9&position=chr19:6894621-6914726	chr19:6894621-6914726	Browse	106	10	0
Flrt1	NM_201411	38668	49347	Upstream	http://genome.ucsc.edu/cgi-bin/hgTracks?org=mouse&db=mm9&position=chr19:7208753-7228909	chr19:7208753-7228909	Browse	157	14	0
Pax2	NM_011037	-82504	-161138	Upstream	http://genome.ucsc.edu/cgi-bin/hgTracks?org=mouse&db=mm9&position=chr19:44739299-44759459	chr19:44739299-44759459	Browse	161	16	0
Pax2	NM_011037	-82097	-160731	Upstream	http://genome.ucsc.edu/cgi-bin/hgTracks?org=mouse&db=mm9&position=chr19:44739711-44759861	chr19:44739711-44759861	Browse	151	11	1
Pax2	NM_011037	-73609	-152243	Upstream	http://genome.ucsc.edu/cgi-bin/hgTracks?org=mouse&db=mm9&position=chr19:44748192-44768355	chr19:44748192-44768355	Browse	164	14	0
Kazald1	NM_178929	541	-2603	Intragenic	http://genome.ucsc.edu/cgi-bin/hgTracks?org=mouse&db=mm9&position=chr19:45141070-45161268	chr19:45141070-45161268	Browse	199	19	0
Kazald1	NM_178929	1283	-1861	Intragenic	http://genome.ucsc.edu/cgi-bin/hgTracks?org=mouse&db=mm9&position=chr19:45141778-45162043	chr19:45141778-45162043	Browse	266	24	1
Kazald1	NM_178929	3575	431	Downstream	http://genome.ucsc.edu/cgi-bin/hgTracks?org=mouse&db=mm9&position=chr19:45144148-45164257	chr19:45144148-45164257	Browse	110	10	0
Kazald1	NM_178929	3895	751	Downstream	http://genome.ucsc.edu/cgi-bin/hgTracks?org=mouse&db=mm9&position=chr19:45144322-45164723	chr19:45144322-45164723	Browse	402	39	1
Prlhr	NM_201615	-957	607	Intragenic	http://genome.ucsc.edu/cgi-bin/hgTracks?org=mouse&db=mm9&position=chr19:60533169-60553331	chr19:60533169-60553331	Browse	163	14	0
Ptf1a	NM_018809	-14062	-15892	Upstream	http://genome.ucsc.edu/cgi-bin/hgTracks?org=mouse&db=mm9&position=chr2:19343149-19363305	chr2:19343149-19363305	Browse	157	11	0
Ptf1a	NM_018809	-13022	-14852	Upstream	http://genome.ucsc.edu/cgi-bin/hgTracks?org=mouse&db=mm9&position=chr2:19344216-19364317	chr2:19344216-19364317	Browse	102	10	0
Myo3a	NM_148413	312666	1593	Downstream	http://genome.ucsc.edu/cgi-bin/hgTracks?org=mouse&db=mm9&position=chr2:22465142-22485577	chr2:22465142-22485577	Browse	436	43	1
Gad2	NM_008078	1533	-70018	Intragenic	http://genome.ucsc.edu/cgi-bin/hgTracks?org=mouse&db=mm9&position=chr2:22468438-22490320	chr2:22468438-22490320	Browse	1883	330	8
Lhx3	NM_001039653	-4505	1840	Intragenic	http://genome.ucsc.edu/cgi-bin/hgTracks?org=mouse&db=mm9&position=chr2:26047285-26067857	chr2:26047285-26067857	Browse	573	63	2
Lhx3	NM_001039653	-4109	2236	Intragenic	http://genome.ucsc.edu/cgi-bin/hgTracks?org=mouse&db=mm9&position=chr2:26047869-26068064	chr2:26047869-26068064	Browse	196	18	0
Lhx3	NM_001039653	-3513	2832	Intragenic	http://genome.ucsc.edu/cgi-bin/hgTracks?org=mouse&db=mm9&position=chr2:26048091-26069035	chr2:26048091-26069035	Browse	945	106	2
Lhx3	NM_001039653	632	6977	Upstream	http://genome.ucsc.edu/cgi-bin/hgTracks?org=mouse&db=mm9&position=chr2:26052651-26072764	chr2:26052651-26072764	Browse	114	11	0
Barhl1	NM_019446	-5051	3688	Intragenic	http://genome.ucsc.edu/cgi-bin/hgTracks?org=mouse&db=mm9&position=chr2:28756833-28776949	chr2:28756833-28776949	Browse	117	12	0
Barhl1	NM_019446	-4848	3891	Intragenic	http://genome.ucsc.edu/cgi-bin/hgTracks?org=mouse&db=mm9&position=chr2:28757028-28777160	chr2:28757028-28777160	Browse	133	12	0
Barhl1	NM_019446	-4665	4074	Intragenic	http://genome.ucsc.edu/cgi-bin/hgTracks?org=mouse&db=mm9&position=chr2:28757187-28777367	chr2:28757187-28777367	Browse	181	19	2
Barhl1	NM_019446	-4320	4419	Intragenic	http://genome.ucsc.edu/cgi-bin/hgTracks?org=mouse&db=mm9&position=chr2:28757500-28777743	chr2:28757500-28777743	Browse	244	22	1
Barhl1	NM_019446	-3756	4983	Intragenic	http://genome.ucsc.edu/cgi-bin/hgTracks?org=mouse&db=mm9&position=chr2:28758136-28778235	chr2:28758136-28778235	Browse	100	10	0
Fubp3	NM_001033389	63584	18881	Downstream	http://genome.ucsc.edu/cgi-bin/hgTracks?org=mouse&db=mm9&position=chr2:31481613-31502227	chr2:31481613-31502227	Browse	615	78	1
Fubp3	NM_001033389	64090	19387	Downstream	http://genome.ucsc.edu/cgi-bin/hgTracks?org=mouse&db=mm9&position=chr2:31482374-31502477	chr2:31482374-31502477	Browse	104	10	0
Fubp3	NM_001033389	69627	24924	Downstream	http://genome.ucsc.edu/cgi-bin/hgTracks?org=mouse&db=mm9&position=chr2:31487880-31508045	chr2:31487880-31508045	Browse	166	13	0
Gad1	NM_008077	-1621	-41470	Upstream	http://genome.ucsc.edu/cgi-bin/hgTracks?org=mouse&db=mm9&position=chr2:70388545-70408653	chr2:70388545-70408653	Browse	109	9	1
Gad1	NM_008077	-1412	-41261	Upstream	http://genome.ucsc.edu/cgi-bin/hgTracks?org=mouse&db=mm9&position=chr2:70388658-70408957	chr2:70388658-70408957	Browse	300	29	1
Gad1	NM_008077	-460	-40309	Upstream	http://genome.ucsc.edu/cgi-bin/hgTracks?org=mouse&db=mm9&position=chr2:70389383-70410136	chr2:70389383-70410136	Browse	754	105	1
Gad1	NM_008077	717	-39132	Intragenic	http://genome.ucsc.edu/cgi-bin/hgTracks?org=mouse&db=mm9&position=chr2:70390282-70411592	chr2:70390282-70411592	Browse	1311	215	2
Gad1	NM_008077	1802	-38047	Intragenic	http://genome.ucsc.edu/cgi-bin/hgTracks?org=mouse&db=mm9&position=chr2:70391640-70412403	chr2:70391640-70412403	Browse	764	91	2
Gad1	NM_008077	2602	-37247	Intragenic	http://genome.ucsc.edu/cgi-bin/hgTracks?org=mouse&db=mm9&position=chr2:70392713-70412930	chr2:70392713-70412930	Browse	218	20	1
Rtn4rl2	NM_199223	-14829	-82	Downstream	http://genome.ucsc.edu/cgi-bin/hgTracks?org=mouse&db=mm9&position=chr2:84701962-84722077	chr2:84701962-84722077	Browse	116	10	0
Rtn4rl2	NM_199223	-14213	534	Intragenic	http://genome.ucsc.edu/cgi-bin/hgTracks?org=mouse&db=mm9&position=chr2:84702566-84722705	chr2:84702566-84722705	Browse	140	11	0
Rtn4rl2	NM_199223	-13826	921	Intragenic	http://genome.ucsc.edu/cgi-bin/hgTracks?org=mouse&db=mm9&position=chr2:84702731-84723314	chr2:84702731-84723314	Browse	584	61	2
Chrm4	NM_007699	801	-6840	Intragenic	http://genome.ucsc.edu/cgi-bin/hgTracks?org=mouse&db=mm9&position=chr2:91753079-91773213	chr2:91753079-91773213	Browse	135	10	0
Chrm4	NM_007699	1146	-6495	Intragenic	http://genome.ucsc.edu/cgi-bin/hgTracks?org=mouse&db=mm9&position=chr2:91753400-91773581	chr2:91753400-91773581	Browse	182	14	0
Chrm4	NM_007699	1619	-6022	Intragenic	http://genome.ucsc.edu/cgi-bin/hgTracks?org=mouse&db=mm9&position=chr2:91753865-91774063	chr2:91753865-91774063	Browse	199	19	0
Ttc17	NM_183106	-165502	-59578	Downstream	http://genome.ucsc.edu/cgi-bin/hgTracks?org=mouse&db=mm9&position=chr2:94071156-94091532	chr2:94071156-94091532	Browse	377	43	0
Ttc17	NM_183106	-164918	-58994	Downstream	http://genome.ucsc.edu/cgi-bin/hgTracks?org=mouse&db=mm9&position=chr2:94071617-94092238	chr2:94071617-94092238	Browse	622	72	1
Ttc17	NM_183106	-164118	-58194	Downstream	http://genome.ucsc.edu/cgi-bin/hgTracks?org=mouse&db=mm9&position=chr2:94072655-94092801	chr2:94072655-94092801	Browse	147	14	1
Ttc17	NM_183106	-163185	-57261	Downstream	http://genome.ucsc.edu/cgi-bin/hgTracks?org=mouse&db=mm9&position=chr2:94073589-94093733	chr2:94073589-94093733	Browse	145	12	0
Ttc17	NM_183106	-162914	-56990	Downstream	http://genome.ucsc.edu/cgi-bin/hgTracks?org=mouse&db=mm9&position=chr2:94073768-94094096	chr2:94073768-94094096	Browse	329	28	1
Ttc17	NM_183106	-162619	-56695	Downstream	http://genome.ucsc.edu/cgi-bin/hgTracks?org=mouse&db=mm9&position=chr2:94074121-94094333	chr2:94074121-94094333	Browse	213	22	0
Ttc17	NM_183106	-162412	-56488	Downstream	http://genome.ucsc.edu/cgi-bin/hgTracks?org=mouse&db=mm9&position=chr2:94074336-94094531	chr2:94074336-94094531	Browse	196	15	1
Ttc17	NM_183106	-162090	-56166	Downstream	http://genome.ucsc.edu/cgi-bin/hgTracks?org=mouse&db=mm9&position=chr2:94074667-94094844	chr2:94074667-94094844	Browse	178	16	1
Bdnf	NM_007540	-74	-52418	Upstream	http://genome.ucsc.edu/cgi-bin/hgTracks?org=mouse&db=mm9&position=chr2:109504671-109524892	chr2:109504671-109524892	Browse	222	19	1
Meis2	NM_010825	-335	201710	Intragenic	http://genome.ucsc.edu/cgi-bin/hgTracks?org=mouse&db=mm9&position=chr2:115880240-115900788	chr2:115880240-115900788	Browse	549	89	1
Meis2	NM_010825	332	202377	Upstream	http://genome.ucsc.edu/cgi-bin/hgTracks?org=mouse&db=mm9&position=chr2:115880800-115901562	chr2:115880800-115901562	Browse	763	141	3
Meis2	NM_010825	1562	203607	Upstream	http://genome.ucsc.edu/cgi-bin/hgTracks?org=mouse&db=mm9&position=chr2:115881643-115903178	chr2:115881643-115903178	Browse	1536	348	4
Meis2	NM_010825	2763	204808	Upstream	http://genome.ucsc.edu/cgi-bin/hgTracks?org=mouse&db=mm9&position=chr2:115883325-115903899	chr2:115883325-115903899	Browse	575	70	0
Meis2	NM_010825	3346	205391	Upstream	http://genome.ucsc.edu/cgi-bin/hgTracks?org=mouse&db=mm9&position=chr2:115883953-115904436	chr2:115883953-115904436	Browse	484	57	0
Meis2	NM_010825	3893	205938	Upstream	http://genome.ucsc.edu/cgi-bin/hgTracks?org=mouse&db=mm9&position=chr2:115884559-115904925	chr2:115884559-115904925	Browse	367	40	0
Meis2	NM_010825	5556	207601	Upstream	http://genome.ucsc.edu/cgi-bin/hgTracks?org=mouse&db=mm9&position=chr2:115886319-115906491	chr2:115886319-115906491	Browse	173	14	0
Meis2	NM_010825	6937	208982	Upstream	http://genome.ucsc.edu/cgi-bin/hgTracks?org=mouse&db=mm9&position=chr2:115887571-115908000	chr2:115887571-115908000	Browse	430	41	1
Meis2	NM_010825	7604	209649	Upstream	http://genome.ucsc.edu/cgi-bin/hgTracks?org=mouse&db=mm9&position=chr2:115888049-115908857	chr2:115888049-115908857	Browse	809	102	3
Meis2	NM_010825	8525	210570	Upstream	http://genome.ucsc.edu/cgi-bin/hgTracks?org=mouse&db=mm9&position=chr2:115889184-115909563	chr2:115889184-115909563	Browse	380	43	0
Meis2	NM_010825	8908	210953	Upstream	http://genome.ucsc.edu/cgi-bin/hgTracks?org=mouse&db=mm9&position=chr2:115889605-115909908	chr2:115889605-115909908	Browse	304	28	1
Meis2	NM_010825	9539	211584	Upstream	http://genome.ucsc.edu/cgi-bin/hgTracks?org=mouse&db=mm9&position=chr2:115890285-115910490	chr2:115890285-115910490	Browse	206	21	0
Pcsk2	NM_008792	1995	-268109	Intragenic	http://genome.ucsc.edu/cgi-bin/hgTracks?org=mouse&db=mm9&position=chr2:143363858-143383959	chr2:143363858-143383959	Browse	102	9	1
Insm1	NM_016889	-877	-3785	Upstream	http://genome.ucsc.edu/cgi-bin/hgTracks?org=mouse&db=mm9&position=chr2:146036661-146057276	chr2:146036661-146057276	Browse	616	90	1
Insm1	NM_016889	933	-1975	Intragenic	http://genome.ucsc.edu/cgi-bin/hgTracks?org=mouse&db=mm9&position=chr2:146038599-146058958	chr2:146038599-146058958	Browse	360	37	1
Insm1	NM_016889	1694	-1214	Intragenic	http://genome.ucsc.edu/cgi-bin/hgTracks?org=mouse&db=mm9&position=chr2:146039472-146059608	chr2:146039472-146059608	Browse	137	13	0
Insm1	NM_016889	2002	-906	Intragenic	http://genome.ucsc.edu/cgi-bin/hgTracks?org=mouse&db=mm9&position=chr2:146039798-146059898	chr2:146039798-146059898	Browse	101	10	0
Cdh22	NM_174988	-19	123192	Intragenic	http://genome.ucsc.edu/cgi-bin/hgTracks?org=mouse&db=mm9&position=chr2:165050030-165070370	chr2:165050030-165070370	Browse	341	40	2
Cdh22	NM_174988	618	123829	Upstream	http://genome.ucsc.edu/cgi-bin/hgTracks?org=mouse&db=mm9&position=chr2:165050518-165071155	chr2:165050518-165071155	Browse	638	67	2
Cbln4	NM_175631	-269	6862	Intragenic	http://genome.ucsc.edu/cgi-bin/hgTracks?org=mouse&db=mm9&position=chr2:171858584-171878809	chr2:171858584-171878809	Browse	226	20	0
Bhlhb4	NM_080641	-1036	1207	Intragenic	http://genome.ucsc.edu/cgi-bin/hgTracks?org=mouse&db=mm9&position=chr2:180499914-180521223	chr2:180499914-180521223	Browse	1310	190	3
Bhlhb4	NM_080641	314	2557	Upstream	http://genome.ucsc.edu/cgi-bin/hgTracks?org=mouse&db=mm9&position=chr2:180501684-180522154	chr2:180501684-180522154	Browse	471	59	1
Ythdf1	NM_173761	-30217	-13657	Downstream	http://genome.ucsc.edu/cgi-bin/hgTracks?org=mouse&db=mm9&position=chr2:180615370-180635477	chr2:180615370-180635477	Browse	108	10	0
Ythdf1	NM_173761	-29568	-13008	Downstream	http://genome.ucsc.edu/cgi-bin/hgTracks?org=mouse&db=mm9&position=chr2:180615935-180636211	chr2:180615935-180636211	Browse	277	36	0
Ythdf1	NM_173761	-29055	-12495	Downstream	http://genome.ucsc.edu/cgi-bin/hgTracks?org=mouse&db=mm9&position=chr2:180616362-180636810	chr2:180616362-180636810	Browse	449	51	0
Ythdf1	NM_173761	-28637	-12077	Downstream	http://genome.ucsc.edu/cgi-bin/hgTracks?org=mouse&db=mm9&position=chr2:180616826-180637182	chr2:180616826-180637182	Browse	357	35	1
Ythdf1	NM_173761	-28242	-11682	Downstream	http://genome.ucsc.edu/cgi-bin/hgTracks?org=mouse&db=mm9&position=chr2:180617212-180637586	chr2:180617212-180637586	Browse	375	36	0
Ythdf1	NM_173761	-27342	-10782	Downstream	http://genome.ucsc.edu/cgi-bin/hgTracks?org=mouse&db=mm9&position=chr2:180618214-180638384	chr2:180618214-180638384	Browse	171	12	0
Ghsr	NM_177330	930	-5730	Intragenic	http://genome.ucsc.edu/cgi-bin/hgTracks?org=mouse&db=mm9&position=chr3:27260662-27281742	chr3:27260662-27281742	Browse	1081	156	3
Frem2	NM_172862	-1112	142306	Intragenic	http://genome.ucsc.edu/cgi-bin/hgTracks?org=mouse&db=mm9&position=chr3:53450099-53470231	chr3:53450099-53470231	Browse	133	11	0
Frem2	NM_172862	-891	142527	Intragenic	http://genome.ucsc.edu/cgi-bin/hgTracks?org=mouse&db=mm9&position=chr3:53450243-53470529	chr3:53450243-53470529	Browse	287	34	2
Shox2	NM_013665	-8983	-480	Downstream	http://genome.ucsc.edu/cgi-bin/hgTracks?org=mouse&db=mm9&position=chr3:66766655-66786765	chr3:66766655-66786765	Browse	111	11	0
Shox2	NM_013665	-3719	4784	Intragenic	http://genome.ucsc.edu/cgi-bin/hgTracks?org=mouse&db=mm9&position=chr3:66771829-66792118	chr3:66771829-66792118	Browse	290	27	2
Shox2	NM_013665	-3162	5341	Intragenic	http://genome.ucsc.edu/cgi-bin/hgTracks?org=mouse&db=mm9&position=chr3:66772122-66792940	chr3:66772122-66792940	Browse	819	108	6
Shox2	NM_013665	-2527	5976	Intragenic	http://genome.ucsc.edu/cgi-bin/hgTracks?org=mouse&db=mm9&position=chr3:66772953-66793378	chr3:66772953-66793378	Browse	426	44	2
Gria2	NM_001083806	-1597	116259	Intragenic	http://genome.ucsc.edu/cgi-bin/hgTracks?org=mouse&db=mm9&position=chr3:80595063-80615168	chr3:80595063-80615168	Browse	106	11	0
Plrg1	NM_016784	71379	54625	Downstream	http://genome.ucsc.edu/cgi-bin/hgTracks?org=mouse&db=mm9&position=chr3:82920762-82940914	chr3:82920762-82940914	Browse	153	15	0
Plrg1	NM_016784	71683	54929	Downstream	http://genome.ucsc.edu/cgi-bin/hgTracks?org=mouse&db=mm9&position=chr3:82921058-82941226	chr3:82921058-82941226	Browse	169	15	0
Plrg1	NM_016784	72804	56050	Downstream	http://genome.ucsc.edu/cgi-bin/hgTracks?org=mouse&db=mm9&position=chr3:82921532-82942993	chr3:82921532-82942993	Browse	1462	200	1
Bcan	NM_007529	-2065	10761	Intragenic	http://genome.ucsc.edu/cgi-bin/hgTracks?org=mouse&db=mm9&position=chr3:87792119-87812307	chr3:87792119-87812307	Browse	189	15	1
Bcan	NM_007529	-676	12150	Intragenic	http://genome.ucsc.edu/cgi-bin/hgTracks?org=mouse&db=mm9&position=chr3:87793048-87814155	chr3:87793048-87814155	Browse	1108	142	4
Bcan	NM_007529	359	13185	Upstream	http://genome.ucsc.edu/cgi-bin/hgTracks?org=mouse&db=mm9&position=chr3:87794188-87815085	chr3:87794188-87815085	Browse	898	90	3
Rhbg	NM_021375	-39130	-27319	Downstream	http://genome.ucsc.edu/cgi-bin/hgTracks?org=mouse&db=mm9&position=chr3:88008473-88030479	chr3:88008473-88030479	Browse	2007	285	4
Syt6	NM_018800	343	-59556	Intragenic	http://genome.ucsc.edu/cgi-bin/hgTracks?org=mouse&db=mm9&position=chr3:103369391-103389700	chr3:103369391-103389700	Browse	310	26	1
Syt6	NM_018800	1172	-58727	Intragenic	http://genome.ucsc.edu/cgi-bin/hgTracks?org=mouse&db=mm9&position=chr3:103370298-103390451	chr3:103370298-103390451	Browse	154	13	0
Slc6a17	NM_172271	-860	49611	Intragenic	http://genome.ucsc.edu/cgi-bin/hgTracks?org=mouse&db=mm9&position=chr3:107310012-107330139	chr3:107310012-107330139	Browse	128	11	1
Dpyd	NM_170778	-131631	-1002372	Upstream	http://genome.ucsc.edu/cgi-bin/hgTracks?org=mouse&db=mm9&position=chr3:118123398-118143530	chr3:118123398-118143530	Browse	133	13	0
Dpyd	NM_170778	-127269	-998010	Upstream	http://genome.ucsc.edu/cgi-bin/hgTracks?org=mouse&db=mm9&position=chr3:118127762-118147889	chr3:118127762-118147889	Browse	128	10	1
Dpyd	NM_170778	-126948	-997689	Upstream	http://genome.ucsc.edu/cgi-bin/hgTracks?org=mouse&db=mm9&position=chr3:118128097-118148196	chr3:118128097-118148196	Browse	100	10	0
Camk2d	NM_001025438	893	-247189	Intragenic	http://genome.ucsc.edu/cgi-bin/hgTracks?org=mouse&db=mm9&position=chr3:126290449-126311117	chr3:126290449-126311117	Browse	669	97	1
H2afz	NM_016750	-31339	-33663	Upstream	http://genome.ucsc.edu/cgi-bin/hgTracks?org=mouse&db=mm9&position=chr3:137486152-137506294	chr3:137486152-137506294	Browse	143	11	1
Pax5	NM_008782	-7823	171112	Intragenic	http://genome.ucsc.edu/cgi-bin/hgTracks?org=mouse&db=mm9&position=chr4:44704462-44726516	chr4:44704462-44726516	Browse	2055	330	4
Ppp3r2	NM_001004025	163415	166652	Upstream	http://genome.ucsc.edu/cgi-bin/hgTracks?org=mouse&db=mm9&position=chr4:49848216-49868324	chr4:49848216-49868324	Browse	109	11	0
Astn2	NM_019514	-1499	1022182	Intragenic	http://genome.ucsc.edu/cgi-bin/hgTracks?org=mouse&db=mm9&position=chr4:66053897-66074139	chr4:66053897-66074139	Browse	243	23	0
Astn2	NM_019514	-1116	1022565	Intragenic	http://genome.ucsc.edu/cgi-bin/hgTracks?org=mouse&db=mm9&position=chr4:66054157-66074645	chr4:66054157-66074645	Browse	489	46	1
Cdkn2b	NM_007670	-703	3931	Intragenic	http://genome.ucsc.edu/cgi-bin/hgTracks?org=mouse&db=mm9&position=chr4:88945981-88966338	chr4:88945981-88966338	Browse	358	31	3
Cdkn2b	NM_007670	-378	4256	Intragenic	http://genome.ucsc.edu/cgi-bin/hgTracks?org=mouse&db=mm9&position=chr4:88946425-88966544	chr4:88946425-88966544	Browse	120	10	1
Foxe3	NM_015758	-299	568	Intragenic	http://genome.ucsc.edu/cgi-bin/hgTracks?org=mouse&db=mm9&position=chr4:114588095-114608542	chr4:114588095-114608542	Browse	448	52	1
Foxe3	NM_015758	19	886	Upstream	http://genome.ucsc.edu/cgi-bin/hgTracks?org=mouse&db=mm9&position=chr4:114588567-114608706	chr4:114588567-114608706	Browse	140	14	0
Foxe3	NM_015758	307	1174	Upstream	http://genome.ucsc.edu/cgi-bin/hgTracks?org=mouse&db=mm9&position=chr4:114588720-114609130	chr4:114588720-114609130	Browse	411	48	1
Foxe3	NM_015758	697	1564	Upstream	http://genome.ucsc.edu/cgi-bin/hgTracks?org=mouse&db=mm9&position=chr4:114589174-114609455	chr4:114589174-114609455	Browse	282	24	1
Epha10	NM_177671	4695	-1337	Intragenic	http://genome.ucsc.edu/cgi-bin/hgTracks?org=mouse&db=mm9&position=chr4:124552783-124572890	chr4:124552783-124572890	Browse	108	9	1
Igsf21	NM_198610	-2247	217686	Intragenic	http://genome.ucsc.edu/cgi-bin/hgTracks?org=mouse&db=mm9&position=chr4:139790395-139810508	chr4:139790395-139810508	Browse	114	10	1
Igsf21	NM_198610	-2031	217902	Intragenic	http://genome.ucsc.edu/cgi-bin/hgTracks?org=mouse&db=mm9&position=chr4:139790583-139810752	chr4:139790583-139810752	Browse	170	12	1
Igsf21	NM_198610	-976	218957	Intragenic	http://genome.ucsc.edu/cgi-bin/hgTracks?org=mouse&db=mm9&position=chr4:139791286-139812160	chr4:139791286-139812160	Browse	875	114	2
Igsf21	NM_198610	-248	219685	Intragenic	http://genome.ucsc.edu/cgi-bin/hgTracks?org=mouse&db=mm9&position=chr4:139792400-139812502	chr4:139792400-139812502	Browse	103	10	0
Igsf21	NM_198610	481	220414	Upstream	http://genome.ucsc.edu/cgi-bin/hgTracks?org=mouse&db=mm9&position=chr4:139793087-139813273	chr4:139793087-139813273	Browse	187	17	0
OTTMUSG00000010671	NM_001039209	344913	7358	Downstream	http://genome.ucsc.edu/cgi-bin/hgTracks?org=mouse&db=mm9&position=chr4:146884831-146904943	chr4:146884831-146904943	Browse	113	16	3
Hes2	NM_008236	830	-2773	Intragenic	http://genome.ucsc.edu/cgi-bin/hgTracks?org=mouse&db=mm9&position=chr4:151523616-151543994	chr4:151523616-151543994	Browse	379	46	1
Hes2	NM_008236	1220	-2383	Intragenic	http://genome.ucsc.edu/cgi-bin/hgTracks?org=mouse&db=mm9&position=chr4:151524027-151544362	chr4:151524027-151544362	Browse	336	34	1
Hes2	NM_008236	1512	-2091	Intragenic	http://genome.ucsc.edu/cgi-bin/hgTracks?org=mouse&db=mm9&position=chr4:151524418-151544555	chr4:151524418-151544555	Browse	138	12	0
Gbx1	NM_015739	-1203	21220	Intragenic	http://genome.ucsc.edu/cgi-bin/hgTracks?org=mouse&db=mm9&position=chr5:24020865-24042061	chr5:24020865-24042061	Browse	1197	152	1
Gbx1	NM_015739	478	22901	Upstream	http://genome.ucsc.edu/cgi-bin/hgTracks?org=mouse&db=mm9&position=chr5:24023032-24043256	chr5:24023032-24043256	Browse	225	22	0
Gbx1	NM_015739	870	23293	Upstream	http://genome.ucsc.edu/cgi-bin/hgTracks?org=mouse&db=mm9&position=chr5:24023479-24043592	chr5:24023479-24043592	Browse	114	10	1
Smarcd3	NM_025891	-743	8638	Intragenic	http://genome.ucsc.edu/cgi-bin/hgTracks?org=mouse&db=mm9&position=chr5:24096939-24117214	chr5:24096939-24117214	Browse	276	26	1
Speer4a	NM_029376	-31394	-26158	Downstream	http://genome.ucsc.edu/cgi-bin/hgTracks?org=mouse&db=mm9&position=chr5:26324592-26344710	chr5:26324592-26344710	Browse	119	9	1
Trim54	NM_021447	20465	-550	Intragenic	http://genome.ucsc.edu/cgi-bin/hgTracks?org=mouse&db=mm9&position=chr5:31429086-31449812	chr5:31429086-31449812	Browse	727	87	0
Trim54	NM_021447	21051	36	Downstream	http://genome.ucsc.edu/cgi-bin/hgTracks?org=mouse&db=mm9&position=chr5:31429820-31450249	chr5:31429820-31450249	Browse	430	54	0
4933407H18Rik	NM_001081101	53836	12777	Downstream	http://genome.ucsc.edu/cgi-bin/hgTracks?org=mouse&db=mm9&position=chr5:33763531-33786829	chr5:33763531-33786829	Browse	3299	549	6
4933407H18Rik	NM_001081101	56277	15218	Downstream	http://genome.ucsc.edu/cgi-bin/hgTracks?org=mouse&db=mm9&position=chr5:33766832-33788410	chr5:33766832-33788410	Browse	1579	233	4
Crmp1	NM_007765	-3358	-49700	Upstream	http://genome.ucsc.edu/cgi-bin/hgTracks?org=mouse&db=mm9&position=chr5:37623605-37643738	chr5:37623605-37643738	Browse	134	13	0
Barhl2	NM_001005477	-7592	-1948	Downstream	http://genome.ucsc.edu/cgi-bin/hgTracks?org=mouse&db=mm9&position=chr5:106869540-106889645	chr5:106869540-106889645	Browse	106	10	0
Barhl2	NM_001005477	-7314	-1670	Downstream	http://genome.ucsc.edu/cgi-bin/hgTracks?org=mouse&db=mm9&position=chr5:106869777-106889964	chr5:106869777-106889964	Browse	188	14	1
Barhl2	NM_001005477	-6078	-434	Downstream	http://genome.ucsc.edu/cgi-bin/hgTracks?org=mouse&db=mm9&position=chr5:106870325-106891888	chr5:106870325-106891888	Browse	1564	203	1
Barhl2	NM_001005477	-3395	2249	Intragenic	http://genome.ucsc.edu/cgi-bin/hgTracks?org=mouse&db=mm9&position=chr5:106872070-106895509	chr5:106872070-106895509	Browse	3440	552	8
Mn1	NM_001081235	-222	-39082	Upstream	http://genome.ucsc.edu/cgi-bin/hgTracks?org=mouse&db=mm9&position=chr5:111836888-111857038	chr5:111836888-111857038	Browse	151	13	0
Sez6l	NM_019982	-246	157782	Intragenic	http://genome.ucsc.edu/cgi-bin/hgTracks?org=mouse&db=mm9&position=chr5:112995736-113016181	chr5:112995736-113016181	Browse	446	46	1
Sez6l	NM_019982	380	158408	Upstream	http://genome.ucsc.edu/cgi-bin/hgTracks?org=mouse&db=mm9&position=chr5:112996423-113016747	chr5:112996423-113016747	Browse	325	34	0
Nos1	NM_008712	-25335	-112028	Upstream	http://genome.ucsc.edu/cgi-bin/hgTracks?org=mouse&db=mm9&position=chr5:118281742-118301841	chr5:118281742-118301841	Browse	100	10	0
Lhx5	NM_008499	-5948	-15520	Upstream	http://genome.ucsc.edu/cgi-bin/hgTracks?org=mouse&db=mm9&position=chr5:120865825-120886067	chr5:120865825-120886067	Browse	243	22	0
Lhx5	NM_008499	-5537	-15109	Upstream	http://genome.ucsc.edu/cgi-bin/hgTracks?org=mouse&db=mm9&position=chr5:120866237-120886476	chr5:120866237-120886476	Browse	240	22	2
Lhx5	NM_008499	-4608	-14180	Upstream	http://genome.ucsc.edu/cgi-bin/hgTracks?org=mouse&db=mm9&position=chr5:120866660-120887912	chr5:120866660-120887912	Browse	1253	190	2
Lhx5	NM_008499	-3188	-12760	Upstream	http://genome.ucsc.edu/cgi-bin/hgTracks?org=mouse&db=mm9&position=chr5:120868168-120889243	chr5:120868168-120889243	Browse	1076	123	2
Lhx5	NM_008499	-1965	-11537	Upstream	http://genome.ucsc.edu/cgi-bin/hgTracks?org=mouse&db=mm9&position=chr5:120869419-120890438	chr5:120869419-120890438	Browse	1020	121	3
Cux1	NM_009986	1008	294195	Upstream	http://genome.ucsc.edu/cgi-bin/hgTracks?org=mouse&db=mm9&position=chr5:137033775-137054842	chr5:137033775-137054842	Browse	1068	159	2
Vgf	NM_001039385	2070	-987	Intragenic	http://genome.ucsc.edu/cgi-bin/hgTracks?org=mouse&db=mm9&position=chr5:137498176-137518291	chr5:137498176-137518291	Browse	116	9	1
Nptx2	NM_016789	811	-10766	Intragenic	http://genome.ucsc.edu/cgi-bin/hgTracks?org=mouse&db=mm9&position=chr5:145297452-145317709	chr5:145297452-145317709	Browse	258	21	1
Gsx1	NM_008178	-3204	-5455	Upstream	http://genome.ucsc.edu/cgi-bin/hgTracks?org=mouse&db=mm9&position=chr5:147986983-148007151	chr5:147986983-148007151	Browse	169	14	1
Gsx1	NM_008178	2563	312	Downstream	http://genome.ucsc.edu/cgi-bin/hgTracks?org=mouse&db=mm9&position=chr5:147991313-148014355	chr5:147991313-148014355	Browse	3043	557	9
Pdx1	NM_008814	5987	968	Downstream	http://genome.ucsc.edu/cgi-bin/hgTracks?org=mouse&db=mm9&position=chr5:148075586-148099799	chr5:148075586-148099799	Browse	4214	680	12
Pdx1	NM_008814	8271	3252	Downstream	http://genome.ucsc.edu/cgi-bin/hgTracks?org=mouse&db=mm9&position=chr5:148079817-148100137	chr5:148079817-148100137	Browse	321	33	2
Pdx1	NM_008814	9313	4294	Downstream	http://genome.ucsc.edu/cgi-bin/hgTracks?org=mouse&db=mm9&position=chr5:148080960-148101078	chr5:148080960-148101078	Browse	119	10	0
Pdx1	NM_008814	9718	4699	Downstream	http://genome.ucsc.edu/cgi-bin/hgTracks?org=mouse&db=mm9&position=chr5:148081373-148101475	chr5:148081373-148101475	Browse	103	9	1
Nxph1	NM_008751	-199	-298759	Upstream	http://genome.ucsc.edu/cgi-bin/hgTracks?org=mouse&db=mm9&position=chr6:8889693-8909944	chr6:8889693-8909944	Browse	252	23	3
Nxph1	NM_008751	119	-298441	Intragenic	http://genome.ucsc.edu/cgi-bin/hgTracks?org=mouse&db=mm9&position=chr6:8890054-8910220	chr6:8890054-8910220	Browse	167	14	1
Nxph1	NM_008751	263	-298297	Intragenic	http://genome.ucsc.edu/cgi-bin/hgTracks?org=mouse&db=mm9&position=chr6:8890222-8910340	chr6:8890222-8910340	Browse	119	10	0
Nxph1	NM_008751	533	-298027	Intragenic	http://genome.ucsc.edu/cgi-bin/hgTracks?org=mouse&db=mm9&position=chr6:8890383-8910719	chr6:8890383-8910719	Browse	337	28	0
Nxph1	NM_008751	1022	-297538	Intragenic	http://genome.ucsc.edu/cgi-bin/hgTracks?org=mouse&db=mm9&position=chr6:8890728-8911351	chr6:8890728-8911351	Browse	624	74	4
Nxph1	NM_008751	1447	-297113	Intragenic	http://genome.ucsc.edu/cgi-bin/hgTracks?org=mouse&db=mm9&position=chr6:8891379-8911551	chr6:8891379-8911551	Browse	173	17	0
Nxph1	NM_008751	5310	-293250	Intragenic	http://genome.ucsc.edu/cgi-bin/hgTracks?org=mouse&db=mm9&position=chr6:8895262-8915393	chr6:8895262-8915393	Browse	132	10	0
Nxph1	NM_008751	6182	-292378	Intragenic	http://genome.ucsc.edu/cgi-bin/hgTracks?org=mouse&db=mm9&position=chr6:8896126-8916274	chr6:8896126-8916274	Browse	149	13	0
Lep	NM_008493	-79191	-92847	Upstream	http://genome.ucsc.edu/cgi-bin/hgTracks?org=mouse&db=mm9&position=chr6:28920945-28941112	chr6:28920945-28941112	Browse	168	13	1
Tsga13	NM_054073	43763	62356	Upstream	http://genome.ucsc.edu/cgi-bin/hgTracks?org=mouse&db=mm9&position=chr6:30899066-30919605	chr6:30899066-30919605	Browse	540	63	1
Tsga13	NM_054073	44152	62745	Upstream	http://genome.ucsc.edu/cgi-bin/hgTracks?org=mouse&db=mm9&position=chr6:30899652-30919798	chr6:30899652-30919798	Browse	147	12	1
Tsga13	NM_054073	44632	63225	Upstream	http://genome.ucsc.edu/cgi-bin/hgTracks?org=mouse&db=mm9&position=chr6:30900110-30920300	chr6:30900110-30920300	Browse	191	14	1
Mrps33	NM_001010930	59649	68778	Upstream	http://genome.ucsc.edu/cgi-bin/hgTracks?org=mouse&db=mm9&position=chr6:39810520-39830648	chr6:39810520-39830648	Browse	129	12	0
Mrps33	NM_001010930	62151	71280	Upstream	http://genome.ucsc.edu/cgi-bin/hgTracks?org=mouse&db=mm9&position=chr6:39812951-39833221	chr6:39812951-39833221	Browse	271	30	1
Mrps33	NM_001010930	62665	71794	Upstream	http://genome.ucsc.edu/cgi-bin/hgTracks?org=mouse&db=mm9&position=chr6:39813261-39833939	chr6:39813261-39833939	Browse	679	82	1
Dguok	NM_013764	-51357	-24679	Downstream	http://genome.ucsc.edu/cgi-bin/hgTracks?org=mouse&db=mm9&position=chr6:83395459-83415603	chr6:83395459-83415603	Browse	145	12	0
Dguok	NM_013764	-51131	-24453	Downstream	http://genome.ucsc.edu/cgi-bin/hgTracks?org=mouse&db=mm9&position=chr6:83395627-83415886	chr6:83395627-83415886	Browse	260	24	0
Dguok	NM_013764	-49546	-22868	Downstream	http://genome.ucsc.edu/cgi-bin/hgTracks?org=mouse&db=mm9&position=chr6:83397261-83417422	chr6:83397261-83417422	Browse	162	16	1
Prmt8	NM_201371	1546	81265	Upstream	http://genome.ucsc.edu/cgi-bin/hgTracks?org=mouse&db=mm9&position=chr6:127710195-127730390	chr6:127710195-127730390	Browse	196	16	1
Prmt8	NM_201371	1845	81564	Upstream	http://genome.ucsc.edu/cgi-bin/hgTracks?org=mouse&db=mm9&position=chr6:127710437-127730746	chr6:127710437-127730746	Browse	310	29	1
Pthlh	NM_008970	-63	10784	Intragenic	http://genome.ucsc.edu/cgi-bin/hgTracks?org=mouse&db=mm9&position=chr6:147201727-147221972	chr6:147201727-147221972	Browse	246	21	1
Pthlh	NM_008970	420	11267	Upstream	http://genome.ucsc.edu/cgi-bin/hgTracks?org=mouse&db=mm9&position=chr6:147202119-147222546	chr6:147202119-147222546	Browse	428	50	2
Lypd4	NM_182785	179	5251	Upstream	http://genome.ucsc.edu/cgi-bin/hgTracks?org=mouse&db=mm9&position=chr7:25644678-25665099	chr7:25644678-25665099	Browse	422	40	3
Arhgef1	NM_008488	42410	18874	Downstream	http://genome.ucsc.edu/cgi-bin/hgTracks?org=mouse&db=mm9&position=chr7:25719950-25741017	chr7:25719950-25741017	Browse	1068	135	4
Arhgef1	NM_008488	43048	19512	Downstream	http://genome.ucsc.edu/cgi-bin/hgTracks?org=mouse&db=mm9&position=chr7:25721037-25741206	chr7:25721037-25741206	Browse	170	15	1
Rabac1	NM_010261	-24434	-21455	Downstream	http://genome.ucsc.edu/cgi-bin/hgTracks?org=mouse&db=mm9&position=chr7:25723214-25743412	chr7:25723214-25743412	Browse	199	16	0
Rabac1	NM_010261	-17905	-14926	Downstream	http://genome.ucsc.edu/cgi-bin/hgTracks?org=mouse&db=mm9&position=chr7:25729609-25750074	chr7:25729609-25750074	Browse	466	55	0
Prr19	NM_001081294	4	-2771	Intragenic	http://genome.ucsc.edu/cgi-bin/hgTracks?org=mouse&db=mm9&position=chr7:26076185-26096576	chr7:26076185-26096576	Browse	392	39	2
Upk1a	NM_026815	-13656	-4273	Downstream	http://genome.ucsc.edu/cgi-bin/hgTracks?org=mouse&db=mm9&position=chr7:31373784-31393890	chr7:31373784-31393890	Browse	107	10	1
Lrrc4b	NM_198250	-14482	-35340	Upstream	http://genome.ucsc.edu/cgi-bin/hgTracks?org=mouse&db=mm9&position=chr7:51673232-51693515	chr7:51673232-51693515	Browse	284	28	0
Lrrc4b	NM_198250	-14163	-35021	Upstream	http://genome.ucsc.edu/cgi-bin/hgTracks?org=mouse&db=mm9&position=chr7:51673516-51693869	chr7:51673516-51693869	Browse	354	33	0
Slc6a5	NM_148931	-2174	-55268	Upstream	http://genome.ucsc.edu/cgi-bin/hgTracks?org=mouse&db=mm9&position=chr7:57153571-57174356	chr7:57153571-57174356	Browse	786	79	4
Slc6a5	NM_148931	-1717	-54811	Upstream	http://genome.ucsc.edu/cgi-bin/hgTracks?org=mouse&db=mm9&position=chr7:57154359-57174483	chr7:57154359-57174483	Browse	125	11	0
Slc6a5	NM_148931	-1543	-54637	Upstream	http://genome.ucsc.edu/cgi-bin/hgTracks?org=mouse&db=mm9&position=chr7:57154530-57174660	chr7:57154530-57174660	Browse	131	10	1
Slc6a5	NM_148931	889	-52205	Intragenic	http://genome.ucsc.edu/cgi-bin/hgTracks?org=mouse&db=mm9&position=chr7:57156962-57177092	chr7:57156962-57177092	Browse	131	12	0
Slc6a5	NM_148931	1448	-51646	Intragenic	http://genome.ucsc.edu/cgi-bin/hgTracks?org=mouse&db=mm9&position=chr7:57157490-57177682	chr7:57157490-57177682	Browse	193	18	0
Slc6a5	NM_148931	1621	-51473	Intragenic	http://genome.ucsc.edu/cgi-bin/hgTracks?org=mouse&db=mm9&position=chr7:57157688-57177830	chr7:57157688-57177830	Browse	143	10	0
Slc6a5	NM_148931	4303	-48791	Intragenic	http://genome.ucsc.edu/cgi-bin/hgTracks?org=mouse&db=mm9&position=chr7:57160391-57180490	chr7:57160391-57180490	Browse	100	10	0
Slc6a5	NM_148931	4464	-48630	Intragenic	http://genome.ucsc.edu/cgi-bin/hgTracks?org=mouse&db=mm9&position=chr7:57160522-57180682	chr7:57160522-57180682	Browse	161	14	1
Slc6a5	NM_148931	4680	-48414	Intragenic	http://genome.ucsc.edu/cgi-bin/hgTracks?org=mouse&db=mm9&position=chr7:57160763-57180873	chr7:57160763-57180873	Browse	111	9	1
Polg	NM_017462	29882	46773	Upstream	http://genome.ucsc.edu/cgi-bin/hgTracks?org=mouse&db=mm9&position=chr7:86630982-86651100	chr7:86630982-86651100	Browse	119	11	0
Polg	NM_017462	30090	46981	Upstream	http://genome.ucsc.edu/cgi-bin/hgTracks?org=mouse&db=mm9&position=chr7:86631107-86651391	chr7:86631107-86651391	Browse	285	35	0
Polg	NM_017462	30930	47821	Upstream	http://genome.ucsc.edu/cgi-bin/hgTracks?org=mouse&db=mm9&position=chr7:86631423-86652754	chr7:86631423-86652754	Browse	1332	166	2
Polg	NM_017462	31846	48737	Upstream	http://genome.ucsc.edu/cgi-bin/hgTracks?org=mouse&db=mm9&position=chr7:86632775-86653234	chr7:86632775-86653234	Browse	460	46	1
Polg	NM_017462	34777	51668	Upstream	http://genome.ucsc.edu/cgi-bin/hgTracks?org=mouse&db=mm9&position=chr7:86635800-86656072	chr7:86635800-86656072	Browse	273	28	2
Polg	NM_017462	35109	52000	Upstream	http://genome.ucsc.edu/cgi-bin/hgTracks?org=mouse&db=mm9&position=chr7:86636120-86656415	chr7:86636120-86656415	Browse	296	32	2
Polg	NM_017462	37017	53908	Upstream	http://genome.ucsc.edu/cgi-bin/hgTracks?org=mouse&db=mm9&position=chr7:86638104-86658247	chr7:86638104-86658247	Browse	144	12	1
Polg	NM_017462	37195	54086	Upstream	http://genome.ucsc.edu/cgi-bin/hgTracks?org=mouse&db=mm9&position=chr7:86638265-86658443	chr7:86638265-86658443	Browse	179	15	0
Polg	NM_017462	39282	56173	Upstream	http://genome.ucsc.edu/cgi-bin/hgTracks?org=mouse&db=mm9&position=chr7:86638927-86661954	chr7:86638927-86661954	Browse	3028	428	2
Polg	NM_017462	41650	58541	Upstream	http://genome.ucsc.edu/cgi-bin/hgTracks?org=mouse&db=mm9&position=chr7:86641965-86663652	chr7:86641965-86663652	Browse	1688	309	6
Rhcg	NM_019799	-64592	-40312	Downstream	http://genome.ucsc.edu/cgi-bin/hgTracks?org=mouse&db=mm9&position=chr7:86687886-86707997	chr7:86687886-86707997	Browse	112	9	1
Eftud1	NM_175317	220464	91252	Downstream	http://genome.ucsc.edu/cgi-bin/hgTracks?org=mouse&db=mm9&position=chr7:90006790-90028437	chr7:90006790-90028437	Browse	1648	272	8
Eftud1	NM_175317	221516	92304	Downstream	http://genome.ucsc.edu/cgi-bin/hgTracks?org=mouse&db=mm9&position=chr7:90008546-90028785	chr7:90008546-90028785	Browse	240	23	0
Grm5	NM_001081414	-17908	-549613	Upstream	http://genome.ucsc.edu/cgi-bin/hgTracks?org=mouse&db=mm9&position=chr7:94722991-94743093	chr7:94722991-94743093	Browse	103	9	1
B3gnt6	NM_001081167	-5622	1439	Intragenic	http://genome.ucsc.edu/cgi-bin/hgTracks?org=mouse&db=mm9&position=chr7:105331966-105352760	chr7:105331966-105352760	Browse	795	94	4
Tpp1	NM_009906	10804	18165	Upstream	http://genome.ucsc.edu/cgi-bin/hgTracks?org=mouse&db=mm9&position=chr7:112901453-112921597	chr7:112901453-112921597	Browse	145	13	0
Hs3st2	NM_001081327	382	-109091	Intragenic	http://genome.ucsc.edu/cgi-bin/hgTracks?org=mouse&db=mm9&position=chr7:128526118-128546264	chr7:128526118-128546264	Browse	147	12	0
Hs3st2	NM_001081327	590	-108883	Intragenic	http://genome.ucsc.edu/cgi-bin/hgTracks?org=mouse&db=mm9&position=chr7:128526294-128546503	chr7:128526294-128546503	Browse	210	18	3
Hs3st2	NM_001081327	931	-108542	Intragenic	http://genome.ucsc.edu/cgi-bin/hgTracks?org=mouse&db=mm9&position=chr7:128526505-128546975	chr7:128526505-128546975	Browse	471	61	1
Hs3st2	NM_001081327	1308	-108165	Intragenic	http://genome.ucsc.edu/cgi-bin/hgTracks?org=mouse&db=mm9&position=chr7:128527048-128547186	chr7:128527048-128547186	Browse	139	12	1
Tmem28	NM_173446	-803	564211	Intragenic	http://genome.ucsc.edu/cgi-bin/hgTracks?org=mouse&db=mm9&position=chr8:9760111-9780329	chr8:9760111-9780329	Browse	219	21	0
Tmem28	NM_173446	-48	564966	Intragenic	http://genome.ucsc.edu/cgi-bin/hgTracks?org=mouse&db=mm9&position=chr8:9760876-9781074	chr8:9760876-9781074	Browse	199	17	0
Tmem28	NM_173446	952	565966	Upstream	http://genome.ucsc.edu/cgi-bin/hgTracks?org=mouse&db=mm9&position=chr8:9761880-9782070	chr8:9761880-9782070	Browse	191	17	0
Sox1	NM_009233	-10592	-11802	Upstream	http://genome.ucsc.edu/cgi-bin/hgTracks?org=mouse&db=mm9&position=chr8:12375194-12396326	chr8:12375194-12396326	Browse	1133	157	3
Sox1	NM_009233	-9558	-10768	Upstream	http://genome.ucsc.edu/cgi-bin/hgTracks?org=mouse&db=mm9&position=chr8:12376345-12397242	chr8:12376345-12397242	Browse	898	94	1
Sox1	NM_009233	-8817	-10027	Upstream	http://genome.ucsc.edu/cgi-bin/hgTracks?org=mouse&db=mm9&position=chr8:12377257-12397813	chr8:12377257-12397813	Browse	557	64	2
Sox1	NM_009233	-8237	-9447	Upstream	http://genome.ucsc.edu/cgi-bin/hgTracks?org=mouse&db=mm9&position=chr8:12378018-12398211	chr8:12378018-12398211	Browse	194	16	2
Sox1	NM_009233	-7681	-8891	Upstream	http://genome.ucsc.edu/cgi-bin/hgTracks?org=mouse&db=mm9&position=chr8:12378335-12399007	chr8:12378335-12399007	Browse	673	68	3
Sox1	NM_009233	-6103	-7313	Upstream	http://genome.ucsc.edu/cgi-bin/hgTracks?org=mouse&db=mm9&position=chr8:12379018-12401480	chr8:12379018-12401480	Browse	2463	357	4
Slc25a4	NM_007450	1502	5168	Upstream	http://genome.ucsc.edu/cgi-bin/hgTracks?org=mouse&db=mm9&position=chr8:47287788-47307941	chr8:47287788-47307941	Browse	154	13	1
Pou4f2	NM_138944	-9866	-6222	Downstream	http://genome.ucsc.edu/cgi-bin/hgTracks?org=mouse&db=mm9&position=chr8:80940507-80960862	chr8:80940507-80960862	Browse	356	31	3
Pou4f2	NM_138944	-8949	-5305	Downstream	http://genome.ucsc.edu/cgi-bin/hgTracks?org=mouse&db=mm9&position=chr8:80941456-80961748	chr8:80941456-80961748	Browse	293	27	1
Pou4f2	NM_138944	-3013	631	Intragenic	http://genome.ucsc.edu/cgi-bin/hgTracks?org=mouse&db=mm9&position=chr8:80947461-80967614	chr8:80947461-80967614	Browse	154	14	0
Pou4f2	NM_138944	-1445	2199	Intragenic	http://genome.ucsc.edu/cgi-bin/hgTracks?org=mouse&db=mm9&position=chr8:80948146-80970066	chr8:80948146-80970066	Browse	1921	290	4
Pou4f2	NM_138944	-265	3379	Intragenic	http://genome.ucsc.edu/cgi-bin/hgTracks?org=mouse&db=mm9&position=chr8:80950102-80970469	chr8:80950102-80970469	Browse	368	43	0
Smpd3	NM_021491	-1480	83961	Intragenic	http://genome.ucsc.edu/cgi-bin/hgTracks?org=mouse&db=mm9&position=chr8:108850348-108870467	chr8:108850348-108870467	Browse	120	11	0
Bsx	NM_178245	1209	-2637	Intragenic	http://genome.ucsc.edu/cgi-bin/hgTracks?org=mouse&db=mm9&position=chr9:40673365-40693471	chr9:40673365-40693471	Browse	107	10	1
Bsx	NM_178245	1422	-2424	Intragenic	http://genome.ucsc.edu/cgi-bin/hgTracks?org=mouse&db=mm9&position=chr9:40673538-40693723	chr9:40673538-40693723	Browse	186	16	1
Bsx	NM_178245	1745	-2101	Intragenic	http://genome.ucsc.edu/cgi-bin/hgTracks?org=mouse&db=mm9&position=chr9:40673789-40694118	chr9:40673789-40694118	Browse	330	31	1
Bsx	NM_178245	2401	-1445	Intragenic	http://genome.ucsc.edu/cgi-bin/hgTracks?org=mouse&db=mm9&position=chr9:40674184-40695035	chr9:40674184-40695035	Browse	852	104	2
Bsx	NM_178245	4092	246	Downstream	http://genome.ucsc.edu/cgi-bin/hgTracks?org=mouse&db=mm9&position=chr9:40675222-40697380	chr9:40675222-40697380	Browse	2159	364	8
AI593442	NM_178906	-1330	5058	Intragenic	http://genome.ucsc.edu/cgi-bin/hgTracks?org=mouse&db=mm9&position=chr9:52476047-52496361	chr9:52476047-52496361	Browse	315	30	0
AI593442	NM_178906	-1000	5388	Intragenic	http://genome.ucsc.edu/cgi-bin/hgTracks?org=mouse&db=mm9&position=chr9:52476474-52496593	chr9:52476474-52496593	Browse	120	11	0
AI593442	NM_178906	-735	5653	Intragenic	http://genome.ucsc.edu/cgi-bin/hgTracks?org=mouse&db=mm9&position=chr9:52476721-52496877	chr9:52476721-52496877	Browse	157	15	1
AI593442	NM_178906	-510	5878	Intragenic	http://genome.ucsc.edu/cgi-bin/hgTracks?org=mouse&db=mm9&position=chr9:52476925-52497123	chr9:52476925-52497123	Browse	199	18	1
Lbxcor1	NM_172446	-3912	4893	Intragenic	http://genome.ucsc.edu/cgi-bin/hgTracks?org=mouse&db=mm9&position=chr9:62978946-63002803	chr9:62978946-63002803	Browse	3858	758	9
Lbxcor1	NM_172446	-1660	7145	Intragenic	http://genome.ucsc.edu/cgi-bin/hgTracks?org=mouse&db=mm9&position=chr9:62983075-63003178	chr9:62983075-63003178	Browse	104	9	1
Lbxcor1	NM_172446	2796	11601	Upstream	http://genome.ucsc.edu/cgi-bin/hgTracks?org=mouse&db=mm9&position=chr9:62987130-63008035	chr9:62987130-63008035	Browse	906	118	1
Lbxcor1	NM_172446	3434	12239	Upstream	http://genome.ucsc.edu/cgi-bin/hgTracks?org=mouse&db=mm9&position=chr9:62988169-63008272	chr9:62988169-63008272	Browse	104	10	0
Onecut1	NM_008262	1202	-26525	Intragenic	http://genome.ucsc.edu/cgi-bin/hgTracks?org=mouse&db=mm9&position=chr9:74699750-74722108	chr9:74699750-74722108	Browse	2359	411	3
Onecut1	NM_008262	2460	-25267	Intragenic	http://genome.ucsc.edu/cgi-bin/hgTracks?org=mouse&db=mm9&position=chr9:74702136-74722238	chr9:74702136-74722238	Browse	103	9	1
Onecut1	NM_008262	2844	-24883	Intragenic	http://genome.ucsc.edu/cgi-bin/hgTracks?org=mouse&db=mm9&position=chr9:74702436-74722705	chr9:74702436-74722705	Browse	270	25	0
Onecut1	NM_008262	3199	-24528	Intragenic	http://genome.ucsc.edu/cgi-bin/hgTracks?org=mouse&db=mm9&position=chr9:74702876-74722976	chr9:74702876-74722976	Browse	101	10	0
Cacna2d2	NM_020263	-21632	-151096	Upstream	http://genome.ucsc.edu/cgi-bin/hgTracks?org=mouse&db=mm9&position=chr9:107270485-107290671	chr9:107270485-107290671	Browse	187	15	1
Nktr	NM_010918	1065	-36596	Intragenic	http://genome.ucsc.edu/cgi-bin/hgTracks?org=mouse&db=mm9&position=chr9:121619313-121639413	chr9:121619313-121639413	Browse	101	10	0
Esx1	NM_007957	-1470	3460	Intragenic	http://genome.ucsc.edu/cgi-bin/hgTracks?org=mouse&db=mm9&position=chrX:133643245-133663545	chrX:133643245-133663545	Browse	301	26	1
Esx1	NM_007957	-270	4660	Intragenic	http://genome.ucsc.edu/cgi-bin/hgTracks?org=mouse&db=mm9&position=chrX:133644402-133664787	chrX:133644402-133664787	Browse	386	45	0
Esx1	NM_007957	144	5074	Upstream	http://genome.ucsc.edu/cgi-bin/hgTracks?org=mouse&db=mm9&position=chrX:133644896-133665122	chrX:133644896-133665122	Browse	227	23	1
Esx1	NM_007957	613	5543	Upstream	http://genome.ucsc.edu/cgi-bin/hgTracks?org=mouse&db=mm9&position=chrX:133645196-133665760	chrX:133645196-133665760	Browse	565	65	0
Mid1	NM_010797	297902	-7649	Intragenic	http://genome.ucsc.edu/cgi-bin/hgTracks?org=mouse&db=mm9&position=chrX:166410997-166431163	chrX:166410997-166431163	Browse	167	15	1
Mid1	NM_010797	298312	-7239	Intragenic	http://genome.ucsc.edu/cgi-bin/hgTracks?org=mouse&db=mm9&position=chrX:166411407-166431572	chrX:166411407-166431572	Browse	166	15	2
Mid1	NM_010797	298516	-7035	Intragenic	http://genome.ucsc.edu/cgi-bin/hgTracks?org=mouse&db=mm9&position=chrX:166411622-166431766	chrX:166411622-166431766	Browse	145	12	2
Mid1	NM_010797	300552	-4999	Intragenic	http://genome.ucsc.edu/cgi-bin/hgTracks?org=mouse&db=mm9&position=chrX:166413618-166433842	chrX:166413618-166433842	Browse	225	22	1
Mid1	NM_010797	300795	-4756	Intragenic	http://genome.ucsc.edu/cgi-bin/hgTracks?org=mouse&db=mm9&position=chrX:166413871-166434075	chrX:166413871-166434075	Browse	205	20	1
Mid1	NM_010797	319186	13635	Downstream	http://genome.ucsc.edu/cgi-bin/hgTracks?org=mouse&db=mm9&position=chrX:166432305-166452423	chrX:166432305-166452423	Browse	119	13	2
Sox17	NM_011441	-5694	-208	Downstream	http://genome.ucsc.edu/cgi-bin/hgTracks?org=mouse&db=mm9&position=chr1:4470744-4490855	chr1:4470744-4490855	Browse	112	9	1
Sox17	NM_011441	-4717	769	Intragenic	http://genome.ucsc.edu/cgi-bin/hgTracks?org=mouse&db=mm9&position=chr1:4471381-4492173	chr1:4471381-4492173	Browse	793	146	2
Sox17	NM_011441	-3465	2021	Intragenic	http://genome.ucsc.edu/cgi-bin/hgTracks?org=mouse&db=mm9&position=chr1:4472317-4493741	chr1:4472317-4493741	Browse	1425	220	4
Sox17	NM_011441	-1916	3570	Intragenic	http://genome.ucsc.edu/cgi-bin/hgTracks?org=mouse&db=mm9&position=chr1:4474087-4495068	chr1:4474087-4495068	Browse	982	120	4
Sox17	NM_011441	376	5862	Upstream	http://genome.ucsc.edu/cgi-bin/hgTracks?org=mouse&db=mm9&position=chr1:4475701-4498038	chr1:4475701-4498038	Browse	2338	403	9
Atp6v1h	NM_133826	178403	99026	Downstream	http://genome.ucsc.edu/cgi-bin/hgTracks?org=mouse&db=mm9&position=chr1:5241561-5261750	chr1:5241561-5261750	Browse	190	14	0
Rb1cc1	NM_009826	-298010	-358924	Upstream	http://genome.ucsc.edu/cgi-bin/hgTracks?org=mouse&db=mm9&position=chr1:5896682-5916781	chr1:5896682-5916781	Browse	100	10	0
Rb1cc1	NM_009826	-297578	-358492	Upstream	http://genome.ucsc.edu/cgi-bin/hgTracks?org=mouse&db=mm9&position=chr1:5897072-5917256	chr1:5897072-5917256	Browse	185	17	0
Rb1cc1	NM_009826	-297264	-358178	Upstream	http://genome.ucsc.edu/cgi-bin/hgTracks?org=mouse&db=mm9&position=chr1:5897412-5917544	chr1:5897412-5917544	Browse	133	10	1
Rrs1	NM_021511	597	-1413	Intragenic	http://genome.ucsc.edu/cgi-bin/hgTracks?org=mouse&db=mm9&position=chr1:9526058-9546180	chr1:9526058-9546180	Browse	123	14	0
Sgk3	NM_133220	-679	-105118	Upstream	http://genome.ucsc.edu/cgi-bin/hgTracks?org=mouse&db=mm9&position=chr1:9777444-9797618	chr1:9777444-9797618	Browse	175	14	0
Sgk3	NM_133220	-312	-104751	Upstream	http://genome.ucsc.edu/cgi-bin/hgTracks?org=mouse&db=mm9&position=chr1:9777845-9797950	chr1:9777845-9797950	Browse	106	10	0
Sgk3	NM_001037759	417	-53871	Intragenic	http://genome.ucsc.edu/cgi-bin/hgTracks?org=mouse&db=mm9&position=chr1:9828679-9848876	chr1:9828679-9848876	Browse	198	17	1
4930418G15Rik	NM_145692	-42212	-1717	Downstream	http://genome.ucsc.edu/cgi-bin/hgTracks?org=mouse&db=mm9&position=chr1:9946922-9967055	chr1:9946922-9967055	Browse	134	11	1
Prdm14	NM_001081209	-2126	11610	Intragenic	http://genome.ucsc.edu/cgi-bin/hgTracks?org=mouse&db=mm9&position=chr1:13105060-13125176	chr1:13105060-13125176	Browse	117	9	1
Prdm14	NM_001081209	-1397	12339	Intragenic	http://genome.ucsc.edu/cgi-bin/hgTracks?org=mouse&db=mm9&position=chr1:13105234-13126460	chr1:13105234-13126460	Browse	1227	145	5
Prdm14	NM_001081209	-111	13625	Intragenic	http://genome.ucsc.edu/cgi-bin/hgTracks?org=mouse&db=mm9&position=chr1:13106875-13127391	chr1:13106875-13127391	Browse	517	56	1
Eya1	NM_010164	196084	337326	Upstream	http://genome.ucsc.edu/cgi-bin/hgTracks?org=mouse&db=mm9&position=chr1:14486258-14506469	chr1:14486258-14506469	Browse	212	19	1
Msc	NM_010827	-859	1760	Intragenic	http://genome.ucsc.edu/cgi-bin/hgTracks?org=mouse&db=mm9&position=chr1:14735105-14755270	chr1:14735105-14755270	Browse	166	14	1
Jph1	NM_020604	-668	99667	Intragenic	http://genome.ucsc.edu/cgi-bin/hgTracks?org=mouse&db=mm9&position=chr1:17077069-17097352	chr1:17077069-17097352	Browse	284	29	1
Crisp4	NM_030033	-79244	-57383	Downstream	http://genome.ucsc.edu/cgi-bin/hgTracks?org=mouse&db=mm9&position=chr1:18037714-18058062	chr1:18037714-18058062	Browse	349	34	1
Crisp4	NM_030033	-78892	-57031	Downstream	http://genome.ucsc.edu/cgi-bin/hgTracks?org=mouse&db=mm9&position=chr1:18038134-18058346	chr1:18038134-18058346	Browse	213	21	1
Crisp4	NM_030033	-78654	-56793	Downstream	http://genome.ucsc.edu/cgi-bin/hgTracks?org=mouse&db=mm9&position=chr1:18038411-18058545	chr1:18038411-18058545	Browse	135	13	0
Crisp4	NM_030033	-78219	-56358	Downstream	http://genome.ucsc.edu/cgi-bin/hgTracks?org=mouse&db=mm9&position=chr1:18038855-18058970	chr1:18038855-18058970	Browse	116	10	1
Tcfap2d	NM_153154	550	-62761	Intragenic	http://genome.ucsc.edu/cgi-bin/hgTracks?org=mouse&db=mm9&position=chr1:19083591-19103712	chr1:19083591-19103712	Browse	122	10	0
Tcfap2b	NM_009334	1554	-28267	Intragenic	http://genome.ucsc.edu/cgi-bin/hgTracks?org=mouse&db=mm9&position=chr1:19188788-19212307	chr1:19188788-19212307	Browse	3520	548	6
Tcfap2b	NM_001025305	293	-26388	Intragenic	http://genome.ucsc.edu/cgi-bin/hgTracks?org=mouse&db=mm9&position=chr1:19192373-19212481	chr1:19192373-19212481	Browse	109	11	0
Tcfap2b	NM_001025305	1026	-25655	Intragenic	http://genome.ucsc.edu/cgi-bin/hgTracks?org=mouse&db=mm9&position=chr1:19192711-19213608	chr1:19192711-19213608	Browse	898	89	2
Tcfap2b	NM_001025305	2103	-24578	Intragenic	http://genome.ucsc.edu/cgi-bin/hgTracks?org=mouse&db=mm9&position=chr1:19194120-19214354	chr1:19194120-19214354	Browse	235	20	1
Tcfap2b	NM_001025305	2292	-24389	Intragenic	http://genome.ucsc.edu/cgi-bin/hgTracks?org=mouse&db=mm9&position=chr1:19194371-19214481	chr1:19194371-19214481	Browse	111	11	0
Tcfap2b	NM_001025305	2479	-24202	Intragenic	http://genome.ucsc.edu/cgi-bin/hgTracks?org=mouse&db=mm9&position=chr1:19194530-19214695	chr1:19194530-19214695	Browse	166	13	0
Tcfap2b	NM_009334	25455	-4366	Intragenic	http://genome.ucsc.edu/cgi-bin/hgTracks?org=mouse&db=mm9&position=chr1:19213913-19234985	chr1:19213913-19234985	Browse	1073	130	6
Tcfap2b	NM_009334	26525	-3296	Intragenic	http://genome.ucsc.edu/cgi-bin/hgTracks?org=mouse&db=mm9&position=chr1:19215107-19235930	chr1:19215107-19235930	Browse	824	112	2
Tcfap2b	NM_009334	27652	-2169	Intragenic	http://genome.ucsc.edu/cgi-bin/hgTracks?org=mouse&db=mm9&position=chr1:19215949-19237342	chr1:19215949-19237342	Browse	1394	196	2
Tcfap2b	NM_009334	28504	-1317	Intragenic	http://genome.ucsc.edu/cgi-bin/hgTracks?org=mouse&db=mm9&position=chr1:19217361-19237634	chr1:19217361-19237634	Browse	274	24	0
Tcfap2b	NM_009334	28774	-1047	Intragenic	http://genome.ucsc.edu/cgi-bin/hgTracks?org=mouse&db=mm9&position=chr1:19217661-19237874	chr1:19217661-19237874	Browse	214	21	0
Tcfap2b	NM_009334	31272	1451	Downstream	http://genome.ucsc.edu/cgi-bin/hgTracks?org=mouse&db=mm9&position=chr1:19220116-19240415	chr1:19220116-19240415	Browse	300	27	1
Tcfap2b	NM_009334	31904	2083	Downstream	http://genome.ucsc.edu/cgi-bin/hgTracks?org=mouse&db=mm9&position=chr1:19220507-19241288	chr1:19220507-19241288	Browse	782	97	4
Tcfap2b	NM_009334	32705	2884	Downstream	http://genome.ucsc.edu/cgi-bin/hgTracks?org=mouse&db=mm9&position=chr1:19221600-19241798	chr1:19221600-19241798	Browse	199	19	0
Tcfap2b	NM_009334	32962	3141	Downstream	http://genome.ucsc.edu/cgi-bin/hgTracks?org=mouse&db=mm9&position=chr1:19221900-19242012	chr1:19221900-19242012	Browse	113	10	0
Kcnq5	NM_023872	-670	558749	Intragenic	http://genome.ucsc.edu/cgi-bin/hgTracks?org=mouse&db=mm9&position=chr1:21940812-21961171	chr1:21940812-21961171	Browse	360	35	0
B3gat2	NM_172124	390	-85543	Intragenic	http://genome.ucsc.edu/cgi-bin/hgTracks?org=mouse&db=mm9&position=chr1:23758973-23779335	chr1:23758973-23779335	Browse	363	33	1
Smap1	NM_028534	254	76917	Upstream	http://genome.ucsc.edu/cgi-bin/hgTracks?org=mouse&db=mm9&position=chr1:23919227-23939537	chr1:23919227-23939537	Browse	311	29	0
Col19a1	NM_007733	-1279	328476	Intragenic	http://genome.ucsc.edu/cgi-bin/hgTracks?org=mouse&db=mm9&position=chr1:24582938-24603056	chr1:24582938-24603056	Browse	119	11	0
Col19a1	NM_007733	-378	329377	Intragenic	http://genome.ucsc.edu/cgi-bin/hgTracks?org=mouse&db=mm9&position=chr1:24583601-24604194	chr1:24583601-24604194	Browse	594	64	4
Col19a1	NM_007733	129	329884	Upstream	http://genome.ucsc.edu/cgi-bin/hgTracks?org=mouse&db=mm9&position=chr1:24584322-24604488	chr1:24584322-24604488	Browse	167	14	1
9430069J07Rik	NM_213727	98112	86898	Downstream	http://genome.ucsc.edu/cgi-bin/hgTracks?org=mouse&db=mm9&position=chr1:34724584-34744782	chr1:34724584-34744782	Browse	199	20	1
Arhgef4	NM_183019	-52034	-63067	Upstream	http://genome.ucsc.edu/cgi-bin/hgTracks?org=mouse&db=mm9&position=chr1:34796461-34816602	chr1:34796461-34816602	Browse	142	12	0
Arhgef4	NM_183019	-51889	-62922	Upstream	http://genome.ucsc.edu/cgi-bin/hgTracks?org=mouse&db=mm9&position=chr1:34796621-34816733	chr1:34796621-34816733	Browse	113	9	1
Arhgef4	NM_183019	-51604	-62637	Upstream	http://genome.ucsc.edu/cgi-bin/hgTracks?org=mouse&db=mm9&position=chr1:34796803-34817121	chr1:34796803-34817121	Browse	319	26	2
Arhgef4	NM_183019	-50537	-61570	Upstream	http://genome.ucsc.edu/cgi-bin/hgTracks?org=mouse&db=mm9&position=chr1:34797895-34818162	chr1:34797895-34818162	Browse	268	29	0
Arhgef4	NM_183019	-50158	-61191	Upstream	http://genome.ucsc.edu/cgi-bin/hgTracks?org=mouse&db=mm9&position=chr1:34798183-34818632	chr1:34798183-34818632	Browse	450	56	0
Ankrd39	NM_026241	8671	17700	Upstream	http://genome.ucsc.edu/cgi-bin/hgTracks?org=mouse&db=mm9&position=chr1:36602663-36622771	chr1:36602663-36622771	Browse	109	9	1
Ankrd39	NM_026241	9966	18995	Upstream	http://genome.ucsc.edu/cgi-bin/hgTracks?org=mouse&db=mm9&position=chr1:36603953-36624071	chr1:36603953-36624071	Browse	119	11	1
Ankrd39	NM_026241	11518	20547	Upstream	http://genome.ucsc.edu/cgi-bin/hgTracks?org=mouse&db=mm9&position=chr1:36605256-36625872	chr1:36605256-36625872	Browse	617	72	1
Tmem131	NM_018872	46272	193611	Upstream	http://genome.ucsc.edu/cgi-bin/hgTracks?org=mouse&db=mm9&position=chr1:37032594-37052694	chr1:37032594-37052694	Browse	101	9	1
Lonrf2	NM_001029878	-234794	-208087	Downstream	http://genome.ucsc.edu/cgi-bin/hgTracks?org=mouse&db=mm9&position=chr1:38633190-38653342	chr1:38633190-38653342	Browse	153	14	0
Lonrf2	NM_001029878	-234557	-207850	Downstream	http://genome.ucsc.edu/cgi-bin/hgTracks?org=mouse&db=mm9&position=chr1:38633425-38653580	chr1:38633425-38653580	Browse	156	13	1
Lonrf2	NM_001029878	-194723	-168016	Downstream	http://genome.ucsc.edu/cgi-bin/hgTracks?org=mouse&db=mm9&position=chr1:38673246-38693428	chr1:38673246-38693428	Browse	183	13	2
Lonrf2	NM_001029878	-194522	-167815	Downstream	http://genome.ucsc.edu/cgi-bin/hgTracks?org=mouse&db=mm9&position=chr1:38673440-38693636	chr1:38673440-38693636	Browse	197	18	0
Lonrf2	NM_001029878	-193083	-166376	Downstream	http://genome.ucsc.edu/cgi-bin/hgTracks?org=mouse&db=mm9&position=chr1:38674920-38695033	chr1:38674920-38695033	Browse	114	10	1
Npas2	NM_008719	-1110	-170079	Upstream	http://genome.ucsc.edu/cgi-bin/hgTracks?org=mouse&db=mm9&position=chr1:39239738-39260273	chr1:39239738-39260273	Browse	536	70	1
Npas2	NM_008719	414	-168555	Intragenic	http://genome.ucsc.edu/cgi-bin/hgTracks?org=mouse&db=mm9&position=chr1:39241008-39262052	chr1:39241008-39262052	Browse	1045	120	5
Il1rl2	NM_133193	896	-39949	Intragenic	http://genome.ucsc.edu/cgi-bin/hgTracks?org=mouse&db=mm9&position=chr1:40372216-40392518	chr1:40372216-40392518	Browse	303	26	2
Il1rl2	NM_133193	1170	-39675	Intragenic	http://genome.ucsc.edu/cgi-bin/hgTracks?org=mouse&db=mm9&position=chr1:40372543-40392739	chr1:40372543-40392739	Browse	197	17	0
Slc9a2	NM_001033289	-1672	-88846	Upstream	http://genome.ucsc.edu/cgi-bin/hgTracks?org=mouse&db=mm9&position=chr1:40726834-40746934	chr1:40726834-40746934	Browse	101	10	0
Slc9a2	NM_001033289	-1322	-88496	Upstream	http://genome.ucsc.edu/cgi-bin/hgTracks?org=mouse&db=mm9&position=chr1:40727085-40747382	chr1:40727085-40747382	Browse	298	31	1
Slc9a2	NM_001033289	-835	-88009	Upstream	http://genome.ucsc.edu/cgi-bin/hgTracks?org=mouse&db=mm9&position=chr1:40727384-40748058	chr1:40727384-40748058	Browse	675	113	1
Slc9a2	NM_001033289	-416	-87590	Upstream	http://genome.ucsc.edu/cgi-bin/hgTracks?org=mouse&db=mm9&position=chr1:40728073-40748206	chr1:40728073-40748206	Browse	134	13	0
Slc9a2	NM_001033289	380	-86794	Intragenic	http://genome.ucsc.edu/cgi-bin/hgTracks?org=mouse&db=mm9&position=chr1:40728513-40749359	chr1:40728513-40749359	Browse	847	102	2
Slc9a2	NM_001033289	1318	-85856	Intragenic	http://genome.ucsc.edu/cgi-bin/hgTracks?org=mouse&db=mm9&position=chr1:40729821-40749927	chr1:40729821-40749927	Browse	107	10	0
Pou3f3	NM_008900	-12050	-15114	Upstream	http://genome.ucsc.edu/cgi-bin/hgTracks?org=mouse&db=mm9&position=chr1:42731839-42752041	chr1:42731839-42752041	Browse	203	20	0
Pou3f3	NM_008900	-11667	-14731	Upstream	http://genome.ucsc.edu/cgi-bin/hgTracks?org=mouse&db=mm9&position=chr1:42732233-42752413	chr1:42732233-42752413	Browse	181	15	0
Pou3f3	NM_008900	-11460	-14524	Upstream	http://genome.ucsc.edu/cgi-bin/hgTracks?org=mouse&db=mm9&position=chr1:42732423-42752637	chr1:42732423-42752637	Browse	215	21	0
Pou3f3	NM_008900	-11278	-14342	Upstream	http://genome.ucsc.edu/cgi-bin/hgTracks?org=mouse&db=mm9&position=chr1:42732641-42752783	chr1:42732641-42752783	Browse	143	12	0
Pou3f3	NM_008900	-10763	-13827	Upstream	http://genome.ucsc.edu/cgi-bin/hgTracks?org=mouse&db=mm9&position=chr1:42732812-42753641	chr1:42732812-42753641	Browse	830	127	2
Pou3f3	NM_008900	-9938	-13002	Upstream	http://genome.ucsc.edu/cgi-bin/hgTracks?org=mouse&db=mm9&position=chr1:42733750-42754353	chr1:42733750-42754353	Browse	604	60	1
Pou3f3	NM_008900	-9439	-12503	Upstream	http://genome.ucsc.edu/cgi-bin/hgTracks?org=mouse&db=mm9&position=chr1:42734498-42754604	chr1:42734498-42754604	Browse	107	9	1
Pou3f3	NM_008900	-3272	-6336	Upstream	http://genome.ucsc.edu/cgi-bin/hgTracks?org=mouse&db=mm9&position=chr1:42740218-42761218	chr1:42740218-42761218	Browse	1001	160	4
Pou3f3	NM_008900	-2484	-5548	Upstream	http://genome.ucsc.edu/cgi-bin/hgTracks?org=mouse&db=mm9&position=chr1:42741303-42761708	chr1:42741303-42761708	Browse	406	40	0
Pou3f3	NM_008900	-1939	-5003	Upstream	http://genome.ucsc.edu/cgi-bin/hgTracks?org=mouse&db=mm9&position=chr1:42741900-42762202	chr1:42741900-42762202	Browse	303	33	1
Pou3f3	NM_008900	-928	-3992	Upstream	http://genome.ucsc.edu/cgi-bin/hgTracks?org=mouse&db=mm9&position=chr1:42742391-42763732	chr1:42742391-42763732	Browse	1342	269	1
Pou3f3	NM_008900	1125	-1939	Intragenic	http://genome.ucsc.edu/cgi-bin/hgTracks?org=mouse&db=mm9&position=chr1:42744729-42765500	chr1:42744729-42765500	Browse	772	127	1
Pou3f3	NM_008900	2059	-1005	Intragenic	http://genome.ucsc.edu/cgi-bin/hgTracks?org=mouse&db=mm9&position=chr1:42745643-42766455	chr1:42745643-42766455	Browse	813	126	4
Pou3f3	NM_008900	2599	-465	Intragenic	http://genome.ucsc.edu/cgi-bin/hgTracks?org=mouse&db=mm9&position=chr1:42746478-42766699	chr1:42746478-42766699	Browse	222	22	1
Pou3f3	NM_008900	15189	12125	Downstream	http://genome.ucsc.edu/cgi-bin/hgTracks?org=mouse&db=mm9&position=chr1:42758989-42779368	chr1:42758989-42779368	Browse	380	36	3
Pou3f3	NM_008900	15584	12520	Downstream	http://genome.ucsc.edu/cgi-bin/hgTracks?org=mouse&db=mm9&position=chr1:42759450-42779698	chr1:42759450-42779698	Browse	249	22	2
Pou3f3	NM_008900	16589	13525	Downstream	http://genome.ucsc.edu/cgi-bin/hgTracks?org=mouse&db=mm9&position=chr1:42759842-42781316	chr1:42759842-42781316	Browse	1475	206	1
Tmeff2	NM_019790	301	-259447	Intragenic	http://genome.ucsc.edu/cgi-bin/hgTracks?org=mouse&db=mm9&position=chr1:50974614-50994719	chr1:50974614-50994719	Browse	106	10	0
Tmeff2	NM_019790	752	-258996	Intragenic	http://genome.ucsc.edu/cgi-bin/hgTracks?org=mouse&db=mm9&position=chr1:50975044-50995192	chr1:50975044-50995192	Browse	149	11	0
Nab1	NM_008667	-549	41921	Intragenic	http://genome.ucsc.edu/cgi-bin/hgTracks?org=mouse&db=mm9&position=chr1:52546552-52566757	chr1:52546552-52566757	Browse	206	19	1
Hecw2	NM_172655	-975	263243	Intragenic	http://genome.ucsc.edu/cgi-bin/hgTracks?org=mouse&db=mm9&position=chr1:54240845-54260960	chr1:54240845-54260960	Browse	116	9	1
Boll	NM_029267	-1124	16089	Intragenic	http://genome.ucsc.edu/cgi-bin/hgTracks?org=mouse&db=mm9&position=chr1:55409110-55429267	chr1:55409110-55429267	Browse	158	12	0
Boll	NM_029267	43238	60451	Upstream	http://genome.ucsc.edu/cgi-bin/hgTracks?org=mouse&db=mm9&position=chr1:55453482-55473619	chr1:55453482-55473619	Browse	138	13	0
Boll	NM_029267	43540	60753	Upstream	http://genome.ucsc.edu/cgi-bin/hgTracks?org=mouse&db=mm9&position=chr1:55453782-55473923	chr1:55453782-55473923	Browse	142	11	1
Satb2	NM_139146	-2251	175103	Intragenic	http://genome.ucsc.edu/cgi-bin/hgTracks?org=mouse&db=mm9&position=chr1:57015877-57035977	chr1:57015877-57035977	Browse	101	10	0
Satb2	NM_139146	-1925	175429	Intragenic	http://genome.ucsc.edu/cgi-bin/hgTracks?org=mouse&db=mm9&position=chr1:57015983-57036522	chr1:57015983-57036522	Browse	540	80	3
Satb2	NM_139146	-1558	175796	Intragenic	http://genome.ucsc.edu/cgi-bin/hgTracks?org=mouse&db=mm9&position=chr1:57016558-57036681	chr1:57016558-57036681	Browse	124	12	0
Satb2	NM_139146	-748	176606	Intragenic	http://genome.ucsc.edu/cgi-bin/hgTracks?org=mouse&db=mm9&position=chr1:57016687-57038173	chr1:57016687-57038173	Browse	1487	259	6
Satb2	NM_139146	401	177755	Upstream	http://genome.ucsc.edu/cgi-bin/hgTracks?org=mouse&db=mm9&position=chr1:57018367-57038790	chr1:57018367-57038790	Browse	424	53	0
Satb2	NM_139146	918	178272	Upstream	http://genome.ucsc.edu/cgi-bin/hgTracks?org=mouse&db=mm9&position=chr1:57019012-57039180	chr1:57019012-57039180	Browse	169	13	0
Satb2	NM_139146	2261	179615	Upstream	http://genome.ucsc.edu/cgi-bin/hgTracks?org=mouse&db=mm9&position=chr1:57020313-57040565	chr1:57020313-57040565	Browse	253	26	0
Satb2	NM_139146	2507	179861	Upstream	http://genome.ucsc.edu/cgi-bin/hgTracks?org=mouse&db=mm9&position=chr1:57020612-57040758	chr1:57020612-57040758	Browse	147	14	0
Satb2	NM_139146	2687	180041	Upstream	http://genome.ucsc.edu/cgi-bin/hgTracks?org=mouse&db=mm9&position=chr1:57020799-57040931	chr1:57020799-57040931	Browse	133	12	0
Satb2	NM_139146	5967	183321	Upstream	http://genome.ucsc.edu/cgi-bin/hgTracks?org=mouse&db=mm9&position=chr1:57022327-57045962	chr1:57022327-57045962	Browse	3636	572	9
Satb2	NM_139146	8100	185454	Upstream	http://genome.ucsc.edu/cgi-bin/hgTracks?org=mouse&db=mm9&position=chr1:57026072-57046484	chr1:57026072-57046484	Browse	413	41	2
Satb2	NM_139146	8729	186083	Upstream	http://genome.ucsc.edu/cgi-bin/hgTracks?org=mouse&db=mm9&position=chr1:57026493-57047320	chr1:57026493-57047320	Browse	828	83	5
Satb2	NM_139146	9237	186591	Upstream	http://genome.ucsc.edu/cgi-bin/hgTracks?org=mouse&db=mm9&position=chr1:57027322-57047508	chr1:57027322-57047508	Browse	187	17	1
Satb2	NM_139146	9799	187153	Upstream	http://genome.ucsc.edu/cgi-bin/hgTracks?org=mouse&db=mm9&position=chr1:57027561-57048393	chr1:57027561-57048393	Browse	833	96	4
Satb2	NM_139146	10821	188175	Upstream	http://genome.ucsc.edu/cgi-bin/hgTracks?org=mouse&db=mm9&position=chr1:57028932-57049065	chr1:57028932-57049065	Browse	134	11	0
Satb2	NM_139146	11256	188610	Upstream	http://genome.ucsc.edu/cgi-bin/hgTracks?org=mouse&db=mm9&position=chr1:57029343-57049524	chr1:57029343-57049524	Browse	182	16	0
Satb2	NM_139146	12003	189357	Upstream	http://genome.ucsc.edu/cgi-bin/hgTracks?org=mouse&db=mm9&position=chr1:57030053-57050309	chr1:57030053-57050309	Browse	257	28	0
Satb2	NM_139146	12756	190110	Upstream	http://genome.ucsc.edu/cgi-bin/hgTracks?org=mouse&db=mm9&position=chr1:57030317-57051550	chr1:57030317-57051550	Browse	1234	171	3
2810022L02Rik	NM_144882	-418	-173885	Upstream	http://genome.ucsc.edu/cgi-bin/hgTracks?org=mouse&db=mm9&position=chr1:57821271-57841434	chr1:57821271-57841434	Browse	164	13	1
2810022L02Rik	NM_144882	784	-172683	Intragenic	http://genome.ucsc.edu/cgi-bin/hgTracks?org=mouse&db=mm9&position=chr1:57822437-57842673	chr1:57822437-57842673	Browse	237	22	0
Fzd7	NM_008057	2161	-2648	Intragenic	http://genome.ucsc.edu/cgi-bin/hgTracks?org=mouse&db=mm9&position=chr1:59531080-59551222	chr1:59531080-59551222	Browse	143	13	0
Pard3b	NM_001081050	867060	-136401	Intragenic	http://genome.ucsc.edu/cgi-bin/hgTracks?org=mouse&db=mm9&position=chr1:62542399-62562515	chr1:62542399-62562515	Browse	117	12	1
Nrp2	NM_001077406	-354	-94129	Upstream	http://genome.ucsc.edu/cgi-bin/hgTracks?org=mouse&db=mm9&position=chr1:62739463-62759608	chr1:62739463-62759608	Browse	146	12	0
Nrp2	NM_001077406	-47	-93822	Upstream	http://genome.ucsc.edu/cgi-bin/hgTracks?org=mouse&db=mm9&position=chr1:62739792-62759893	chr1:62739792-62759893	Browse	102	10	0
Nrp2	NM_001077406	721	-93054	Intragenic	http://genome.ucsc.edu/cgi-bin/hgTracks?org=mouse&db=mm9&position=chr1:62740167-62761055	chr1:62740167-62761055	Browse	889	97	2
Nrp2	NM_001077406	1268	-92507	Intragenic	http://genome.ucsc.edu/cgi-bin/hgTracks?org=mouse&db=mm9&position=chr1:62741107-62761209	chr1:62741107-62761209	Browse	103	10	0
Nrp2	NM_001077406	1997	-91778	Intragenic	http://genome.ucsc.edu/cgi-bin/hgTracks?org=mouse&db=mm9&position=chr1:62741336-62762438	chr1:62741336-62762438	Browse	1103	131	2
Nrp2	NM_001077406	2837	-90938	Intragenic	http://genome.ucsc.edu/cgi-bin/hgTracks?org=mouse&db=mm9&position=chr1:62742478-62762975	chr1:62742478-62762975	Browse	498	66	0
Nrp2	NM_001077406	3188	-90587	Intragenic	http://genome.ucsc.edu/cgi-bin/hgTracks?org=mouse&db=mm9&position=chr1:62742988-62763168	chr1:62742988-62763168	Browse	181	16	0
Nrp2	NM_001077406	3430	-90345	Intragenic	http://genome.ucsc.edu/cgi-bin/hgTracks?org=mouse&db=mm9&position=chr1:62743242-62763397	chr1:62743242-62763397	Browse	156	15	0
Nrp2	NM_001077406	3775	-90000	Intragenic	http://genome.ucsc.edu/cgi-bin/hgTracks?org=mouse&db=mm9&position=chr1:62743580-62763750	chr1:62743580-62763750	Browse	171	14	1
Nrp2	NM_001077406	4272	-89503	Intragenic	http://genome.ucsc.edu/cgi-bin/hgTracks?org=mouse&db=mm9&position=chr1:62743926-62764398	chr1:62743926-62764398	Browse	473	45	1
Gpr1	NM_146250	59794	91310	Upstream	http://genome.ucsc.edu/cgi-bin/hgTracks?org=mouse&db=mm9&position=chr1:63310349-63330804	chr1:63310349-63330804	Browse	456	43	2
Erbb4	NM_010154	-2489	1065605	Intragenic	http://genome.ucsc.edu/cgi-bin/hgTracks?org=mouse&db=mm9&position=chr1:69142027-69162261	chr1:69142027-69162261	Browse	235	20	2
Erbb4	NM_010154	-1643	1066451	Intragenic	http://genome.ucsc.edu/cgi-bin/hgTracks?org=mouse&db=mm9&position=chr1:69142626-69163353	chr1:69142626-69163353	Browse	728	87	1
Erbb4	NM_010154	-1120	1066974	Intragenic	http://genome.ucsc.edu/cgi-bin/hgTracks?org=mouse&db=mm9&position=chr1:69143460-69163566	chr1:69143460-69163566	Browse	107	10	0
Erbb4	NM_010154	-767	1067327	Intragenic	http://genome.ucsc.edu/cgi-bin/hgTracks?org=mouse&db=mm9&position=chr1:69143813-69163918	chr1:69143813-69163918	Browse	106	11	0
Erbb4	NM_010154	-553	1067541	Intragenic	http://genome.ucsc.edu/cgi-bin/hgTracks?org=mouse&db=mm9&position=chr1:69143937-69164222	chr1:69143937-69164222	Browse	286	32	1
Erbb4	NM_010154	-308	1067786	Intragenic	http://genome.ucsc.edu/cgi-bin/hgTracks?org=mouse&db=mm9&position=chr1:69144223-69164427	chr1:69144223-69164427	Browse	205	21	0
Erbb4	NM_010154	6	1068100	Upstream	http://genome.ucsc.edu/cgi-bin/hgTracks?org=mouse&db=mm9&position=chr1:69144447-69164830	chr1:69144447-69164830	Browse	384	40	0
Ikzf2	NM_011770	-308495	-153744	Downstream	http://genome.ucsc.edu/cgi-bin/hgTracks?org=mouse&db=mm9&position=chr1:69413956-69434121	chr1:69413956-69434121	Browse	166	15	1
Ikzf2	NM_011770	-308301	-153550	Downstream	http://genome.ucsc.edu/cgi-bin/hgTracks?org=mouse&db=mm9&position=chr1:69414160-69434305	chr1:69414160-69434305	Browse	146	14	0
Smarcal1	NM_018817	-5710	-55572	Upstream	http://genome.ucsc.edu/cgi-bin/hgTracks?org=mouse&db=mm9&position=chr1:72614083-72634184	chr1:72614083-72634184	Browse	102	9	1
Igfbp5	NM_010518	-2891	13910	Intragenic	http://genome.ucsc.edu/cgi-bin/hgTracks?org=mouse&db=mm9&position=chr1:72908427-72928669	chr1:72908427-72928669	Browse	243	22	0
Igfbp5	NM_010518	-1544	15257	Intragenic	http://genome.ucsc.edu/cgi-bin/hgTracks?org=mouse&db=mm9&position=chr1:72909838-72929951	chr1:72909838-72929951	Browse	114	11	1
Igfbp5	NM_010518	-591	16210	Intragenic	http://genome.ucsc.edu/cgi-bin/hgTracks?org=mouse&db=mm9&position=chr1:72910009-72931687	chr1:72910009-72931687	Browse	1679	282	5
Igfbp5	NM_010518	541	17342	Upstream	http://genome.ucsc.edu/cgi-bin/hgTracks?org=mouse&db=mm9&position=chr1:72911821-72932138	chr1:72911821-72932138	Browse	318	31	1
Rufy4	NM_001034060	-27221	-49904	Upstream	http://genome.ucsc.edu/cgi-bin/hgTracks?org=mouse&db=mm9&position=chr1:74134674-74155112	chr1:74134674-74155112	Browse	439	47	0
Rufy4	NM_001034060	-26769	-49452	Upstream	http://genome.ucsc.edu/cgi-bin/hgTracks?org=mouse&db=mm9&position=chr1:74135292-74155397	chr1:74135292-74155397	Browse	106	10	0
Rufy4	NM_001034060	-26604	-49287	Upstream	http://genome.ucsc.edu/cgi-bin/hgTracks?org=mouse&db=mm9&position=chr1:74135405-74155614	chr1:74135405-74155614	Browse	210	20	1
Rufy4	NM_001034060	-26409	-49092	Upstream	http://genome.ucsc.edu/cgi-bin/hgTracks?org=mouse&db=mm9&position=chr1:74135654-74155756	chr1:74135654-74155756	Browse	103	10	0
Rufy4	NM_001034060	-13856	-36539	Upstream	http://genome.ucsc.edu/cgi-bin/hgTracks?org=mouse&db=mm9&position=chr1:74148195-74168321	chr1:74148195-74168321	Browse	127	11	1
Rufy4	NM_001034060	-668	-23351	Upstream	http://genome.ucsc.edu/cgi-bin/hgTracks?org=mouse&db=mm9&position=chr1:74161379-74181513	chr1:74161379-74181513	Browse	135	10	0
Rufy4	NM_001034060	-308	-22991	Upstream	http://genome.ucsc.edu/cgi-bin/hgTracks?org=mouse&db=mm9&position=chr1:74161724-74181887	chr1:74161724-74181887	Browse	164	14	1
Ctdsp1	NM_153088	-2077	-7764	Upstream	http://genome.ucsc.edu/cgi-bin/hgTracks?org=mouse&db=mm9&position=chr1:74426045-74446144	chr1:74426045-74446144	Browse	100	10	0
Ctdsp1	NM_153088	1741	-3946	Intragenic	http://genome.ucsc.edu/cgi-bin/hgTracks?org=mouse&db=mm9&position=chr1:74429858-74449968	chr1:74429858-74449968	Browse	111	11	0
Ctdsp1	NM_153088	3067	-2620	Intragenic	http://genome.ucsc.edu/cgi-bin/hgTracks?org=mouse&db=mm9&position=chr1:74431163-74451314	chr1:74431163-74451314	Browse	152	12	1
Ctdsp1	NM_153088	3369	-2318	Intragenic	http://genome.ucsc.edu/cgi-bin/hgTracks?org=mouse&db=mm9&position=chr1:74431447-74451635	chr1:74431447-74451635	Browse	189	17	2
Wnt6	NM_009526	-992	-14420	Upstream	http://genome.ucsc.edu/cgi-bin/hgTracks?org=mouse&db=mm9&position=chr1:74806762-74828184	chr1:74806762-74828184	Browse	1423	184	3
Wnt6	NM_009526	677	-12751	Intragenic	http://genome.ucsc.edu/cgi-bin/hgTracks?org=mouse&db=mm9&position=chr1:74808602-74829682	chr1:74808602-74829682	Browse	1081	183	3
Wnt6	NM_009526	1670	-11758	Intragenic	http://genome.ucsc.edu/cgi-bin/hgTracks?org=mouse&db=mm9&position=chr1:74810038-74830232	chr1:74810038-74830232	Browse	195	16	1
Wnt6	NM_009526	2108	-11320	Intragenic	http://genome.ucsc.edu/cgi-bin/hgTracks?org=mouse&db=mm9&position=chr1:74810515-74830630	chr1:74810515-74830630	Browse	116	10	1
Wnt6	NM_009526	10602	-2826	Intragenic	http://genome.ucsc.edu/cgi-bin/hgTracks?org=mouse&db=mm9&position=chr1:74818797-74839337	chr1:74818797-74839337	Browse	541	52	2
Wnt6	NM_009526	11049	-2379	Intragenic	http://genome.ucsc.edu/cgi-bin/hgTracks?org=mouse&db=mm9&position=chr1:74819393-74839634	chr1:74819393-74839634	Browse	242	22	1
Wnt6	NM_009526	11500	-1928	Intragenic	http://genome.ucsc.edu/cgi-bin/hgTracks?org=mouse&db=mm9&position=chr1:74819648-74840281	chr1:74819648-74840281	Browse	634	63	6
Wnt6	NM_009526	11919	-1509	Intragenic	http://genome.ucsc.edu/cgi-bin/hgTracks?org=mouse&db=mm9&position=chr1:74820291-74840477	chr1:74820291-74840477	Browse	187	17	0
Wnt6	NM_009526	12667	-761	Intragenic	http://genome.ucsc.edu/cgi-bin/hgTracks?org=mouse&db=mm9&position=chr1:74821051-74841212	chr1:74821051-74841212	Browse	162	15	0
Wnt10a	NM_009518	-572	-13232	Upstream	http://genome.ucsc.edu/cgi-bin/hgTracks?org=mouse&db=mm9&position=chr1:74827383-74847650	chr1:74827383-74847650	Browse	268	23	2
Wnt10a	NM_009518	-345	-13005	Upstream	http://genome.ucsc.edu/cgi-bin/hgTracks?org=mouse&db=mm9&position=chr1:74827667-74847820	chr1:74827667-74847820	Browse	154	12	2
Wnt10a	NM_009518	16	-12644	Intragenic	http://genome.ucsc.edu/cgi-bin/hgTracks?org=mouse&db=mm9&position=chr1:74827964-74848246	chr1:74827964-74848246	Browse	283	34	3
Wnt10a	NM_009518	928	-11732	Intragenic	http://genome.ucsc.edu/cgi-bin/hgTracks?org=mouse&db=mm9&position=chr1:74828743-74849291	chr1:74828743-74849291	Browse	549	62	0
Wnt10a	NM_009518	2173	-10487	Intragenic	http://genome.ucsc.edu/cgi-bin/hgTracks?org=mouse&db=mm9&position=chr1:74829403-74851121	chr1:74829403-74851121	Browse	1719	243	4
Wnt10a	NM_009518	3452	-9208	Intragenic	http://genome.ucsc.edu/cgi-bin/hgTracks?org=mouse&db=mm9&position=chr1:74831142-74851940	chr1:74831142-74851940	Browse	799	98	2
Wnt10a	NM_009518	8023	-4637	Intragenic	http://genome.ucsc.edu/cgi-bin/hgTracks?org=mouse&db=mm9&position=chr1:74836048-74856175	chr1:74836048-74856175	Browse	128	10	1
Wnt10a	NM_009518	8410	-4250	Intragenic	http://genome.ucsc.edu/cgi-bin/hgTracks?org=mouse&db=mm9&position=chr1:74836419-74856579	chr1:74836419-74856579	Browse	161	14	0
Wnt10a	NM_009518	9155	-3505	Intragenic	http://genome.ucsc.edu/cgi-bin/hgTracks?org=mouse&db=mm9&position=chr1:74836640-74857847	chr1:74836640-74857847	Browse	1208	199	2
Wnt10a	NM_009518	10337	-2323	Intragenic	http://genome.ucsc.edu/cgi-bin/hgTracks?org=mouse&db=mm9&position=chr1:74838198-74858654	chr1:74838198-74858654	Browse	457	60	0
Cdk5r2	NM_009872	-3376	-6080	Upstream	http://genome.ucsc.edu/cgi-bin/hgTracks?org=mouse&db=mm9&position=chr1:74888163-74908288	chr1:74888163-74908288	Browse	126	11	1
Fev	NM_153111	-4217	-306	Downstream	http://genome.ucsc.edu/cgi-bin/hgTracks?org=mouse&db=mm9&position=chr1:74917512-74938040	chr1:74917512-74938040	Browse	529	62	2
Fev	NM_153111	-3655	256	Intragenic	http://genome.ucsc.edu/cgi-bin/hgTracks?org=mouse&db=mm9&position=chr1:74918045-74938630	chr1:74918045-74938630	Browse	586	90	0
Fev	NM_153111	-1646	2265	Intragenic	http://genome.ucsc.edu/cgi-bin/hgTracks?org=mouse&db=mm9&position=chr1:74918885-74941809	chr1:74918885-74941809	Browse	2925	637	6
Ccdc108	NM_001039495	-36157	-2637	Downstream	http://genome.ucsc.edu/cgi-bin/hgTracks?org=mouse&db=mm9&position=chr1:74935851-74956181	chr1:74935851-74956181	Browse	331	34	1
Ccdc108	NM_001039495	-35479	-1959	Downstream	http://genome.ucsc.edu/cgi-bin/hgTracks?org=mouse&db=mm9&position=chr1:74936182-74957205	chr1:74936182-74957205	Browse	1024	116	0
Ccdc108	NM_001039495	-34210	-690	Downstream	http://genome.ucsc.edu/cgi-bin/hgTracks?org=mouse&db=mm9&position=chr1:74937822-74958103	chr1:74937822-74958103	Browse	282	26	1
Ihh	NM_010544	-3747	2587	Intragenic	http://genome.ucsc.edu/cgi-bin/hgTracks?org=mouse&db=mm9&position=chr1:74984398-75004558	chr1:74984398-75004558	Browse	161	12	1
Ihh	NM_010544	-3057	3277	Intragenic	http://genome.ucsc.edu/cgi-bin/hgTracks?org=mouse&db=mm9&position=chr1:74985051-75005284	chr1:74985051-75005284	Browse	234	21	2
Ihh	NM_010544	-2717	3617	Intragenic	http://genome.ucsc.edu/cgi-bin/hgTracks?org=mouse&db=mm9&position=chr1:74985414-75005601	chr1:74985414-75005601	Browse	188	15	0
Ihh	NM_010544	-2168	4166	Intragenic	http://genome.ucsc.edu/cgi-bin/hgTracks?org=mouse&db=mm9&position=chr1:74985800-75006313	chr1:74985800-75006313	Browse	514	55	2
Ihh	NM_010544	-1045	5289	Intragenic	http://genome.ucsc.edu/cgi-bin/hgTracks?org=mouse&db=mm9&position=chr1:74986529-75007831	chr1:74986529-75007831	Browse	1303	197	1
Ihh	NM_010544	565	6899	Upstream	http://genome.ucsc.edu/cgi-bin/hgTracks?org=mouse&db=mm9&position=chr1:74988496-75009083	chr1:74988496-75009083	Browse	588	65	1
1810031K17Rik	NM_026977	-546	6608	Intragenic	http://genome.ucsc.edu/cgi-bin/hgTracks?org=mouse&db=mm9&position=chr1:75128312-75148479	chr1:75128312-75148479	Browse	168	13	0
1810031K17Rik	NM_026977	-5	7149	Intragenic	http://genome.ucsc.edu/cgi-bin/hgTracks?org=mouse&db=mm9&position=chr1:75128560-75149313	chr1:75128560-75149313	Browse	754	83	1
Speg	NM_001085370	2100	-44595	Intragenic	http://genome.ucsc.edu/cgi-bin/hgTracks?org=mouse&db=mm9&position=chr1:75374206-75394362	chr1:75374206-75394362	Browse	157	12	0
Speg	NM_001085370	2281	-44414	Intragenic	http://genome.ucsc.edu/cgi-bin/hgTracks?org=mouse&db=mm9&position=chr1:75374409-75394520	chr1:75374409-75394520	Browse	112	10	0
Speg	NM_001085370	2801	-43894	Intragenic	http://genome.ucsc.edu/cgi-bin/hgTracks?org=mouse&db=mm9&position=chr1:75374929-75395040	chr1:75374929-75395040	Browse	112	10	0
Speg	NM_001085370	3274	-43421	Intragenic	http://genome.ucsc.edu/cgi-bin/hgTracks?org=mouse&db=mm9&position=chr1:75375249-75395666	chr1:75375249-75395666	Browse	418	43	0
Speg	NM_001085370	3637	-43058	Intragenic	http://genome.ucsc.edu/cgi-bin/hgTracks?org=mouse&db=mm9&position=chr1:75375770-75395872	chr1:75375770-75395872	Browse	103	10	0
Speg	NM_001085370	35960	-10735	Intragenic	http://genome.ucsc.edu/cgi-bin/hgTracks?org=mouse&db=mm9&position=chr1:75408091-75428196	chr1:75408091-75428196	Browse	106	10	0
Speg	NM_001085370	37363	-9332	Intragenic	http://genome.ucsc.edu/cgi-bin/hgTracks?org=mouse&db=mm9&position=chr1:75408887-75430207	chr1:75408887-75430207	Browse	1321	165	4
Speg	NM_001085370	38199	-8496	Intragenic	http://genome.ucsc.edu/cgi-bin/hgTracks?org=mouse&db=mm9&position=chr1:75410285-75430481	chr1:75410285-75430481	Browse	197	17	0
Accn4	NM_183022	-735	-24566	Upstream	http://genome.ucsc.edu/cgi-bin/hgTracks?org=mouse&db=mm9&position=chr1:75436295-75456402	chr1:75436295-75456402	Browse	108	9	1
Accn4	NM_183022	-382	-24213	Upstream	http://genome.ucsc.edu/cgi-bin/hgTracks?org=mouse&db=mm9&position=chr1:75436410-75456993	chr1:75436410-75456993	Browse	584	54	2
Obsl1	NM_001111305	-19501	1314	Intragenic	http://genome.ucsc.edu/cgi-bin/hgTracks?org=mouse&db=mm9&position=chr1:75473662-75493763	chr1:75473662-75493763	Browse	102	10	0
Obsl1	NM_001111305	-1594	19221	Intragenic	http://genome.ucsc.edu/cgi-bin/hgTracks?org=mouse&db=mm9&position=chr1:75491535-75511705	chr1:75491535-75511705	Browse	171	13	1
Obsl1	NM_001111305	-1240	19575	Intragenic	http://genome.ucsc.edu/cgi-bin/hgTracks?org=mouse&db=mm9&position=chr1:75491885-75512062	chr1:75491885-75512062	Browse	178	16	0
Epha4	NM_007936	-46822	101082	Intragenic	http://genome.ucsc.edu/cgi-bin/hgTracks?org=mouse&db=mm9&position=chr1:77454761-77474921	chr1:77454761-77474921	Browse	161	12	1
Pax3	NM_008781	-188241	-93796	Downstream	http://genome.ucsc.edu/cgi-bin/hgTracks?org=mouse&db=mm9&position=chr1:77995419-78015520	chr1:77995419-78015520	Browse	102	9	1
Pax3	NM_008781	-7994	86451	Intragenic	http://genome.ucsc.edu/cgi-bin/hgTracks?org=mouse&db=mm9&position=chr1:78175543-78195890	chr1:78175543-78195890	Browse	348	39	2
Pax3	NM_008781	-7209	87236	Intragenic	http://genome.ucsc.edu/cgi-bin/hgTracks?org=mouse&db=mm9&position=chr1:78176324-78196680	chr1:78176324-78196680	Browse	357	42	0
Pax3	NM_008781	-6805	87640	Intragenic	http://genome.ucsc.edu/cgi-bin/hgTracks?org=mouse&db=mm9&position=chr1:78176764-78197047	chr1:78176764-78197047	Browse	284	32	1
Pax3	NM_008781	-6494	87951	Intragenic	http://genome.ucsc.edu/cgi-bin/hgTracks?org=mouse&db=mm9&position=chr1:78177089-78197344	chr1:78177089-78197344	Browse	256	25	1
Pax3	NM_008781	-6126	88319	Intragenic	http://genome.ucsc.edu/cgi-bin/hgTracks?org=mouse&db=mm9&position=chr1:78177532-78197638	chr1:78177532-78197638	Browse	107	11	1
Pax3	NM_008781	-5619	88826	Intragenic	http://genome.ucsc.edu/cgi-bin/hgTracks?org=mouse&db=mm9&position=chr1:78177964-78198219	chr1:78177964-78198219	Browse	256	23	1
Pax3	NM_008781	-5270	89175	Intragenic	http://genome.ucsc.edu/cgi-bin/hgTracks?org=mouse&db=mm9&position=chr1:78178354-78198527	chr1:78178354-78198527	Browse	174	13	1
Pax3	NM_008781	-5095	89350	Intragenic	http://genome.ucsc.edu/cgi-bin/hgTracks?org=mouse&db=mm9&position=chr1:78178533-78198698	chr1:78178533-78198698	Browse	166	15	0
Pax3	NM_008781	-4007	90438	Intragenic	http://genome.ucsc.edu/cgi-bin/hgTracks?org=mouse&db=mm9&position=chr1:78178815-78200593	chr1:78178815-78200593	Browse	1779	283	8
Pax3	NM_008781	-3016	91429	Intragenic	http://genome.ucsc.edu/cgi-bin/hgTracks?org=mouse&db=mm9&position=chr1:78180595-78200794	chr1:78180595-78200794	Browse	200	20	1
Pax3	NM_008781	-2229	92216	Intragenic	http://genome.ucsc.edu/cgi-bin/hgTracks?org=mouse&db=mm9&position=chr1:78181310-78201653	chr1:78181310-78201653	Browse	344	37	0
Pax3	NM_008781	-526	93919	Intragenic	http://genome.ucsc.edu/cgi-bin/hgTracks?org=mouse&db=mm9&position=chr1:78181669-78204701	chr1:78181669-78204701	Browse	3033	588	4
Pax3	NM_008781	1109	95554	Upstream	http://genome.ucsc.edu/cgi-bin/hgTracks?org=mouse&db=mm9&position=chr1:78184703-78204937	chr1:78184703-78204937	Browse	235	27	2
Pax3	NM_008781	1704	96149	Upstream	http://genome.ucsc.edu/cgi-bin/hgTracks?org=mouse&db=mm9&position=chr1:78185292-78205538	chr1:78185292-78205538	Browse	247	29	0
Pax3	NM_008781	2376	96821	Upstream	http://genome.ucsc.edu/cgi-bin/hgTracks?org=mouse&db=mm9&position=chr1:78185635-78206539	chr1:78185635-78206539	Browse	905	113	1
Pax3	NM_008781	3231	97676	Upstream	http://genome.ucsc.edu/cgi-bin/hgTracks?org=mouse&db=mm9&position=chr1:78186589-78207294	chr1:78186589-78207294	Browse	706	105	1
Pax3	NM_008781	4450	98895	Upstream	http://genome.ucsc.edu/cgi-bin/hgTracks?org=mouse&db=mm9&position=chr1:78187820-78208502	chr1:78187820-78208502	Browse	683	82	1
Pax3	NM_008781	5351	99796	Upstream	http://genome.ucsc.edu/cgi-bin/hgTracks?org=mouse&db=mm9&position=chr1:78188981-78209143	chr1:78188981-78209143	Browse	163	14	0
Pax3	NM_008781	6023	100468	Upstream	http://genome.ucsc.edu/cgi-bin/hgTracks?org=mouse&db=mm9&position=chr1:78189417-78210050	chr1:78189417-78210050	Browse	634	72	2
Pax3	NM_008781	6802	101247	Upstream	http://genome.ucsc.edu/cgi-bin/hgTracks?org=mouse&db=mm9&position=chr1:78190185-78210840	chr1:78190185-78210840	Browse	656	83	1
Pax3	NM_008781	7303	101748	Upstream	http://genome.ucsc.edu/cgi-bin/hgTracks?org=mouse&db=mm9&position=chr1:78190845-78211183	chr1:78190845-78211183	Browse	339	30	2
Pax3	NM_008781	17623	112068	Upstream	http://genome.ucsc.edu/cgi-bin/hgTracks?org=mouse&db=mm9&position=chr1:78201244-78221423	chr1:78201244-78221423	Browse	180	14	1
Pax3	NM_008781	18535	112980	Upstream	http://genome.ucsc.edu/cgi-bin/hgTracks?org=mouse&db=mm9&position=chr1:78202193-78222299	chr1:78202193-78222299	Browse	107	10	0
Pax3	NM_008781	19103	113548	Upstream	http://genome.ucsc.edu/cgi-bin/hgTracks?org=mouse&db=mm9&position=chr1:78202301-78223327	chr1:78202301-78223327	Browse	1027	182	2
Pax3	NM_008781	20356	114801	Upstream	http://genome.ucsc.edu/cgi-bin/hgTracks?org=mouse&db=mm9&position=chr1:78203754-78224379	chr1:78203754-78224379	Browse	626	74	0
Pax3	NM_008781	21186	115631	Upstream	http://genome.ucsc.edu/cgi-bin/hgTracks?org=mouse&db=mm9&position=chr1:78204443-78225351	chr1:78204443-78225351	Browse	909	134	1
Pax3	NM_008781	21912	116357	Upstream	http://genome.ucsc.edu/cgi-bin/hgTracks?org=mouse&db=mm9&position=chr1:78205524-78225722	chr1:78205524-78225722	Browse	199	17	1
Sgpp2	NM_001004173	-416	-110357	Upstream	http://genome.ucsc.edu/cgi-bin/hgTracks?org=mouse&db=mm9&position=chr1:78296300-78316707	chr1:78296300-78316707	Browse	408	41	0
Sgpp2	NM_001004173	423	-109518	Intragenic	http://genome.ucsc.edu/cgi-bin/hgTracks?org=mouse&db=mm9&position=chr1:78296824-78317861	chr1:78296824-78317861	Browse	1038	133	3
Sgpp2	NM_001004173	1170	-108771	Intragenic	http://genome.ucsc.edu/cgi-bin/hgTracks?org=mouse&db=mm9&position=chr1:78297999-78318180	chr1:78297999-78318180	Browse	182	15	0
9430031J16Rik	NM_172849	-319919	-514254	Upstream	http://genome.ucsc.edu/cgi-bin/hgTracks?org=mouse&db=mm9&position=chr1:80743907-80764037	chr1:80743907-80764037	Browse	131	12	0
9430031J16Rik	NM_172849	-319582	-513917	Upstream	http://genome.ucsc.edu/cgi-bin/hgTracks?org=mouse&db=mm9&position=chr1:80744159-80764458	chr1:80744159-80764458	Browse	300	29	0
9430031J16Rik	NM_172849	-318708	-513043	Upstream	http://genome.ucsc.edu/cgi-bin/hgTracks?org=mouse&db=mm9&position=chr1:80745127-80765239	chr1:80745127-80765239	Browse	113	11	0
9430031J16Rik	NM_172849	-318411	-512746	Upstream	http://genome.ucsc.edu/cgi-bin/hgTracks?org=mouse&db=mm9&position=chr1:80745322-80765637	chr1:80745322-80765637	Browse	316	33	0
Irs1	NM_010570	-2017	56318	Intragenic	http://genome.ucsc.edu/cgi-bin/hgTracks?org=mouse&db=mm9&position=chr1:82275939-82296055	chr1:82275939-82296055	Browse	117	9	1
Irs1	NM_010570	-1841	56494	Intragenic	http://genome.ucsc.edu/cgi-bin/hgTracks?org=mouse&db=mm9&position=chr1:82276087-82296259	chr1:82276087-82296259	Browse	173	14	1
Irs1	NM_010570	-1182	57153	Intragenic	http://genome.ucsc.edu/cgi-bin/hgTracks?org=mouse&db=mm9&position=chr1:82276291-82297372	chr1:82276291-82297372	Browse	1082	117	1
Irs1	NM_010570	-511	57824	Intragenic	http://genome.ucsc.edu/cgi-bin/hgTracks?org=mouse&db=mm9&position=chr1:82277445-82297561	chr1:82277445-82297561	Browse	117	9	1
Spata3	NM_027029	-2979	-5702	Upstream	http://genome.ucsc.edu/cgi-bin/hgTracks?org=mouse&db=mm9&position=chr1:87905463-87925619	chr1:87905463-87925619	Browse	157	13	1
Spata3	NM_027300	24439	16433	Downstream	http://genome.ucsc.edu/cgi-bin/hgTracks?org=mouse&db=mm9&position=chr1:87932877-87953055	chr1:87932877-87953055	Browse	179	17	0
Spata3	NM_027300	24608	16602	Downstream	http://genome.ucsc.edu/cgi-bin/hgTracks?org=mouse&db=mm9&position=chr1:87933057-87953212	chr1:87933057-87953212	Browse	156	14	0
Spata3	NM_027300	25066	17060	Downstream	http://genome.ucsc.edu/cgi-bin/hgTracks?org=mouse&db=mm9&position=chr1:87933501-87953684	chr1:87933501-87953684	Browse	184	17	1
Spata3	NM_027300	25236	17230	Downstream	http://genome.ucsc.edu/cgi-bin/hgTracks?org=mouse&db=mm9&position=chr1:87933709-87953817	chr1:87933709-87953817	Browse	109	10	0
Nppc	NM_010933	-275	4007	Intragenic	http://genome.ucsc.edu/cgi-bin/hgTracks?org=mouse&db=mm9&position=chr1:88556821-88576923	chr1:88556821-88576923	Browse	103	10	0
Nppc	NM_010933	311	4593	Upstream	http://genome.ucsc.edu/cgi-bin/hgTracks?org=mouse&db=mm9&position=chr1:88557353-88577562	chr1:88557353-88577562	Browse	210	19	1
Ecel1	NM_021306	-2122	5251	Intragenic	http://genome.ucsc.edu/cgi-bin/hgTracks?org=mouse&db=mm9&position=chr1:89039407-89059552	chr1:89039407-89059552	Browse	146	14	1
Ecel1	NM_021306	-1448	5925	Intragenic	http://genome.ucsc.edu/cgi-bin/hgTracks?org=mouse&db=mm9&position=chr1:89039841-89060466	chr1:89039841-89060466	Browse	626	69	1
Ecel1	NM_021306	-974	6399	Intragenic	http://genome.ucsc.edu/cgi-bin/hgTracks?org=mouse&db=mm9&position=chr1:89040553-89060702	chr1:89040553-89060702	Browse	150	11	1
Ecel1	NM_021306	53	7426	Upstream	http://genome.ucsc.edu/cgi-bin/hgTracks?org=mouse&db=mm9&position=chr1:89040719-89062590	chr1:89040719-89062590	Browse	1872	271	2
Ecel1	NM_021306	1494	8867	Upstream	http://genome.ucsc.edu/cgi-bin/hgTracks?org=mouse&db=mm9&position=chr1:89042823-89063368	chr1:89042823-89063368	Browse	546	63	0
Ecel1	NM_021306	1836	9209	Upstream	http://genome.ucsc.edu/cgi-bin/hgTracks?org=mouse&db=mm9&position=chr1:89043385-89063491	chr1:89043385-89063491	Browse	107	10	0
Efhd1	NM_028889	-966	-47394	Upstream	http://genome.ucsc.edu/cgi-bin/hgTracks?org=mouse&db=mm9&position=chr1:89149896-89170048	chr1:89149896-89170048	Browse	153	13	0
Efhd1	NM_028889	-452	-46880	Upstream	http://genome.ucsc.edu/cgi-bin/hgTracks?org=mouse&db=mm9&position=chr1:89150134-89170838	chr1:89150134-89170838	Browse	705	72	1
Efhd1	NM_028889	425	-46003	Intragenic	http://genome.ucsc.edu/cgi-bin/hgTracks?org=mouse&db=mm9&position=chr1:89150901-89171825	chr1:89150901-89171825	Browse	925	96	3
Efhd1	NM_028889	1285	-45143	Intragenic	http://genome.ucsc.edu/cgi-bin/hgTracks?org=mouse&db=mm9&position=chr1:89151875-89172570	chr1:89151875-89172570	Browse	696	83	2
Efhd1	NM_028889	2248	-44180	Intragenic	http://genome.ucsc.edu/cgi-bin/hgTracks?org=mouse&db=mm9&position=chr1:89153081-89173290	chr1:89153081-89173290	Browse	210	20	1
Ngef	NM_019867	-1155	32379	Intragenic	http://genome.ucsc.edu/cgi-bin/hgTracks?org=mouse&db=mm9&position=chr1:89395695-89415868	chr1:89395695-89415868	Browse	174	13	0
Ngef	NM_019867	-710	32824	Intragenic	http://genome.ucsc.edu/cgi-bin/hgTracks?org=mouse&db=mm9&position=chr1:89396177-89416277	chr1:89396177-89416277	Browse	101	9	1
Ngef	NM_019867	-510	33024	Intragenic	http://genome.ucsc.edu/cgi-bin/hgTracks?org=mouse&db=mm9&position=chr1:89396369-89416485	chr1:89396369-89416485	Browse	117	11	0
Dnajb3	NM_008299	-282	732	Intragenic	http://genome.ucsc.edu/cgi-bin/hgTracks?org=mouse&db=mm9&position=chr1:90091942-90112139	chr1:90091942-90112139	Browse	198	18	0
6430706D22Rik	NM_198652	-16752	-2340	Downstream	http://genome.ucsc.edu/cgi-bin/hgTracks?org=mouse&db=mm9&position=chr1:90147249-90167436	chr1:90147249-90167436	Browse	188	16	1
Glrp1	NM_008132	-27389	-17193	Downstream	http://genome.ucsc.edu/cgi-bin/hgTracks?org=mouse&db=mm9&position=chr1:90369145-90389359	chr1:90369145-90389359	Browse	215	22	0
Arl4c	NM_177305	-1166	2800	Intragenic	http://genome.ucsc.edu/cgi-bin/hgTracks?org=mouse&db=mm9&position=chr1:90587490-90607709	chr1:90587490-90607709	Browse	220	22	1
Arl4c	NM_177305	-750	3216	Intragenic	http://genome.ucsc.edu/cgi-bin/hgTracks?org=mouse&db=mm9&position=chr1:90587904-90608128	chr1:90587904-90608128	Browse	225	23	0
Gbx2	NM_010262	-9148	-5933	Downstream	http://genome.ucsc.edu/cgi-bin/hgTracks?org=mouse&db=mm9&position=chr1:91808540-91828665	chr1:91808540-91828665	Browse	126	11	0
Gbx2	NM_010262	-2493	722	Intragenic	http://genome.ucsc.edu/cgi-bin/hgTracks?org=mouse&db=mm9&position=chr1:91815201-91835315	chr1:91815201-91835315	Browse	115	12	0
Gbx2	NM_010262	-2198	1017	Intragenic	http://genome.ucsc.edu/cgi-bin/hgTracks?org=mouse&db=mm9&position=chr1:91815458-91835647	chr1:91815458-91835647	Browse	190	17	1
Gbx2	NM_010262	-1807	1408	Intragenic	http://genome.ucsc.edu/cgi-bin/hgTracks?org=mouse&db=mm9&position=chr1:91815853-91836035	chr1:91815853-91836035	Browse	183	15	2
Gbx2	NM_010262	-1404	1811	Intragenic	http://genome.ucsc.edu/cgi-bin/hgTracks?org=mouse&db=mm9&position=chr1:91816276-91836417	chr1:91816276-91836417	Browse	142	10	0
Gbx2	NM_010262	-1247	1968	Intragenic	http://genome.ucsc.edu/cgi-bin/hgTracks?org=mouse&db=mm9&position=chr1:91816450-91836558	chr1:91816450-91836558	Browse	109	10	0
Gbx2	NM_010262	-945	2270	Intragenic	http://genome.ucsc.edu/cgi-bin/hgTracks?org=mouse&db=mm9&position=chr1:91816752-91836859	chr1:91816752-91836859	Browse	108	10	0
Gbx2	NM_010262	1327	4542	Upstream	http://genome.ucsc.edu/cgi-bin/hgTracks?org=mouse&db=mm9&position=chr1:91818247-91839908	chr1:91818247-91839908	Browse	1662	184	8
Gbx2	NM_010262	2466	5681	Upstream	http://genome.ucsc.edu/cgi-bin/hgTracks?org=mouse&db=mm9&position=chr1:91819975-91840458	chr1:91819975-91840458	Browse	484	46	0
Gbx2	NM_010262	2986	6201	Upstream	http://genome.ucsc.edu/cgi-bin/hgTracks?org=mouse&db=mm9&position=chr1:91820478-91840995	chr1:91820478-91840995	Browse	518	46	3
Gbx2	NM_010262	3435	6650	Upstream	http://genome.ucsc.edu/cgi-bin/hgTracks?org=mouse&db=mm9&position=chr1:91821091-91841281	chr1:91821091-91841281	Browse	191	17	0
Gbx2	NM_010262	3731	6946	Upstream	http://genome.ucsc.edu/cgi-bin/hgTracks?org=mouse&db=mm9&position=chr1:91821417-91841547	chr1:91821417-91841547	Browse	131	11	1
Gbx2	NM_010262	4446	7661	Upstream	http://genome.ucsc.edu/cgi-bin/hgTracks?org=mouse&db=mm9&position=chr1:91822125-91842268	chr1:91822125-91842268	Browse	144	13	0
Asb18	NM_139152	-45656	16244	Intragenic	http://genome.ucsc.edu/cgi-bin/hgTracks?org=mouse&db=mm9&position=chr1:91855435-91875557	chr1:91855435-91875557	Browse	123	12	1
Lrrfip1	NM_001111312	558	-129660	Intragenic	http://genome.ucsc.edu/cgi-bin/hgTracks?org=mouse&db=mm9&position=chr1:92885744-92905978	chr1:92885744-92905978	Browse	235	21	1
Lrrfip1	NM_001111311	-818	-64697	Upstream	http://genome.ucsc.edu/cgi-bin/hgTracks?org=mouse&db=mm9&position=chr1:92939137-92959266	chr1:92939137-92959266	Browse	130	10	1
Twist2	NM_007855	-704	-47255	Upstream	http://genome.ucsc.edu/cgi-bin/hgTracks?org=mouse&db=mm9&position=chr1:93687281-93707416	chr1:93687281-93707416	Browse	136	13	0
Twist2	NM_007855	566	-45985	Intragenic	http://genome.ucsc.edu/cgi-bin/hgTracks?org=mouse&db=mm9&position=chr1:93688222-93709016	chr1:93688222-93709016	Browse	795	78	1
Twist2	NM_007855	1071	-45480	Intragenic	http://genome.ucsc.edu/cgi-bin/hgTracks?org=mouse&db=mm9&position=chr1:93689053-93709195	chr1:93689053-93709195	Browse	143	11	0
Capn10	NM_011796	53	-13488	Intragenic	http://genome.ucsc.edu/cgi-bin/hgTracks?org=mouse&db=mm9&position=chr1:94820969-94841105	chr1:94820969-94841105	Browse	137	10	1
Kif1a	NM_001110315	-1188	85222	Intragenic	http://genome.ucsc.edu/cgi-bin/hgTracks?org=mouse&db=mm9&position=chr1:94987194-95007314	chr1:94987194-95007314	Browse	121	10	0
Kif1a	NM_001110315	-904	85506	Intragenic	http://genome.ucsc.edu/cgi-bin/hgTracks?org=mouse&db=mm9&position=chr1:94987438-95007638	chr1:94987438-95007638	Browse	201	20	0
Kif1a	NM_001110315	-230	86180	Intragenic	http://genome.ucsc.edu/cgi-bin/hgTracks?org=mouse&db=mm9&position=chr1:94988117-95008307	chr1:94988117-95008307	Browse	191	16	0
Kif1a	NM_001110315	-35	86375	Intragenic	http://genome.ucsc.edu/cgi-bin/hgTracks?org=mouse&db=mm9&position=chr1:94988335-95008478	chr1:94988335-95008478	Browse	144	11	0
St8sia4	NM_009183	210	80123	Upstream	http://genome.ucsc.edu/cgi-bin/hgTracks?org=mouse&db=mm9&position=chr1:97554246-97574515	chr1:97554246-97574515	Browse	270	24	1
Cdh20	NM_011800	310	-226353	Intragenic	http://genome.ucsc.edu/cgi-bin/hgTracks?org=mouse&db=mm9&position=chr1:106655651-106675758	chr1:106655651-106675758	Browse	108	10	0
Rnf152	NM_178779	-329	76411	Intragenic	http://genome.ucsc.edu/cgi-bin/hgTracks?org=mouse&db=mm9&position=chr1:107242863-107262972	chr1:107242863-107262972	Browse	110	11	0
Inhbb	NM_008381	755	7539	Upstream	http://genome.ucsc.edu/cgi-bin/hgTracks?org=mouse&db=mm9&position=chr1:121309458-121329701	chr1:121309458-121329701	Browse	244	30	1
C1ql2	NM_207233	-499	-3092	Upstream	http://genome.ucsc.edu/cgi-bin/hgTracks?org=mouse&db=mm9&position=chr1:122226582-122246735	chr1:122226582-122246735	Browse	154	13	1
C1ql2	NM_207233	74	-2519	Intragenic	http://genome.ucsc.edu/cgi-bin/hgTracks?org=mouse&db=mm9&position=chr1:122226881-122247582	chr1:122226881-122247582	Browse	702	84	0
C1ql2	NM_207233	1601	-992	Intragenic	http://genome.ucsc.edu/cgi-bin/hgTracks?org=mouse&db=mm9&position=chr1:122227802-122249716	chr1:122227802-122249716	Browse	1915	257	3
En1	NM_010133	-7565	-13070	Upstream	http://genome.ucsc.edu/cgi-bin/hgTracks?org=mouse&db=mm9&position=chr1:122481399-122501597	chr1:122481399-122501597	Browse	199	16	1
En1	NM_010133	-5610	-11115	Upstream	http://genome.ucsc.edu/cgi-bin/hgTracks?org=mouse&db=mm9&position=chr1:122482309-122504596	chr1:122482309-122504596	Browse	2288	276	7
En1	NM_010133	-3855	-9360	Upstream	http://genome.ucsc.edu/cgi-bin/hgTracks?org=mouse&db=mm9&position=chr1:122484728-122505688	chr1:122484728-122505688	Browse	961	131	5
En1	NM_010133	-2900	-8405	Upstream	http://genome.ucsc.edu/cgi-bin/hgTracks?org=mouse&db=mm9&position=chr1:122485863-122506462	chr1:122485863-122506462	Browse	600	68	2
En1	NM_010133	-1617	-7122	Upstream	http://genome.ucsc.edu/cgi-bin/hgTracks?org=mouse&db=mm9&position=chr1:122486498-122508393	chr1:122486498-122508393	Browse	1896	242	7
En1	NM_010133	-503	-6008	Upstream	http://genome.ucsc.edu/cgi-bin/hgTracks?org=mouse&db=mm9&position=chr1:122488422-122508698	chr1:122488422-122508698	Browse	277	28	1
En1	NM_010133	-17	-5522	Upstream	http://genome.ucsc.edu/cgi-bin/hgTracks?org=mouse&db=mm9&position=chr1:122488868-122509223	chr1:122488868-122509223	Browse	356	37	0
En1	NM_010133	326	-5179	Intragenic	http://genome.ucsc.edu/cgi-bin/hgTracks?org=mouse&db=mm9&position=chr1:122489260-122509518	chr1:122489260-122509518	Browse	259	25	0
En1	NM_010133	1654	-3851	Intragenic	http://genome.ucsc.edu/cgi-bin/hgTracks?org=mouse&db=mm9&position=chr1:122489938-122511496	chr1:122489938-122511496	Browse	1559	242	1
En1	NM_010133	2810	-2695	Intragenic	http://genome.ucsc.edu/cgi-bin/hgTracks?org=mouse&db=mm9&position=chr1:122491557-122512189	chr1:122491557-122512189	Browse	633	71	4
En1	NM_010133	4612	-893	Intragenic	http://genome.ucsc.edu/cgi-bin/hgTracks?org=mouse&db=mm9&position=chr1:122493456-122513893	chr1:122493456-122513893	Browse	438	48	2
En1	NM_010133	4959	-546	Intragenic	http://genome.ucsc.edu/cgi-bin/hgTracks?org=mouse&db=mm9&position=chr1:122493912-122514131	chr1:122493912-122514131	Browse	220	19	1
En1	NM_010133	11340	5835	Downstream	http://genome.ucsc.edu/cgi-bin/hgTracks?org=mouse&db=mm9&position=chr1:122500214-122520592	chr1:122500214-122520592	Browse	379	39	4
En1	NM_010133	11720	6215	Downstream	http://genome.ucsc.edu/cgi-bin/hgTracks?org=mouse&db=mm9&position=chr1:122500632-122520934	chr1:122500632-122520934	Browse	303	31	0
En1	NM_010133	12122	6617	Downstream	http://genome.ucsc.edu/cgi-bin/hgTracks?org=mouse&db=mm9&position=chr1:122501024-122521346	chr1:122501024-122521346	Browse	323	32	2
En1	NM_010133	12443	6938	Downstream	http://genome.ucsc.edu/cgi-bin/hgTracks?org=mouse&db=mm9&position=chr1:122501426-122521585	chr1:122501426-122521585	Browse	160	14	0
Htr5b	NM_010483	-1236	17457	Intragenic	http://genome.ucsc.edu/cgi-bin/hgTracks?org=mouse&db=mm9&position=chr1:123413734-123433878	chr1:123413734-123433878	Browse	145	15	0
Htr5b	NM_010483	-831	17862	Intragenic	http://genome.ucsc.edu/cgi-bin/hgTracks?org=mouse&db=mm9&position=chr1:123413950-123434471	chr1:123413950-123434471	Browse	522	54	1
Htr5b	NM_010483	-330	18363	Intragenic	http://genome.ucsc.edu/cgi-bin/hgTracks?org=mouse&db=mm9&position=chr1:123414651-123434773	chr1:123414651-123434773	Browse	123	11	0
Dpp10	NM_199021	-574	712836	Intragenic	http://genome.ucsc.edu/cgi-bin/hgTracks?org=mouse&db=mm9&position=chr1:125931467-125951643	chr1:125931467-125951643	Browse	177	16	1
Dpp10	NM_199021	-291	713119	Intragenic	http://genome.ucsc.edu/cgi-bin/hgTracks?org=mouse&db=mm9&position=chr1:125931783-125951892	chr1:125931783-125951892	Browse	110	9	1
Lypd1	NM_145100	-662	39511	Intragenic	http://genome.ucsc.edu/cgi-bin/hgTracks?org=mouse&db=mm9&position=chr1:127798030-127818228	chr1:127798030-127818228	Browse	199	19	0
Lypd1	NM_145100	-385	39788	Intragenic	http://genome.ucsc.edu/cgi-bin/hgTracks?org=mouse&db=mm9&position=chr1:127798265-127818547	chr1:127798265-127818547	Browse	283	25	0
Lypd1	NM_145100	225	40398	Upstream	http://genome.ucsc.edu/cgi-bin/hgTracks?org=mouse&db=mm9&position=chr1:127798959-127819073	chr1:127798959-127819073	Browse	115	10	0
Tmem163	NM_028135	-1263	186417	Intragenic	http://genome.ucsc.edu/cgi-bin/hgTracks?org=mouse&db=mm9&position=chr1:129563201-129583468	chr1:129563201-129583468	Browse	268	28	0
Tmem163	NM_028135	-997	186683	Intragenic	http://genome.ucsc.edu/cgi-bin/hgTracks?org=mouse&db=mm9&position=chr1:129563522-129583679	chr1:129563522-129583679	Browse	158	16	0
Tmem163	NM_028135	-730	186950	Intragenic	http://genome.ucsc.edu/cgi-bin/hgTracks?org=mouse&db=mm9&position=chr1:129563744-129583992	chr1:129563744-129583992	Browse	249	22	1
Tmem163	NM_028135	-63	187617	Intragenic	http://genome.ucsc.edu/cgi-bin/hgTracks?org=mouse&db=mm9&position=chr1:129564472-129584598	chr1:129564472-129584598	Browse	127	11	0
Rab3gap1	NM_178690	-392	-75496	Upstream	http://genome.ucsc.edu/cgi-bin/hgTracks?org=mouse&db=mm9&position=chr1:129754906-129775008	chr1:129754906-129775008	Browse	103	10	0
Cxcr4	NM_009911	-1657	2444	Intragenic	http://genome.ucsc.edu/cgi-bin/hgTracks?org=mouse&db=mm9&position=chr1:130477161-130497276	chr1:130477161-130497276	Browse	116	12	0
Cxcr4	NM_009911	-841	3260	Intragenic	http://genome.ucsc.edu/cgi-bin/hgTracks?org=mouse&db=mm9&position=chr1:130477310-130498760	chr1:130477310-130498760	Browse	1451	225	0
Mapkapk2	NM_008551	-1227	42613	Intragenic	http://genome.ucsc.edu/cgi-bin/hgTracks?org=mouse&db=mm9&position=chr1:132982775-133003010	chr1:132982775-133003010	Browse	236	20	0
Mapkapk2	NM_008551	-853	42987	Intragenic	http://genome.ucsc.edu/cgi-bin/hgTracks?org=mouse&db=mm9&position=chr1:132983087-133003447	chr1:132983087-133003447	Browse	361	32	1
Rassf5	NM_018750	-725	68044	Intragenic	http://genome.ucsc.edu/cgi-bin/hgTracks?org=mouse&db=mm9&position=chr1:133130775-133151285	chr1:133130775-133151285	Browse	511	52	2
Slc45a3	NM_145977	-6822	-19178	Upstream	http://genome.ucsc.edu/cgi-bin/hgTracks?org=mouse&db=mm9&position=chr1:133849880-133870845	chr1:133849880-133870845	Browse	966	105	4
Nuak2	NM_028778	-192	-17543	Upstream	http://genome.ucsc.edu/cgi-bin/hgTracks?org=mouse&db=mm9&position=chr1:134202389-134222654	chr1:134202389-134222654	Browse	266	26	1
Nuak2	NM_028778	488	-16863	Intragenic	http://genome.ucsc.edu/cgi-bin/hgTracks?org=mouse&db=mm9&position=chr1:134203128-134223275	chr1:134203128-134223275	Browse	148	12	1
Ripk5	NM_172516	319	-49188	Intragenic	http://genome.ucsc.edu/cgi-bin/hgTracks?org=mouse&db=mm9&position=chr1:134304294-134324402	chr1:134304294-134324402	Browse	109	10	0
Mdm4	NM_008575	20057	55561	Upstream	http://genome.ucsc.edu/cgi-bin/hgTracks?org=mouse&db=mm9&position=chr1:134931914-134952050	chr1:134931914-134952050	Browse	137	12	0
Mdm4	NM_008575	21080	56584	Upstream	http://genome.ucsc.edu/cgi-bin/hgTracks?org=mouse&db=mm9&position=chr1:134932951-134953059	chr1:134932951-134953059	Browse	109	10	0
Mdm4	NM_008575	21501	57005	Upstream	http://genome.ucsc.edu/cgi-bin/hgTracks?org=mouse&db=mm9&position=chr1:134933353-134953499	chr1:134933353-134953499	Browse	147	11	1
Ppp1r15b	NM_133819	32298	26532	Downstream	http://genome.ucsc.edu/cgi-bin/hgTracks?org=mouse&db=mm9&position=chr1:135050269-135070405	chr1:135050269-135070405	Browse	137	12	0
Ppp1r15b	NM_133819	33529	27763	Downstream	http://genome.ucsc.edu/cgi-bin/hgTracks?org=mouse&db=mm9&position=chr1:135051477-135071658	chr1:135051477-135071658	Browse	182	14	1
Adora1	NM_001008533	-1214	34992	Intragenic	http://genome.ucsc.edu/cgi-bin/hgTracks?org=mouse&db=mm9&position=chr1:136120697-136140883	chr1:136120697-136140883	Browse	187	15	1
Adora1	NM_001008533	-882	35324	Intragenic	http://genome.ucsc.edu/cgi-bin/hgTracks?org=mouse&db=mm9&position=chr1:136121023-136141221	chr1:136121023-136141221	Browse	199	19	0
Adora1	NM_001008533	-352	35854	Intragenic	http://genome.ucsc.edu/cgi-bin/hgTracks?org=mouse&db=mm9&position=chr1:136121400-136141904	chr1:136121400-136141904	Browse	505	50	0
Syt2	NM_009307	62890	-39847	Intragenic	http://genome.ucsc.edu/cgi-bin/hgTracks?org=mouse&db=mm9&position=chr1:136596060-136616233	chr1:136596060-136616233	Browse	174	16	0
Syt2	NM_009307	89430	-13307	Intragenic	http://genome.ucsc.edu/cgi-bin/hgTracks?org=mouse&db=mm9&position=chr1:136622598-136642775	chr1:136622598-136642775	Browse	178	11	1
Nav1	NM_173437	-77654	69183	Intragenic	http://genome.ucsc.edu/cgi-bin/hgTracks?org=mouse&db=mm9&position=chr1:137394573-137414690	chr1:137394573-137414690	Browse	118	11	0
Nav1	NM_173437	-75199	71638	Intragenic	http://genome.ucsc.edu/cgi-bin/hgTracks?org=mouse&db=mm9&position=chr1:137396874-137417300	chr1:137396874-137417300	Browse	427	59	2
Nav1	NM_173437	-1355	145482	Intragenic	http://genome.ucsc.edu/cgi-bin/hgTracks?org=mouse&db=mm9&position=chr1:137470864-137490997	chr1:137470864-137490997	Browse	134	11	0
Nav1	NM_173437	-718	146119	Intragenic	http://genome.ucsc.edu/cgi-bin/hgTracks?org=mouse&db=mm9&position=chr1:137471324-137491811	chr1:137471324-137491811	Browse	488	63	1
Csrp1	NM_007791	-42609	-65642	Upstream	http://genome.ucsc.edu/cgi-bin/hgTracks?org=mouse&db=mm9&position=chr1:137573037-137593290	chr1:137573037-137593290	Browse	254	25	0
Csrp1	NM_007791	-42077	-65110	Upstream	http://genome.ucsc.edu/cgi-bin/hgTracks?org=mouse&db=mm9&position=chr1:137573300-137594091	chr1:137573300-137594091	Browse	792	100	1
Csrp1	NM_007791	-41502	-64535	Upstream	http://genome.ucsc.edu/cgi-bin/hgTracks?org=mouse&db=mm9&position=chr1:137574128-137594413	chr1:137574128-137594413	Browse	286	26	0
Csrp1	NM_007791	-40458	-63491	Upstream	http://genome.ucsc.edu/cgi-bin/hgTracks?org=mouse&db=mm9&position=chr1:137575218-137595411	chr1:137575218-137595411	Browse	194	17	0
Csrp1	NM_007791	-40093	-63126	Upstream	http://genome.ucsc.edu/cgi-bin/hgTracks?org=mouse&db=mm9&position=chr1:137575623-137595736	chr1:137575623-137595736	Browse	114	11	0
Pkp1	NM_019645	-1583	46047	Intragenic	http://genome.ucsc.edu/cgi-bin/hgTracks?org=mouse&db=mm9&position=chr1:137803922-137824113	chr1:137803922-137824113	Browse	192	17	0
Pkp1	NM_019645	-1278	46352	Intragenic	http://genome.ucsc.edu/cgi-bin/hgTracks?org=mouse&db=mm9&position=chr1:137804244-137824402	chr1:137804244-137824402	Browse	159	17	1
Pkp1	NM_019645	-1072	46558	Intragenic	http://genome.ucsc.edu/cgi-bin/hgTracks?org=mouse&db=mm9&position=chr1:137804432-137824625	chr1:137804432-137824625	Browse	194	15	2
Pkp1	NM_019645	-882	46748	Intragenic	http://genome.ucsc.edu/cgi-bin/hgTracks?org=mouse&db=mm9&position=chr1:137804659-137824779	chr1:137804659-137824779	Browse	121	11	0
Pkp1	NM_019645	-208	47422	Intragenic	http://genome.ucsc.edu/cgi-bin/hgTracks?org=mouse&db=mm9&position=chr1:137804819-137825967	chr1:137804819-137825967	Browse	1149	176	3
Pkp1	NM_019645	436	48066	Upstream	http://genome.ucsc.edu/cgi-bin/hgTracks?org=mouse&db=mm9&position=chr1:137805984-137826090	chr1:137805984-137826090	Browse	107	9	1
Pkp1	NM_019645	778	48408	Upstream	http://genome.ucsc.edu/cgi-bin/hgTracks?org=mouse&db=mm9&position=chr1:137806241-137826516	chr1:137806241-137826516	Browse	276	27	1
Pkp1	NM_019645	1141	48771	Upstream	http://genome.ucsc.edu/cgi-bin/hgTracks?org=mouse&db=mm9&position=chr1:137806680-137826804	chr1:137806680-137826804	Browse	125	11	0
Camsap1l1	NM_001081360	-86358	-8376	Downstream	http://genome.ucsc.edu/cgi-bin/hgTracks?org=mouse&db=mm9&position=chr1:138146005-138166640	chr1:138146005-138166640	Browse	636	78	2
Camsap1l1	NM_001081360	-85708	-7726	Downstream	http://genome.ucsc.edu/cgi-bin/hgTracks?org=mouse&db=mm9&position=chr1:138146923-138167022	chr1:138146923-138167022	Browse	100	9	1
Camsap1l1	NM_001081360	-85291	-7309	Downstream	http://genome.ucsc.edu/cgi-bin/hgTracks?org=mouse&db=mm9&position=chr1:138147271-138167508	chr1:138147271-138167508	Browse	238	23	0
Lhx9	NM_001025565	-3298	13961	Intragenic	http://genome.ucsc.edu/cgi-bin/hgTracks?org=mouse&db=mm9&position=chr1:140725668-140745778	chr1:140725668-140745778	Browse	111	11	0
Lhx9	NM_001025565	-2489	14770	Intragenic	http://genome.ucsc.edu/cgi-bin/hgTracks?org=mouse&db=mm9&position=chr1:140726433-140746630	chr1:140726433-140746630	Browse	198	18	0
Lhx9	NM_001025565	-95	17164	Intragenic	http://genome.ucsc.edu/cgi-bin/hgTracks?org=mouse&db=mm9&position=chr1:140726916-140750935	chr1:140726916-140750935	Browse	4020	683	9
Lhx9	NM_001025565	2105	19364	Upstream	http://genome.ucsc.edu/cgi-bin/hgTracks?org=mouse&db=mm9&position=chr1:140730948-140751304	chr1:140730948-140751304	Browse	357	33	0
Lhx9	NM_010714	-1809	20585	Intragenic	http://genome.ucsc.edu/cgi-bin/hgTracks?org=mouse&db=mm9&position=chr1:140732264-140752429	chr1:140732264-140752429	Browse	166	15	0
Lhx9	NM_010714	-779	21615	Intragenic	http://genome.ucsc.edu/cgi-bin/hgTracks?org=mouse&db=mm9&position=chr1:140732524-140754229	chr1:140732524-140754229	Browse	1706	222	4
Lhx9	NM_010714	1033	23427	Upstream	http://genome.ucsc.edu/cgi-bin/hgTracks?org=mouse&db=mm9&position=chr1:140734414-140755963	chr1:140734414-140755963	Browse	1550	255	2
Rgs2	NM_009061	739	4892	Upstream	http://genome.ucsc.edu/cgi-bin/hgTracks?org=mouse&db=mm9&position=chr1:145841937-145862099	chr1:145841937-145862099	Browse	163	12	1
B830045N13Rik	NM_153539	1847	-404842	Intragenic	http://genome.ucsc.edu/cgi-bin/hgTracks?org=mouse&db=mm9&position=chr1:148334608-148354723	chr1:148334608-148354723	Browse	116	12	0
B830045N13Rik	NM_153539	2849	-403840	Intragenic	http://genome.ucsc.edu/cgi-bin/hgTracks?org=mouse&db=mm9&position=chr1:148335618-148355717	chr1:148335618-148355717	Browse	100	10	0
1700025G04Rik	NM_197990	-842	196673	Intragenic	http://genome.ucsc.edu/cgi-bin/hgTracks?org=mouse&db=mm9&position=chr1:153926325-153946449	chr1:153926325-153946449	Browse	125	9	1
Glt25d2	NM_177756	385	-110390	Intragenic	http://genome.ucsc.edu/cgi-bin/hgTracks?org=mouse&db=mm9&position=chr1:154237338-154257531	chr1:154237338-154257531	Browse	194	13	2
Rgl1	NM_016846	-170	107412	Intragenic	http://genome.ucsc.edu/cgi-bin/hgTracks?org=mouse&db=mm9&position=chr1:154462006-154482136	chr1:154462006-154482136	Browse	131	12	0
Rgl1	NM_016846	154	107736	Upstream	http://genome.ucsc.edu/cgi-bin/hgTracks?org=mouse&db=mm9&position=chr1:154462345-154482445	chr1:154462345-154482445	Browse	101	10	0
Rgl1	NM_016846	412	107994	Upstream	http://genome.ucsc.edu/cgi-bin/hgTracks?org=mouse&db=mm9&position=chr1:154462514-154482791	chr1:154462514-154482791	Browse	278	25	1
1700012A16Rik	NM_001033162	360	-27006	Intragenic	http://genome.ucsc.edu/cgi-bin/hgTracks?org=mouse&db=mm9&position=chr1:155262621-155282775	chr1:155262621-155282775	Browse	155	13	1
1700012A16Rik	NM_001033162	565	-26801	Intragenic	http://genome.ucsc.edu/cgi-bin/hgTracks?org=mouse&db=mm9&position=chr1:155262838-155282968	chr1:155262838-155282968	Browse	131	11	0
Rgs8	NM_026380	154	-44475	Intragenic	http://genome.ucsc.edu/cgi-bin/hgTracks?org=mouse&db=mm9&position=chr1:155490259-155510380	chr1:155490259-155510380	Browse	122	11	0
Rnasel	NM_011882	-3446	-12858	Upstream	http://genome.ucsc.edu/cgi-bin/hgTracks?org=mouse&db=mm9&position=chr1:155586557-155606668	chr1:155586557-155606668	Browse	112	10	0
Cacna1e	NM_009782	-521234	-187832	Downstream	http://genome.ucsc.edu/cgi-bin/hgTracks?org=mouse&db=mm9&position=chr1:156041717-156061915	chr1:156041717-156061915	Browse	199	19	0
Cacna1e	NM_009782	-521022	-187620	Downstream	http://genome.ucsc.edu/cgi-bin/hgTracks?org=mouse&db=mm9&position=chr1:156041929-156062127	chr1:156041929-156062127	Browse	199	18	0
Cacna1e	NM_009782	-520795	-187393	Downstream	http://genome.ucsc.edu/cgi-bin/hgTracks?org=mouse&db=mm9&position=chr1:156042139-156062371	chr1:156042139-156062371	Browse	233	21	0
Cacna1e	NM_009782	-520530	-187128	Downstream	http://genome.ucsc.edu/cgi-bin/hgTracks?org=mouse&db=mm9&position=chr1:156042421-156062619	chr1:156042421-156062619	Browse	199	19	0
Cacna1e	NM_009782	-520244	-186842	Downstream	http://genome.ucsc.edu/cgi-bin/hgTracks?org=mouse&db=mm9&position=chr1:156042755-156062856	chr1:156042755-156062856	Browse	102	10	0
Cacna1e	NM_009782	158390	491792	Upstream	http://genome.ucsc.edu/cgi-bin/hgTracks?org=mouse&db=mm9&position=chr1:156721366-156741513	chr1:156721366-156741513	Browse	148	11	0
Ier5	NM_010500	-15348	-12078	Downstream	http://genome.ucsc.edu/cgi-bin/hgTracks?org=mouse&db=mm9&position=chr1:156921339-156941497	chr1:156921339-156941497	Browse	159	14	0
Ier5	NM_010500	-1367	1903	Intragenic	http://genome.ucsc.edu/cgi-bin/hgTracks?org=mouse&db=mm9&position=chr1:156934902-156955896	chr1:156934902-156955896	Browse	995	123	2
Ier5	NM_010500	-205	3065	Intragenic	http://genome.ucsc.edu/cgi-bin/hgTracks?org=mouse&db=mm9&position=chr1:156936369-156956753	chr1:156936369-156956753	Browse	385	40	1
Xpr1	NM_011273	-173621	-31833	Downstream	http://genome.ucsc.edu/cgi-bin/hgTracks?org=mouse&db=mm9&position=chr1:157080857-157101048	chr1:157080857-157101048	Browse	192	18	0
Xpr1	NM_011273	-172486	-30698	Downstream	http://genome.ucsc.edu/cgi-bin/hgTracks?org=mouse&db=mm9&position=chr1:157081900-157102275	chr1:157081900-157102275	Browse	376	35	0
Xpr1	NM_011273	-171972	-30184	Downstream	http://genome.ucsc.edu/cgi-bin/hgTracks?org=mouse&db=mm9&position=chr1:157082392-157102812	chr1:157082392-157102812	Browse	421	39	0
Lhx4	NM_010712	15739	38978	Upstream	http://genome.ucsc.edu/cgi-bin/hgTracks?org=mouse&db=mm9&position=chr1:157576423-157599237	chr1:157576423-157599237	Browse	2815	729	6
Lhx4	NM_010712	18256	41495	Upstream	http://genome.ucsc.edu/cgi-bin/hgTracks?org=mouse&db=mm9&position=chr1:157579674-157601019	chr1:157579674-157601019	Browse	1346	187	2
Nphs2	NM_130456	-7709	-25010	Upstream	http://genome.ucsc.edu/cgi-bin/hgTracks?org=mouse&db=mm9&position=chr1:158223019-158243292	chr1:158223019-158243292	Browse	274	26	1
5630401D24Rik	NM_144877	-228	14446	Intragenic	http://genome.ucsc.edu/cgi-bin/hgTracks?org=mouse&db=mm9&position=chr1:164468182-164488314	chr1:164468182-164488314	Browse	133	11	1
Prrx1	NM_011127	-1883	66649	Intragenic	http://genome.ucsc.edu/cgi-bin/hgTracks?org=mouse&db=mm9&position=chr1:165231595-165252201	chr1:165231595-165252201	Browse	607	85	0
Prrx1	NM_011127	-1302	67230	Intragenic	http://genome.ucsc.edu/cgi-bin/hgTracks?org=mouse&db=mm9&position=chr1:165232348-165252609	chr1:165232348-165252609	Browse	262	28	1
Prrx1	NM_011127	-187	68345	Intragenic	http://genome.ucsc.edu/cgi-bin/hgTracks?org=mouse&db=mm9&position=chr1:165232623-165254564	chr1:165232623-165254564	Browse	1942	268	4
Prrx1	NM_011127	1031	69563	Upstream	http://genome.ucsc.edu/cgi-bin/hgTracks?org=mouse&db=mm9&position=chr1:165234745-165254879	chr1:165234745-165254879	Browse	135	12	0
Rcsd1	NM_001038846	-526	58624	Intragenic	http://genome.ucsc.edu/cgi-bin/hgTracks?org=mouse&db=mm9&position=chr1:167627639-167647758	chr1:167627639-167647758	Browse	120	10	0
Rcsd1	NM_001038846	51	59201	Upstream	http://genome.ucsc.edu/cgi-bin/hgTracks?org=mouse&db=mm9&position=chr1:167628222-167648330	chr1:167628222-167648330	Browse	109	9	1
Pou2f1	NM_011137	45343	172504	Upstream	http://genome.ucsc.edu/cgi-bin/hgTracks?org=mouse&db=mm9&position=chr1:167968022-167988194	chr1:167968022-167988194	Browse	173	15	0
Pou2f1	NM_011137	45832	172993	Upstream	http://genome.ucsc.edu/cgi-bin/hgTracks?org=mouse&db=mm9&position=chr1:167968516-167988677	chr1:167968516-167988677	Browse	162	14	0
Pou2f1	NM_011137	45976	173137	Upstream	http://genome.ucsc.edu/cgi-bin/hgTracks?org=mouse&db=mm9&position=chr1:167968689-167988792	chr1:167968689-167988792	Browse	104	9	1
Pou2f1	NM_011137	46275	173436	Upstream	http://genome.ucsc.edu/cgi-bin/hgTracks?org=mouse&db=mm9&position=chr1:167968984-167989095	chr1:167968984-167989095	Browse	112	11	0
Mael	NM_175296	15722	53082	Upstream	http://genome.ucsc.edu/cgi-bin/hgTracks?org=mouse&db=mm9&position=chr1:168174524-168194670	chr1:168174524-168194670	Browse	147	13	1
Mael	NM_175296	16133	53493	Upstream	http://genome.ucsc.edu/cgi-bin/hgTracks?org=mouse&db=mm9&position=chr1:168174949-168195066	chr1:168174949-168195066	Browse	118	10	1
Mael	NM_175296	69927	107287	Upstream	http://genome.ucsc.edu/cgi-bin/hgTracks?org=mouse&db=mm9&position=chr1:168228705-168248899	chr1:168228705-168248899	Browse	195	17	1
Pogk	NM_175170	265	12485	Upstream	http://genome.ucsc.edu/cgi-bin/hgTracks?org=mouse&db=mm9&position=chr1:168330111-168350292	chr1:168330111-168350292	Browse	182	15	1
C030014K22Rik	NM_175461	344	-89192	Intragenic	http://genome.ucsc.edu/cgi-bin/hgTracks?org=mouse&db=mm9&position=chr1:168921867-168942031	chr1:168921867-168942031	Browse	165	13	0
C030014K22Rik	NM_175461	669	-88867	Intragenic	http://genome.ucsc.edu/cgi-bin/hgTracks?org=mouse&db=mm9&position=chr1:168922113-168942434	chr1:168922113-168942434	Browse	322	31	0
Rxrg	NM_009107	1045	-40195	Intragenic	http://genome.ucsc.edu/cgi-bin/hgTracks?org=mouse&db=mm9&position=chr1:169519509-169539608	chr1:169519509-169539608	Browse	100	9	1
Lmx1a	NM_033652	-1404	-160580	Upstream	http://genome.ucsc.edu/cgi-bin/hgTracks?org=mouse&db=mm9&position=chr1:169607919-169628649	chr1:169607919-169628649	Browse	731	71	4
Lmx1a	NM_033652	-237	-159413	Upstream	http://genome.ucsc.edu/cgi-bin/hgTracks?org=mouse&db=mm9&position=chr1:169609371-169629530	chr1:169609371-169629530	Browse	160	16	0
Lmx1a	NM_033652	313	-158863	Intragenic	http://genome.ucsc.edu/cgi-bin/hgTracks?org=mouse&db=mm9&position=chr1:169609538-169630463	chr1:169609538-169630463	Browse	926	112	3
Lmx1a	NM_033652	963	-158213	Intragenic	http://genome.ucsc.edu/cgi-bin/hgTracks?org=mouse&db=mm9&position=chr1:169610601-169630701	chr1:169610601-169630701	Browse	101	10	0
Lmx1a	NM_033652	1302	-157874	Intragenic	http://genome.ucsc.edu/cgi-bin/hgTracks?org=mouse&db=mm9&position=chr1:169610878-169631101	chr1:169610878-169631101	Browse	224	23	1
Lmx1a	NM_033652	2251	-156925	Intragenic	http://genome.ucsc.edu/cgi-bin/hgTracks?org=mouse&db=mm9&position=chr1:169611882-169631996	chr1:169611882-169631996	Browse	115	10	1
Lmx1a	NM_033652	2924	-156252	Intragenic	http://genome.ucsc.edu/cgi-bin/hgTracks?org=mouse&db=mm9&position=chr1:169612018-169633205	chr1:169612018-169633205	Browse	1188	173	4
Lmx1a	NM_033652	3682	-155494	Intragenic	http://genome.ucsc.edu/cgi-bin/hgTracks?org=mouse&db=mm9&position=chr1:169613320-169633420	chr1:169613320-169633420	Browse	101	10	0
Fcrlb	NM_001029984	-4426	1243	Intragenic	http://genome.ucsc.edu/cgi-bin/hgTracks?org=mouse&db=mm9&position=chr1:172828592-172848699	chr1:172828592-172848699	Browse	108	10	1
Cd244	NM_018729	5126	-20998	Intragenic	http://genome.ucsc.edu/cgi-bin/hgTracks?org=mouse&db=mm9&position=chr1:173484399-173504499	chr1:173484399-173504499	Browse	101	9	1
Wdr42a	NM_153555	36749	-10576	Intragenic	http://genome.ucsc.edu/cgi-bin/hgTracks?org=mouse&db=mm9&position=chr1:174104923-174125118	chr1:174104923-174125118	Browse	196	16	1
Igsf8	NM_080419	-2226	-9655	Upstream	http://genome.ucsc.edu/cgi-bin/hgTracks?org=mouse&db=mm9&position=chr1:174230220-174250402	chr1:174230220-174250402	Browse	183	17	0
Kcnj9	NM_008429	-3365	4866	Intragenic	http://genome.ucsc.edu/cgi-bin/hgTracks?org=mouse&db=mm9&position=chr1:174245930-174266128	chr1:174245930-174266128	Browse	199	18	1
Kcnj9	NM_008429	-3074	5157	Intragenic	http://genome.ucsc.edu/cgi-bin/hgTracks?org=mouse&db=mm9&position=chr1:174246197-174266443	chr1:174246197-174266443	Browse	247	21	0
Vsig8	NM_177723	-5486	-13265	Upstream	http://genome.ucsc.edu/cgi-bin/hgTracks?org=mouse&db=mm9&position=chr1:174470531-174490632	chr1:174470531-174490632	Browse	102	10	0
Vsig8	NM_177723	6549	-1230	Intragenic	http://genome.ucsc.edu/cgi-bin/hgTracks?org=mouse&db=mm9&position=chr1:174482346-174502888	chr1:174482346-174502888	Browse	543	49	2
Akt3	NM_011785	10483	237135	Upstream	http://genome.ucsc.edu/cgi-bin/hgTracks?org=mouse&db=mm9&position=chr1:179179282-179199479	chr1:179179282-179199479	Browse	198	18	0
Akt3	NM_011785	10977	237629	Upstream	http://genome.ucsc.edu/cgi-bin/hgTracks?org=mouse&db=mm9&position=chr1:179179776-179199974	chr1:179179776-179199974	Browse	199	16	0
D230039L06Rik	NM_177724	-1577	-188953	Upstream	http://genome.ucsc.edu/cgi-bin/hgTracks?org=mouse&db=mm9&position=chr1:180447603-180467752	chr1:180447603-180467752	Browse	150	13	0
D230039L06Rik	NM_177724	-1014	-188390	Upstream	http://genome.ucsc.edu/cgi-bin/hgTracks?org=mouse&db=mm9&position=chr1:180447937-180468545	chr1:180447937-180468545	Browse	609	59	0
D230039L06Rik	NM_177724	-596	-187972	Upstream	http://genome.ucsc.edu/cgi-bin/hgTracks?org=mouse&db=mm9&position=chr1:180448607-180468710	chr1:180448607-180468710	Browse	104	10	0
D230039L06Rik	NM_177724	480	-186896	Intragenic	http://genome.ucsc.edu/cgi-bin/hgTracks?org=mouse&db=mm9&position=chr1:180449055-180470415	chr1:180449055-180470415	Browse	1361	212	3
Itpkb	NM_001081175	401	-92783	Intragenic	http://genome.ucsc.edu/cgi-bin/hgTracks?org=mouse&db=mm9&position=chr1:182250894-182271119	chr1:182250894-182271119	Browse	226	24	0
Itpkb	NM_001081175	811	-92373	Intragenic	http://genome.ucsc.edu/cgi-bin/hgTracks?org=mouse&db=mm9&position=chr1:182251325-182271509	chr1:182251325-182271509	Browse	185	16	0
Itpkb	NM_001081175	1223	-91961	Intragenic	http://genome.ucsc.edu/cgi-bin/hgTracks?org=mouse&db=mm9&position=chr1:182251771-182271887	chr1:182251771-182271887	Browse	117	10	0
Itpkb	NM_001081175	1451	-91733	Intragenic	http://genome.ucsc.edu/cgi-bin/hgTracks?org=mouse&db=mm9&position=chr1:182251903-182272211	chr1:182251903-182272211	Browse	309	30	1
Itpkb	NM_001081175	2346	-90838	Intragenic	http://genome.ucsc.edu/cgi-bin/hgTracks?org=mouse&db=mm9&position=chr1:182252760-182273143	chr1:182252760-182273143	Browse	384	37	0
Itpkb	NM_001081175	2689	-90495	Intragenic	http://genome.ucsc.edu/cgi-bin/hgTracks?org=mouse&db=mm9&position=chr1:182253242-182273347	chr1:182253242-182273347	Browse	106	11	0
Mixl1	NM_013729	389	4376	Upstream	http://genome.ucsc.edu/cgi-bin/hgTracks?org=mouse&db=mm9&position=chr1:182617502-182637606	chr1:182617502-182637606	Browse	105	10	0
Tmem63a	NM_144794	-168	-32755	Upstream	http://genome.ucsc.edu/cgi-bin/hgTracks?org=mouse&db=mm9&position=chr1:182862430-182882529	chr1:182862430-182882529	Browse	100	9	1
Cnih3	NM_028408	-406	-107688	Upstream	http://genome.ucsc.edu/cgi-bin/hgTracks?org=mouse&db=mm9&position=chr1:183272237-183292467	chr1:183272237-183292467	Browse	231	21	0
Cnih3	NM_028408	547	-106735	Intragenic	http://genome.ucsc.edu/cgi-bin/hgTracks?org=mouse&db=mm9&position=chr1:183272990-183293620	chr1:183272990-183293620	Browse	631	74	2
Cnih3	NM_028408	1319	-105963	Intragenic	http://genome.ucsc.edu/cgi-bin/hgTracks?org=mouse&db=mm9&position=chr1:183273978-183294176	chr1:183273978-183294176	Browse	199	18	2
Capn2	NM_009794	-27294	22931	Intragenic	http://genome.ucsc.edu/cgi-bin/hgTracks?org=mouse&db=mm9&position=chr1:184410263-184430377	chr1:184410263-184430377	Browse	115	10	1
Capn2	NM_009794	-227	49998	Intragenic	http://genome.ucsc.edu/cgi-bin/hgTracks?org=mouse&db=mm9&position=chr1:184437296-184457477	chr1:184437296-184457477	Browse	182	14	1
Hlx	NM_008250	-15418	-9954	Downstream	http://genome.ucsc.edu/cgi-bin/hgTracks?org=mouse&db=mm9&position=chr1:186530938-186551200	chr1:186530938-186551200	Browse	263	22	0
Hlx	NM_008250	-15116	-9652	Downstream	http://genome.ucsc.edu/cgi-bin/hgTracks?org=mouse&db=mm9&position=chr1:186531229-186551512	chr1:186531229-186551512	Browse	284	28	0
Hlx	NM_008250	-14152	-8688	Downstream	http://genome.ucsc.edu/cgi-bin/hgTracks?org=mouse&db=mm9&position=chr1:186531514-186553156	chr1:186531514-186553156	Browse	1643	273	3
Hlx	NM_008250	-12975	-7511	Downstream	http://genome.ucsc.edu/cgi-bin/hgTracks?org=mouse&db=mm9&position=chr1:186533202-186553821	chr1:186533202-186553821	Browse	620	71	4
Hlx	NM_008250	-11975	-6511	Downstream	http://genome.ucsc.edu/cgi-bin/hgTracks?org=mouse&db=mm9&position=chr1:186534098-186554926	chr1:186534098-186554926	Browse	829	113	2
Hlx	NM_008250	-11325	-5861	Downstream	http://genome.ucsc.edu/cgi-bin/hgTracks?org=mouse&db=mm9&position=chr1:186535084-186555239	chr1:186535084-186555239	Browse	156	14	0
Hlx	NM_008250	-11119	-5655	Downstream	http://genome.ucsc.edu/cgi-bin/hgTracks?org=mouse&db=mm9&position=chr1:186535247-186555489	chr1:186535247-186555489	Browse	243	26	0
Hlx	NM_008250	-7717	-2253	Downstream	http://genome.ucsc.edu/cgi-bin/hgTracks?org=mouse&db=mm9&position=chr1:186537563-186559976	chr1:186537563-186559976	Browse	2414	292	6
Hlx	NM_008250	-5129	335	Intragenic	http://genome.ucsc.edu/cgi-bin/hgTracks?org=mouse&db=mm9&position=chr1:186540123-186562593	chr1:186540123-186562593	Browse	2471	426	10
Hlx	NM_008250	-3746	1718	Intragenic	http://genome.ucsc.edu/cgi-bin/hgTracks?org=mouse&db=mm9&position=chr1:186542676-186562806	chr1:186542676-186562806	Browse	131	13	0
Hlx	NM_008250	-2635	2829	Intragenic	http://genome.ucsc.edu/cgi-bin/hgTracks?org=mouse&db=mm9&position=chr1:186543187-186564516	chr1:186543187-186564516	Browse	1330	145	6
Hlx	NM_008250	-1310	4154	Intragenic	http://genome.ucsc.edu/cgi-bin/hgTracks?org=mouse&db=mm9&position=chr1:186544522-186565832	chr1:186544522-186565832	Browse	1311	198	1
Hlx	NM_008250	-461	5003	Intragenic	http://genome.ucsc.edu/cgi-bin/hgTracks?org=mouse&db=mm9&position=chr1:186545957-186566095	chr1:186545957-186566095	Browse	139	11	1
Hlx	NM_008250	627	6091	Upstream	http://genome.ucsc.edu/cgi-bin/hgTracks?org=mouse&db=mm9&position=chr1:186546442-186567785	chr1:186546442-186567785	Browse	1344	182	4
Hlx	NM_008250	1651	7115	Upstream	http://genome.ucsc.edu/cgi-bin/hgTracks?org=mouse&db=mm9&position=chr1:186547787-186568488	chr1:186547787-186568488	Browse	702	81	7
C130074G19Rik	NM_178692	-562	10549	Intragenic	http://genome.ucsc.edu/cgi-bin/hgTracks?org=mouse&db=mm9&position=chr1:186696289-186716416	chr1:186696289-186716416	Browse	128	12	0
Slc30a10	NM_001033286	799	-13115	Intragenic	http://genome.ucsc.edu/cgi-bin/hgTracks?org=mouse&db=mm9&position=chr1:187269433-187289616	chr1:187269433-187289616	Browse	184	16	0
Tgfb2	NM_009367	-1662	80680	Intragenic	http://genome.ucsc.edu/cgi-bin/hgTracks?org=mouse&db=mm9&position=chr1:188518044-188538368	chr1:188518044-188538368	Browse	325	37	1
Tgfb2	NM_009367	-203	82139	Intragenic	http://genome.ucsc.edu/cgi-bin/hgTracks?org=mouse&db=mm9&position=chr1:188519548-188539782	chr1:188519548-188539782	Browse	235	23	2
Tgfb2	NM_009367	38	82380	Upstream	http://genome.ucsc.edu/cgi-bin/hgTracks?org=mouse&db=mm9&position=chr1:188519849-188539962	chr1:188519849-188539962	Browse	114	11	0
Gpatch2	NM_026367	388568	252677	Downstream	http://genome.ucsc.edu/cgi-bin/hgTracks?org=mouse&db=mm9&position=chr1:189417857-189438113	chr1:189417857-189438113	Browse	257	25	0
Gpatch2	NM_026367	389358	253467	Downstream	http://genome.ucsc.edu/cgi-bin/hgTracks?org=mouse&db=mm9&position=chr1:189418696-189438853	chr1:189418696-189438853	Browse	158	13	1
Gpatch2	NM_026367	390024	254133	Downstream	http://genome.ucsc.edu/cgi-bin/hgTracks?org=mouse&db=mm9&position=chr1:189419381-189439501	chr1:189419381-189439501	Browse	121	12	0
Gpatch2	NM_026367	390510	254619	Downstream	http://genome.ucsc.edu/cgi-bin/hgTracks?org=mouse&db=mm9&position=chr1:189419844-189440009	chr1:189419844-189440009	Browse	166	14	1
Gpatch2	NM_026367	391100	255209	Downstream	http://genome.ucsc.edu/cgi-bin/hgTracks?org=mouse&db=mm9&position=chr1:189420461-189440572	chr1:189420461-189440572	Browse	112	10	1
Gpatch2	NM_026367	391995	256104	Downstream	http://genome.ucsc.edu/cgi-bin/hgTracks?org=mouse&db=mm9&position=chr1:189421300-189441524	chr1:189421300-189441524	Browse	225	20	1
Gpatch2	NM_026367	392470	256579	Downstream	http://genome.ucsc.edu/cgi-bin/hgTracks?org=mouse&db=mm9&position=chr1:189421556-189442218	chr1:189421556-189442218	Browse	663	80	3
Gpatch2	NM_026367	393393	257502	Downstream	http://genome.ucsc.edu/cgi-bin/hgTracks?org=mouse&db=mm9&position=chr1:189422280-189443340	chr1:189422280-189443340	Browse	1061	107	2
Gpatch2	NM_026367	394322	258431	Downstream	http://genome.ucsc.edu/cgi-bin/hgTracks?org=mouse&db=mm9&position=chr1:189423391-189444086	chr1:189423391-189444086	Browse	696	86	1
Kcnk2	NM_010607	-464	135436	Intragenic	http://genome.ucsc.edu/cgi-bin/hgTracks?org=mouse&db=mm9&position=chr1:191157186-191177307	chr1:191157186-191177307	Browse	122	13	0
Kcnk2	NM_010607	602	136502	Upstream	http://genome.ucsc.edu/cgi-bin/hgTracks?org=mouse&db=mm9&position=chr1:191158239-191178387	chr1:191158239-191178387	Browse	149	12	1
Cenpf	NM_001081363	-80524	-33051	Downstream	http://genome.ucsc.edu/cgi-bin/hgTracks?org=mouse&db=mm9&position=chr1:191421381-191441501	chr1:191421381-191441501	Browse	121	9	1
Ptpn14	NM_008976	-499	-148925	Upstream	http://genome.ucsc.edu/cgi-bin/hgTracks?org=mouse&db=mm9&position=chr1:191541560-191561733	chr1:191541560-191561733	Browse	174	12	0
Ptpn14	NM_008976	799	-147627	Intragenic	http://genome.ucsc.edu/cgi-bin/hgTracks?org=mouse&db=mm9&position=chr1:191542635-191563255	chr1:191542635-191563255	Browse	621	70	0
Ptpn14	NM_008976	1323	-147103	Intragenic	http://genome.ucsc.edu/cgi-bin/hgTracks?org=mouse&db=mm9&position=chr1:191543395-191563542	chr1:191543395-191563542	Browse	148	12	1
Ptpn14	NM_008976	1610	-146816	Intragenic	http://genome.ucsc.edu/cgi-bin/hgTracks?org=mouse&db=mm9&position=chr1:191543597-191563914	chr1:191543597-191563914	Browse	318	28	0
Prox1	NM_008937	-2872	46030	Intragenic	http://genome.ucsc.edu/cgi-bin/hgTracks?org=mouse&db=mm9&position=chr1:191981630-192001744	chr1:191981630-192001744	Browse	115	11	0
Prox1	NM_008937	-2173	46729	Intragenic	http://genome.ucsc.edu/cgi-bin/hgTracks?org=mouse&db=mm9&position=chr1:191982326-192002445	chr1:191982326-192002445	Browse	120	10	0
Prox1	NM_008937	-1580	47322	Intragenic	http://genome.ucsc.edu/cgi-bin/hgTracks?org=mouse&db=mm9&position=chr1:191982578-192003379	chr1:191982578-192003379	Browse	802	90	1
Prox1	NM_008937	-540	48362	Intragenic	http://genome.ucsc.edu/cgi-bin/hgTracks?org=mouse&db=mm9&position=chr1:191983627-192004410	chr1:191983627-192004410	Browse	784	139	1
Prox1	NM_008937	62	48964	Upstream	http://genome.ucsc.edu/cgi-bin/hgTracks?org=mouse&db=mm9&position=chr1:191984544-192004697	chr1:191984544-192004697	Browse	154	13	0
Prox1	NM_008937	478	49380	Upstream	http://genome.ucsc.edu/cgi-bin/hgTracks?org=mouse&db=mm9&position=chr1:191984975-192005098	chr1:191984975-192005098	Browse	124	11	0
Prox1	NM_008937	1716	50618	Upstream	http://genome.ucsc.edu/cgi-bin/hgTracks?org=mouse&db=mm9&position=chr1:191985100-192007450	chr1:191985100-192007450	Browse	2351	546	5
Prox1	NM_008937	3847	52749	Upstream	http://genome.ucsc.edu/cgi-bin/hgTracks?org=mouse&db=mm9&position=chr1:191987530-192009281	chr1:191987530-192009281	Browse	1752	277	1
Prox1	NM_008937	4906	53808	Upstream	http://genome.ucsc.edu/cgi-bin/hgTracks?org=mouse&db=mm9&position=chr1:191989300-192009630	chr1:191989300-192009630	Browse	331	32	0
Prox1	NM_008937	5201	54103	Upstream	http://genome.ucsc.edu/cgi-bin/hgTracks?org=mouse&db=mm9&position=chr1:191989661-192009859	chr1:191989661-192009859	Browse	199	19	0
Prox1	NM_008937	5565	54467	Upstream	http://genome.ucsc.edu/cgi-bin/hgTracks?org=mouse&db=mm9&position=chr1:191990069-192010179	chr1:191990069-192010179	Browse	111	10	0
Vash2	NM_144879	-480	30970	Intragenic	http://genome.ucsc.edu/cgi-bin/hgTracks?org=mouse&db=mm9&position=chr1:192792477-192812719	chr1:192792477-192812719	Browse	243	27	1
Batf3	NM_030060	27329	16799	Downstream	http://genome.ucsc.edu/cgi-bin/hgTracks?org=mouse&db=mm9&position=chr1:192939549-192959693	chr1:192939549-192959693	Browse	145	11	1
Atf3	NM_007498	-802	12235	Intragenic	http://genome.ucsc.edu/cgi-bin/hgTracks?org=mouse&db=mm9&position=chr1:192996280-193016540	chr1:192996280-193016540	Browse	261	24	1
Atf3	NM_007498	-304	12733	Intragenic	http://genome.ucsc.edu/cgi-bin/hgTracks?org=mouse&db=mm9&position=chr1:192996566-193017249	chr1:192996566-193017249	Browse	684	80	2
Atf3	NM_007498	217	13254	Upstream	http://genome.ucsc.edu/cgi-bin/hgTracks?org=mouse&db=mm9&position=chr1:192997334-193017523	chr1:192997334-193017523	Browse	190	16	0
Atf3	NM_007498	417	13454	Upstream	http://genome.ucsc.edu/cgi-bin/hgTracks?org=mouse&db=mm9&position=chr1:192997536-193017722	chr1:192997536-193017722	Browse	187	15	1
Atf3	NM_007498	1200	14237	Upstream	http://genome.ucsc.edu/cgi-bin/hgTracks?org=mouse&db=mm9&position=chr1:192997816-193019007	chr1:192997816-193019007	Browse	1192	161	1
Atf3	NM_007498	2220	15257	Upstream	http://genome.ucsc.edu/cgi-bin/hgTracks?org=mouse&db=mm9&position=chr1:192999362-193019502	chr1:192999362-193019502	Browse	141	11	1
Atf3	NM_007498	40804	53841	Upstream	http://genome.ucsc.edu/cgi-bin/hgTracks?org=mouse&db=mm9&position=chr1:193037966-193058066	chr1:193037966-193058066	Browse	101	9	1
Traf5	NM_011633	-412	94946	Intragenic	http://genome.ucsc.edu/cgi-bin/hgTracks?org=mouse&db=mm9&position=chr1:193905945-193926120	chr1:193905945-193926120	Browse	176	12	1
Sertad4	NM_198247	-22201	-10967	Downstream	http://genome.ucsc.edu/cgi-bin/hgTracks?org=mouse&db=mm9&position=chr1:194649508-194669920	chr1:194649508-194669920	Browse	413	35	3
Sertad4	NM_198247	-21674	-10440	Downstream	http://genome.ucsc.edu/cgi-bin/hgTracks?org=mouse&db=mm9&position=chr1:194650080-194670402	chr1:194650080-194670402	Browse	323	28	2
Sertad4	NM_198247	-21266	-10032	Downstream	http://genome.ucsc.edu/cgi-bin/hgTracks?org=mouse&db=mm9&position=chr1:194650574-194670724	chr1:194650574-194670724	Browse	151	14	0
Sertad4	NM_198247	-20061	-8827	Downstream	http://genome.ucsc.edu/cgi-bin/hgTracks?org=mouse&db=mm9&position=chr1:194651769-194671939	chr1:194651769-194671939	Browse	171	14	1
Ppp1r14c	NM_133485	-785	98041	Intragenic	http://genome.ucsc.edu/cgi-bin/hgTracks?org=mouse&db=mm9&position=chr10:6969543-6989668	chr10:6969543-6989668	Browse	126	12	0
Ust	NM_177387	-998	313075	Intragenic	http://genome.ucsc.edu/cgi-bin/hgTracks?org=mouse&db=mm9&position=chr10:8227359-8247891	chr10:8227359-8247891	Browse	533	51	4
Samd5	NM_177271	-854	47096	Intragenic	http://genome.ucsc.edu/cgi-bin/hgTracks?org=mouse&db=mm9&position=chr10:9384102-9404202	chr10:9384102-9404202	Browse	101	9	1
Samd5	NM_177271	-398	47552	Intragenic	http://genome.ucsc.edu/cgi-bin/hgTracks?org=mouse&db=mm9&position=chr10:9384422-9404794	chr10:9384422-9404794	Browse	373	40	2
Samd5	NM_177271	662	48612	Upstream	http://genome.ucsc.edu/cgi-bin/hgTracks?org=mouse&db=mm9&position=chr10:9385282-9406054	chr10:9385282-9406054	Browse	773	80	1
Sf3b5	NM_175102	-67178	-67890	Upstream	http://genome.ucsc.edu/cgi-bin/hgTracks?org=mouse&db=mm9&position=chr10:12650862-12671299	chr10:12650862-12671299	Browse	438	37	2
Sf3b5	NM_175102	-66714	-67426	Upstream	http://genome.ucsc.edu/cgi-bin/hgTracks?org=mouse&db=mm9&position=chr10:12651366-12671723	chr10:12651366-12671723	Browse	358	32	1
Plagl1	NM_009538	-30021	-70929	Upstream	http://genome.ucsc.edu/cgi-bin/hgTracks?org=mouse&db=mm9&position=chr10:12770434-12790709	chr10:12770434-12790709	Browse	276	24	1
Plagl1	NM_009538	-29337	-70245	Upstream	http://genome.ucsc.edu/cgi-bin/hgTracks?org=mouse&db=mm9&position=chr10:12771147-12791365	chr10:12771147-12791365	Browse	219	22	2
Hivep2	NM_010437	-2121	-187121	Upstream	http://genome.ucsc.edu/cgi-bin/hgTracks?org=mouse&db=mm9&position=chr10:13673986-13694139	chr10:13673986-13694139	Browse	154	11	0
Hivep2	NM_010437	-1123	-186123	Upstream	http://genome.ucsc.edu/cgi-bin/hgTracks?org=mouse&db=mm9&position=chr10:13675007-13695114	chr10:13675007-13695114	Browse	108	10	0
Hivep2	NM_010437	190	-184810	Intragenic	http://genome.ucsc.edu/cgi-bin/hgTracks?org=mouse&db=mm9&position=chr10:13676140-13696608	chr10:13676140-13696608	Browse	469	57	0
Hivep2	NM_010437	1457	-183543	Intragenic	http://genome.ucsc.edu/cgi-bin/hgTracks?org=mouse&db=mm9&position=chr10:13677035-13698246	chr10:13677035-13698246	Browse	1212	193	0
Gpr126	NM_001002268	-377	142075	Intragenic	http://genome.ucsc.edu/cgi-bin/hgTracks?org=mouse&db=mm9&position=chr10:14254401-14274528	chr10:14254401-14274528	Browse	128	12	1
Gpr126	NM_001002268	-152	142300	Intragenic	http://genome.ucsc.edu/cgi-bin/hgTracks?org=mouse&db=mm9&position=chr10:14254530-14274850	chr10:14254530-14274850	Browse	321	33	2
Nmbr	NM_008703	224877	214609	Downstream	http://genome.ucsc.edu/cgi-bin/hgTracks?org=mouse&db=mm9&position=chr10:14694920-14715021	chr10:14694920-14715021	Browse	102	10	0
Olig3	NM_053008	-3502	-5568	Upstream	http://genome.ucsc.edu/cgi-bin/hgTracks?org=mouse&db=mm9&position=chr10:19062788-19082896	chr10:19062788-19082896	Browse	109	10	0
Olig3	NM_053008	-3323	-5389	Upstream	http://genome.ucsc.edu/cgi-bin/hgTracks?org=mouse&db=mm9&position=chr10:19062963-19083079	chr10:19062963-19083079	Browse	117	10	0
Olig3	NM_053008	-1358	-3424	Upstream	http://genome.ucsc.edu/cgi-bin/hgTracks?org=mouse&db=mm9&position=chr10:19064842-19085130	chr10:19064842-19085130	Browse	289	31	0
Olig3	NM_053008	-398	-2464	Upstream	http://genome.ucsc.edu/cgi-bin/hgTracks?org=mouse&db=mm9&position=chr10:19065876-19086015	chr10:19065876-19086015	Browse	140	12	0
Olig3	NM_053008	-188	-2254	Upstream	http://genome.ucsc.edu/cgi-bin/hgTracks?org=mouse&db=mm9&position=chr10:19066081-19086231	chr10:19066081-19086231	Browse	151	13	0
Olig3	NM_053008	69	-1997	Intragenic	http://genome.ucsc.edu/cgi-bin/hgTracks?org=mouse&db=mm9&position=chr10:19066345-19086481	chr10:19066345-19086481	Browse	137	12	0
Olig3	NM_053008	398	-1668	Intragenic	http://genome.ucsc.edu/cgi-bin/hgTracks?org=mouse&db=mm9&position=chr10:19066533-19086951	chr10:19066533-19086951	Browse	419	51	0
Olig3	NM_053008	918	-1148	Intragenic	http://genome.ucsc.edu/cgi-bin/hgTracks?org=mouse&db=mm9&position=chr10:19067123-19087401	chr10:19067123-19087401	Browse	279	26	0
Olig3	NM_053008	1363	-703	Intragenic	http://genome.ucsc.edu/cgi-bin/hgTracks?org=mouse&db=mm9&position=chr10:19067473-19087941	chr10:19067473-19087941	Browse	469	42	1
Olig3	NM_053008	4958	2892	Downstream	http://genome.ucsc.edu/cgi-bin/hgTracks?org=mouse&db=mm9&position=chr10:19071227-19091376	chr10:19071227-19091376	Browse	150	11	1
Olig3	NM_053008	5470	3404	Downstream	http://genome.ucsc.edu/cgi-bin/hgTracks?org=mouse&db=mm9&position=chr10:19071447-19092180	chr10:19071447-19092180	Browse	734	79	4
Olig3	NM_053008	6148	4082	Downstream	http://genome.ucsc.edu/cgi-bin/hgTracks?org=mouse&db=mm9&position=chr10:19072380-19092604	chr10:19072380-19092604	Browse	225	20	1
Slc35d3	NM_029529	-2047	1496	Intragenic	http://genome.ucsc.edu/cgi-bin/hgTracks?org=mouse&db=mm9&position=chr10:19558539-19579897	chr10:19558539-19579897	Browse	1359	190	4
Slc35d3	NM_029529	-677	2866	Intragenic	http://genome.ucsc.edu/cgi-bin/hgTracks?org=mouse&db=mm9&position=chr10:19560287-19580889	chr10:19560287-19580889	Browse	603	72	0
Slc35d3	NM_029529	319	3862	Upstream	http://genome.ucsc.edu/cgi-bin/hgTracks?org=mouse&db=mm9&position=chr10:19561047-19582121	chr10:19561047-19582121	Browse	1075	143	2
Map3k5	NM_008580	-888	-208129	Upstream	http://genome.ucsc.edu/cgi-bin/hgTracks?org=mouse&db=mm9&position=chr10:19643184-19663615	chr10:19643184-19663615	Browse	432	44	0
Map3k5	NM_008580	-410	-207651	Upstream	http://genome.ucsc.edu/cgi-bin/hgTracks?org=mouse&db=mm9&position=chr10:19643813-19663942	chr10:19643813-19663942	Browse	130	13	0
Map3k5	NM_008580	860	-206381	Intragenic	http://genome.ucsc.edu/cgi-bin/hgTracks?org=mouse&db=mm9&position=chr10:19645040-19665255	chr10:19645040-19665255	Browse	216	20	1
Map3k5	NM_008580	1084	-206157	Intragenic	http://genome.ucsc.edu/cgi-bin/hgTracks?org=mouse&db=mm9&position=chr10:19645305-19665438	chr10:19645305-19665438	Browse	134	11	1
Ahi1	NM_026203	93630	-34136	Intragenic	http://genome.ucsc.edu/cgi-bin/hgTracks?org=mouse&db=mm9&position=chr10:20756047-20776151	chr10:20756047-20776151	Browse	105	9	1
Myb	NM_010848	-2218	33837	Intragenic	http://genome.ucsc.edu/cgi-bin/hgTracks?org=mouse&db=mm9&position=chr10:20868518-20888625	chr10:20868518-20888625	Browse	108	10	0
Myb	NM_010848	-946	35109	Intragenic	http://genome.ucsc.edu/cgi-bin/hgTracks?org=mouse&db=mm9&position=chr10:20869498-20890189	chr10:20869498-20890189	Browse	692	78	0
Myb	NM_010848	499	36554	Upstream	http://genome.ucsc.edu/cgi-bin/hgTracks?org=mouse&db=mm9&position=chr10:20871170-20891408	chr10:20871170-20891408	Browse	239	24	1
Raet1a	NM_009016	-10133	-225664	Upstream	http://genome.ucsc.edu/cgi-bin/hgTracks?org=mouse&db=mm9&position=chr10:21858213-21878348	chr10:21858213-21878348	Browse	136	10	0
Raet1a	NM_009016	-9524	-225055	Upstream	http://genome.ucsc.edu/cgi-bin/hgTracks?org=mouse&db=mm9&position=chr10:21858830-21878950	chr10:21858830-21878950	Browse	121	11	0
Raet1a	NM_009016	-9143	-224674	Upstream	http://genome.ucsc.edu/cgi-bin/hgTracks?org=mouse&db=mm9&position=chr10:21859064-21879478	chr10:21859064-21879478	Browse	415	42	1
Raet1a	NM_009016	330	-215201	Intragenic	http://genome.ucsc.edu/cgi-bin/hgTracks?org=mouse&db=mm9&position=chr10:21868684-21888803	chr10:21868684-21888803	Browse	120	11	0
Raet1a	NM_009016	615	-214916	Intragenic	http://genome.ucsc.edu/cgi-bin/hgTracks?org=mouse&db=mm9&position=chr10:21868964-21889094	chr10:21868964-21889094	Browse	131	12	0
Raet1a	NM_009016	886	-214645	Intragenic	http://genome.ucsc.edu/cgi-bin/hgTracks?org=mouse&db=mm9&position=chr10:21869205-21889395	chr10:21869205-21889395	Browse	191	16	0
Raet1d	NM_020030	-87855	-100101	Upstream	http://genome.ucsc.edu/cgi-bin/hgTracks?org=mouse&db=mm9&position=chr10:21983565-22004122	chr10:21983565-22004122	Browse	558	53	3
Tcf21	NM_011545	-6491	-3635	Downstream	http://genome.ucsc.edu/cgi-bin/hgTracks?org=mouse&db=mm9&position=chr10:22523259-22543626	chr10:22523259-22543626	Browse	368	33	2
Tcf21	NM_011545	-6152	-3296	Downstream	http://genome.ucsc.edu/cgi-bin/hgTracks?org=mouse&db=mm9&position=chr10:22523699-22543865	chr10:22523699-22543865	Browse	167	13	1
Tcf21	NM_011545	-3849	-993	Downstream	http://genome.ucsc.edu/cgi-bin/hgTracks?org=mouse&db=mm9&position=chr10:22526020-22546149	chr10:22526020-22546149	Browse	130	11	0
Tcf21	NM_011545	-3387	-531	Downstream	http://genome.ucsc.edu/cgi-bin/hgTracks?org=mouse&db=mm9&position=chr10:22526448-22546646	chr10:22526448-22546646	Browse	199	19	0
Tcf21	NM_011545	-1229	1627	Intragenic	http://genome.ucsc.edu/cgi-bin/hgTracks?org=mouse&db=mm9&position=chr10:22528584-22548826	chr10:22528584-22548826	Browse	243	24	2
Tcf21	NM_011545	-753	2103	Intragenic	http://genome.ucsc.edu/cgi-bin/hgTracks?org=mouse&db=mm9&position=chr10:22529083-22549279	chr10:22529083-22549279	Browse	197	17	0
Tcf21	NM_011545	-249	2607	Intragenic	http://genome.ucsc.edu/cgi-bin/hgTracks?org=mouse&db=mm9&position=chr10:22529463-22549907	chr10:22529463-22549907	Browse	445	47	1
Tcf21	NM_011545	23663	26519	Upstream	http://genome.ucsc.edu/cgi-bin/hgTracks?org=mouse&db=mm9&position=chr10:22553527-22573666	chr10:22553527-22573666	Browse	140	11	1
Tcf21	NM_011545	23979	26835	Upstream	http://genome.ucsc.edu/cgi-bin/hgTracks?org=mouse&db=mm9&position=chr10:22553845-22573981	chr10:22553845-22573981	Browse	137	12	0
Eya4	NM_010167	-932	244804	Intragenic	http://genome.ucsc.edu/cgi-bin/hgTracks?org=mouse&db=mm9&position=chr10:23057810-23079744	chr10:23057810-23079744	Browse	1935	324	2
Eya4	NM_010167	837	246573	Upstream	http://genome.ucsc.edu/cgi-bin/hgTracks?org=mouse&db=mm9&position=chr10:23060447-23080645	chr10:23060447-23080645	Browse	199	18	1
Enpp1	NM_008813	-769	69923	Intragenic	http://genome.ucsc.edu/cgi-bin/hgTracks?org=mouse&db=mm9&position=chr10:24421089-24441189	chr10:24421089-24441189	Browse	101	9	1
Enpp1	NM_008813	-394	70298	Intragenic	http://genome.ucsc.edu/cgi-bin/hgTracks?org=mouse&db=mm9&position=chr10:24421458-24441570	chr10:24421458-24441570	Browse	113	9	1
L3mbtl3	NM_172787	-15875	83859	Intragenic	http://genome.ucsc.edu/cgi-bin/hgTracks?org=mouse&db=mm9&position=chr10:26069066-26089166	chr10:26069066-26089166	Browse	101	9	1
L3mbtl3	NM_172787	-1440	98294	Intragenic	http://genome.ucsc.edu/cgi-bin/hgTracks?org=mouse&db=mm9&position=chr10:26083330-26103772	chr10:26083330-26103772	Browse	443	42	0
L3mbtl3	NM_172787	-415	99319	Intragenic	http://genome.ucsc.edu/cgi-bin/hgTracks?org=mouse&db=mm9&position=chr10:26084477-26104674	chr10:26084477-26104674	Browse	198	16	1
L3mbtl3	NM_172787	-215	99519	Intragenic	http://genome.ucsc.edu/cgi-bin/hgTracks?org=mouse&db=mm9&position=chr10:26084702-26104850	chr10:26084702-26104850	Browse	149	13	0
L3mbtl3	NM_172787	1429	101163	Upstream	http://genome.ucsc.edu/cgi-bin/hgTracks?org=mouse&db=mm9&position=chr10:26086321-26106518	chr10:26086321-26106518	Browse	198	17	1
6330407J23Rik	NM_026138	52801	-2832	Intragenic	http://genome.ucsc.edu/cgi-bin/hgTracks?org=mouse&db=mm9&position=chr10:28906514-28926689	chr10:28906514-28926689	Browse	176	15	0
6330407J23Rik	NM_026138	53193	-2440	Intragenic	http://genome.ucsc.edu/cgi-bin/hgTracks?org=mouse&db=mm9&position=chr10:28906943-28927045	chr10:28906943-28927045	Browse	103	9	1
Rspo3	NM_028351	-2622	80097	Intragenic	http://genome.ucsc.edu/cgi-bin/hgTracks?org=mouse&db=mm9&position=chr10:29242749-29263269	chr10:29242749-29263269	Browse	521	53	3
Rspo3	NM_028351	-1359	81360	Intragenic	http://genome.ucsc.edu/cgi-bin/hgTracks?org=mouse&db=mm9&position=chr10:29244173-29264371	chr10:29244173-29264371	Browse	199	18	0
Hey2	NM_013904	-647	9778	Intragenic	http://genome.ucsc.edu/cgi-bin/hgTracks?org=mouse&db=mm9&position=chr10:30551878-30572006	chr10:30551878-30572006	Browse	129	12	0
Hey2	NM_013904	-322	10103	Intragenic	http://genome.ucsc.edu/cgi-bin/hgTracks?org=mouse&db=mm9&position=chr10:30552186-30572347	chr10:30552186-30572347	Browse	162	14	0
Hey2	NM_013904	1072	11497	Upstream	http://genome.ucsc.edu/cgi-bin/hgTracks?org=mouse&db=mm9&position=chr10:30553154-30574167	chr10:30553154-30574167	Browse	1014	138	2
Hey2	NM_013904	1891	12316	Upstream	http://genome.ucsc.edu/cgi-bin/hgTracks?org=mouse&db=mm9&position=chr10:30554399-30574560	chr10:30554399-30574560	Browse	162	12	0
Nkain2	NM_001013411	-793866	-80811	Downstream	http://genome.ucsc.edu/cgi-bin/hgTracks?org=mouse&db=mm9&position=chr10:31318238-31338388	chr10:31318238-31338388	Browse	151	14	0
Nkain2	NM_001013411	-792874	-79819	Downstream	http://genome.ucsc.edu/cgi-bin/hgTracks?org=mouse&db=mm9&position=chr10:31319254-31339355	chr10:31319254-31339355	Browse	102	10	0
Nkain2	NM_001013411	-792331	-79276	Downstream	http://genome.ucsc.edu/cgi-bin/hgTracks?org=mouse&db=mm9&position=chr10:31319776-31339920	chr10:31319776-31339920	Browse	145	10	1
A630077B13Rik	NM_175449	-565	1339	Intragenic	http://genome.ucsc.edu/cgi-bin/hgTracks?org=mouse&db=mm9&position=chr10:33837134-33857291	chr10:33837134-33857291	Browse	158	14	0
A630077B13Rik	NM_175449	-259	1645	Intragenic	http://genome.ucsc.edu/cgi-bin/hgTracks?org=mouse&db=mm9&position=chr10:33837438-33857600	chr10:33837438-33857600	Browse	163	14	0
Dse	NM_172508	-786	55373	Intragenic	http://genome.ucsc.edu/cgi-bin/hgTracks?org=mouse&db=mm9&position=chr10:33916511-33936631	chr10:33916511-33936631	Browse	121	10	0
Hs3st5	NM_001081208	-565968	-893556	Upstream	http://genome.ucsc.edu/cgi-bin/hgTracks?org=mouse&db=mm9&position=chr10:35650577-35670711	chr10:35650577-35670711	Browse	135	11	0
Hs3st5	NM_001081208	703	-326885	Intragenic	http://genome.ucsc.edu/cgi-bin/hgTracks?org=mouse&db=mm9&position=chr10:36217206-36237423	chr10:36217206-36237423	Browse	218	23	0
Hs3st5	NM_001081208	1057	-326531	Intragenic	http://genome.ucsc.edu/cgi-bin/hgTracks?org=mouse&db=mm9&position=chr10:36217439-36237898	chr10:36217439-36237898	Browse	460	52	0
Hs3st5	NM_001081208	1446	-326142	Intragenic	http://genome.ucsc.edu/cgi-bin/hgTracks?org=mouse&db=mm9&position=chr10:36217922-36238194	chr10:36217922-36238194	Browse	273	25	1
Hdac2	NM_008229	-548	-27893	Upstream	http://genome.ucsc.edu/cgi-bin/hgTracks?org=mouse&db=mm9&position=chr10:36683430-36704171	chr10:36683430-36704171	Browse	742	92	6
Marcks	NM_008538	1425	7109	Upstream	http://genome.ucsc.edu/cgi-bin/hgTracks?org=mouse&db=mm9&position=chr10:36850103-36870210	chr10:36850103-36870210	Browse	108	10	0
Fyn	NM_008054	-795	-196084	Upstream	http://genome.ucsc.edu/cgi-bin/hgTracks?org=mouse&db=mm9&position=chr10:39079044-39099148	chr10:39079044-39099148	Browse	105	10	0
Fyn	NM_008054	-526	-195815	Upstream	http://genome.ucsc.edu/cgi-bin/hgTracks?org=mouse&db=mm9&position=chr10:39079306-39099423	chr10:39079306-39099423	Browse	118	10	0
BC021785	NM_001001489	-26509	-9681	Downstream	http://genome.ucsc.edu/cgi-bin/hgTracks?org=mouse&db=mm9&position=chr10:39669850-39690035	chr10:39669850-39690035	Browse	186	16	0
2410017P07Rik	NM_026643	1109	92132	Upstream	http://genome.ucsc.edu/cgi-bin/hgTracks?org=mouse&db=mm9&position=chr10:41520626-41540939	chr10:41520626-41540939	Browse	314	25	3
Nr2e1	NM_152229	-1786	19832	Intragenic	http://genome.ucsc.edu/cgi-bin/hgTracks?org=mouse&db=mm9&position=chr10:42291558-42311657	chr10:42291558-42311657	Browse	100	10	0
Nr2e1	NM_152229	373	21991	Upstream	http://genome.ucsc.edu/cgi-bin/hgTracks?org=mouse&db=mm9&position=chr10:42291664-42315869	chr10:42291664-42315869	Browse	4206	883	12
Nr2e1	NM_152229	2817	24435	Upstream	http://genome.ucsc.edu/cgi-bin/hgTracks?org=mouse&db=mm9&position=chr10:42296151-42316271	chr10:42296151-42316271	Browse	121	11	0
Nr2e1	NM_152229	3133	24751	Upstream	http://genome.ucsc.edu/cgi-bin/hgTracks?org=mouse&db=mm9&position=chr10:42296422-42316631	chr10:42296422-42316631	Browse	210	21	0
Nr2e1	NM_152229	3518	25136	Upstream	http://genome.ucsc.edu/cgi-bin/hgTracks?org=mouse&db=mm9&position=chr10:42296697-42317126	chr10:42296697-42317126	Browse	430	41	1
Nr2e1	NM_152229	4249	25867	Upstream	http://genome.ucsc.edu/cgi-bin/hgTracks?org=mouse&db=mm9&position=chr10:42297593-42317693	chr10:42297593-42317693	Browse	101	10	0
Nr2e1	NM_152229	4522	26140	Upstream	http://genome.ucsc.edu/cgi-bin/hgTracks?org=mouse&db=mm9&position=chr10:42297857-42317974	chr10:42297857-42317974	Browse	118	10	1
Nr2e1	NM_152229	4733	26351	Upstream	http://genome.ucsc.edu/cgi-bin/hgTracks?org=mouse&db=mm9&position=chr10:42298077-42318177	chr10:42298077-42318177	Browse	101	10	0
Nr2e1	NM_152229	4980	26598	Upstream	http://genome.ucsc.edu/cgi-bin/hgTracks?org=mouse&db=mm9&position=chr10:42298275-42318473	chr10:42298275-42318473	Browse	199	19	0
Nr2e1	NM_152229	5501	27119	Upstream	http://genome.ucsc.edu/cgi-bin/hgTracks?org=mouse&db=mm9&position=chr10:42298488-42319301	chr10:42298488-42319301	Browse	814	92	2
Nr2e1	NM_152229	7084	28702	Upstream	http://genome.ucsc.edu/cgi-bin/hgTracks?org=mouse&db=mm9&position=chr10:42299313-42321642	chr10:42299313-42321642	Browse	2330	418	6
Nr2e1	NM_152229	8837	30455	Upstream	http://genome.ucsc.edu/cgi-bin/hgTracks?org=mouse&db=mm9&position=chr10:42301871-42322590	chr10:42301871-42322590	Browse	720	82	0
Nr2e1	NM_152229	9597	31215	Upstream	http://genome.ucsc.edu/cgi-bin/hgTracks?org=mouse&db=mm9&position=chr10:42302664-42323318	chr10:42302664-42323318	Browse	655	71	1
Nr2e1	NM_152229	10638	32256	Upstream	http://genome.ucsc.edu/cgi-bin/hgTracks?org=mouse&db=mm9&position=chr10:42303966-42324097	chr10:42303966-42324097	Browse	132	10	1
Nr2e1	NM_152229	11389	33007	Upstream	http://genome.ucsc.edu/cgi-bin/hgTracks?org=mouse&db=mm9&position=chr10:42304702-42324863	chr10:42304702-42324863	Browse	162	12	1
Nr2e1	NM_152229	29842	51460	Upstream	http://genome.ucsc.edu/cgi-bin/hgTracks?org=mouse&db=mm9&position=chr10:42322642-42343829	chr10:42322642-42343829	Browse	1188	132	2
Nr2e1	NM_152229	30829	52447	Upstream	http://genome.ucsc.edu/cgi-bin/hgTracks?org=mouse&db=mm9&position=chr10:42324149-42344296	chr10:42324149-42344296	Browse	148	13	0
Ostm1	NM_172416	-47373	-70912	Upstream	http://genome.ucsc.edu/cgi-bin/hgTracks?org=mouse&db=mm9&position=chr10:42341206-42361492	chr10:42341206-42361492	Browse	287	27	1
Ostm1	NM_172416	-46905	-70444	Upstream	http://genome.ucsc.edu/cgi-bin/hgTracks?org=mouse&db=mm9&position=chr10:42341580-42362053	chr10:42341580-42362053	Browse	474	59	1
Ostm1	NM_172416	-46270	-69809	Upstream	http://genome.ucsc.edu/cgi-bin/hgTracks?org=mouse&db=mm9&position=chr10:42342084-42362820	chr10:42342084-42362820	Browse	737	131	1
Ostm1	NM_172416	-45438	-68977	Upstream	http://genome.ucsc.edu/cgi-bin/hgTracks?org=mouse&db=mm9&position=chr10:42342835-42363733	chr10:42342835-42363733	Browse	899	104	0
Ostm1	NM_172416	-44746	-68285	Upstream	http://genome.ucsc.edu/cgi-bin/hgTracks?org=mouse&db=mm9&position=chr10:42343837-42364115	chr10:42343837-42364115	Browse	279	23	2
Ostm1	NM_172416	-44419	-67958	Upstream	http://genome.ucsc.edu/cgi-bin/hgTracks?org=mouse&db=mm9&position=chr10:42344196-42364409	chr10:42344196-42364409	Browse	214	21	0
Ostm1	NM_172416	-43680	-67219	Upstream	http://genome.ucsc.edu/cgi-bin/hgTracks?org=mouse&db=mm9&position=chr10:42344943-42365141	chr10:42344943-42365141	Browse	199	18	1
Ostm1	NM_172416	-42365	-65904	Upstream	http://genome.ucsc.edu/cgi-bin/hgTracks?org=mouse&db=mm9&position=chr10:42346295-42366419	chr10:42346295-42366419	Browse	125	11	1
Ostm1	NM_172416	-41941	-65480	Upstream	http://genome.ucsc.edu/cgi-bin/hgTracks?org=mouse&db=mm9&position=chr10:42346605-42366957	chr10:42346605-42366957	Browse	353	35	0
Sobp	NM_175407	-153819	18212	Intragenic	http://genome.ucsc.edu/cgi-bin/hgTracks?org=mouse&db=mm9&position=chr10:42730386-42750648	chr10:42730386-42750648	Browse	263	22	2
Sobp	NM_175407	-153507	18524	Intragenic	http://genome.ucsc.edu/cgi-bin/hgTracks?org=mouse&db=mm9&position=chr10:42730697-42750960	chr10:42730697-42750960	Browse	264	23	1
Sobp	NM_175407	-152728	19303	Intragenic	http://genome.ucsc.edu/cgi-bin/hgTracks?org=mouse&db=mm9&position=chr10:42731501-42751714	chr10:42731501-42751714	Browse	214	20	0
Sobp	NM_175407	-151969	20062	Intragenic	http://genome.ucsc.edu/cgi-bin/hgTracks?org=mouse&db=mm9&position=chr10:42732273-42752460	chr10:42732273-42752460	Browse	188	17	0
Sobp	NM_175407	-1424	170607	Intragenic	http://genome.ucsc.edu/cgi-bin/hgTracks?org=mouse&db=mm9&position=chr10:42882583-42903240	chr10:42882583-42903240	Browse	658	71	1
Sobp	NM_175407	-892	171139	Intragenic	http://genome.ucsc.edu/cgi-bin/hgTracks?org=mouse&db=mm9&position=chr10:42883329-42903559	chr10:42883329-42903559	Browse	231	28	0
Sobp	NM_175407	-388	171643	Intragenic	http://genome.ucsc.edu/cgi-bin/hgTracks?org=mouse&db=mm9&position=chr10:42883857-42904038	chr10:42883857-42904038	Browse	182	15	0
Sobp	NM_175407	753	172784	Upstream	http://genome.ucsc.edu/cgi-bin/hgTracks?org=mouse&db=mm9&position=chr10:42884645-42905533	chr10:42884645-42905533	Browse	889	105	4
Cd24a	NM_009846	-868	-5965	Upstream	http://genome.ucsc.edu/cgi-bin/hgTracks?org=mouse&db=mm9&position=chr10:43287854-43308357	chr10:43287854-43308357	Browse	504	52	2
Cd24a	NM_009846	307	-4790	Intragenic	http://genome.ucsc.edu/cgi-bin/hgTracks?org=mouse&db=mm9&position=chr10:43289086-43309475	chr10:43289086-43309475	Browse	390	41	0
Cd24a	NM_009846	660	-4437	Intragenic	http://genome.ucsc.edu/cgi-bin/hgTracks?org=mouse&db=mm9&position=chr10:43289490-43309777	chr10:43289490-43309777	Browse	288	28	1
Aim1	NM_172393	-1389	53151	Intragenic	http://genome.ucsc.edu/cgi-bin/hgTracks?org=mouse&db=mm9&position=chr10:43713151-43733375	chr10:43713151-43733375	Browse	225	20	0
Aim1	NM_172393	-850	53690	Intragenic	http://genome.ucsc.edu/cgi-bin/hgTracks?org=mouse&db=mm9&position=chr10:43713571-43734032	chr10:43713571-43734032	Browse	462	54	0
Aim1	NM_172393	-157	54383	Intragenic	http://genome.ucsc.edu/cgi-bin/hgTracks?org=mouse&db=mm9&position=chr10:43714075-43734914	chr10:43714075-43734914	Browse	840	91	2
Aim1	NM_172393	388	54928	Upstream	http://genome.ucsc.edu/cgi-bin/hgTracks?org=mouse&db=mm9&position=chr10:43714924-43735156	chr10:43714924-43735156	Browse	233	23	1
Aim1	NM_172393	1315	55855	Upstream	http://genome.ucsc.edu/cgi-bin/hgTracks?org=mouse&db=mm9&position=chr10:43715791-43736142	chr10:43715791-43736142	Browse	352	32	1
Prdm1	NM_007548	68545	90117	Upstream	http://genome.ucsc.edu/cgi-bin/hgTracks?org=mouse&db=mm9&position=chr10:44236907-44257291	chr10:44236907-44257291	Browse	385	38	0
Prdm1	NM_007548	68816	90388	Upstream	http://genome.ucsc.edu/cgi-bin/hgTracks?org=mouse&db=mm9&position=chr10:44237297-44257442	chr10:44237297-44257442	Browse	146	14	0
Prdm1	NM_007548	69451	91023	Upstream	http://genome.ucsc.edu/cgi-bin/hgTracks?org=mouse&db=mm9&position=chr10:44237649-44258361	chr10:44237649-44258361	Browse	713	78	3
Prdm1	NM_007548	69960	91532	Upstream	http://genome.ucsc.edu/cgi-bin/hgTracks?org=mouse&db=mm9&position=chr10:44238438-44258590	chr10:44238438-44258590	Browse	153	13	0
Prdm1	NM_007548	70401	91973	Upstream	http://genome.ucsc.edu/cgi-bin/hgTracks?org=mouse&db=mm9&position=chr10:44238867-44259042	chr10:44238867-44259042	Browse	176	15	0
Popdc3	NM_024286	551	-28595	Intragenic	http://genome.ucsc.edu/cgi-bin/hgTracks?org=mouse&db=mm9&position=chr10:44999558-45019763	chr10:44999558-45019763	Browse	206	19	1
Sim1	NM_011376	-3052	-96554	Upstream	http://genome.ucsc.edu/cgi-bin/hgTracks?org=mouse&db=mm9&position=chr10:50602342-50622465	chr10:50602342-50622465	Browse	124	11	1
Sim1	NM_011376	-2148	-95650	Upstream	http://genome.ucsc.edu/cgi-bin/hgTracks?org=mouse&db=mm9&position=chr10:50602471-50624145	chr10:50602471-50624145	Browse	1675	198	5
Sim1	NM_011376	-741	-94243	Upstream	http://genome.ucsc.edu/cgi-bin/hgTracks?org=mouse&db=mm9&position=chr10:50604376-50625053	chr10:50604376-50625053	Browse	678	73	1
Sim1	NM_011376	84	-93418	Intragenic	http://genome.ucsc.edu/cgi-bin/hgTracks?org=mouse&db=mm9&position=chr10:50605062-50626018	chr10:50605062-50626018	Browse	957	139	4
Sim1	NM_011376	751	-92751	Intragenic	http://genome.ucsc.edu/cgi-bin/hgTracks?org=mouse&db=mm9&position=chr10:50606148-50626266	chr10:50606148-50626266	Browse	119	10	0
Sim1	NM_011376	5605	-87897	Intragenic	http://genome.ucsc.edu/cgi-bin/hgTracks?org=mouse&db=mm9&position=chr10:50610283-50631838	chr10:50610283-50631838	Browse	1556	200	6
Sim1	NM_011376	6584	-86918	Intragenic	http://genome.ucsc.edu/cgi-bin/hgTracks?org=mouse&db=mm9&position=chr10:50611905-50632174	chr10:50611905-50632174	Browse	270	40	1
Sim1	NM_011376	7660	-85842	Intragenic	http://genome.ucsc.edu/cgi-bin/hgTracks?org=mouse&db=mm9&position=chr10:50612550-50633681	chr10:50612550-50633681	Browse	1132	116	2
Sim1	NM_011376	14928	-78574	Intragenic	http://genome.ucsc.edu/cgi-bin/hgTracks?org=mouse&db=mm9&position=chr10:50620319-50640448	chr10:50620319-50640448	Browse	130	10	0
Rfxdc1	NM_177306	-7322	-52234	Upstream	http://genome.ucsc.edu/cgi-bin/hgTracks?org=mouse&db=mm9&position=chr10:51387899-51408103	chr10:51387899-51408103	Browse	205	19	1
Vgll2	NM_153786	-1095	-6881	Upstream	http://genome.ucsc.edu/cgi-bin/hgTracks?org=mouse&db=mm9&position=chr10:51731267-51751525	chr10:51731267-51751525	Browse	259	23	1
Vgll2	NM_153786	-635	-6421	Upstream	http://genome.ucsc.edu/cgi-bin/hgTracks?org=mouse&db=mm9&position=chr10:51731630-51752081	chr10:51731630-51752081	Browse	452	41	1
Vgll2	NM_153786	602	-5184	Intragenic	http://genome.ucsc.edu/cgi-bin/hgTracks?org=mouse&db=mm9&position=chr10:51732445-51753741	chr10:51732445-51753741	Browse	1297	199	6
Vgll2	NM_153786	4600	-1186	Intragenic	http://genome.ucsc.edu/cgi-bin/hgTracks?org=mouse&db=mm9&position=chr10:51736845-51757337	chr10:51736845-51757337	Browse	493	46	2
Vgll2	NM_153786	5687	-99	Intragenic	http://genome.ucsc.edu/cgi-bin/hgTracks?org=mouse&db=mm9&position=chr10:51737869-51758487	chr10:51737869-51758487	Browse	619	54	1
Slc35f1	NM_178675	820	-419980	Intragenic	http://genome.ucsc.edu/cgi-bin/hgTracks?org=mouse&db=mm9&position=chr10:52401179-52421281	chr10:52401179-52421281	Browse	103	10	0
Man1a	NM_008548	-1526	168238	Intragenic	http://genome.ucsc.edu/cgi-bin/hgTracks?org=mouse&db=mm9&position=chr10:53784009-53804143	chr10:53784009-53804143	Browse	135	10	1
D630037F22Rik	NM_001033385	14980	229376	Upstream	http://genome.ucsc.edu/cgi-bin/hgTracks?org=mouse&db=mm9&position=chr10:55953384-55973565	chr10:55953384-55973565	Browse	182	15	1
Sh3md4	NM_172788	-439	-325997	Upstream	http://genome.ucsc.edu/cgi-bin/hgTracks?org=mouse&db=mm9&position=chr10:58265499-58285834	chr10:58265499-58285834	Browse	336	30	0
Sh3md4	NM_172788	417	-325141	Intragenic	http://genome.ucsc.edu/cgi-bin/hgTracks?org=mouse&db=mm9&position=chr10:58266346-58286700	chr10:58266346-58286700	Browse	355	37	2
Sh3md4	NM_172788	939	-324619	Intragenic	http://genome.ucsc.edu/cgi-bin/hgTracks?org=mouse&db=mm9&position=chr10:58266747-58287342	chr10:58266747-58287342	Browse	596	64	2
40422	NM_001024910	1217	81438	Upstream	http://genome.ucsc.edu/cgi-bin/hgTracks?org=mouse&db=mm9&position=chr10:58675719-58695904	chr10:58675719-58695904	Browse	186	15	1
Ddit4	NM_029083	6152	8248	Upstream	http://genome.ucsc.edu/cgi-bin/hgTracks?org=mouse&db=mm9&position=chr10:59410619-59430720	chr10:59410619-59430720	Browse	102	9	1
Chst3	NM_016803	-2617	4557	Intragenic	http://genome.ucsc.edu/cgi-bin/hgTracks?org=mouse&db=mm9&position=chr10:59638787-59658889	chr10:59638787-59658889	Browse	103	10	0
Chst3	NM_016803	-2169	5005	Intragenic	http://genome.ucsc.edu/cgi-bin/hgTracks?org=mouse&db=mm9&position=chr10:59639170-59659401	chr10:59639170-59659401	Browse	232	22	0
Chst3	NM_016803	29434	36608	Upstream	http://genome.ucsc.edu/cgi-bin/hgTracks?org=mouse&db=mm9&position=chr10:59670763-59691015	chr10:59670763-59691015	Browse	253	22	1
Cdh23	NM_023370	-10392	382825	Intragenic	http://genome.ucsc.edu/cgi-bin/hgTracks?org=mouse&db=mm9&position=chr10:60138753-60158938	chr10:60138753-60158938	Browse	186	17	0
Cdh23	NM_023370	-9729	383488	Intragenic	http://genome.ucsc.edu/cgi-bin/hgTracks?org=mouse&db=mm9&position=chr10:60138954-60160064	chr10:60138954-60160064	Browse	1111	140	1
Cdh23	NM_023370	-8817	384400	Intragenic	http://genome.ucsc.edu/cgi-bin/hgTracks?org=mouse&db=mm9&position=chr10:60140102-60160739	chr10:60140102-60160739	Browse	638	67	2
Unc5b	NM_029770	-19985	49002	Intragenic	http://genome.ucsc.edu/cgi-bin/hgTracks?org=mouse&db=mm9&position=chr10:60264285-60284403	chr10:60264285-60284403	Browse	119	11	0
Unc5b	NM_029770	-19126	49861	Intragenic	http://genome.ucsc.edu/cgi-bin/hgTracks?org=mouse&db=mm9&position=chr10:60265149-60285256	chr10:60265149-60285256	Browse	108	9	1
Unc5b	NM_029770	-4741	64246	Intragenic	http://genome.ucsc.edu/cgi-bin/hgTracks?org=mouse&db=mm9&position=chr10:60279537-60299638	chr10:60279537-60299638	Browse	102	11	0
Unc5b	NM_029770	-3074	65913	Intragenic	http://genome.ucsc.edu/cgi-bin/hgTracks?org=mouse&db=mm9&position=chr10:60280899-60301611	chr10:60280899-60301611	Browse	713	82	1
Unc5b	NM_029770	-2589	66398	Intragenic	http://genome.ucsc.edu/cgi-bin/hgTracks?org=mouse&db=mm9&position=chr10:60281656-60301824	chr10:60281656-60301824	Browse	169	16	0
Unc5b	NM_029770	-1262	67725	Intragenic	http://genome.ucsc.edu/cgi-bin/hgTracks?org=mouse&db=mm9&position=chr10:60282215-60303919	chr10:60282215-60303919	Browse	1705	310	6
Unc5b	NM_029770	-194	68793	Intragenic	http://genome.ucsc.edu/cgi-bin/hgTracks?org=mouse&db=mm9&position=chr10:60284075-60304194	chr10:60284075-60304194	Browse	120	10	0
Unc5b	NM_029770	358	69345	Upstream	http://genome.ucsc.edu/cgi-bin/hgTracks?org=mouse&db=mm9&position=chr10:60284412-60304962	chr10:60284412-60304962	Browse	551	76	3
Ppa1	NM_026438	-23088	-48633	Upstream	http://genome.ucsc.edu/cgi-bin/hgTracks?org=mouse&db=mm9&position=chr10:61078223-61098336	chr10:61078223-61098336	Browse	114	9	1
H2afy2	NM_207000	438	45656	Upstream	http://genome.ucsc.edu/cgi-bin/hgTracks?org=mouse&db=mm9&position=chr10:61236751-61257348	chr10:61236751-61257348	Browse	598	70	1
Col13a1	NM_007731	-1566	139045	Intragenic	http://genome.ucsc.edu/cgi-bin/hgTracks?org=mouse&db=mm9&position=chr10:61430171-61450408	chr10:61430171-61450408	Browse	238	25	1
Col13a1	NM_007731	-1031	139580	Intragenic	http://genome.ucsc.edu/cgi-bin/hgTracks?org=mouse&db=mm9&position=chr10:61430410-61451239	chr10:61430410-61451239	Browse	830	89	3
Col13a1	NM_007731	-340	140271	Intragenic	http://genome.ucsc.edu/cgi-bin/hgTracks?org=mouse&db=mm9&position=chr10:61431279-61451753	chr10:61431279-61451753	Browse	475	60	0
Col13a1	NM_007731	1591	142202	Upstream	http://genome.ucsc.edu/cgi-bin/hgTracks?org=mouse&db=mm9&position=chr10:61433394-61453500	chr10:61433394-61453500	Browse	107	9	1
Neurog3	NM_009719	-5004	-6678	Upstream	http://genome.ucsc.edu/cgi-bin/hgTracks?org=mouse&db=mm9&position=chr10:61580778-61600887	chr10:61580778-61600887	Browse	110	9	1
Neurog3	NM_009719	-3957	-5631	Upstream	http://genome.ucsc.edu/cgi-bin/hgTracks?org=mouse&db=mm9&position=chr10:61581819-61601941	chr10:61581819-61601941	Browse	123	12	0
Neurog3	NM_009719	-3440	-5114	Upstream	http://genome.ucsc.edu/cgi-bin/hgTracks?org=mouse&db=mm9&position=chr10:61582344-61602450	chr10:61582344-61602450	Browse	107	10	0
Neurog3	NM_009719	-2947	-4621	Upstream	http://genome.ucsc.edu/cgi-bin/hgTracks?org=mouse&db=mm9&position=chr10:61582637-61603142	chr10:61582637-61603142	Browse	506	48	0
Neurog3	NM_009719	-2527	-4201	Upstream	http://genome.ucsc.edu/cgi-bin/hgTracks?org=mouse&db=mm9&position=chr10:61583202-61603418	chr10:61583202-61603418	Browse	217	23	1
Neurog3	NM_009719	-2235	-3909	Upstream	http://genome.ucsc.edu/cgi-bin/hgTracks?org=mouse&db=mm9&position=chr10:61583441-61603763	chr10:61583441-61603763	Browse	323	28	3
Neurog3	NM_009719	-1906	-3580	Upstream	http://genome.ucsc.edu/cgi-bin/hgTracks?org=mouse&db=mm9&position=chr10:61583830-61604032	chr10:61583830-61604032	Browse	203	18	2
Neurog3	NM_009719	-970	-2644	Upstream	http://genome.ucsc.edu/cgi-bin/hgTracks?org=mouse&db=mm9&position=chr10:61584673-61605061	chr10:61584673-61605061	Browse	389	38	0
Neurog3	NM_009719	-642	-2316	Upstream	http://genome.ucsc.edu/cgi-bin/hgTracks?org=mouse&db=mm9&position=chr10:61585070-61605320	chr10:61585070-61605320	Browse	251	22	2
Neurog3	NM_009719	-435	-2109	Upstream	http://genome.ucsc.edu/cgi-bin/hgTracks?org=mouse&db=mm9&position=chr10:61585345-61605459	chr10:61585345-61605459	Browse	115	10	0
Dna2l	NM_177372	26275	-850	Intragenic	http://genome.ucsc.edu/cgi-bin/hgTracks?org=mouse&db=mm9&position=chr10:62426019-62446130	chr10:62426019-62446130	Browse	112	10	1
Ctnna3	NM_177612	153665	-1419180	Intragenic	http://genome.ucsc.edu/cgi-bin/hgTracks?org=mouse&db=mm9&position=chr10:63036440-63056580	chr10:63036440-63056580	Browse	141	11	1
Nrbf2	NM_001036293	32892	51485	Upstream	http://genome.ucsc.edu/cgi-bin/hgTracks?org=mouse&db=mm9&position=chr10:66770825-66791017	chr10:66770825-66791017	Browse	193	16	1
Egr2	NM_010118	-3082	-7393	Upstream	http://genome.ucsc.edu/cgi-bin/hgTracks?org=mouse&db=mm9&position=chr10:66987459-67007627	chr10:66987459-67007627	Browse	169	14	1
Egr2	NM_010118	-2905	-7216	Upstream	http://genome.ucsc.edu/cgi-bin/hgTracks?org=mouse&db=mm9&position=chr10:66987630-67007809	chr10:66987630-67007809	Browse	180	15	0
Egr2	NM_010118	-2653	-6964	Upstream	http://genome.ucsc.edu/cgi-bin/hgTracks?org=mouse&db=mm9&position=chr10:66987884-67008059	chr10:66987884-67008059	Browse	176	15	0
Egr2	NM_010118	-1886	-6197	Upstream	http://genome.ucsc.edu/cgi-bin/hgTracks?org=mouse&db=mm9&position=chr10:66988178-67009300	chr10:66988178-67009300	Browse	1123	143	1
Egr2	NM_010118	-1108	-5419	Upstream	http://genome.ucsc.edu/cgi-bin/hgTracks?org=mouse&db=mm9&position=chr10:66989368-67009665	chr10:66989368-67009665	Browse	298	31	1
Egr2	NM_010118	-679	-4990	Upstream	http://genome.ucsc.edu/cgi-bin/hgTracks?org=mouse&db=mm9&position=chr10:66989748-67010143	chr10:66989748-67010143	Browse	396	48	1
Egr2	NM_010118	186	-4125	Intragenic	http://genome.ucsc.edu/cgi-bin/hgTracks?org=mouse&db=mm9&position=chr10:66990477-67011144	chr10:66990477-67011144	Browse	668	82	1
Egr2	NM_010118	994	-3317	Intragenic	http://genome.ucsc.edu/cgi-bin/hgTracks?org=mouse&db=mm9&position=chr10:66991152-67012085	chr10:66991152-67012085	Browse	934	142	2
Egr2	NM_010118	1751	-2560	Intragenic	http://genome.ucsc.edu/cgi-bin/hgTracks?org=mouse&db=mm9&position=chr10:66992320-67012432	chr10:66992320-67012432	Browse	113	13	0
Rhobtb1	NM_001081347	-604	-79732	Upstream	http://genome.ucsc.edu/cgi-bin/hgTracks?org=mouse&db=mm9&position=chr10:68664718-68684881	chr10:68664718-68684881	Browse	164	13	1
Rhobtb1	NM_001081347	1408	-77720	Intragenic	http://genome.ucsc.edu/cgi-bin/hgTracks?org=mouse&db=mm9&position=chr10:68666759-68686865	chr10:68666759-68686865	Browse	107	10	0
Cdc2a	NM_007659	45748	62026	Upstream	http://genome.ucsc.edu/cgi-bin/hgTracks?org=mouse&db=mm9&position=chr10:68851340-68871475	chr10:68851340-68871475	Browse	136	12	0
Cdc2a	NM_007659	46487	62765	Upstream	http://genome.ucsc.edu/cgi-bin/hgTracks?org=mouse&db=mm9&position=chr10:68852081-68872213	chr10:68852081-68872213	Browse	133	12	0
Slc16a9	NM_025807	-566	-41242	Upstream	http://genome.ucsc.edu/cgi-bin/hgTracks?org=mouse&db=mm9&position=chr10:69697347-69717566	chr10:69697347-69717566	Browse	220	19	1
Slc16a9	NM_025807	216	-40460	Intragenic	http://genome.ucsc.edu/cgi-bin/hgTracks?org=mouse&db=mm9&position=chr10:69698126-69718352	chr10:69698126-69718352	Browse	227	21	0
Slc16a9	NM_025807	630	-40046	Intragenic	http://genome.ucsc.edu/cgi-bin/hgTracks?org=mouse&db=mm9&position=chr10:69698564-69718742	chr10:69698564-69718742	Browse	179	16	0
Bicc1	NM_031397	-243	234292	Intragenic	http://genome.ucsc.edu/cgi-bin/hgTracks?org=mouse&db=mm9&position=chr10:70612089-70632188	chr10:70612089-70632188	Browse	100	10	0
Zwint	NM_025635	443364	428469	Downstream	http://genome.ucsc.edu/cgi-bin/hgTracks?org=mouse&db=mm9&position=chr10:72550943-72571068	chr10:72550943-72571068	Browse	126	10	1
Zwint	NM_025635	443731	428836	Downstream	http://genome.ucsc.edu/cgi-bin/hgTracks?org=mouse&db=mm9&position=chr10:72551280-72571465	chr10:72551280-72571465	Browse	186	15	2
Zwint	NM_025635	444082	429187	Downstream	http://genome.ucsc.edu/cgi-bin/hgTracks?org=mouse&db=mm9&position=chr10:72551503-72571945	chr10:72551503-72571945	Browse	443	53	1
Zwint	NM_025635	444549	429654	Downstream	http://genome.ucsc.edu/cgi-bin/hgTracks?org=mouse&db=mm9&position=chr10:72552122-72572260	chr10:72552122-72572260	Browse	139	13	0
Zwint	NM_025635	444868	429973	Downstream	http://genome.ucsc.edu/cgi-bin/hgTracks?org=mouse&db=mm9&position=chr10:72552289-72572731	chr10:72552289-72572731	Browse	443	46	1
Zwint	NM_025635	445234	430339	Downstream	http://genome.ucsc.edu/cgi-bin/hgTracks?org=mouse&db=mm9&position=chr10:72552816-72572935	chr10:72552816-72572935	Browse	120	11	0
Zwint	NM_025635	445361	430466	Downstream	http://genome.ucsc.edu/cgi-bin/hgTracks?org=mouse&db=mm9&position=chr10:72552950-72573055	chr10:72552950-72573055	Browse	106	10	0
Adora2a	NM_009630	951	-16895	Intragenic	http://genome.ucsc.edu/cgi-bin/hgTracks?org=mouse&db=mm9&position=chr10:74770573-74790702	chr10:74770573-74790702	Browse	130	10	1
AI646023	NM_198860	-1021	9181	Intragenic	http://genome.ucsc.edu/cgi-bin/hgTracks?org=mouse&db=mm9&position=chr10:75011976-75032132	chr10:75011976-75032132	Browse	157	15	1
AI646023	NM_198860	-739	9463	Intragenic	http://genome.ucsc.edu/cgi-bin/hgTracks?org=mouse&db=mm9&position=chr10:75012184-75032488	chr10:75012184-75032488	Browse	305	28	1
AI646023	NM_198860	-4	10198	Intragenic	http://genome.ucsc.edu/cgi-bin/hgTracks?org=mouse&db=mm9&position=chr10:75013015-75033126	chr10:75013015-75033126	Browse	112	10	1
AI646023	NM_198860	204	10406	Upstream	http://genome.ucsc.edu/cgi-bin/hgTracks?org=mouse&db=mm9&position=chr10:75013160-75033398	chr10:75013160-75033398	Browse	239	23	0
Gstt3	NM_133994	-409	6884	Intragenic	http://genome.ucsc.edu/cgi-bin/hgTracks?org=mouse&db=mm9&position=chr10:75233691-75253809	chr10:75233691-75253809	Browse	119	12	1
Rrp1	NM_010925	-24079	-11397	Downstream	http://genome.ucsc.edu/cgi-bin/hgTracks?org=mouse&db=mm9&position=chr10:77841657-77861760	chr10:77841657-77861760	Browse	104	9	1
Rrp1	NM_010925	-20894	-8212	Downstream	http://genome.ucsc.edu/cgi-bin/hgTracks?org=mouse&db=mm9&position=chr10:77844758-77865030	chr10:77844758-77865030	Browse	273	22	2
9130017N09Rik	NM_030218	13845	4413	Downstream	http://genome.ucsc.edu/cgi-bin/hgTracks?org=mouse&db=mm9&position=chr10:79287517-79307703	chr10:79287517-79307703	Browse	187	14	1
Kiss1r	NM_053244	3476	-1737	Intragenic	http://genome.ucsc.edu/cgi-bin/hgTracks?org=mouse&db=mm9&position=chr10:79373120-79393262	chr10:79373120-79393262	Browse	143	13	0
Kiss1r	NM_053244	4580	-633	Intragenic	http://genome.ucsc.edu/cgi-bin/hgTracks?org=mouse&db=mm9&position=chr10:79374079-79394511	chr10:79374079-79394511	Browse	433	47	0
Kiss1r	NM_053244	5048	-165	Intragenic	http://genome.ucsc.edu/cgi-bin/hgTracks?org=mouse&db=mm9&position=chr10:79374675-79394851	chr10:79374675-79394851	Browse	177	15	0
6330514A18Rik	NM_183152	788	-8235	Intragenic	http://genome.ucsc.edu/cgi-bin/hgTracks?org=mouse&db=mm9&position=chr10:79809746-79830235	chr10:79809746-79830235	Browse	490	59	1
Onecut3	NM_139226	-5919	-28274	Upstream	http://genome.ucsc.edu/cgi-bin/hgTracks?org=mouse&db=mm9&position=chr10:79941589-79961872	chr10:79941589-79961872	Browse	284	27	0
Onecut3	NM_139226	-4407	-26762	Upstream	http://genome.ucsc.edu/cgi-bin/hgTracks?org=mouse&db=mm9&position=chr10:79941940-79964545	chr10:79941940-79964545	Browse	2606	515	4
Onecut3	NM_139226	-2391	-24746	Upstream	http://genome.ucsc.edu/cgi-bin/hgTracks?org=mouse&db=mm9&position=chr10:79944570-79965948	chr10:79944570-79965948	Browse	1379	213	1
Onecut3	NM_139226	-1327	-23682	Upstream	http://genome.ucsc.edu/cgi-bin/hgTracks?org=mouse&db=mm9&position=chr10:79946153-79966493	chr10:79946153-79966493	Browse	341	36	0
Onecut3	NM_139226	-546	-22901	Upstream	http://genome.ucsc.edu/cgi-bin/hgTracks?org=mouse&db=mm9&position=chr10:79946666-79967541	chr10:79946666-79967541	Browse	876	124	4
Onecut3	NM_139226	88	-22267	Intragenic	http://genome.ucsc.edu/cgi-bin/hgTracks?org=mouse&db=mm9&position=chr10:79947614-79967862	chr10:79947614-79967862	Browse	249	33	0
Onecut3	NM_139226	1347	-21008	Intragenic	http://genome.ucsc.edu/cgi-bin/hgTracks?org=mouse&db=mm9&position=chr10:79948621-79969372	chr10:79948621-79969372	Browse	752	128	1
Onecut3	NM_139226	2712	-19643	Intragenic	http://genome.ucsc.edu/cgi-bin/hgTracks?org=mouse&db=mm9&position=chr10:79949562-79971162	chr10:79949562-79971162	Browse	1601	191	5
Onecut3	NM_139226	3990	-18365	Intragenic	http://genome.ucsc.edu/cgi-bin/hgTracks?org=mouse&db=mm9&position=chr10:79951568-79971711	chr10:79951568-79971711	Browse	144	11	1
Onecut3	NM_139226	4790	-17565	Intragenic	http://genome.ucsc.edu/cgi-bin/hgTracks?org=mouse&db=mm9&position=chr10:79952367-79972513	chr10:79952367-79972513	Browse	147	11	1
Onecut3	NM_139226	4943	-17412	Intragenic	http://genome.ucsc.edu/cgi-bin/hgTracks?org=mouse&db=mm9&position=chr10:79952526-79972660	chr10:79952526-79972660	Browse	135	12	0
Onecut3	NM_139226	5466	-16889	Intragenic	http://genome.ucsc.edu/cgi-bin/hgTracks?org=mouse&db=mm9&position=chr10:79953020-79973211	chr10:79953020-79973211	Browse	192	17	0
Onecut3	NM_139226	5948	-16407	Intragenic	http://genome.ucsc.edu/cgi-bin/hgTracks?org=mouse&db=mm9&position=chr10:79953512-79973684	chr10:79953512-79973684	Browse	173	14	2
Onecut3	NM_139226	6173	-16182	Intragenic	http://genome.ucsc.edu/cgi-bin/hgTracks?org=mouse&db=mm9&position=chr10:79953719-79973927	chr10:79953719-79973927	Browse	209	20	1
Onecut3	NM_139226	6702	-15653	Intragenic	http://genome.ucsc.edu/cgi-bin/hgTracks?org=mouse&db=mm9&position=chr10:79954101-79974603	chr10:79954101-79974603	Browse	503	53	0
Onecut3	NM_139226	7300	-15055	Intragenic	http://genome.ucsc.edu/cgi-bin/hgTracks?org=mouse&db=mm9&position=chr10:79954883-79975016	chr10:79954883-79975016	Browse	134	11	0
Onecut3	NM_139226	8445	-13910	Intragenic	http://genome.ucsc.edu/cgi-bin/hgTracks?org=mouse&db=mm9&position=chr10:79955021-79977169	chr10:79955021-79977169	Browse	2149	486	4
Onecut3	NM_139226	10027	-12328	Intragenic	http://genome.ucsc.edu/cgi-bin/hgTracks?org=mouse&db=mm9&position=chr10:79957592-79977761	chr10:79957592-79977761	Browse	170	18	3
Onecut3	NM_139226	10818	-11537	Intragenic	http://genome.ucsc.edu/cgi-bin/hgTracks?org=mouse&db=mm9&position=chr10:79958417-79978519	chr10:79958417-79978519	Browse	103	9	1
Onecut3	NM_139226	11289	-11066	Intragenic	http://genome.ucsc.edu/cgi-bin/hgTracks?org=mouse&db=mm9&position=chr10:79958886-79978991	chr10:79958886-79978991	Browse	106	9	1
Nfic	NM_008688	-6447	24536	Intragenic	http://genome.ucsc.edu/cgi-bin/hgTracks?org=mouse&db=mm9&position=chr10:80873372-80893569	chr10:80873372-80893569	Browse	198	17	1
Tle6	NM_053254	8296	18292	Upstream	http://genome.ucsc.edu/cgi-bin/hgTracks?org=mouse&db=mm9&position=chr10:81061891-81081990	chr10:81061891-81081990	Browse	100	10	0
Chst11	NM_021439	-1911	-212306	Upstream	http://genome.ucsc.edu/cgi-bin/hgTracks?org=mouse&db=mm9&position=chr10:82436268-82456391	chr10:82436268-82456391	Browse	124	10	1
Chst11	NM_021439	-715	-211110	Upstream	http://genome.ucsc.edu/cgi-bin/hgTracks?org=mouse&db=mm9&position=chr10:82437339-82457713	chr10:82437339-82457713	Browse	375	40	1
Chst11	NM_021439	500	-209895	Intragenic	http://genome.ucsc.edu/cgi-bin/hgTracks?org=mouse&db=mm9&position=chr10:82438535-82458946	chr10:82438535-82458946	Browse	412	51	0
Chst11	NM_021439	1105	-209290	Intragenic	http://genome.ucsc.edu/cgi-bin/hgTracks?org=mouse&db=mm9&position=chr10:82439251-82459440	chr10:82439251-82459440	Browse	190	16	1
Slc41a2	NM_177388	51	106730	Upstream	http://genome.ucsc.edu/cgi-bin/hgTracks?org=mouse&db=mm9&position=chr10:82790544-82810682	chr10:82790544-82810682	Browse	139	11	0
Rfx4	NM_001024918	4655	-145834	Intragenic	http://genome.ucsc.edu/cgi-bin/hgTracks?org=mouse&db=mm9&position=chr10:84213283-84233610	chr10:84213283-84233610	Browse	328	27	0
Btbd11	NM_028709	-342	-272816	Upstream	http://genome.ucsc.edu/cgi-bin/hgTracks?org=mouse&db=mm9&position=chr10:84839791-84860650	chr10:84839791-84860650	Browse	860	93	0
Btbd11	NM_028709	188	-272286	Intragenic	http://genome.ucsc.edu/cgi-bin/hgTracks?org=mouse&db=mm9&position=chr10:84840661-84860841	chr10:84840661-84860841	Browse	181	15	1
Btbd11	NM_028709	631	-271843	Intragenic	http://genome.ucsc.edu/cgi-bin/hgTracks?org=mouse&db=mm9&position=chr10:84841080-84861307	chr10:84841080-84861307	Browse	228	22	2
Btbd11	NM_028709	925	-271549	Intragenic	http://genome.ucsc.edu/cgi-bin/hgTracks?org=mouse&db=mm9&position=chr10:84841437-84861538	chr10:84841437-84861538	Browse	102	9	1
Btbd11	NM_001017525	904	-60978	Intragenic	http://genome.ucsc.edu/cgi-bin/hgTracks?org=mouse&db=mm9&position=chr10:85051997-85072120	chr10:85051997-85072120	Browse	124	10	1
Timp3	NM_011595	627	-48467	Intragenic	http://genome.ucsc.edu/cgi-bin/hgTracks?org=mouse&db=mm9&position=chr10:85753726-85773839	chr10:85753726-85773839	Browse	114	10	0
BC030307	NM_001003910	64296	-6737	Intragenic	http://genome.ucsc.edu/cgi-bin/hgTracks?org=mouse&db=mm9&position=chr10:86222785-86242917	chr10:86222785-86242917	Browse	133	12	0
Ascl1	NM_008553	-1951	669	Intragenic	http://genome.ucsc.edu/cgi-bin/hgTracks?org=mouse&db=mm9&position=chr10:86944354-86964554	chr10:86944354-86964554	Browse	201	21	1
Ascl1	NM_008553	-1357	1263	Intragenic	http://genome.ucsc.edu/cgi-bin/hgTracks?org=mouse&db=mm9&position=chr10:86944583-86965513	chr10:86944583-86965513	Browse	931	120	6
Ascl1	NM_008553	-340	2280	Intragenic	http://genome.ucsc.edu/cgi-bin/hgTracks?org=mouse&db=mm9&position=chr10:86945764-86966366	chr10:86945764-86966366	Browse	603	78	1
Ascl1	NM_008553	754	3374	Upstream	http://genome.ucsc.edu/cgi-bin/hgTracks?org=mouse&db=mm9&position=chr10:86946772-86967546	chr10:86946772-86967546	Browse	775	128	0
Ascl1	NM_008553	1361	3981	Upstream	http://genome.ucsc.edu/cgi-bin/hgTracks?org=mouse&db=mm9&position=chr10:86947667-86967865	chr10:86947667-86967865	Browse	199	19	0
Igf1	NM_184052	-398	-55058	Upstream	http://genome.ucsc.edu/cgi-bin/hgTracks?org=mouse&db=mm9&position=chr10:87313399-87333515	chr10:87313399-87333515	Browse	117	10	0
1200002N14Rik	NM_027878	-459	33813	Intragenic	http://genome.ucsc.edu/cgi-bin/hgTracks?org=mouse&db=mm9&position=chr10:87809219-87829502	chr10:87809219-87829502	Browse	284	23	3
Sycp3	NM_011517	-51	-13700	Upstream	http://genome.ucsc.edu/cgi-bin/hgTracks?org=mouse&db=mm9&position=chr10:87912187-87932372	chr10:87912187-87932372	Browse	186	16	0
Ntn4	NM_021320	-534	-105220	Upstream	http://genome.ucsc.edu/cgi-bin/hgTracks?org=mouse&db=mm9&position=chr10:93093360-93113462	chr10:93093360-93113462	Browse	103	9	1
Ntn4	NM_021320	557	-104129	Intragenic	http://genome.ucsc.edu/cgi-bin/hgTracks?org=mouse&db=mm9&position=chr10:93094363-93114640	chr10:93094363-93114640	Browse	278	26	1
Tmcc3	NM_172051	-602	-76678	Upstream	http://genome.ucsc.edu/cgi-bin/hgTracks?org=mouse&db=mm9&position=chr10:93966932-93987110	chr10:93966932-93987110	Browse	179	16	0
Tmcc3	NM_172051	-340	-76416	Upstream	http://genome.ucsc.edu/cgi-bin/hgTracks?org=mouse&db=mm9&position=chr10:93967165-93987400	chr10:93967165-93987400	Browse	236	21	0
Tmcc3	NM_172051	390	-75686	Intragenic	http://genome.ucsc.edu/cgi-bin/hgTracks?org=mouse&db=mm9&position=chr10:93967927-93988098	chr10:93967927-93988098	Browse	172	15	0
Tmcc3	NM_172051	868	-75208	Intragenic	http://genome.ucsc.edu/cgi-bin/hgTracks?org=mouse&db=mm9&position=chr10:93968215-93988766	chr10:93968215-93988766	Browse	552	53	0
Plxnc1	NM_018797	-1171	152430	Intragenic	http://genome.ucsc.edu/cgi-bin/hgTracks?org=mouse&db=mm9&position=chr10:94395889-94416193	chr10:94395889-94416193	Browse	305	26	1
Plxnc1	NM_018797	-680	152921	Intragenic	http://genome.ucsc.edu/cgi-bin/hgTracks?org=mouse&db=mm9&position=chr10:94396204-94416860	chr10:94396204-94416860	Browse	657	77	1
Tmtc3	NM_001110013	338	43784	Upstream	http://genome.ucsc.edu/cgi-bin/hgTracks?org=mouse&db=mm9&position=chr10:99940223-99960415	chr10:99940223-99960415	Browse	193	15	2
Alx1	NM_172553	-1035	19896	Intragenic	http://genome.ucsc.edu/cgi-bin/hgTracks?org=mouse&db=mm9&position=chr10:102479514-102501238	chr10:102479514-102501238	Browse	1725	205	0
Alx1	NM_172553	912	21843	Upstream	http://genome.ucsc.edu/cgi-bin/hgTracks?org=mouse&db=mm9&position=chr10:102482053-102502592	chr10:102482053-102502592	Browse	540	64	2
Alx1	NM_172553	1375	22306	Upstream	http://genome.ucsc.edu/cgi-bin/hgTracks?org=mouse&db=mm9&position=chr10:102482598-102502973	chr10:102482598-102502973	Browse	376	40	1
Alx1	NM_172553	1894	22825	Upstream	http://genome.ucsc.edu/cgi-bin/hgTracks?org=mouse&db=mm9&position=chr10:102483244-102503366	chr10:102483244-102503366	Browse	123	11	0
Syt1	NM_009306	-138	512224	Intragenic	http://genome.ucsc.edu/cgi-bin/hgTracks?org=mouse&db=mm9&position=chr10:108437484-108457590	chr10:108437484-108457590	Browse	107	9	1
Osbpl8	NM_001003717	126103	-6343	Intragenic	http://genome.ucsc.edu/cgi-bin/hgTracks?org=mouse&db=mm9&position=chr10:110717908-110738011	chr10:110717908-110738011	Browse	104	9	1
Kcnc2	NM_001025581	-637	-195819	Upstream	http://genome.ucsc.edu/cgi-bin/hgTracks?org=mouse&db=mm9&position=chr10:111697449-111717632	chr10:111697449-111717632	Browse	184	15	0
Kcnc2	NM_001025581	89	-195093	Intragenic	http://genome.ucsc.edu/cgi-bin/hgTracks?org=mouse&db=mm9&position=chr10:111698188-111718345	chr10:111698188-111718345	Browse	158	14	0
Kcnc2	NM_001025581	462	-194720	Intragenic	http://genome.ucsc.edu/cgi-bin/hgTracks?org=mouse&db=mm9&position=chr10:111698400-111718879	chr10:111698400-111718879	Browse	480	53	0
Kcnc2	NM_001025581	1196	-193986	Intragenic	http://genome.ucsc.edu/cgi-bin/hgTracks?org=mouse&db=mm9&position=chr10:111698992-111719755	chr10:111698992-111719755	Browse	764	68	1
4921506J03Rik	NM_001033474	-107538	-103939	Downstream	http://genome.ucsc.edu/cgi-bin/hgTracks?org=mouse&db=mm9&position=chr10:112248448-112268640	chr10:112248448-112268640	Browse	193	16	0
Trhde	NM_146241	-736	401606	Intragenic	http://genome.ucsc.edu/cgi-bin/hgTracks?org=mouse&db=mm9&position=chr10:114227404-114247963	chr10:114227404-114247963	Browse	560	68	0
Trhde	NM_146241	-250	402092	Intragenic	http://genome.ucsc.edu/cgi-bin/hgTracks?org=mouse&db=mm9&position=chr10:114227974-114248366	chr10:114227974-114248366	Browse	393	40	0
Trhde	NM_146241	168	402510	Upstream	http://genome.ucsc.edu/cgi-bin/hgTracks?org=mouse&db=mm9&position=chr10:114228521-114248655	chr10:114228521-114248655	Browse	135	12	0
Trhde	NM_146241	965	403307	Upstream	http://genome.ucsc.edu/cgi-bin/hgTracks?org=mouse&db=mm9&position=chr10:114228904-114249866	chr10:114228904-114249866	Browse	963	135	3
Trhde	NM_146241	1550	403892	Upstream	http://genome.ucsc.edu/cgi-bin/hgTracks?org=mouse&db=mm9&position=chr10:114229872-114250068	chr10:114229872-114250068	Browse	197	16	0
Rab21	NM_024454	-20315	5415	Intragenic	http://genome.ucsc.edu/cgi-bin/hgTracks?org=mouse&db=mm9&position=chr10:114722272-114742392	chr10:114722272-114742392	Browse	121	11	1
Rab21	NM_024454	-20145	5585	Intragenic	http://genome.ucsc.edu/cgi-bin/hgTracks?org=mouse&db=mm9&position=chr10:114722405-114742598	chr10:114722405-114742598	Browse	194	18	0
Ptprr	NM_011217	94924	-161607	Intragenic	http://genome.ucsc.edu/cgi-bin/hgTracks?org=mouse&db=mm9&position=chr10:115540243-115560513	chr10:115540243-115560513	Browse	271	25	1
Ptprb	NM_029928	146	-82276	Intragenic	http://genome.ucsc.edu/cgi-bin/hgTracks?org=mouse&db=mm9&position=chr10:115728638-115748774	chr10:115728638-115748774	Browse	137	13	0
Kcnmb4	NM_021452	-731	54925	Intragenic	http://genome.ucsc.edu/cgi-bin/hgTracks?org=mouse&db=mm9&position=chr10:115899792-115919904	chr10:115899792-115919904	Browse	113	11	1
Mdm2	NM_010786	-80809	-58997	Downstream	http://genome.ucsc.edu/cgi-bin/hgTracks?org=mouse&db=mm9&position=chr10:117056883-117077042	chr10:117056883-117077042	Browse	160	15	0
Mdm1	NM_148922	44769	17603	Downstream	http://genome.ucsc.edu/cgi-bin/hgTracks?org=mouse&db=mm9&position=chr10:117613502-117633810	chr10:117613502-117633810	Browse	309	24	0
Grip1	NM_133442	797	-620483	Intragenic	http://genome.ucsc.edu/cgi-bin/hgTracks?org=mouse&db=mm9&position=chr10:118882082-118902250	chr10:118882082-118902250	Browse	169	14	0
Grip1	NM_133442	1004	-620276	Intragenic	http://genome.ucsc.edu/cgi-bin/hgTracks?org=mouse&db=mm9&position=chr10:118882270-118902476	chr10:118882270-118902476	Browse	207	20	0
Hmga2	NM_010441	-48028	67633	Intragenic	http://genome.ucsc.edu/cgi-bin/hgTracks?org=mouse&db=mm9&position=chr10:119855907-119876019	chr10:119855907-119876019	Browse	113	9	1
Hmga2	NM_010441	-3601	112060	Intragenic	http://genome.ucsc.edu/cgi-bin/hgTracks?org=mouse&db=mm9&position=chr10:119900288-119920491	chr10:119900288-119920491	Browse	204	22	0
Hmga2	NM_010441	-3377	112284	Intragenic	http://genome.ucsc.edu/cgi-bin/hgTracks?org=mouse&db=mm9&position=chr10:119900556-119920671	chr10:119900556-119920671	Browse	116	11	0
Hmga2	NM_010441	-3054	112607	Intragenic	http://genome.ucsc.edu/cgi-bin/hgTracks?org=mouse&db=mm9&position=chr10:119900832-119921042	chr10:119900832-119921042	Browse	211	19	1
Hmga2	NM_010441	-2213	113448	Intragenic	http://genome.ucsc.edu/cgi-bin/hgTracks?org=mouse&db=mm9&position=chr10:119901052-119922504	chr10:119901052-119922504	Browse	1453	212	2
Hmga2	NM_010441	-974	114687	Intragenic	http://genome.ucsc.edu/cgi-bin/hgTracks?org=mouse&db=mm9&position=chr10:119902956-119923078	chr10:119902956-119923078	Browse	123	11	0
Hmga2	NM_010441	-291	115370	Intragenic	http://genome.ucsc.edu/cgi-bin/hgTracks?org=mouse&db=mm9&position=chr10:119903110-119924289	chr10:119903110-119924289	Browse	1180	180	2
Hmga2	NM_010441	387	116048	Upstream	http://genome.ucsc.edu/cgi-bin/hgTracks?org=mouse&db=mm9&position=chr10:119904308-119924447	chr10:119904308-119924447	Browse	140	11	1
Hmga2	NM_010441	1030	116691	Upstream	http://genome.ucsc.edu/cgi-bin/hgTracks?org=mouse&db=mm9&position=chr10:119904547-119925495	chr10:119904547-119925495	Browse	949	150	1
Hmga2	NM_010441	1608	117269	Upstream	http://genome.ucsc.edu/cgi-bin/hgTracks?org=mouse&db=mm9&position=chr10:119905548-119925649	chr10:119905548-119925649	Browse	102	10	0
Hmga2	NM_010441	75003	190664	Upstream	http://genome.ucsc.edu/cgi-bin/hgTracks?org=mouse&db=mm9&position=chr10:119978919-119999069	chr10:119978919-119999069	Browse	151	12	0
Hmga2	NM_010441	75168	190829	Upstream	http://genome.ucsc.edu/cgi-bin/hgTracks?org=mouse&db=mm9&position=chr10:119979082-119999235	chr10:119979082-119999235	Browse	154	12	1
Hmga2	NM_010441	75330	190991	Upstream	http://genome.ucsc.edu/cgi-bin/hgTracks?org=mouse&db=mm9&position=chr10:119979236-119999406	chr10:119979236-119999406	Browse	171	15	0
Hmga2	NM_010441	75964	191625	Upstream	http://genome.ucsc.edu/cgi-bin/hgTracks?org=mouse&db=mm9&position=chr10:119979895-120000014	chr10:119979895-120000014	Browse	120	10	0
Msrb3	NM_177092	-41187	76565	Intragenic	http://genome.ucsc.edu/cgi-bin/hgTracks?org=mouse&db=mm9&position=chr10:120284656-120304786	chr10:120284656-120304786	Browse	131	10	1
Wif1	NM_011915	72	-66341	Intragenic	http://genome.ucsc.edu/cgi-bin/hgTracks?org=mouse&db=mm9&position=chr10:120461292-120481421	chr10:120461292-120481421	Browse	130	10	1
Gns	NM_029364	-14681	-46837	Upstream	http://genome.ucsc.edu/cgi-bin/hgTracks?org=mouse&db=mm9&position=chr10:120777388-120797539	chr10:120777388-120797539	Browse	152	13	1
D930020B18Rik	NM_177335	479	-51735	Intragenic	http://genome.ucsc.edu/cgi-bin/hgTracks?org=mouse&db=mm9&position=chr10:121069111-121089359	chr10:121069111-121089359	Browse	249	22	0
Avpr1a	NM_016847	216	-4739	Intragenic	http://genome.ucsc.edu/cgi-bin/hgTracks?org=mouse&db=mm9&position=chr10:121875569-121895971	chr10:121875569-121895971	Browse	403	42	1
Avpr1a	NM_016847	650	-4305	Intragenic	http://genome.ucsc.edu/cgi-bin/hgTracks?org=mouse&db=mm9&position=chr10:121876035-121896373	chr10:121876035-121896373	Browse	339	37	0
Avpr1a	NM_016847	1007	-3948	Intragenic	http://genome.ucsc.edu/cgi-bin/hgTracks?org=mouse&db=mm9&position=chr10:121876395-121896726	chr10:121876395-121896726	Browse	332	31	0
Ppm1h	NM_176919	692	-242521	Intragenic	http://genome.ucsc.edu/cgi-bin/hgTracks?org=mouse&db=mm9&position=chr10:122106381-122126636	chr10:122106381-122126636	Browse	256	25	0
Ppm1h	NM_176919	1103	-242110	Intragenic	http://genome.ucsc.edu/cgi-bin/hgTracks?org=mouse&db=mm9&position=chr10:122106670-122127169	chr10:122106670-122127169	Browse	500	55	1
Ppm1h	NM_176919	1543	-241670	Intragenic	http://genome.ucsc.edu/cgi-bin/hgTracks?org=mouse&db=mm9&position=chr10:122107256-122127463	chr10:122107256-122127463	Browse	208	20	1
Ppm1h	NM_176919	1742	-241471	Intragenic	http://genome.ucsc.edu/cgi-bin/hgTracks?org=mouse&db=mm9&position=chr10:122107479-122127638	chr10:122107479-122127638	Browse	160	15	1
Ppm1h	NM_176919	2084	-241129	Intragenic	http://genome.ucsc.edu/cgi-bin/hgTracks?org=mouse&db=mm9&position=chr10:122107835-122127967	chr10:122107835-122127967	Browse	133	11	1
AI851790	NM_182807	910	-475994	Intragenic	http://genome.ucsc.edu/cgi-bin/hgTracks?org=mouse&db=mm9&position=chr10:122691847-122712235	chr10:122691847-122712235	Browse	389	35	0
AI851790	NM_182807	1291	-475613	Intragenic	http://genome.ucsc.edu/cgi-bin/hgTracks?org=mouse&db=mm9&position=chr10:122692265-122712578	chr10:122692265-122712578	Browse	314	27	0
AI851790	NM_182807	1583	-475321	Intragenic	http://genome.ucsc.edu/cgi-bin/hgTracks?org=mouse&db=mm9&position=chr10:122692615-122712812	chr10:122692615-122712812	Browse	198	18	0
Lrig3	NM_177152	-240647	-289607	Upstream	http://genome.ucsc.edu/cgi-bin/hgTracks?org=mouse&db=mm9&position=chr10:125152541-125172826	chr10:125152541-125172826	Browse	286	25	3
Centg1	NM_001033263	865	-13398	Intragenic	http://genome.ucsc.edu/cgi-bin/hgTracks?org=mouse&db=mm9&position=chr10:126506688-126526966	chr10:126506688-126526966	Browse	279	24	1
Centg1	NM_001033263	1402	-12861	Intragenic	http://genome.ucsc.edu/cgi-bin/hgTracks?org=mouse&db=mm9&position=chr10:126507289-126527439	chr10:126507289-126527439	Browse	151	13	0
Centg1	NM_001033263	2076	-12187	Intragenic	http://genome.ucsc.edu/cgi-bin/hgTracks?org=mouse&db=mm9&position=chr10:126507955-126528121	chr10:126507955-126528121	Browse	167	15	2
B4galnt1	NM_008080	107	-6999	Intragenic	http://genome.ucsc.edu/cgi-bin/hgTracks?org=mouse&db=mm9&position=chr10:126592333-126612441	chr10:126592333-126612441	Browse	109	10	0
B4galnt1	NM_008080	1112	-5994	Intragenic	http://genome.ucsc.edu/cgi-bin/hgTracks?org=mouse&db=mm9&position=chr10:126592724-126614059	chr10:126592724-126614059	Browse	1336	154	0
D10Ertd610e	NM_028027	-9957	-2466	Downstream	http://genome.ucsc.edu/cgi-bin/hgTracks?org=mouse&db=mm9&position=chr10:126607065-126627170	chr10:126607065-126627170	Browse	106	10	0
Arhgap9	NM_146011	2204	-4013	Intragenic	http://genome.ucsc.edu/cgi-bin/hgTracks?org=mouse&db=mm9&position=chr10:126752876-126773096	chr10:126752876-126773096	Browse	221	19	1
Arhgap9	NM_146011	2867	-3350	Intragenic	http://genome.ucsc.edu/cgi-bin/hgTracks?org=mouse&db=mm9&position=chr10:126753592-126773705	chr10:126753592-126773705	Browse	114	11	0
Gli1	NM_010296	-14626	-2928	Downstream	http://genome.ucsc.edu/cgi-bin/hgTracks?org=mouse&db=mm9&position=chr10:126753729-126774288	chr10:126753729-126774288	Browse	560	50	3
Gli1	NM_010296	-14199	-2501	Downstream	http://genome.ucsc.edu/cgi-bin/hgTracks?org=mouse&db=mm9&position=chr10:126754375-126774497	chr10:126754375-126774497	Browse	123	10	0
Stac3	NM_177707	9934	2835	Downstream	http://genome.ucsc.edu/cgi-bin/hgTracks?org=mouse&db=mm9&position=chr10:126938648-126958763	chr10:126938648-126958763	Browse	116	9	1
Nxph4	NM_183297	-6676	2411	Intragenic	http://genome.ucsc.edu/cgi-bin/hgTracks?org=mouse&db=mm9&position=chr10:126954628-126975250	chr10:126954628-126975250	Browse	623	78	4
Nxph4	NM_183297	-5771	3316	Intragenic	http://genome.ucsc.edu/cgi-bin/hgTracks?org=mouse&db=mm9&position=chr10:126955793-126975895	chr10:126955793-126975895	Browse	103	10	0
Nxph4	NM_183297	-4948	4139	Intragenic	http://genome.ucsc.edu/cgi-bin/hgTracks?org=mouse&db=mm9&position=chr10:126956596-126976738	chr10:126956596-126976738	Browse	143	11	0
Nxph4	NM_183297	-4645	4442	Intragenic	http://genome.ucsc.edu/cgi-bin/hgTracks?org=mouse&db=mm9&position=chr10:126956884-126977056	chr10:126956884-126977056	Browse	173	13	1
Nxph4	NM_183297	-4223	4864	Intragenic	http://genome.ucsc.edu/cgi-bin/hgTracks?org=mouse&db=mm9&position=chr10:126957330-126977453	chr10:126957330-126977453	Browse	124	12	1
Nxph4	NM_183297	-3837	5250	Intragenic	http://genome.ucsc.edu/cgi-bin/hgTracks?org=mouse&db=mm9&position=chr10:126957653-126977902	chr10:126957653-126977902	Browse	250	22	0
Nxph4	NM_183297	-3188	5899	Intragenic	http://genome.ucsc.edu/cgi-bin/hgTracks?org=mouse&db=mm9&position=chr10:126958138-126978716	chr10:126958138-126978716	Browse	579	60	0
Nxph4	NM_183297	-2802	6285	Intragenic	http://genome.ucsc.edu/cgi-bin/hgTracks?org=mouse&db=mm9&position=chr10:126958753-126978873	chr10:126958753-126978873	Browse	121	11	0
Stat6	NM_009284	418	-17584	Intragenic	http://genome.ucsc.edu/cgi-bin/hgTracks?org=mouse&db=mm9&position=chr10:127070377-127090540	chr10:127070377-127090540	Browse	164	14	0
Nab2	NM_008668	-2374	3386	Intragenic	http://genome.ucsc.edu/cgi-bin/hgTracks?org=mouse&db=mm9&position=chr10:127091179-127111541	chr10:127091179-127111541	Browse	363	34	0
Nab2	NM_008668	-1928	3832	Intragenic	http://genome.ucsc.edu/cgi-bin/hgTracks?org=mouse&db=mm9&position=chr10:127091743-127111868	chr10:127091743-127111868	Browse	126	10	1
Nab2	NM_008668	-1674	4086	Intragenic	http://genome.ucsc.edu/cgi-bin/hgTracks?org=mouse&db=mm9&position=chr10:127091894-127112225	chr10:127091894-127112225	Browse	332	34	2
Nab2	NM_008668	-1306	4454	Intragenic	http://genome.ucsc.edu/cgi-bin/hgTracks?org=mouse&db=mm9&position=chr10:127092287-127112568	chr10:127092287-127112568	Browse	282	27	0
Nab2	NM_008668	-1062	4698	Intragenic	http://genome.ucsc.edu/cgi-bin/hgTracks?org=mouse&db=mm9&position=chr10:127092600-127112743	chr10:127092600-127112743	Browse	144	14	0
Nab2	NM_008668	-526	5234	Intragenic	http://genome.ucsc.edu/cgi-bin/hgTracks?org=mouse&db=mm9&position=chr10:127092830-127113585	chr10:127092830-127113585	Browse	756	80	3
Nab2	NM_008668	564	6324	Upstream	http://genome.ucsc.edu/cgi-bin/hgTracks?org=mouse&db=mm9&position=chr10:127094031-127114565	chr10:127094031-127114565	Browse	535	56	1
Erbb3	NM_010153	-254	19880	Intragenic	http://genome.ucsc.edu/cgi-bin/hgTracks?org=mouse&db=mm9&position=chr10:128016220-128036385	chr10:128016220-128036385	Browse	166	15	0
Gdf11	NM_010272	-2051	5122	Intragenic	http://genome.ucsc.edu/cgi-bin/hgTracks?org=mouse&db=mm9&position=chr10:128316665-128336781	chr10:128316665-128336781	Browse	117	12	0
Gdf11	NM_010272	-1054	6119	Intragenic	http://genome.ucsc.edu/cgi-bin/hgTracks?org=mouse&db=mm9&position=chr10:128317665-128337774	chr10:128317665-128337774	Browse	110	9	1
Gdf11	NM_010272	777	7950	Upstream	http://genome.ucsc.edu/cgi-bin/hgTracks?org=mouse&db=mm9&position=chr10:128319396-128339706	chr10:128319396-128339706	Browse	311	29	0
Gdf11	NM_010272	1047	8220	Upstream	http://genome.ucsc.edu/cgi-bin/hgTracks?org=mouse&db=mm9&position=chr10:128319730-128339912	chr10:128319730-128339912	Browse	183	14	1
Osbp2	NM_152818	-101257	58916	Intragenic	http://genome.ucsc.edu/cgi-bin/hgTracks?org=mouse&db=mm9&position=chr11:3652555-3672743	chr11:3652555-3672743	Browse	189	15	1
Gal3st1	NM_016922	14825	-777	Intragenic	http://genome.ucsc.edu/cgi-bin/hgTracks?org=mouse&db=mm9&position=chr11:3888036-3909043	chr11:3888036-3909043	Browse	1008	105	3
Camk2b	NM_007595	415	96492	Upstream	http://genome.ucsc.edu/cgi-bin/hgTracks?org=mouse&db=mm9&position=chr11:5956102-5976229	chr11:5956102-5976229	Browse	128	11	0
Igfbp3	NM_008343	318219	326050	Upstream	http://genome.ucsc.edu/cgi-bin/hgTracks?org=mouse&db=mm9&position=chr11:7422079-7442211	chr11:7422079-7442211	Browse	133	10	1
Tns3	NM_001083587	-10787	222097	Intragenic	http://genome.ucsc.edu/cgi-bin/hgTracks?org=mouse&db=mm9&position=chr11:8543672-8563830	chr11:8543672-8563830	Browse	159	12	1
Vwc2	NM_177033	78	-149433	Intragenic	http://genome.ucsc.edu/cgi-bin/hgTracks?org=mouse&db=mm9&position=chr11:11003822-11024369	chr11:11003822-11024369	Browse	548	48	0
Vwc2	NM_177033	1017	-148494	Intragenic	http://genome.ucsc.edu/cgi-bin/hgTracks?org=mouse&db=mm9&position=chr11:11004420-11025650	chr11:11004420-11025650	Browse	1231	186	3
Vwc2	NM_177033	2445	-147066	Intragenic	http://genome.ucsc.edu/cgi-bin/hgTracks?org=mouse&db=mm9&position=chr11:11006226-11026699	chr11:11006226-11026699	Browse	474	53	0
Ikzf1	NM_001025597	-1097	-87811	Upstream	http://genome.ucsc.edu/cgi-bin/hgTracks?org=mouse&db=mm9&position=chr11:11574962-11595274	chr11:11574962-11595274	Browse	313	28	0
Ikzf1	NM_001025597	557	-86157	Intragenic	http://genome.ucsc.edu/cgi-bin/hgTracks?org=mouse&db=mm9&position=chr11:11576468-11597076	chr11:11576468-11597076	Browse	609	71	3
Grb10	NM_010345	869	107717	Upstream	http://genome.ucsc.edu/cgi-bin/hgTracks?org=mouse&db=mm9&position=chr11:11927686-11948768	chr11:11927686-11948768	Browse	1083	116	2
Sec61g	NM_001109971	105220	112067	Upstream	http://genome.ucsc.edu/cgi-bin/hgTracks?org=mouse&db=mm9&position=chr11:16503632-16523781	chr11:16503632-16523781	Browse	150	12	1
Meis1	NM_010789	-147983	-9730	Downstream	http://genome.ucsc.edu/cgi-bin/hgTracks?org=mouse&db=mm9&position=chr11:18760552-18780848	chr11:18760552-18780848	Browse	297	29	1
Meis1	NM_010789	-147717	-9464	Downstream	http://genome.ucsc.edu/cgi-bin/hgTracks?org=mouse&db=mm9&position=chr11:18760890-18781042	chr11:18760890-18781042	Browse	153	11	1
Meis1	NM_010789	-147520	-9267	Downstream	http://genome.ucsc.edu/cgi-bin/hgTracks?org=mouse&db=mm9&position=chr11:18761065-18781261	chr11:18761065-18781261	Browse	197	18	0
Meis1	NM_010789	-147208	-8955	Downstream	http://genome.ucsc.edu/cgi-bin/hgTracks?org=mouse&db=mm9&position=chr11:18761348-18781601	chr11:18761348-18781601	Browse	254	25	0
Meis1	NM_010789	-146844	-8591	Downstream	http://genome.ucsc.edu/cgi-bin/hgTracks?org=mouse&db=mm9&position=chr11:18761650-18782028	chr11:18761650-18782028	Browse	379	49	1
Meis1	NM_010789	-146399	-8146	Downstream	http://genome.ucsc.edu/cgi-bin/hgTracks?org=mouse&db=mm9&position=chr11:18762146-18782422	chr11:18762146-18782422	Browse	277	24	0
Meis1	NM_010789	-145593	-7340	Downstream	http://genome.ucsc.edu/cgi-bin/hgTracks?org=mouse&db=mm9&position=chr11:18763033-18783146	chr11:18763033-18783146	Browse	114	10	0
Meis1	NM_010789	-145003	-6750	Downstream	http://genome.ucsc.edu/cgi-bin/hgTracks?org=mouse&db=mm9&position=chr11:18763628-18783731	chr11:18763628-18783731	Browse	104	10	0
Meis1	NM_010789	-143082	-4829	Downstream	http://genome.ucsc.edu/cgi-bin/hgTracks?org=mouse&db=mm9&position=chr11:18763747-18787454	chr11:18763747-18787454	Browse	3708	513	8
Meis1	NM_010789	-140526	-2273	Downstream	http://genome.ucsc.edu/cgi-bin/hgTracks?org=mouse&db=mm9&position=chr11:18768107-18788207	chr11:18768107-18788207	Browse	101	9	1
Meis1	NM_010789	-140276	-2023	Downstream	http://genome.ucsc.edu/cgi-bin/hgTracks?org=mouse&db=mm9&position=chr11:18768337-18788477	chr11:18768337-18788477	Browse	141	10	1
Meis1	NM_010789	-6013	132240	Intragenic	http://genome.ucsc.edu/cgi-bin/hgTracks?org=mouse&db=mm9&position=chr11:18902543-18922797	chr11:18902543-18922797	Browse	255	24	0
Meis1	NM_010789	-3551	134702	Intragenic	http://genome.ucsc.edu/cgi-bin/hgTracks?org=mouse&db=mm9&position=chr11:18902954-18927310	chr11:18902954-18927310	Browse	4357	767	8
Meis1	NM_010789	509	138762	Upstream	http://genome.ucsc.edu/cgi-bin/hgTracks?org=mouse&db=mm9&position=chr11:18908387-18929996	chr11:18908387-18929996	Browse	1610	235	2
Meis1	NM_010789	1498	139751	Upstream	http://genome.ucsc.edu/cgi-bin/hgTracks?org=mouse&db=mm9&position=chr11:18910015-18930346	chr11:18910015-18930346	Browse	332	32	1
Meis1	NM_010789	1782	140035	Upstream	http://genome.ucsc.edu/cgi-bin/hgTracks?org=mouse&db=mm9&position=chr11:18910366-18930564	chr11:18910366-18930564	Browse	199	17	2
Meis1	NM_010789	2169	140422	Upstream	http://genome.ucsc.edu/cgi-bin/hgTracks?org=mouse&db=mm9&position=chr11:18910760-18930943	chr11:18910760-18930943	Browse	184	16	0
Meis1	NM_010789	2603	140856	Upstream	http://genome.ucsc.edu/cgi-bin/hgTracks?org=mouse&db=mm9&position=chr11:18911064-18931508	chr11:18911064-18931508	Browse	445	47	0
Meis1	NM_010789	8138	146391	Upstream	http://genome.ucsc.edu/cgi-bin/hgTracks?org=mouse&db=mm9&position=chr11:18916475-18937166	chr11:18916475-18937166	Browse	692	73	0
Otx1	NM_011023	-8794	-1906	Downstream	http://genome.ucsc.edu/cgi-bin/hgTracks?org=mouse&db=mm9&position=chr11:21882618-21903102	chr11:21882618-21903102	Browse	485	60	1
Otx1	NM_011023	-8217	-1329	Downstream	http://genome.ucsc.edu/cgi-bin/hgTracks?org=mouse&db=mm9&position=chr11:21883374-21903500	chr11:21883374-21903500	Browse	127	10	1
Otx1	NM_011023	-5357	1531	Intragenic	http://genome.ucsc.edu/cgi-bin/hgTracks?org=mouse&db=mm9&position=chr11:21883612-21908981	chr11:21883612-21908981	Browse	5370	1172	12
Otx1	NM_011023	-1616	5272	Intragenic	http://genome.ucsc.edu/cgi-bin/hgTracks?org=mouse&db=mm9&position=chr11:21889108-21910968	chr11:21889108-21910968	Browse	1861	335	1
Otx1	NM_011023	-309	6579	Intragenic	http://genome.ucsc.edu/cgi-bin/hgTracks?org=mouse&db=mm9&position=chr11:21890976-21911713	chr11:21890976-21911713	Browse	738	90	0
Otx1	NM_011023	1306	8194	Upstream	http://genome.ucsc.edu/cgi-bin/hgTracks?org=mouse&db=mm9&position=chr11:21891988-21913932	chr11:21891988-21913932	Browse	1945	465	7
Ehbp1	NM_153078	-281454	-1443	Downstream	http://genome.ucsc.edu/cgi-bin/hgTracks?org=mouse&db=mm9&position=chr11:21894268-21914505	chr11:21894268-21914505	Browse	238	24	0
Ehbp1	NM_153078	-280960	-949	Downstream	http://genome.ucsc.edu/cgi-bin/hgTracks?org=mouse&db=mm9&position=chr11:21894797-21914964	chr11:21894797-21914964	Browse	168	11	0
Ehbp1	NM_153078	-280368	-357	Downstream	http://genome.ucsc.edu/cgi-bin/hgTracks?org=mouse&db=mm9&position=chr11:21895423-21915523	chr11:21895423-21915523	Browse	101	9	1
Ehbp1	NM_153078	-280223	-212	Downstream	http://genome.ucsc.edu/cgi-bin/hgTracks?org=mouse&db=mm9&position=chr11:21895566-21915669	chr11:21895566-21915669	Browse	104	10	0
1700093K21Rik	NM_001110133	5398	9138	Upstream	http://genome.ucsc.edu/cgi-bin/hgTracks?org=mouse&db=mm9&position=chr11:23415284-23435396	chr11:23415284-23435396	Browse	113	10	0
Rel	NM_009044	-1041	28201	Intragenic	http://genome.ucsc.edu/cgi-bin/hgTracks?org=mouse&db=mm9&position=chr11:23659859-23679998	chr11:23659859-23679998	Browse	140	11	0
Bcl11a	NM_016707	684	-94394	Intragenic	http://genome.ucsc.edu/cgi-bin/hgTracks?org=mouse&db=mm9&position=chr11:23968405-23989195	chr11:23968405-23989195	Browse	791	113	2
Bcl11a	NM_016707	1495	-93583	Intragenic	http://genome.ucsc.edu/cgi-bin/hgTracks?org=mouse&db=mm9&position=chr11:23969417-23989805	chr11:23969417-23989805	Browse	389	49	1
Bcl11a	NM_016707	2022	-93056	Intragenic	http://genome.ucsc.edu/cgi-bin/hgTracks?org=mouse&db=mm9&position=chr11:23969816-23990459	chr11:23969816-23990459	Browse	644	76	2
Bcl11a	NM_016707	3386	-91692	Intragenic	http://genome.ucsc.edu/cgi-bin/hgTracks?org=mouse&db=mm9&position=chr11:23971386-23991618	chr11:23971386-23991618	Browse	233	21	1
Bcl11a	NM_016707	3741	-91337	Intragenic	http://genome.ucsc.edu/cgi-bin/hgTracks?org=mouse&db=mm9&position=chr11:23971775-23991939	chr11:23971775-23991939	Browse	165	13	1
Bcl11a	NM_016707	86477	-8601	Intragenic	http://genome.ucsc.edu/cgi-bin/hgTracks?org=mouse&db=mm9&position=chr11:24054362-24074824	chr11:24054362-24074824	Browse	463	41	0
Bcl11a	NM_016707	86900	-8178	Intragenic	http://genome.ucsc.edu/cgi-bin/hgTracks?org=mouse&db=mm9&position=chr11:24054966-24075066	chr11:24054966-24075066	Browse	101	9	1
4931440F15Rik	NM_176829	-859	2415	Intragenic	http://genome.ucsc.edu/cgi-bin/hgTracks?org=mouse&db=mm9&position=chr11:29714738-29734880	chr11:29714738-29734880	Browse	143	11	0
Stc2	NM_011491	1012	11633	Upstream	http://genome.ucsc.edu/cgi-bin/hgTracks?org=mouse&db=mm9&position=chr11:31261010-31281135	chr11:31261010-31281135	Browse	126	11	0
Tlx3	NM_019916	-9499	-7318	Downstream	http://genome.ucsc.edu/cgi-bin/hgTracks?org=mouse&db=mm9&position=chr11:33083834-33104085	chr11:33083834-33104085	Browse	252	19	2
Gabra1	NM_010250	-533	50918	Intragenic	http://genome.ucsc.edu/cgi-bin/hgTracks?org=mouse&db=mm9&position=chr11:41985841-42005957	chr11:41985841-42005957	Browse	117	9	1
Ebf1	NM_007897	-6518	-393557	Upstream	http://genome.ucsc.edu/cgi-bin/hgTracks?org=mouse&db=mm9&position=chr11:44414816-44435418	chr11:44414816-44435418	Browse	603	66	0
Ebf1	NM_007897	-5125	-392164	Upstream	http://genome.ucsc.edu/cgi-bin/hgTracks?org=mouse&db=mm9&position=chr11:44415613-44437407	chr11:44415613-44437407	Browse	1795	267	5
Ebf1	NM_007897	-1369	-388408	Upstream	http://genome.ucsc.edu/cgi-bin/hgTracks?org=mouse&db=mm9&position=chr11:44419585-44440946	chr11:44419585-44440946	Browse	1362	205	3
Ebf1	NM_007897	-571	-387610	Upstream	http://genome.ucsc.edu/cgi-bin/hgTracks?org=mouse&db=mm9&position=chr11:44420967-44441161	chr11:44420967-44441161	Browse	195	16	2
Ebf1	NM_007897	-39	-387078	Upstream	http://genome.ucsc.edu/cgi-bin/hgTracks?org=mouse&db=mm9&position=chr11:44421352-44441840	chr11:44421352-44441840	Browse	489	54	1
Ebf1	NM_007897	481	-386558	Intragenic	http://genome.ucsc.edu/cgi-bin/hgTracks?org=mouse&db=mm9&position=chr11:44421880-44442352	chr11:44421880-44442352	Browse	473	62	1
Ebf1	NM_007897	1968	-385071	Intragenic	http://genome.ucsc.edu/cgi-bin/hgTracks?org=mouse&db=mm9&position=chr11:44422465-44444741	chr11:44422465-44444741	Browse	2277	371	4
Ebf1	NM_007897	3668	-383371	Intragenic	http://genome.ucsc.edu/cgi-bin/hgTracks?org=mouse&db=mm9&position=chr11:44425227-44445379	chr11:44425227-44445379	Browse	153	13	1
Ebf1	NM_007897	245896	-141143	Intragenic	http://genome.ucsc.edu/cgi-bin/hgTracks?org=mouse&db=mm9&position=chr11:44667443-44687619	chr11:44667443-44687619	Browse	177	14	1
Sox30	NM_173384	-330	-38014	Upstream	http://genome.ucsc.edu/cgi-bin/hgTracks?org=mouse&db=mm9&position=chr11:45783322-45803639	chr11:45783322-45803639	Browse	318	29	1
Sgcd	NM_011891	608977	1009497	Upstream	http://genome.ucsc.edu/cgi-bin/hgTracks?org=mouse&db=mm9&position=chr11:47791637-47811925	chr11:47791637-47811925	Browse	289	24	2
Btnl9	NM_172793	-17928	837	Intragenic	http://genome.ucsc.edu/cgi-bin/hgTracks?org=mouse&db=mm9&position=chr11:48972579-48992747	chr11:48972579-48992747	Browse	169	14	0
Flt4	NM_008029	-441	-42944	Upstream	http://genome.ucsc.edu/cgi-bin/hgTracks?org=mouse&db=mm9&position=chr11:49412721-49432853	chr11:49412721-49432853	Browse	133	12	0
Rnf130	NM_021540	-615	-80018	Upstream	http://genome.ucsc.edu/cgi-bin/hgTracks?org=mouse&db=mm9&position=chr11:49828155-49848279	chr11:49828155-49848279	Browse	125	10	1
Adamts2	NM_175643	-989	-202954	Upstream	http://genome.ucsc.edu/cgi-bin/hgTracks?org=mouse&db=mm9&position=chr11:50404520-50424673	chr11:50404520-50424673	Browse	154	14	0
Adamts2	NM_175643	-790	-202755	Upstream	http://genome.ucsc.edu/cgi-bin/hgTracks?org=mouse&db=mm9&position=chr11:50404713-50424878	chr11:50404713-50424878	Browse	166	13	1
Adamts2	NM_175643	-531	-202496	Upstream	http://genome.ucsc.edu/cgi-bin/hgTracks?org=mouse&db=mm9&position=chr11:50404981-50425129	chr11:50404981-50425129	Browse	149	11	1
Adamts2	NM_175643	604	-201361	Intragenic	http://genome.ucsc.edu/cgi-bin/hgTracks?org=mouse&db=mm9&position=chr11:50406094-50426285	chr11:50406094-50426285	Browse	192	16	0
Adamts2	NM_175643	942	-201023	Intragenic	http://genome.ucsc.edu/cgi-bin/hgTracks?org=mouse&db=mm9&position=chr11:50406305-50426751	chr11:50406305-50426751	Browse	447	47	1
Adamts2	NM_175643	1834	-200131	Intragenic	http://genome.ucsc.edu/cgi-bin/hgTracks?org=mouse&db=mm9&position=chr11:50407357-50427483	chr11:50407357-50427483	Browse	127	11	1
Grm6	NM_173372	-6516	-15901	Upstream	http://genome.ucsc.edu/cgi-bin/hgTracks?org=mouse&db=mm9&position=chr11:50653658-50673959	chr11:50653658-50673959	Browse	302	26	1
Grm6	NM_173372	-5881	-15266	Upstream	http://genome.ucsc.edu/cgi-bin/hgTracks?org=mouse&db=mm9&position=chr11:50654313-50674574	chr11:50654313-50674574	Browse	262	25	1
Grm6	NM_173372	-5165	-14550	Upstream	http://genome.ucsc.edu/cgi-bin/hgTracks?org=mouse&db=mm9&position=chr11:50655017-50675303	chr11:50655017-50675303	Browse	287	27	0
BC049762	NM_177567	-70	9231	Intragenic	http://genome.ucsc.edu/cgi-bin/hgTracks?org=mouse&db=mm9&position=chr11:51066285-51086480	chr11:51066285-51086480	Browse	196	16	1
Tcf7	NM_009331	1798	31445	Upstream	http://genome.ucsc.edu/cgi-bin/hgTracks?org=mouse&db=mm9&position=chr11:52087468-52107632	chr11:52087468-52107632	Browse	165	11	1
Fstl4	NM_177059	-475	-423117	Upstream	http://genome.ucsc.edu/cgi-bin/hgTracks?org=mouse&db=mm9&position=chr11:52567604-52587859	chr11:52567604-52587859	Browse	256	26	0
Fstl4	NM_177059	-256	-422898	Upstream	http://genome.ucsc.edu/cgi-bin/hgTracks?org=mouse&db=mm9&position=chr11:52567889-52588012	chr11:52567889-52588012	Browse	124	12	0
Fstl4	NM_177059	388	-422254	Intragenic	http://genome.ucsc.edu/cgi-bin/hgTracks?org=mouse&db=mm9&position=chr11:52568478-52588712	chr11:52568478-52588712	Browse	235	19	1
Fstl4	NM_177059	886	-421756	Intragenic	http://genome.ucsc.edu/cgi-bin/hgTracks?org=mouse&db=mm9&position=chr11:52568749-52589436	chr11:52568749-52589436	Browse	688	73	0
Shroom1	NM_027917	6228	-4323	Intragenic	http://genome.ucsc.edu/cgi-bin/hgTracks?org=mouse&db=mm9&position=chr11:53266879-53286989	chr11:53266879-53286989	Browse	111	9	1
Shroom1	NM_027917	6430	-4121	Intragenic	http://genome.ucsc.edu/cgi-bin/hgTracks?org=mouse&db=mm9&position=chr11:53267001-53287271	chr11:53267001-53287271	Browse	271	25	1
Shroom1	NM_027917	6819	-3732	Intragenic	http://genome.ucsc.edu/cgi-bin/hgTracks?org=mouse&db=mm9&position=chr11:53267390-53287660	chr11:53267390-53287660	Browse	271	23	1
Ankrd43	NM_183173	-1500	2118	Intragenic	http://genome.ucsc.edu/cgi-bin/hgTracks?org=mouse&db=mm9&position=chr11:53282018-53302375	chr11:53282018-53302375	Browse	358	36	0
Ankrd43	NM_183173	-1135	2483	Intragenic	http://genome.ucsc.edu/cgi-bin/hgTracks?org=mouse&db=mm9&position=chr11:53282465-53302658	chr11:53282465-53302658	Browse	194	18	0
Ankrd43	NM_183173	-928	2690	Intragenic	http://genome.ucsc.edu/cgi-bin/hgTracks?org=mouse&db=mm9&position=chr11:53282678-53302860	chr11:53282678-53302860	Browse	183	15	0
Ankrd43	NM_183173	-709	2909	Intragenic	http://genome.ucsc.edu/cgi-bin/hgTracks?org=mouse&db=mm9&position=chr11:53282861-53303114	chr11:53282861-53303114	Browse	254	27	1
Ankrd43	NM_183173	-191	3427	Intragenic	http://genome.ucsc.edu/cgi-bin/hgTracks?org=mouse&db=mm9&position=chr11:53283412-53303599	chr11:53283412-53303599	Browse	188	16	0
39692	NM_033144	-700	-24997	Upstream	http://genome.ucsc.edu/cgi-bin/hgTracks?org=mouse&db=mm9&position=chr11:53322549-53342652	chr11:53322549-53342652	Browse	104	9	1
Slc22a21	NM_019723	-234	28970	Intragenic	http://genome.ucsc.edu/cgi-bin/hgTracks?org=mouse&db=mm9&position=chr11:53783123-53803466	chr11:53783123-53803466	Browse	344	34	0
Hand1	NM_008213	-4788	-1353	Downstream	http://genome.ucsc.edu/cgi-bin/hgTracks?org=mouse&db=mm9&position=chr11:57630810-57650911	chr11:57630810-57650911	Browse	102	10	0
Hand1	NM_008213	-3969	-534	Downstream	http://genome.ucsc.edu/cgi-bin/hgTracks?org=mouse&db=mm9&position=chr11:57631246-57652113	chr11:57631246-57652113	Browse	868	142	0
Hand1	NM_008213	-2532	903	Intragenic	http://genome.ucsc.edu/cgi-bin/hgTracks?org=mouse&db=mm9&position=chr11:57632153-57654081	chr11:57632153-57654081	Browse	1929	287	6
Hand1	NM_008213	-1432	2003	Intragenic	http://genome.ucsc.edu/cgi-bin/hgTracks?org=mouse&db=mm9&position=chr11:57634133-57654300	chr11:57634133-57654300	Browse	168	14	1
Hand1	NM_008213	-537	2898	Intragenic	http://genome.ucsc.edu/cgi-bin/hgTracks?org=mouse&db=mm9&position=chr11:57634390-57655833	chr11:57634390-57655833	Browse	1444	155	4
Hand1	NM_008213	463	3898	Upstream	http://genome.ucsc.edu/cgi-bin/hgTracks?org=mouse&db=mm9&position=chr11:57635855-57656369	chr11:57635855-57656369	Browse	515	52	1
Hand1	NM_008213	1205	4640	Upstream	http://genome.ucsc.edu/cgi-bin/hgTracks?org=mouse&db=mm9&position=chr11:57636529-57657179	chr11:57636529-57657179	Browse	651	74	1
Hand1	NM_008213	1894	5329	Upstream	http://genome.ucsc.edu/cgi-bin/hgTracks?org=mouse&db=mm9&position=chr11:57637475-57657611	chr11:57637475-57657611	Browse	137	13	1
A230051G13Rik	NM_173785	-28434	-20060	Downstream	http://genome.ucsc.edu/cgi-bin/hgTracks?org=mouse&db=mm9&position=chr11:58938555-58959065	chr11:58938555-58959065	Browse	511	53	3
A230051G13Rik	NM_173785	-27768	-19394	Downstream	http://genome.ucsc.edu/cgi-bin/hgTracks?org=mouse&db=mm9&position=chr11:58939415-58959537	chr11:58939415-58959537	Browse	123	12	1
Wnt3a	NM_009522	-1494	41217	Intragenic	http://genome.ucsc.edu/cgi-bin/hgTracks?org=mouse&db=mm9&position=chr11:59092663-59112856	chr11:59092663-59112856	Browse	194	17	1
Wnt3a	NM_009522	-779	41932	Intragenic	http://genome.ucsc.edu/cgi-bin/hgTracks?org=mouse&db=mm9&position=chr11:59092966-59113983	chr11:59092966-59113983	Browse	1018	157	0
Wnt3a	NM_009522	-186	42525	Intragenic	http://genome.ucsc.edu/cgi-bin/hgTracks?org=mouse&db=mm9&position=chr11:59094000-59114136	chr11:59094000-59114136	Browse	137	13	0
Wnt3a	NM_009522	391	43102	Upstream	http://genome.ucsc.edu/cgi-bin/hgTracks?org=mouse&db=mm9&position=chr11:59094514-59114775	chr11:59094514-59114775	Browse	262	25	0
Wnt9a	NM_139298	-648	-27271	Upstream	http://genome.ucsc.edu/cgi-bin/hgTracks?org=mouse&db=mm9&position=chr11:59109698-59129867	chr11:59109698-59129867	Browse	170	15	1
Wnt9a	NM_139298	710	-25913	Intragenic	http://genome.ucsc.edu/cgi-bin/hgTracks?org=mouse&db=mm9&position=chr11:59111060-59131222	chr11:59111060-59131222	Browse	163	16	0
Wnt9a	NM_139298	877	-25746	Intragenic	http://genome.ucsc.edu/cgi-bin/hgTracks?org=mouse&db=mm9&position=chr11:59111241-59131374	chr11:59111241-59131374	Browse	134	11	0
Rasd1	NM_009026	-606	1154	Intragenic	http://genome.ucsc.edu/cgi-bin/hgTracks?org=mouse&db=mm9&position=chr11:59767786-59787890	chr11:59767786-59787890	Browse	105	9	1
Rasd1	NM_009026	-296	1464	Intragenic	http://genome.ucsc.edu/cgi-bin/hgTracks?org=mouse&db=mm9&position=chr11:59768021-59788274	chr11:59768021-59788274	Browse	254	22	2
Kcnj12	NM_010603	-42737	-48065	Upstream	http://genome.ucsc.edu/cgi-bin/hgTracks?org=mouse&db=mm9&position=chr11:60826431-60846705	chr11:60826431-60846705	Browse	275	28	1
Kcnj12	NM_010603	-42462	-47790	Upstream	http://genome.ucsc.edu/cgi-bin/hgTracks?org=mouse&db=mm9&position=chr11:60826744-60846942	chr11:60826744-60846942	Browse	199	19	0
Kcnj12	NM_010603	-42289	-47617	Upstream	http://genome.ucsc.edu/cgi-bin/hgTracks?org=mouse&db=mm9&position=chr11:60826966-60847065	chr11:60826966-60847065	Browse	100	9	1
2310040C09Rik	NM_178618	-641	-26182	Upstream	http://genome.ucsc.edu/cgi-bin/hgTracks?org=mouse&db=mm9&position=chr11:61487195-61507344	chr11:61487195-61507344	Browse	150	13	0
2310040C09Rik	NM_178618	124	-25417	Intragenic	http://genome.ucsc.edu/cgi-bin/hgTracks?org=mouse&db=mm9&position=chr11:61487982-61508088	chr11:61487982-61508088	Browse	107	9	1
Adora2b	NM_007413	688	-16781	Intragenic	http://genome.ucsc.edu/cgi-bin/hgTracks?org=mouse&db=mm9&position=chr11:62053102-62073243	chr11:62053102-62073243	Browse	142	11	0
Pigl	NM_001039536	53533	-1908	Intragenic	http://genome.ucsc.edu/cgi-bin/hgTracks?org=mouse&db=mm9&position=chr11:62315395-62335593	chr11:62315395-62335593	Browse	199	18	1
Pmp22	NM_008885	820	-27217	Intragenic	http://genome.ucsc.edu/cgi-bin/hgTracks?org=mouse&db=mm9&position=chr11:62935718-62955944	chr11:62935718-62955944	Browse	227	25	1
Pmp22	NM_008885	1798	-26239	Intragenic	http://genome.ucsc.edu/cgi-bin/hgTracks?org=mouse&db=mm9&position=chr11:62936756-62956861	chr11:62936756-62956861	Browse	106	10	0
Hs3st3b1	NM_018805	-3409	34183	Intragenic	http://genome.ucsc.edu/cgi-bin/hgTracks?org=mouse&db=mm9&position=chr11:63722316-63742438	chr11:63722316-63742438	Browse	123	10	0
Hs3st3b1	NM_018805	-3235	34357	Intragenic	http://genome.ucsc.edu/cgi-bin/hgTracks?org=mouse&db=mm9&position=chr11:63722496-63742605	chr11:63722496-63742605	Browse	110	10	0
Hs3st3b1	NM_018805	-1537	36055	Intragenic	http://genome.ucsc.edu/cgi-bin/hgTracks?org=mouse&db=mm9&position=chr11:63723205-63745292	chr11:63723205-63745292	Browse	2088	274	7
Hs3st3b1	NM_018805	336	37928	Upstream	http://genome.ucsc.edu/cgi-bin/hgTracks?org=mouse&db=mm9&position=chr11:63726013-63746230	chr11:63726013-63746230	Browse	218	20	1
Hs3st3b1	NM_018805	742	38334	Upstream	http://genome.ucsc.edu/cgi-bin/hgTracks?org=mouse&db=mm9&position=chr11:63726283-63746772	chr11:63726283-63746772	Browse	490	52	1
Hs3st3b1	NM_018805	1699	39291	Upstream	http://genome.ucsc.edu/cgi-bin/hgTracks?org=mouse&db=mm9&position=chr11:63726841-63748129	chr11:63726841-63748129	Browse	1289	129	4
Hs3st3b1	NM_018805	2470	40062	Upstream	http://genome.ucsc.edu/cgi-bin/hgTracks?org=mouse&db=mm9&position=chr11:63728183-63748329	chr11:63728183-63748329	Browse	147	14	0
Hs3st3a1	NM_178870	213	-87291	Intragenic	http://genome.ucsc.edu/cgi-bin/hgTracks?org=mouse&db=mm9&position=chr11:64238910-64259181	chr11:64238910-64259181	Browse	272	24	0
Hs3st3a1	NM_178870	480	-87024	Intragenic	http://genome.ucsc.edu/cgi-bin/hgTracks?org=mouse&db=mm9&position=chr11:64239215-64259410	chr11:64239215-64259410	Browse	196	17	0
Hs3st3a1	NM_178870	743	-86761	Intragenic	http://genome.ucsc.edu/cgi-bin/hgTracks?org=mouse&db=mm9&position=chr11:64239438-64259714	chr11:64239438-64259714	Browse	277	26	0
Hs3st3a1	NM_178870	1214	-86290	Intragenic	http://genome.ucsc.edu/cgi-bin/hgTracks?org=mouse&db=mm9&position=chr11:64239960-64260133	chr11:64239960-64260133	Browse	174	16	0
Gm879	NM_001034874	-806	313592	Intragenic	http://genome.ucsc.edu/cgi-bin/hgTracks?org=mouse&db=mm9&position=chr11:66328410-66349233	chr11:66328410-66349233	Browse	824	100	3
Gm879	NM_001034874	323	314721	Upstream	http://genome.ucsc.edu/cgi-bin/hgTracks?org=mouse&db=mm9&position=chr11:66329863-66350039	chr11:66329863-66350039	Browse	177	16	0
Gm879	NM_001034874	515	314913	Upstream	http://genome.ucsc.edu/cgi-bin/hgTracks?org=mouse&db=mm9&position=chr11:66330066-66350219	chr11:66330066-66350219	Browse	154	12	0
Gm879	NM_001034874	827	315225	Upstream	http://genome.ucsc.edu/cgi-bin/hgTracks?org=mouse&db=mm9&position=chr11:66330264-66350646	chr11:66330264-66350646	Browse	383	44	2
Myh4	NM_010855	21103	-1315	Intragenic	http://genome.ucsc.edu/cgi-bin/hgTracks?org=mouse&db=mm9&position=chr11:67062565-67082700	chr11:67062565-67082700	Browse	136	11	0
Ntn1	NM_008744	-2101	175362	Intragenic	http://genome.ucsc.edu/cgi-bin/hgTracks?org=mouse&db=mm9&position=chr11:68188176-68208277	chr11:68188176-68208277	Browse	102	9	1
Ntn1	NM_008744	-1906	175557	Intragenic	http://genome.ucsc.edu/cgi-bin/hgTracks?org=mouse&db=mm9&position=chr11:68188345-68208499	chr11:68188345-68208499	Browse	155	13	1
Ntn1	NM_008744	-1652	175811	Intragenic	http://genome.ucsc.edu/cgi-bin/hgTracks?org=mouse&db=mm9&position=chr11:68188606-68208746	chr11:68188606-68208746	Browse	141	11	0
Ntn1	NM_008744	-1390	176073	Intragenic	http://genome.ucsc.edu/cgi-bin/hgTracks?org=mouse&db=mm9&position=chr11:68188778-68209097	chr11:68188778-68209097	Browse	320	30	1
Ntn1	NM_008744	-1113	176350	Intragenic	http://genome.ucsc.edu/cgi-bin/hgTracks?org=mouse&db=mm9&position=chr11:68189129-68209301	chr11:68189129-68209301	Browse	173	15	0
Ntn1	NM_008744	-241	177222	Intragenic	http://genome.ucsc.edu/cgi-bin/hgTracks?org=mouse&db=mm9&position=chr11:68190032-68210142	chr11:68190032-68210142	Browse	111	11	0
Ntn1	NM_008744	2622	180085	Upstream	http://genome.ucsc.edu/cgi-bin/hgTracks?org=mouse&db=mm9&position=chr11:68192878-68213022	chr11:68192878-68213022	Browse	145	11	1
Ntn1	NM_008744	12393	189856	Upstream	http://genome.ucsc.edu/cgi-bin/hgTracks?org=mouse&db=mm9&position=chr11:68202655-68222787	chr11:68202655-68222787	Browse	133	11	1
Arhgef15	NM_177566	-9223	4482	Intragenic	http://genome.ucsc.edu/cgi-bin/hgTracks?org=mouse&db=mm9&position=chr11:68751082-68771191	chr11:68751082-68771191	Browse	110	9	1
Arhgef15	NM_177566	-9045	4660	Intragenic	http://genome.ucsc.edu/cgi-bin/hgTracks?org=mouse&db=mm9&position=chr11:68751232-68771397	chr11:68751232-68771397	Browse	166	13	1
Arhgef15	NM_177566	-3472	10233	Intragenic	http://genome.ucsc.edu/cgi-bin/hgTracks?org=mouse&db=mm9&position=chr11:68756837-68776938	chr11:68756837-68776938	Browse	102	9	1
Arhgef15	NM_177566	-2548	11157	Intragenic	http://genome.ucsc.edu/cgi-bin/hgTracks?org=mouse&db=mm9&position=chr11:68757588-68778035	chr11:68757588-68778035	Browse	448	51	0
Arhgef15	NM_177566	-2182	11523	Intragenic	http://genome.ucsc.edu/cgi-bin/hgTracks?org=mouse&db=mm9&position=chr11:68758102-68778254	chr11:68758102-68778254	Browse	153	14	1
Arhgef15	NM_177566	-1987	11718	Intragenic	http://genome.ucsc.edu/cgi-bin/hgTracks?org=mouse&db=mm9&position=chr11:68758307-68778439	chr11:68758307-68778439	Browse	133	12	0
Arhgef15	NM_177566	-1730	11975	Intragenic	http://genome.ucsc.edu/cgi-bin/hgTracks?org=mouse&db=mm9&position=chr11:68758555-68778705	chr11:68758555-68778705	Browse	151	14	0
Arhgef15	NM_177566	-57	13648	Intragenic	http://genome.ucsc.edu/cgi-bin/hgTracks?org=mouse&db=mm9&position=chr11:68760250-68780355	chr11:68760250-68780355	Browse	106	9	1
Gucy2e	NM_008192	-1327	12678	Intragenic	http://genome.ucsc.edu/cgi-bin/hgTracks?org=mouse&db=mm9&position=chr11:69039147-69059246	chr11:69039147-69059246	Browse	100	9	1
Cntrob	NM_172560	-7490	16888	Intragenic	http://genome.ucsc.edu/cgi-bin/hgTracks?org=mouse&db=mm9&position=chr11:69119662-69140107	chr11:69119662-69140107	Browse	446	63	5
Kcnab3	NM_010599	210	-6574	Intragenic	http://genome.ucsc.edu/cgi-bin/hgTracks?org=mouse&db=mm9&position=chr11:69129914-69150023	chr11:69129914-69150023	Browse	110	10	0
Chd3	NM_146019	-29300	-3146	Downstream	http://genome.ucsc.edu/cgi-bin/hgTracks?org=mouse&db=mm9&position=chr11:69143450-69163805	chr11:69143450-69163805	Browse	356	35	1
Chd3	NM_146019	-28928	-2774	Downstream	http://genome.ucsc.edu/cgi-bin/hgTracks?org=mouse&db=mm9&position=chr11:69143891-69164109	chr11:69143891-69164109	Browse	219	22	1
Chd3	NM_146019	-28448	-2294	Downstream	http://genome.ucsc.edu/cgi-bin/hgTracks?org=mouse&db=mm9&position=chr11:69144361-69164599	chr11:69144361-69164599	Browse	239	21	0
Chd3	NM_146019	-28189	-2035	Downstream	http://genome.ucsc.edu/cgi-bin/hgTracks?org=mouse&db=mm9&position=chr11:69144612-69164865	chr11:69144612-69164865	Browse	254	21	0
Chd3	NM_146019	-1729	24425	Intragenic	http://genome.ucsc.edu/cgi-bin/hgTracks?org=mouse&db=mm9&position=chr11:69170936-69191461	chr11:69170936-69191461	Browse	526	53	4
Jmjd3	NM_001017426	-3197	11961	Intragenic	http://genome.ucsc.edu/cgi-bin/hgTracks?org=mouse&db=mm9&position=chr11:69213580-69234380	chr11:69213580-69234380	Browse	801	91	2
Atp1b2	NM_013415	-1454	4757	Intragenic	http://genome.ucsc.edu/cgi-bin/hgTracks?org=mouse&db=mm9&position=chr11:69407928-69428088	chr11:69407928-69428088	Browse	161	11	1
Atp1b2	NM_013415	-486	5725	Intragenic	http://genome.ucsc.edu/cgi-bin/hgTracks?org=mouse&db=mm9&position=chr11:69408924-69429027	chr11:69408924-69429027	Browse	104	10	0
Atp1b2	NM_013415	-230	5981	Intragenic	http://genome.ucsc.edu/cgi-bin/hgTracks?org=mouse&db=mm9&position=chr11:69409158-69429305	chr11:69409158-69429305	Browse	148	11	0
Fgf11	NM_010198	844	4268	Upstream	http://genome.ucsc.edu/cgi-bin/hgTracks?org=mouse&db=mm9&position=chr11:69605890-69626052	chr11:69605890-69626052	Browse	163	12	1
Bcl6b	NM_007528	-3094	2500	Intragenic	http://genome.ucsc.edu/cgi-bin/hgTracks?org=mouse&db=mm9&position=chr11:70030065-70050192	chr11:70030065-70050192	Browse	128	10	1
Bcl6b	NM_007528	-693	4901	Intragenic	http://genome.ucsc.edu/cgi-bin/hgTracks?org=mouse&db=mm9&position=chr11:70032465-70052595	chr11:70032465-70052595	Browse	131	12	0
Bcl6b	NM_007528	383	5977	Upstream	http://genome.ucsc.edu/cgi-bin/hgTracks?org=mouse&db=mm9&position=chr11:70033476-70053735	chr11:70033476-70053735	Browse	260	23	0
Alox12	NM_007440	-917	12970	Intragenic	http://genome.ucsc.edu/cgi-bin/hgTracks?org=mouse&db=mm9&position=chr11:70057860-70077991	chr11:70057860-70077991	Browse	132	12	0
Wscd1	NM_177618	-144	-39088	Upstream	http://genome.ucsc.edu/cgi-bin/hgTracks?org=mouse&db=mm9&position=chr11:71553961-71574159	chr11:71553961-71574159	Browse	199	16	1
Wscd1	NM_177618	103	-38841	Intragenic	http://genome.ucsc.edu/cgi-bin/hgTracks?org=mouse&db=mm9&position=chr11:71554254-71574359	chr11:71554254-71574359	Browse	106	10	0
Pitpnm3	NM_001024927	-1098	87264	Intragenic	http://genome.ucsc.edu/cgi-bin/hgTracks?org=mouse&db=mm9&position=chr11:71938211-71958374	chr11:71938211-71958374	Browse	164	13	1
Pitpnm3	NM_001024927	-575	87787	Intragenic	http://genome.ucsc.edu/cgi-bin/hgTracks?org=mouse&db=mm9&position=chr11:71938723-71958908	chr11:71938723-71958908	Browse	186	17	0
Pitpnm3	NM_001024927	235	88597	Upstream	http://genome.ucsc.edu/cgi-bin/hgTracks?org=mouse&db=mm9&position=chr11:71939571-71959681	chr11:71939571-71959681	Browse	111	11	0
Pitpnm3	NM_001024927	402	88764	Upstream	http://genome.ucsc.edu/cgi-bin/hgTracks?org=mouse&db=mm9&position=chr11:71939741-71959845	chr11:71939741-71959845	Browse	105	10	0
Pitpnm3	NM_001024927	707	89069	Upstream	http://genome.ucsc.edu/cgi-bin/hgTracks?org=mouse&db=mm9&position=chr11:71939904-71960292	chr11:71939904-71960292	Browse	389	33	5
Slc13a5	NM_001004148	-274	24248	Intragenic	http://genome.ucsc.edu/cgi-bin/hgTracks?org=mouse&db=mm9&position=chr11:72069648-72090016	chr11:72069648-72090016	Browse	369	35	1
Atp2a3	NM_016745	-767	-32552	Upstream	http://genome.ucsc.edu/cgi-bin/hgTracks?org=mouse&db=mm9&position=chr11:72763925-72784052	chr11:72763925-72784052	Browse	128	11	0
Spata22	NM_001045531	24	-16280	Intragenic	http://genome.ucsc.edu/cgi-bin/hgTracks?org=mouse&db=mm9&position=chr11:73132998-73153533	chr11:73132998-73153533	Browse	536	62	4
Garnl4	NM_001015046	-68329	138347	Intragenic	http://genome.ucsc.edu/cgi-bin/hgTracks?org=mouse&db=mm9&position=chr11:74325279-74345383	chr11:74325279-74345383	Browse	105	10	0
Garnl4	NM_001015046	-68073	138603	Intragenic	http://genome.ucsc.edu/cgi-bin/hgTracks?org=mouse&db=mm9&position=chr11:74325472-74345701	chr11:74325472-74345701	Browse	230	24	1
Garnl4	NM_001015046	-67136	139540	Intragenic	http://genome.ucsc.edu/cgi-bin/hgTracks?org=mouse&db=mm9&position=chr11:74326460-74346587	chr11:74326460-74346587	Browse	128	12	0
Garnl4	NM_001015046	-66739	139937	Intragenic	http://genome.ucsc.edu/cgi-bin/hgTracks?org=mouse&db=mm9&position=chr11:74326827-74347014	chr11:74326827-74347014	Browse	188	18	0
Garnl4	NM_001015046	-66519	140157	Intragenic	http://genome.ucsc.edu/cgi-bin/hgTracks?org=mouse&db=mm9&position=chr11:74327080-74347201	chr11:74327080-74347201	Browse	122	11	0
Mnt	NM_010813	-704	-15506	Upstream	http://genome.ucsc.edu/cgi-bin/hgTracks?org=mouse&db=mm9&position=chr11:74633659-74653782	chr11:74633659-74653782	Browse	124	10	0
Hic1	NM_001098203	-2311	1277	Intragenic	http://genome.ucsc.edu/cgi-bin/hgTracks?org=mouse&db=mm9&position=chr11:74969149-74989536	chr11:74969149-74989536	Browse	388	39	0
Hic1	NM_001098203	-1959	1629	Intragenic	http://genome.ucsc.edu/cgi-bin/hgTracks?org=mouse&db=mm9&position=chr11:74969608-74989782	chr11:74969608-74989782	Browse	175	17	0
Hic1	NM_001098203	-525	3063	Intragenic	http://genome.ucsc.edu/cgi-bin/hgTracks?org=mouse&db=mm9&position=chr11:74970687-74991570	chr11:74970687-74991570	Browse	884	136	0
Hic1	NM_001098203	969	4557	Upstream	http://genome.ucsc.edu/cgi-bin/hgTracks?org=mouse&db=mm9&position=chr11:74972556-74992690	chr11:74972556-74992690	Browse	135	11	0
Hic1	NM_010430	-830	4861	Intragenic	http://genome.ucsc.edu/cgi-bin/hgTracks?org=mouse&db=mm9&position=chr11:74972796-74993057	chr11:74972796-74993057	Browse	262	25	0
Hic1	NM_010430	-463	5228	Intragenic	http://genome.ucsc.edu/cgi-bin/hgTracks?org=mouse&db=mm9&position=chr11:74973097-74993491	chr11:74973097-74993491	Browse	395	42	1
Hic1	NM_010430	467	6158	Upstream	http://genome.ucsc.edu/cgi-bin/hgTracks?org=mouse&db=mm9&position=chr11:74974171-74994276	chr11:74974171-74994276	Browse	106	9	1
Hic1	NM_010430	731	6422	Upstream	http://genome.ucsc.edu/cgi-bin/hgTracks?org=mouse&db=mm9&position=chr11:74974310-74994666	chr11:74974310-74994666	Browse	357	46	2
Hic1	NM_010430	1060	6751	Upstream	http://genome.ucsc.edu/cgi-bin/hgTracks?org=mouse&db=mm9&position=chr11:74974739-74994895	chr11:74974739-74994895	Browse	157	15	0
Hic1	NM_010430	1380	7071	Upstream	http://genome.ucsc.edu/cgi-bin/hgTracks?org=mouse&db=mm9&position=chr11:74974937-74995336	chr11:74974937-74995336	Browse	400	42	1
Hic1	NM_010430	1884	7575	Upstream	http://genome.ucsc.edu/cgi-bin/hgTracks?org=mouse&db=mm9&position=chr11:74975529-74995753	chr11:74975529-74995753	Browse	225	20	1
Rtn4rl1	NM_177708	-638	-74408	Upstream	http://genome.ucsc.edu/cgi-bin/hgTracks?org=mouse&db=mm9&position=chr11:74996801-75016910	chr11:74996801-75016910	Browse	110	10	0
Rtn4rl1	NM_177708	-385	-74155	Upstream	http://genome.ucsc.edu/cgi-bin/hgTracks?org=mouse&db=mm9&position=chr11:74997049-75017168	chr11:74997049-75017168	Browse	120	11	0
Rtn4rl1	NM_177708	116	-73654	Intragenic	http://genome.ucsc.edu/cgi-bin/hgTracks?org=mouse&db=mm9&position=chr11:74997527-75017692	chr11:74997527-75017692	Browse	166	15	0
Rtn4rl1	NM_177708	614	-73156	Intragenic	http://genome.ucsc.edu/cgi-bin/hgTracks?org=mouse&db=mm9&position=chr11:74997772-75018444	chr11:74997772-75018444	Browse	673	81	1
Doc2b	NM_007873	282	27250	Upstream	http://genome.ucsc.edu/cgi-bin/hgTracks?org=mouse&db=mm9&position=chr11:75599742-75619939	chr11:75599742-75619939	Browse	198	18	0
A830053O21Rik	NM_177182	-6311	-7518	Upstream	http://genome.ucsc.edu/cgi-bin/hgTracks?org=mouse&db=mm9&position=chr11:76469561-76489758	chr11:76469561-76489758	Browse	198	17	1
A830053O21Rik	NM_177182	1	-1206	Intragenic	http://genome.ucsc.edu/cgi-bin/hgTracks?org=mouse&db=mm9&position=chr11:76475870-76496073	chr11:76475870-76496073	Browse	204	19	1
A830053O21Rik	NM_177182	483	-724	Intragenic	http://genome.ucsc.edu/cgi-bin/hgTracks?org=mouse&db=mm9&position=chr11:76476247-76496660	chr11:76476247-76496660	Browse	414	39	0
A830053O21Rik	NM_177182	959	-248	Intragenic	http://genome.ucsc.edu/cgi-bin/hgTracks?org=mouse&db=mm9&position=chr11:76476839-76497021	chr11:76476839-76497021	Browse	183	17	1
Cpd	NM_007754	-983	68818	Intragenic	http://genome.ucsc.edu/cgi-bin/hgTracks?org=mouse&db=mm9&position=chr11:76649456-76669598	chr11:76649456-76669598	Browse	143	13	0
Cpd	NM_007754	-788	69013	Intragenic	http://genome.ucsc.edu/cgi-bin/hgTracks?org=mouse&db=mm9&position=chr11:76649650-76669793	chr11:76649650-76669793	Browse	144	13	0
Cpd	NM_007754	-623	69178	Intragenic	http://genome.ucsc.edu/cgi-bin/hgTracks?org=mouse&db=mm9&position=chr11:76649806-76669967	chr11:76649806-76669967	Browse	162	13	1
Slc6a4	NM_010484	-326	-34071	Upstream	http://genome.ucsc.edu/cgi-bin/hgTracks?org=mouse&db=mm9&position=chr11:76801702-76821841	chr11:76801702-76821841	Browse	140	12	0
Slc6a4	NM_010484	410	-33335	Intragenic	http://genome.ucsc.edu/cgi-bin/hgTracks?org=mouse&db=mm9&position=chr11:76802432-76822583	chr11:76802432-76822583	Browse	152	13	1
Ssh2	NM_177710	132180	-106944	Intragenic	http://genome.ucsc.edu/cgi-bin/hgTracks?org=mouse&db=mm9&position=chr11:77152002-77172209	chr11:77152002-77172209	Browse	208	18	2
Coro6	NM_139128	-1926	-7515	Upstream	http://genome.ucsc.edu/cgi-bin/hgTracks?org=mouse&db=mm9&position=chr11:77265411-77285564	chr11:77265411-77285564	Browse	154	14	1
Coro6	NM_139128	-1707	-7296	Upstream	http://genome.ucsc.edu/cgi-bin/hgTracks?org=mouse&db=mm9&position=chr11:77265635-77285779	chr11:77265635-77285779	Browse	145	13	1
1300007F04Rik	NM_026185	565	-4947	Intragenic	http://genome.ucsc.edu/cgi-bin/hgTracks?org=mouse&db=mm9&position=chr11:77319108-77339258	chr11:77319108-77339258	Browse	151	13	0
1300007F04Rik	NM_026185	792	-4720	Intragenic	http://genome.ucsc.edu/cgi-bin/hgTracks?org=mouse&db=mm9&position=chr11:77319285-77339535	chr11:77319285-77339535	Browse	251	26	1
1300007F04Rik	NM_026185	1034	-4478	Intragenic	http://genome.ucsc.edu/cgi-bin/hgTracks?org=mouse&db=mm9&position=chr11:77319537-77339766	chr11:77319537-77339766	Browse	230	22	0
Sez6	NM_021286	1134	-46966	Intragenic	http://genome.ucsc.edu/cgi-bin/hgTracks?org=mouse&db=mm9&position=chr11:77734969-77756186	chr11:77734969-77756186	Browse	1218	129	5
1810012P15Rik	NM_001076681	-18732	-36037	Upstream	http://genome.ucsc.edu/cgi-bin/hgTracks?org=mouse&db=mm9&position=chr11:78611286-78631442	chr11:78611286-78631442	Browse	157	14	1
Nos2	NM_010927	3802	-35464	Intragenic	http://genome.ucsc.edu/cgi-bin/hgTracks?org=mouse&db=mm9&position=chr11:78728102-78748222	chr11:78728102-78748222	Browse	121	11	0
Nos2	NM_010927	4064	-35202	Intragenic	http://genome.ucsc.edu/cgi-bin/hgTracks?org=mouse&db=mm9&position=chr11:78728265-78748583	chr11:78728265-78748583	Browse	319	34	0
Nos2	NM_010927	4572	-34694	Intragenic	http://genome.ucsc.edu/cgi-bin/hgTracks?org=mouse&db=mm9&position=chr11:78728840-78749023	chr11:78728840-78749023	Browse	184	16	0
Ksr1	NM_013571	-588	130966	Intragenic	http://genome.ucsc.edu/cgi-bin/hgTracks?org=mouse&db=mm9&position=chr11:78949169-78969367	chr11:78949169-78969367	Browse	199	19	0
Wsb1	NM_019653	109	15423	Upstream	http://genome.ucsc.edu/cgi-bin/hgTracks?org=mouse&db=mm9&position=chr11:79058252-79078359	chr11:79058252-79078359	Browse	108	10	0
Wsb1	NM_019653	269	15583	Upstream	http://genome.ucsc.edu/cgi-bin/hgTracks?org=mouse&db=mm9&position=chr11:79058405-79078527	chr11:79058405-79078527	Browse	123	10	1
Rhbdl3	NM_139228	404	-54476	Intragenic	http://genome.ucsc.edu/cgi-bin/hgTracks?org=mouse&db=mm9&position=chr11:80104930-80125031	chr11:80104930-80125031	Browse	102	10	0
Rhbdl3	NM_139228	700	-54180	Intragenic	http://genome.ucsc.edu/cgi-bin/hgTracks?org=mouse&db=mm9&position=chr11:80105227-80125326	chr11:80105227-80125326	Browse	100	10	0
Tmem98	NM_029537	371	-11248	Intragenic	http://genome.ucsc.edu/cgi-bin/hgTracks?org=mouse&db=mm9&position=chr11:80614208-80634366	chr11:80614208-80634366	Browse	159	13	0
Accn1	NM_007384	-1379	271360	Intragenic	http://genome.ucsc.edu/cgi-bin/hgTracks?org=mouse&db=mm9&position=chr11:80954928-80975124	chr11:80954928-80975124	Browse	197	16	1
Accn1	NM_007384	-776	271963	Intragenic	http://genome.ucsc.edu/cgi-bin/hgTracks?org=mouse&db=mm9&position=chr11:80955577-80975680	chr11:80955577-80975680	Browse	104	10	0
Accn1	NM_007384	232	272971	Upstream	http://genome.ucsc.edu/cgi-bin/hgTracks?org=mouse&db=mm9&position=chr11:80956544-80976729	chr11:80956544-80976729	Browse	186	17	0
Accn1	NM_007384	543	273282	Upstream	http://genome.ucsc.edu/cgi-bin/hgTracks?org=mouse&db=mm9&position=chr11:80956891-80977005	chr11:80956891-80977005	Browse	115	10	0
Tmem132e	NM_023438	-2082	-59510	Upstream	http://genome.ucsc.edu/cgi-bin/hgTracks?org=mouse&db=mm9&position=chr11:82190245-82210393	chr11:82190245-82210393	Browse	149	13	1
Tmem132e	NM_023438	-898	-58326	Upstream	http://genome.ucsc.edu/cgi-bin/hgTracks?org=mouse&db=mm9&position=chr11:82190488-82212518	chr11:82190488-82212518	Browse	2031	312	3
Tmem132e	NM_023438	275	-57153	Intragenic	http://genome.ucsc.edu/cgi-bin/hgTracks?org=mouse&db=mm9&position=chr11:82192577-82212774	chr11:82192577-82212774	Browse	198	18	0
Tmem132e	NM_023438	1151	-56277	Intragenic	http://genome.ucsc.edu/cgi-bin/hgTracks?org=mouse&db=mm9&position=chr11:82193125-82213979	chr11:82193125-82213979	Browse	855	92	1
Unc45b	NM_178680	22276	-9800	Intragenic	http://genome.ucsc.edu/cgi-bin/hgTracks?org=mouse&db=mm9&position=chr11:82736942-82757273	chr11:82736942-82757273	Browse	332	39	1
Unc45b	NM_178680	22509	-9567	Intragenic	http://genome.ucsc.edu/cgi-bin/hgTracks?org=mouse&db=mm9&position=chr11:82737279-82757402	chr11:82737279-82757402	Browse	124	11	1
Unc45b	NM_178680	23683	-8393	Intragenic	http://genome.ucsc.edu/cgi-bin/hgTracks?org=mouse&db=mm9&position=chr11:82738458-82758571	chr11:82738458-82758571	Browse	114	9	1
Slfn9	NM_172796	106	11634	Upstream	http://genome.ucsc.edu/cgi-bin/hgTracks?org=mouse&db=mm9&position=chr11:82795377-82815498	chr11:82795377-82815498	Browse	122	10	0
Hnf1b	NM_009330	-741	-55688	Upstream	http://genome.ucsc.edu/cgi-bin/hgTracks?org=mouse&db=mm9&position=chr11:83653243-83674014	chr11:83653243-83674014	Browse	772	95	2
Hnf1b	NM_009330	730	-54217	Intragenic	http://genome.ucsc.edu/cgi-bin/hgTracks?org=mouse&db=mm9&position=chr11:83654092-83676108	chr11:83654092-83676108	Browse	2017	259	5
Hnf1b	NM_009330	1917	-53030	Intragenic	http://genome.ucsc.edu/cgi-bin/hgTracks?org=mouse&db=mm9&position=chr11:83656119-83676455	chr11:83656119-83676455	Browse	337	37	0
Hnf1b	NM_009330	2285	-52662	Intragenic	http://genome.ucsc.edu/cgi-bin/hgTracks?org=mouse&db=mm9&position=chr11:83656499-83676810	chr11:83656499-83676810	Browse	312	36	1
Hnf1b	NM_009330	2710	-52237	Intragenic	http://genome.ucsc.edu/cgi-bin/hgTracks?org=mouse&db=mm9&position=chr11:83656864-83677295	chr11:83656864-83677295	Browse	432	50	1
Hnf1b	NM_009330	3266	-51681	Intragenic	http://genome.ucsc.edu/cgi-bin/hgTracks?org=mouse&db=mm9&position=chr11:83657502-83677770	chr11:83657502-83677770	Browse	269	29	1
Aatf	NM_019816	269	90915	Upstream	http://genome.ucsc.edu/cgi-bin/hgTracks?org=mouse&db=mm9&position=chr11:84317199-84337345	chr11:84317199-84337345	Browse	147	12	1
Aatf	NM_019816	811	91457	Upstream	http://genome.ucsc.edu/cgi-bin/hgTracks?org=mouse&db=mm9&position=chr11:84317760-84337868	chr11:84317760-84337868	Browse	109	9	1
Lhx1	NM_008498	-6342	-186	Downstream	http://genome.ucsc.edu/cgi-bin/hgTracks?org=mouse&db=mm9&position=chr11:84322510-84342878	chr11:84322510-84342878	Browse	369	33	2
Lhx1	NM_008498	-3362	2794	Intragenic	http://genome.ucsc.edu/cgi-bin/hgTracks?org=mouse&db=mm9&position=chr11:84322917-84348431	chr11:84322917-84348431	Browse	5515	1179	17
Lhx1	NM_008498	-440	5716	Intragenic	http://genome.ucsc.edu/cgi-bin/hgTracks?org=mouse&db=mm9&position=chr11:84328437-84348755	chr11:84328437-84348755	Browse	319	42	0
Lhx1	NM_008498	-94	6062	Intragenic	http://genome.ucsc.edu/cgi-bin/hgTracks?org=mouse&db=mm9&position=chr11:84328824-84349059	chr11:84328824-84349059	Browse	236	23	0
Lhx1	NM_008498	1680	7836	Upstream	http://genome.ucsc.edu/cgi-bin/hgTracks?org=mouse&db=mm9&position=chr11:84329071-84352360	chr11:84329071-84352360	Browse	3290	707	9
Lhx1	NM_008498	3690	9846	Upstream	http://genome.ucsc.edu/cgi-bin/hgTracks?org=mouse&db=mm9&position=chr11:84332586-84352866	chr11:84332586-84352866	Browse	281	31	0
Lhx1	NM_008498	4195	10351	Upstream	http://genome.ucsc.edu/cgi-bin/hgTracks?org=mouse&db=mm9&position=chr11:84332883-84353579	chr11:84332883-84353579	Browse	697	85	2
Lhx1	NM_008498	5069	11225	Upstream	http://genome.ucsc.edu/cgi-bin/hgTracks?org=mouse&db=mm9&position=chr11:84334036-84354174	chr11:84334036-84354174	Browse	139	12	1
Lhx1	NM_008498	116625	122781	Upstream	http://genome.ucsc.edu/cgi-bin/hgTracks?org=mouse&db=mm9&position=chr11:84445609-84465712	chr11:84445609-84465712	Browse	104	9	1
Lhx1	NM_008498	117391	123547	Upstream	http://genome.ucsc.edu/cgi-bin/hgTracks?org=mouse&db=mm9&position=chr11:84446346-84466508	chr11:84446346-84466508	Browse	163	12	0
Bcas3	NM_138681	475950	3112	Downstream	http://genome.ucsc.edu/cgi-bin/hgTracks?org=mouse&db=mm9&position=chr11:85632571-85652759	chr11:85632571-85652759	Browse	189	15	0
Tbx2	NM_009324	-3275	-12609	Upstream	http://genome.ucsc.edu/cgi-bin/hgTracks?org=mouse&db=mm9&position=chr11:85632791-85652890	chr11:85632791-85652890	Browse	100	10	0
Tbx2	NM_009324	-2801	-12135	Upstream	http://genome.ucsc.edu/cgi-bin/hgTracks?org=mouse&db=mm9&position=chr11:85632991-85653638	chr11:85632991-85653638	Browse	648	75	2
Tbx2	NM_009324	-1328	-10662	Upstream	http://genome.ucsc.edu/cgi-bin/hgTracks?org=mouse&db=mm9&position=chr11:85633834-85655741	chr11:85633834-85655741	Browse	1908	333	7
Tbx2	NM_009324	-169	-9503	Upstream	http://genome.ucsc.edu/cgi-bin/hgTracks?org=mouse&db=mm9&position=chr11:85635896-85655998	chr11:85635896-85655998	Browse	103	10	0
Tbx2	NM_009324	183	-9151	Intragenic	http://genome.ucsc.edu/cgi-bin/hgTracks?org=mouse&db=mm9&position=chr11:85636234-85656363	chr11:85636234-85656363	Browse	130	11	0
Tbx2	NM_009324	1704	-7630	Intragenic	http://genome.ucsc.edu/cgi-bin/hgTracks?org=mouse&db=mm9&position=chr11:85636963-85658676	chr11:85636963-85658676	Browse	1714	267	6
Tbx2	NM_009324	2700	-6634	Intragenic	http://genome.ucsc.edu/cgi-bin/hgTracks?org=mouse&db=mm9&position=chr11:85638758-85658873	chr11:85638758-85658873	Browse	116	10	1
Tbx2	NM_009324	2918	-6416	Intragenic	http://genome.ucsc.edu/cgi-bin/hgTracks?org=mouse&db=mm9&position=chr11:85638897-85659171	chr11:85638897-85659171	Browse	275	23	2
Tbx2	NM_009324	4870	-4464	Intragenic	http://genome.ucsc.edu/cgi-bin/hgTracks?org=mouse&db=mm9&position=chr11:85639203-85662768	chr11:85639203-85662768	Browse	3566	605	12
Tbx2	NM_009324	6791	-2543	Intragenic	http://genome.ucsc.edu/cgi-bin/hgTracks?org=mouse&db=mm9&position=chr11:85642854-85662959	chr11:85642854-85662959	Browse	106	10	0
Tbx2	NM_009324	7454	-1880	Intragenic	http://genome.ucsc.edu/cgi-bin/hgTracks?org=mouse&db=mm9&position=chr11:85642963-85664177	chr11:85642963-85664177	Browse	1215	165	1
Tbx2	NM_009324	8737	-597	Intragenic	http://genome.ucsc.edu/cgi-bin/hgTracks?org=mouse&db=mm9&position=chr11:85644480-85665225	chr11:85644480-85665225	Browse	746	81	2
Tbx2	NM_009324	9507	173	Downstream	http://genome.ucsc.edu/cgi-bin/hgTracks?org=mouse&db=mm9&position=chr11:85645535-85665711	chr11:85645535-85665711	Browse	177	15	0
Tbx2	NM_009324	10168	834	Downstream	http://genome.ucsc.edu/cgi-bin/hgTracks?org=mouse&db=mm9&position=chr11:85646203-85666364	chr11:85646203-85666364	Browse	162	14	0
Tbx2	NM_009324	10508	1174	Downstream	http://genome.ucsc.edu/cgi-bin/hgTracks?org=mouse&db=mm9&position=chr11:85646524-85666723	chr11:85646524-85666723	Browse	200	20	0
Tbx2	NM_009324	10740	1406	Downstream	http://genome.ucsc.edu/cgi-bin/hgTracks?org=mouse&db=mm9&position=chr11:85646798-85666914	chr11:85646798-85666914	Browse	117	10	1
Tbx2	NM_009324	11114	1780	Downstream	http://genome.ucsc.edu/cgi-bin/hgTracks?org=mouse&db=mm9&position=chr11:85647116-85667343	chr11:85647116-85667343	Browse	228	20	1
Tbx2	NM_009324	11477	2143	Downstream	http://genome.ucsc.edu/cgi-bin/hgTracks?org=mouse&db=mm9&position=chr11:85647395-85667790	chr11:85647395-85667790	Browse	396	45	2
Tbx2	NM_009324	11933	2599	Downstream	http://genome.ucsc.edu/cgi-bin/hgTracks?org=mouse&db=mm9&position=chr11:85647898-85668199	chr11:85647898-85668199	Browse	302	29	0
Tbx2	NM_009324	12615	3281	Downstream	http://genome.ucsc.edu/cgi-bin/hgTracks?org=mouse&db=mm9&position=chr11:85648655-85668807	chr11:85648655-85668807	Browse	153	13	1
Tbx4	NM_011536	-13572	-39607	Upstream	http://genome.ucsc.edu/cgi-bin/hgTracks?org=mouse&db=mm9&position=chr11:85679934-85700050	chr11:85679934-85700050	Browse	117	9	1
Tbx4	NM_011536	-3270	-29305	Upstream	http://genome.ucsc.edu/cgi-bin/hgTracks?org=mouse&db=mm9&position=chr11:85689943-85710645	chr11:85689943-85710645	Browse	703	89	3
Tbx4	NM_011536	-2257	-28292	Upstream	http://genome.ucsc.edu/cgi-bin/hgTracks?org=mouse&db=mm9&position=chr11:85691234-85711380	chr11:85691234-85711380	Browse	147	13	0
Tbx4	NM_011536	-1278	-27313	Upstream	http://genome.ucsc.edu/cgi-bin/hgTracks?org=mouse&db=mm9&position=chr11:85691436-85713135	chr11:85691436-85713135	Browse	1700	203	5
Tbx4	NM_011536	-242	-26277	Upstream	http://genome.ucsc.edu/cgi-bin/hgTracks?org=mouse&db=mm9&position=chr11:85693144-85713499	chr11:85693144-85713499	Browse	356	35	0
Tbx4	NM_011536	528	-25507	Intragenic	http://genome.ucsc.edu/cgi-bin/hgTracks?org=mouse&db=mm9&position=chr11:85693664-85714519	chr11:85693664-85714519	Browse	856	151	2
Tbx4	NM_011536	1236	-24799	Intragenic	http://genome.ucsc.edu/cgi-bin/hgTracks?org=mouse&db=mm9&position=chr11:85694705-85714894	chr11:85694705-85714894	Browse	190	17	0
Tbx4	NM_011536	1719	-24316	Intragenic	http://genome.ucsc.edu/cgi-bin/hgTracks?org=mouse&db=mm9&position=chr11:85695067-85715498	chr11:85695067-85715498	Browse	432	46	2
Tbx4	NM_011536	2172	-23863	Intragenic	http://genome.ucsc.edu/cgi-bin/hgTracks?org=mouse&db=mm9&position=chr11:85695606-85715865	chr11:85695606-85715865	Browse	260	21	0
Tbx4	NM_011536	2774	-23261	Intragenic	http://genome.ucsc.edu/cgi-bin/hgTracks?org=mouse&db=mm9&position=chr11:85696273-85716402	chr11:85696273-85716402	Browse	130	10	1
Tbx4	NM_011536	3006	-23029	Intragenic	http://genome.ucsc.edu/cgi-bin/hgTracks?org=mouse&db=mm9&position=chr11:85696462-85716677	chr11:85696462-85716677	Browse	216	19	2
Tbx4	NM_172798	-3206	-22539	Upstream	http://genome.ucsc.edu/cgi-bin/hgTracks?org=mouse&db=mm9&position=chr11:85696968-85717151	chr11:85696968-85717151	Browse	184	16	0
Tbx4	NM_172798	-2822	-22155	Upstream	http://genome.ucsc.edu/cgi-bin/hgTracks?org=mouse&db=mm9&position=chr11:85697369-85717518	chr11:85697369-85717518	Browse	150	13	0
Tbx4	NM_172798	-1874	-21207	Upstream	http://genome.ucsc.edu/cgi-bin/hgTracks?org=mouse&db=mm9&position=chr11:85698063-85718720	chr11:85698063-85718720	Browse	658	82	1
Tbx4	NM_172798	-1242	-20575	Upstream	http://genome.ucsc.edu/cgi-bin/hgTracks?org=mouse&db=mm9&position=chr11:85698926-85719122	chr11:85698926-85719122	Browse	197	17	0
Dhx40	NM_026191	-43	38769	Intragenic	http://genome.ucsc.edu/cgi-bin/hgTracks?org=mouse&db=mm9&position=chr11:86611067-86631170	chr11:86611067-86631170	Browse	104	10	0
Dhx40	NM_026191	254	39066	Upstream	http://genome.ucsc.edu/cgi-bin/hgTracks?org=mouse&db=mm9&position=chr11:86611259-86631573	chr11:86611259-86631573	Browse	315	28	2
Gdpd1	NM_025638	-687	39473	Intragenic	http://genome.ucsc.edu/cgi-bin/hgTracks?org=mouse&db=mm9&position=chr11:86876809-86896916	chr11:86876809-86896916	Browse	108	9	1
Gdpd1	NM_025638	-412	39748	Intragenic	http://genome.ucsc.edu/cgi-bin/hgTracks?org=mouse&db=mm9&position=chr11:86877082-86897194	chr11:86877082-86897194	Browse	113	10	0
Gdpd1	NM_025638	75	40235	Upstream	http://genome.ucsc.edu/cgi-bin/hgTracks?org=mouse&db=mm9&position=chr11:86877573-86897677	chr11:86877573-86897677	Browse	105	10	0
Gdpd1	NM_025638	288	40448	Upstream	http://genome.ucsc.edu/cgi-bin/hgTracks?org=mouse&db=mm9&position=chr11:86877759-86897917	chr11:86877759-86897917	Browse	159	13	0
Ppm1e	NM_177167	-899	131190	Intragenic	http://genome.ucsc.edu/cgi-bin/hgTracks?org=mouse&db=mm9&position=chr11:87161539-87181654	chr11:87161539-87181654	Browse	116	9	1
Rnf43	NM_172448	10713	-24929	Intragenic	http://genome.ucsc.edu/cgi-bin/hgTracks?org=mouse&db=mm9&position=chr11:87514051-87534170	chr11:87514051-87534170	Browse	120	10	1
Cuedc1	NM_198013	94241	575	Downstream	http://genome.ucsc.edu/cgi-bin/hgTracks?org=mouse&db=mm9&position=chr11:87996934-88017047	chr11:87996934-88017047	Browse	114	10	1
Nog	NM_008711	-2666	-744	Downstream	http://genome.ucsc.edu/cgi-bin/hgTracks?org=mouse&db=mm9&position=chr11:89151143-89171271	chr11:89151143-89171271	Browse	129	10	1
Nog	NM_008711	-984	938	Intragenic	http://genome.ucsc.edu/cgi-bin/hgTracks?org=mouse&db=mm9&position=chr11:89152606-89173172	chr11:89152606-89173172	Browse	567	65	1
Hlf	NM_172563	-655	53728	Intragenic	http://genome.ucsc.edu/cgi-bin/hgTracks?org=mouse&db=mm9&position=chr11:90241330-90261821	chr11:90241330-90261821	Browse	492	55	0
Hlf	NM_172563	27413	81796	Upstream	http://genome.ucsc.edu/cgi-bin/hgTracks?org=mouse&db=mm9&position=chr11:90269591-90289696	chr11:90269591-90289696	Browse	106	10	1
Tom1l1	NM_028011	303	42214	Upstream	http://genome.ucsc.edu/cgi-bin/hgTracks?org=mouse&db=mm9&position=chr11:90539167-90559269	chr11:90539167-90559269	Browse	103	9	1
Cacna1g	NM_009783	-1717	63930	Intragenic	http://genome.ucsc.edu/cgi-bin/hgTracks?org=mouse&db=mm9&position=chr11:94323583-94343684	chr11:94323583-94343684	Browse	102	10	0
Cacna1g	NM_009783	-1382	64265	Intragenic	http://genome.ucsc.edu/cgi-bin/hgTracks?org=mouse&db=mm9&position=chr11:94323802-94344136	chr11:94323802-94344136	Browse	335	32	1
Cacna1g	NM_009783	-919	64728	Intragenic	http://genome.ucsc.edu/cgi-bin/hgTracks?org=mouse&db=mm9&position=chr11:94324265-94344598	chr11:94324265-94344598	Browse	334	35	0
Col1a1	NM_007742	-54606	-70193	Upstream	http://genome.ucsc.edu/cgi-bin/hgTracks?org=mouse&db=mm9&position=chr11:94732893-94753060	chr11:94732893-94753060	Browse	168	15	1
Ppp1r9b	NM_172261	689	-14983	Intragenic	http://genome.ucsc.edu/cgi-bin/hgTracks?org=mouse&db=mm9&position=chr11:94843117-94863310	chr11:94843117-94863310	Browse	194	18	0
Ppp1r9b	NM_172261	1289	-14383	Intragenic	http://genome.ucsc.edu/cgi-bin/hgTracks?org=mouse&db=mm9&position=chr11:94843731-94863896	chr11:94843731-94863896	Browse	166	11	1
Ppp1r9b	NM_172261	1513	-14159	Intragenic	http://genome.ucsc.edu/cgi-bin/hgTracks?org=mouse&db=mm9&position=chr11:94843977-94864099	chr11:94843977-94864099	Browse	123	11	1
Ppp1r9b	NM_172261	1844	-13828	Intragenic	http://genome.ucsc.edu/cgi-bin/hgTracks?org=mouse&db=mm9&position=chr11:94844272-94864465	chr11:94844272-94864465	Browse	194	16	1
Samd14	NM_146025	-95	-16304	Upstream	http://genome.ucsc.edu/cgi-bin/hgTracks?org=mouse&db=mm9&position=chr11:94860975-94881219	chr11:94860975-94881219	Browse	245	23	1
Dlx3	NM_010055	-89	-5240	Upstream	http://genome.ucsc.edu/cgi-bin/hgTracks?org=mouse&db=mm9&position=chr11:94971199-94991518	chr11:94971199-94991518	Browse	320	34	0
Dlx3	NM_010055	1142	-4009	Intragenic	http://genome.ucsc.edu/cgi-bin/hgTracks?org=mouse&db=mm9&position=chr11:94971554-94993625	chr11:94971554-94993625	Browse	2072	311	1
Dlx3	NM_010055	2598	-2553	Intragenic	http://genome.ucsc.edu/cgi-bin/hgTracks?org=mouse&db=mm9&position=chr11:94973973-94994119	chr11:94973973-94994119	Browse	147	15	0
Dlx3	NM_010055	3145	-2006	Intragenic	http://genome.ucsc.edu/cgi-bin/hgTracks?org=mouse&db=mm9&position=chr11:94974533-94994653	chr11:94974533-94994653	Browse	121	11	0
Dlx4	NM_007867	-3934	1874	Intragenic	http://genome.ucsc.edu/cgi-bin/hgTracks?org=mouse&db=mm9&position=chr11:94993584-95013702	chr11:94993584-95013702	Browse	119	10	0
Dlx4	NM_007867	-3422	2386	Intragenic	http://genome.ucsc.edu/cgi-bin/hgTracks?org=mouse&db=mm9&position=chr11:94994056-95014254	chr11:94994056-95014254	Browse	199	23	1
Dlx4	NM_007867	-2398	3410	Intragenic	http://genome.ucsc.edu/cgi-bin/hgTracks?org=mouse&db=mm9&position=chr11:94995053-95015305	chr11:94995053-95015305	Browse	253	21	1
Dlx4	NM_007867	-1564	4244	Intragenic	http://genome.ucsc.edu/cgi-bin/hgTracks?org=mouse&db=mm9&position=chr11:94995422-95016603	chr11:94995422-95016603	Browse	1182	136	4
Dlx4	NM_007867	-789	5019	Intragenic	http://genome.ucsc.edu/cgi-bin/hgTracks?org=mouse&db=mm9&position=chr11:94996606-95016969	chr11:94996606-95016969	Browse	364	39	0
Dlx4	NM_007867	-337	5471	Intragenic	http://genome.ucsc.edu/cgi-bin/hgTracks?org=mouse&db=mm9&position=chr11:94997038-95017442	chr11:94997038-95017442	Browse	405	45	0
Dlx4	NM_007867	89	5897	Upstream	http://genome.ucsc.edu/cgi-bin/hgTracks?org=mouse&db=mm9&position=chr11:94997600-95017731	chr11:94997600-95017731	Browse	132	11	0
Dlx4	NM_007867	259	6067	Upstream	http://genome.ucsc.edu/cgi-bin/hgTracks?org=mouse&db=mm9&position=chr11:94997776-95017895	chr11:94997776-95017895	Browse	120	11	0
Dlx4	NM_007867	3438	9246	Upstream	http://genome.ucsc.edu/cgi-bin/hgTracks?org=mouse&db=mm9&position=chr11:95000894-95021135	chr11:95000894-95021135	Browse	242	23	1
Dlx4	NM_007867	3638	9446	Upstream	http://genome.ucsc.edu/cgi-bin/hgTracks?org=mouse&db=mm9&position=chr11:95001162-95021267	chr11:95001162-95021267	Browse	106	10	0
Dlx4	NM_007867	3991	9799	Upstream	http://genome.ucsc.edu/cgi-bin/hgTracks?org=mouse&db=mm9&position=chr11:95001451-95021685	chr11:95001451-95021685	Browse	235	21	2
Dlx4	NM_007867	4461	10269	Upstream	http://genome.ucsc.edu/cgi-bin/hgTracks?org=mouse&db=mm9&position=chr11:95001691-95022384	chr11:95001691-95022384	Browse	694	69	0
Spop	NM_025287	-406	-79734	Upstream	http://genome.ucsc.edu/cgi-bin/hgTracks?org=mouse&db=mm9&position=chr11:95264749-95285231	chr11:95264749-95285231	Browse	483	66	1
Ngfr	NM_033217	-999	17874	Intragenic	http://genome.ucsc.edu/cgi-bin/hgTracks?org=mouse&db=mm9&position=chr11:95437943-95458082	chr11:95437943-95458082	Browse	140	12	1
Ngfr	NM_033217	-736	18137	Intragenic	http://genome.ucsc.edu/cgi-bin/hgTracks?org=mouse&db=mm9&position=chr11:95438170-95458381	chr11:95438170-95458381	Browse	212	21	0
Ngfr	NM_033217	-429	18444	Intragenic	http://genome.ucsc.edu/cgi-bin/hgTracks?org=mouse&db=mm9&position=chr11:95438456-95458709	chr11:95438456-95458709	Browse	254	22	1
Phb	NM_008831	-20618	-34402	Upstream	http://genome.ucsc.edu/cgi-bin/hgTracks?org=mouse&db=mm9&position=chr11:95497635-95517734	chr11:95497635-95517734	Browse	100	10	0
Phospho1	NM_153104	-412	-7736	Upstream	http://genome.ucsc.edu/cgi-bin/hgTracks?org=mouse&db=mm9&position=chr11:95675337-95695464	chr11:95675337-95695464	Browse	128	10	0
Phospho1	NM_153104	6243	-1081	Intragenic	http://genome.ucsc.edu/cgi-bin/hgTracks?org=mouse&db=mm9&position=chr11:95681964-95702147	chr11:95681964-95702147	Browse	184	15	0
Phospho1	NM_153104	6468	-856	Intragenic	http://genome.ucsc.edu/cgi-bin/hgTracks?org=mouse&db=mm9&position=chr11:95682178-95702384	chr11:95682178-95702384	Browse	207	21	0
Phospho1	NM_153104	6782	-542	Intragenic	http://genome.ucsc.edu/cgi-bin/hgTracks?org=mouse&db=mm9&position=chr11:95682455-95702734	chr11:95682455-95702734	Browse	280	27	1
B4galnt2	NM_008081	-32	51281	Intragenic	http://genome.ucsc.edu/cgi-bin/hgTracks?org=mouse&db=mm9&position=chr11:95766054-95786251	chr11:95766054-95786251	Browse	198	18	0
B4galnt2	NM_008081	435	51748	Upstream	http://genome.ucsc.edu/cgi-bin/hgTracks?org=mouse&db=mm9&position=chr11:95766293-95786946	chr11:95766293-95786946	Browse	654	68	1
B4galnt2	NM_008081	965	52278	Upstream	http://genome.ucsc.edu/cgi-bin/hgTracks?org=mouse&db=mm9&position=chr11:95767058-95787241	chr11:95767058-95787241	Browse	184	17	0
B4galnt2	NM_008081	1211	52524	Upstream	http://genome.ucsc.edu/cgi-bin/hgTracks?org=mouse&db=mm9&position=chr11:95767301-95787491	chr11:95767301-95787491	Browse	191	17	1
Ttll6	NM_172799	36871	5638	Downstream	http://genome.ucsc.edu/cgi-bin/hgTracks?org=mouse&db=mm9&position=chr11:96022141-96042664	chr11:96022141-96042664	Browse	524	64	2
Ttll6	NM_172799	37277	6044	Downstream	http://genome.ucsc.edu/cgi-bin/hgTracks?org=mouse&db=mm9&position=chr11:96022674-96042944	chr11:96022674-96042944	Browse	271	24	0
Ttll6	NM_172799	37765	6532	Downstream	http://genome.ucsc.edu/cgi-bin/hgTracks?org=mouse&db=mm9&position=chr11:96023247-96043347	chr11:96023247-96043347	Browse	101	9	1
Ttll6	NM_172799	38373	7140	Downstream	http://genome.ucsc.edu/cgi-bin/hgTracks?org=mouse&db=mm9&position=chr11:96023598-96044212	chr11:96023598-96044212	Browse	615	56	4
Ttll6	NM_172799	38866	7633	Downstream	http://genome.ucsc.edu/cgi-bin/hgTracks?org=mouse&db=mm9&position=chr11:96024222-96044574	chr11:96024222-96044574	Browse	353	36	0
Ttll6	NM_172799	39375	8142	Downstream	http://genome.ucsc.edu/cgi-bin/hgTracks?org=mouse&db=mm9&position=chr11:96024667-96045146	chr11:96024667-96045146	Browse	480	64	3
Ttll6	NM_172799	39747	8514	Downstream	http://genome.ucsc.edu/cgi-bin/hgTracks?org=mouse&db=mm9&position=chr11:96025224-96045333	chr11:96025224-96045333	Browse	110	9	1
Ttll6	NM_172799	40276	9043	Downstream	http://genome.ucsc.edu/cgi-bin/hgTracks?org=mouse&db=mm9&position=chr11:96025736-96045880	chr11:96025736-96045880	Browse	145	11	1
Ttll6	NM_172799	40529	9296	Downstream	http://genome.ucsc.edu/cgi-bin/hgTracks?org=mouse&db=mm9&position=chr11:96025966-96046156	chr11:96025966-96046156	Browse	191	16	1
Ttll6	NM_172799	42638	11405	Downstream	http://genome.ucsc.edu/cgi-bin/hgTracks?org=mouse&db=mm9&position=chr11:96026198-96050142	chr11:96026198-96050142	Browse	3945	592	10
Hoxb13	NM_008267	-5904	-8143	Upstream	http://genome.ucsc.edu/cgi-bin/hgTracks?org=mouse&db=mm9&position=chr11:96039719-96059821	chr11:96039719-96059821	Browse	103	9	1
Hoxb13	NM_008267	-5171	-7410	Upstream	http://genome.ucsc.edu/cgi-bin/hgTracks?org=mouse&db=mm9&position=chr11:96040176-96060830	chr11:96040176-96060830	Browse	655	65	2
Hoxb13	NM_008267	-4470	-6709	Upstream	http://genome.ucsc.edu/cgi-bin/hgTracks?org=mouse&db=mm9&position=chr11:96040846-96061562	chr11:96040846-96061562	Browse	717	91	2
Hoxb13	NM_008267	-3606	-5845	Upstream	http://genome.ucsc.edu/cgi-bin/hgTracks?org=mouse&db=mm9&position=chr11:96041708-96062427	chr11:96041708-96062427	Browse	720	80	2
Hoxb13	NM_008267	-2981	-5220	Upstream	http://genome.ucsc.edu/cgi-bin/hgTracks?org=mouse&db=mm9&position=chr11:96042640-96062746	chr11:96042640-96062746	Browse	107	10	0
Hoxb13	NM_008267	-2653	-4892	Upstream	http://genome.ucsc.edu/cgi-bin/hgTracks?org=mouse&db=mm9&position=chr11:96042900-96063141	chr11:96042900-96063141	Browse	242	27	1
Hoxb13	NM_008267	-2354	-4593	Upstream	http://genome.ucsc.edu/cgi-bin/hgTracks?org=mouse&db=mm9&position=chr11:96043153-96063486	chr11:96043153-96063486	Browse	334	32	2
Hoxb13	NM_008267	-2047	-4286	Upstream	http://genome.ucsc.edu/cgi-bin/hgTracks?org=mouse&db=mm9&position=chr11:96043528-96063726	chr11:96043528-96063726	Browse	199	18	1
Hoxb13	NM_008267	-1608	-3847	Upstream	http://genome.ucsc.edu/cgi-bin/hgTracks?org=mouse&db=mm9&position=chr11:96043780-96064351	chr11:96043780-96064351	Browse	572	69	3
Hoxb13	NM_008267	-1136	-3375	Upstream	http://genome.ucsc.edu/cgi-bin/hgTracks?org=mouse&db=mm9&position=chr11:96044445-96064631	chr11:96044445-96064631	Browse	187	16	1
Hoxb13	NM_008267	-455	-2694	Upstream	http://genome.ucsc.edu/cgi-bin/hgTracks?org=mouse&db=mm9&position=chr11:96044752-96065685	chr11:96044752-96065685	Browse	934	129	2
Hoxb13	NM_008267	1139	-1100	Intragenic	http://genome.ucsc.edu/cgi-bin/hgTracks?org=mouse&db=mm9&position=chr11:96045716-96067909	chr11:96045716-96067909	Browse	2194	266	4
Hoxb13	NM_008267	4817	2578	Downstream	http://genome.ucsc.edu/cgi-bin/hgTracks?org=mouse&db=mm9&position=chr11:96050424-96070558	chr11:96050424-96070558	Browse	135	11	0
Hoxb13	NM_008267	5158	2919	Downstream	http://genome.ucsc.edu/cgi-bin/hgTracks?org=mouse&db=mm9&position=chr11:96050705-96070959	chr11:96050705-96070959	Browse	255	24	0
Hoxb13	NM_008267	6057	3818	Downstream	http://genome.ucsc.edu/cgi-bin/hgTracks?org=mouse&db=mm9&position=chr11:96051022-96072439	chr11:96051022-96072439	Browse	1418	180	3
Hoxb13	NM_008267	6995	4756	Downstream	http://genome.ucsc.edu/cgi-bin/hgTracks?org=mouse&db=mm9&position=chr11:96052445-96072893	chr11:96052445-96072893	Browse	449	38	2
Hoxb13	NM_008267	7544	5305	Downstream	http://genome.ucsc.edu/cgi-bin/hgTracks?org=mouse&db=mm9&position=chr11:96052933-96073502	chr11:96052933-96073502	Browse	570	52	1
Hoxb13	NM_008267	8701	6462	Downstream	http://genome.ucsc.edu/cgi-bin/hgTracks?org=mouse&db=mm9&position=chr11:96053583-96075166	chr11:96053583-96075166	Browse	1584	275	3
Hoxb13	NM_008267	10054	7815	Downstream	http://genome.ucsc.edu/cgi-bin/hgTracks?org=mouse&db=mm9&position=chr11:96055256-96076200	chr11:96055256-96076200	Browse	945	136	10
Hoxb9	NM_008270	-20047	-25311	Upstream	http://genome.ucsc.edu/cgi-bin/hgTracks?org=mouse&db=mm9&position=chr11:96102516-96122675	chr11:96102516-96122675	Browse	160	16	0
Hoxb9	NM_008270	-19496	-24760	Upstream	http://genome.ucsc.edu/cgi-bin/hgTracks?org=mouse&db=mm9&position=chr11:96102907-96123387	chr11:96102907-96123387	Browse	481	59	0
Hoxb9	NM_008270	-19116	-24380	Upstream	http://genome.ucsc.edu/cgi-bin/hgTracks?org=mouse&db=mm9&position=chr11:96103453-96123601	chr11:96103453-96123601	Browse	149	13	0
Hoxb9	NM_008270	-18586	-23850	Upstream	http://genome.ucsc.edu/cgi-bin/hgTracks?org=mouse&db=mm9&position=chr11:96103877-96124236	chr11:96103877-96124236	Browse	360	36	2
Hoxb9	NM_008270	-17362	-22626	Upstream	http://genome.ucsc.edu/cgi-bin/hgTracks?org=mouse&db=mm9&position=chr11:96105231-96125331	chr11:96105231-96125331	Browse	101	10	0
Hoxb9	NM_008270	-17017	-22281	Upstream	http://genome.ucsc.edu/cgi-bin/hgTracks?org=mouse&db=mm9&position=chr11:96105465-96125786	chr11:96105465-96125786	Browse	322	29	1
Hoxb9	NM_008270	-16343	-21607	Upstream	http://genome.ucsc.edu/cgi-bin/hgTracks?org=mouse&db=mm9&position=chr11:96106246-96126354	chr11:96106246-96126354	Browse	109	11	0
Hoxb9	NM_008270	-16171	-21435	Upstream	http://genome.ucsc.edu/cgi-bin/hgTracks?org=mouse&db=mm9&position=chr11:96106392-96126551	chr11:96106392-96126551	Browse	160	14	0
Hoxb9	NM_008270	-15781	-21045	Upstream	http://genome.ucsc.edu/cgi-bin/hgTracks?org=mouse&db=mm9&position=chr11:96106612-96127112	chr11:96106612-96127112	Browse	501	47	2
Hoxb9	NM_008270	-10027	-15291	Upstream	http://genome.ucsc.edu/cgi-bin/hgTracks?org=mouse&db=mm9&position=chr11:96112563-96132669	chr11:96112563-96132669	Browse	107	10	0
Hoxb9	NM_008270	-7647	-12911	Upstream	http://genome.ucsc.edu/cgi-bin/hgTracks?org=mouse&db=mm9&position=chr11:96114901-96135091	chr11:96114901-96135091	Browse	191	17	0
Hoxb9	NM_008270	-7350	-12614	Upstream	http://genome.ucsc.edu/cgi-bin/hgTracks?org=mouse&db=mm9&position=chr11:96115139-96135446	chr11:96115139-96135446	Browse	308	29	2
Hoxb9	NM_008270	-6815	-12079	Upstream	http://genome.ucsc.edu/cgi-bin/hgTracks?org=mouse&db=mm9&position=chr11:96115765-96135890	chr11:96115765-96135890	Browse	126	10	1
Hoxb9	NM_008270	-2995	-8259	Upstream	http://genome.ucsc.edu/cgi-bin/hgTracks?org=mouse&db=mm9&position=chr11:96119549-96139747	chr11:96119549-96139747	Browse	199	17	0
Hoxb9	NM_008270	-2713	-7977	Upstream	http://genome.ucsc.edu/cgi-bin/hgTracks?org=mouse&db=mm9&position=chr11:96119870-96139989	chr11:96119870-96139989	Browse	120	11	0
Hoxb9	NM_008270	-2337	-7601	Upstream	http://genome.ucsc.edu/cgi-bin/hgTracks?org=mouse&db=mm9&position=chr11:96120236-96140376	chr11:96120236-96140376	Browse	141	11	1
Hoxb9	NM_008270	-2011	-7275	Upstream	http://genome.ucsc.edu/cgi-bin/hgTracks?org=mouse&db=mm9&position=chr11:96120573-96140691	chr11:96120573-96140691	Browse	119	12	0
Hoxb9	NM_008270	-1084	-6348	Upstream	http://genome.ucsc.edu/cgi-bin/hgTracks?org=mouse&db=mm9&position=chr11:96120818-96142299	chr11:96120818-96142299	Browse	1482	271	2
Hoxb9	NM_008270	-117	-5381	Upstream	http://genome.ucsc.edu/cgi-bin/hgTracks?org=mouse&db=mm9&position=chr11:96122373-96142679	chr11:96122373-96142679	Browse	307	31	0
Hoxb9	NM_008270	1086	-4178	Intragenic	http://genome.ucsc.edu/cgi-bin/hgTracks?org=mouse&db=mm9&position=chr11:96122736-96144722	chr11:96122736-96144722	Browse	1987	236	1
Hoxb9	NM_008270	2206	-3058	Intragenic	http://genome.ucsc.edu/cgi-bin/hgTracks?org=mouse&db=mm9&position=chr11:96124757-96144940	chr11:96124757-96144940	Browse	184	16	1
Hoxb9	NM_008270	2751	-2513	Intragenic	http://genome.ucsc.edu/cgi-bin/hgTracks?org=mouse&db=mm9&position=chr11:96125309-96145479	chr11:96125309-96145479	Browse	171	16	0
Hoxb9	NM_008270	3323	-1941	Intragenic	http://genome.ucsc.edu/cgi-bin/hgTracks?org=mouse&db=mm9&position=chr11:96125767-96146165	chr11:96125767-96146165	Browse	399	36	0
Hoxb9	NM_008270	4265	-999	Intragenic	http://genome.ucsc.edu/cgi-bin/hgTracks?org=mouse&db=mm9&position=chr11:96126828-96146988	chr11:96126828-96146988	Browse	161	15	1
Hoxb9	NM_008270	5425	161	Downstream	http://genome.ucsc.edu/cgi-bin/hgTracks?org=mouse&db=mm9&position=chr11:96127970-96148165	chr11:96127970-96148165	Browse	196	16	2
Hoxb9	NM_008270	5950	686	Downstream	http://genome.ucsc.edu/cgi-bin/hgTracks?org=mouse&db=mm9&position=chr11:96128307-96148879	chr11:96128307-96148879	Browse	573	64	1
Hoxb9	NM_008270	6352	1088	Downstream	http://genome.ucsc.edu/cgi-bin/hgTracks?org=mouse&db=mm9&position=chr11:96128891-96149098	chr11:96128891-96149098	Browse	208	21	1
Hoxb9	NM_008270	6706	1442	Downstream	http://genome.ucsc.edu/cgi-bin/hgTracks?org=mouse&db=mm9&position=chr11:96129259-96149439	chr11:96129259-96149439	Browse	181	17	0
Hoxb9	NM_008270	6874	1610	Downstream	http://genome.ucsc.edu/cgi-bin/hgTracks?org=mouse&db=mm9&position=chr11:96129465-96149568	chr11:96129465-96149568	Browse	104	9	1
Hoxb8	NM_010461	-2329	-5750	Upstream	http://genome.ucsc.edu/cgi-bin/hgTracks?org=mouse&db=mm9&position=chr11:96130624-96151154	chr11:96130624-96151154	Browse	531	59	1
Hoxb8	NM_010461	-1682	-5103	Upstream	http://genome.ucsc.edu/cgi-bin/hgTracks?org=mouse&db=mm9&position=chr11:96131300-96151771	chr11:96131300-96151771	Browse	472	47	1
Hoxb8	NM_010461	-32	-3453	Upstream	http://genome.ucsc.edu/cgi-bin/hgTracks?org=mouse&db=mm9&position=chr11:96132174-96154198	chr11:96132174-96154198	Browse	2025	302	7
Hoxb8	NM_010461	1525	-1896	Intragenic	http://genome.ucsc.edu/cgi-bin/hgTracks?org=mouse&db=mm9&position=chr11:96134212-96155274	chr11:96134212-96155274	Browse	1063	140	1
Hoxb8	NM_010461	2438	-983	Intragenic	http://genome.ucsc.edu/cgi-bin/hgTracks?org=mouse&db=mm9&position=chr11:96135391-96155920	chr11:96135391-96155920	Browse	530	95	0
Hoxb8	NM_010461	3047	-374	Intragenic	http://genome.ucsc.edu/cgi-bin/hgTracks?org=mouse&db=mm9&position=chr11:96135922-96156608	chr11:96135922-96156608	Browse	687	114	1
Hoxb7	NM_010460	-393	-3911	Upstream	http://genome.ucsc.edu/cgi-bin/hgTracks?org=mouse&db=mm9&position=chr11:96136973-96158158	chr11:96136973-96158158	Browse	1186	170	0
Hoxb7	NM_010460	1137	-2381	Intragenic	http://genome.ucsc.edu/cgi-bin/hgTracks?org=mouse&db=mm9&position=chr11:96138170-96160022	chr11:96138170-96160022	Browse	1853	242	6
Hoxb7	NM_010460	2267	-1251	Intragenic	http://genome.ucsc.edu/cgi-bin/hgTracks?org=mouse&db=mm9&position=chr11:96140033-96160419	chr11:96140033-96160419	Browse	387	46	1
Hoxb7	NM_010460	3148	-370	Intragenic	http://genome.ucsc.edu/cgi-bin/hgTracks?org=mouse&db=mm9&position=chr11:96140431-96161783	chr11:96140431-96161783	Browse	1353	177	6
Hoxb7	NM_010460	5628	2110	Downstream	http://genome.ucsc.edu/cgi-bin/hgTracks?org=mouse&db=mm9&position=chr11:96141822-96165352	chr11:96141822-96165352	Browse	3531	525	13
Hoxb6	NM_008269	-1384	-3783	Upstream	http://genome.ucsc.edu/cgi-bin/hgTracks?org=mouse&db=mm9&position=chr11:96145427-96172773	chr11:96145427-96172773	Browse	7347	1220	19
Hoxb6	NM_008269	2788	389	Downstream	http://genome.ucsc.edu/cgi-bin/hgTracks?org=mouse&db=mm9&position=chr11:96152955-96173588	chr11:96152955-96173588	Browse	634	80	4
Hoxb5	NM_008268	-482	-3092	Upstream	http://genome.ucsc.edu/cgi-bin/hgTracks?org=mouse&db=mm9&position=chr11:96153692-96174993	chr11:96153692-96174993	Browse	1302	165	5
Hoxb5	NM_008268	1019	-1591	Intragenic	http://genome.ucsc.edu/cgi-bin/hgTracks?org=mouse&db=mm9&position=chr11:96154995-96176692	chr11:96154995-96176692	Browse	1698	252	8
Hoxb5	NM_008268	2483	-127	Intragenic	http://genome.ucsc.edu/cgi-bin/hgTracks?org=mouse&db=mm9&position=chr11:96156695-96177920	chr11:96156695-96177920	Browse	1226	133	1
Hoxb5	NM_008268	3535	925	Downstream	http://genome.ucsc.edu/cgi-bin/hgTracks?org=mouse&db=mm9&position=chr11:96158166-96178553	chr11:96158166-96178553	Browse	388	39	2
Hoxb5	NM_008268	3895	1285	Downstream	http://genome.ucsc.edu/cgi-bin/hgTracks?org=mouse&db=mm9&position=chr11:96158557-96178882	chr11:96158557-96178882	Browse	326	29	2
Hoxb5	NM_008268	4235	1625	Downstream	http://genome.ucsc.edu/cgi-bin/hgTracks?org=mouse&db=mm9&position=chr11:96158990-96179129	chr11:96158990-96179129	Browse	140	12	0
Hoxb5	NM_008268	4470	1860	Downstream	http://genome.ucsc.edu/cgi-bin/hgTracks?org=mouse&db=mm9&position=chr11:96159177-96179413	chr11:96159177-96179413	Browse	237	22	0
Hoxb5	NM_008268	4803	2193	Downstream	http://genome.ucsc.edu/cgi-bin/hgTracks?org=mouse&db=mm9&position=chr11:96159455-96179801	chr11:96159455-96179801	Browse	347	32	2
Hoxb5	NM_008268	5191	2581	Downstream	http://genome.ucsc.edu/cgi-bin/hgTracks?org=mouse&db=mm9&position=chr11:96159966-96180065	chr11:96159966-96180065	Browse	100	9	1
Hoxb5	NM_008268	5623	3013	Downstream	http://genome.ucsc.edu/cgi-bin/hgTracks?org=mouse&db=mm9&position=chr11:96160378-96180517	chr11:96160378-96180517	Browse	140	12	0
Hoxb5	NM_008268	5986	3376	Downstream	http://genome.ucsc.edu/cgi-bin/hgTracks?org=mouse&db=mm9&position=chr11:96160755-96180867	chr11:96160755-96180867	Browse	113	11	0
Hoxb5	NM_008268	6801	4191	Downstream	http://genome.ucsc.edu/cgi-bin/hgTracks?org=mouse&db=mm9&position=chr11:96161421-96181830	chr11:96161421-96181830	Browse	410	45	0
Hoxb5	NM_008268	7125	4515	Downstream	http://genome.ucsc.edu/cgi-bin/hgTracks?org=mouse&db=mm9&position=chr11:96161859-96182041	chr11:96161859-96182041	Browse	183	16	0
Hoxb5	NM_008268	8119	5509	Downstream	http://genome.ucsc.edu/cgi-bin/hgTracks?org=mouse&db=mm9&position=chr11:96162249-96183639	chr11:96162249-96183639	Browse	1391	174	5
Hoxb4	NM_010459	-6058	-8950	Upstream	http://genome.ucsc.edu/cgi-bin/hgTracks?org=mouse&db=mm9&position=chr11:96163814-96184174	chr11:96163814-96184174	Browse	361	42	0
Hoxb4	NM_010459	-5564	-8456	Upstream	http://genome.ucsc.edu/cgi-bin/hgTracks?org=mouse&db=mm9&position=chr11:96164286-96184689	chr11:96164286-96184689	Browse	404	39	0
Hoxb4	NM_010459	-5119	-8011	Upstream	http://genome.ucsc.edu/cgi-bin/hgTracks?org=mouse&db=mm9&position=chr11:96164835-96185030	chr11:96164835-96185030	Browse	196	18	1
Hoxb4	NM_010459	-4676	-7568	Upstream	http://genome.ucsc.edu/cgi-bin/hgTracks?org=mouse&db=mm9&position=chr11:96165055-96185696	chr11:96165055-96185696	Browse	642	69	2
Hoxb4	NM_010459	-4237	-7129	Upstream	http://genome.ucsc.edu/cgi-bin/hgTracks?org=mouse&db=mm9&position=chr11:96165738-96185892	chr11:96165738-96185892	Browse	155	13	0
Hoxb4	NM_010459	-4068	-6960	Upstream	http://genome.ucsc.edu/cgi-bin/hgTracks?org=mouse&db=mm9&position=chr11:96165922-96186045	chr11:96165922-96186045	Browse	124	12	0
Hoxb4	NM_010459	-3417	-6309	Upstream	http://genome.ucsc.edu/cgi-bin/hgTracks?org=mouse&db=mm9&position=chr11:96166087-96187182	chr11:96166087-96187182	Browse	1096	116	0
Hoxb4	NM_010459	-2578	-5470	Upstream	http://genome.ucsc.edu/cgi-bin/hgTracks?org=mouse&db=mm9&position=chr11:96167195-96187752	chr11:96167195-96187752	Browse	558	49	3
Hoxb4	NM_010459	-1113	-4005	Upstream	http://genome.ucsc.edu/cgi-bin/hgTracks?org=mouse&db=mm9&position=chr11:96168108-96189770	chr11:96168108-96189770	Browse	1663	307	6
Hoxb4	NM_010459	29	-2863	Intragenic	http://genome.ucsc.edu/cgi-bin/hgTracks?org=mouse&db=mm9&position=chr11:96169931-96190230	chr11:96169931-96190230	Browse	300	35	0
Hoxb4	NM_010459	979	-1913	Intragenic	http://genome.ucsc.edu/cgi-bin/hgTracks?org=mouse&db=mm9&position=chr11:96170441-96191620	chr11:96170441-96191620	Browse	1180	218	0
Hoxb4	NM_010459	2260	-632	Intragenic	http://genome.ucsc.edu/cgi-bin/hgTracks?org=mouse&db=mm9&position=chr11:96171883-96192741	chr11:96171883-96192741	Browse	859	115	3
Hoxb3	NM_001079869	-467	-25272	Upstream	http://genome.ucsc.edu/cgi-bin/hgTracks?org=mouse&db=mm9&position=chr11:96173869-96194074	chr11:96173869-96194074	Browse	206	19	1
Hoxb3	NM_001079869	-209	-25014	Upstream	http://genome.ucsc.edu/cgi-bin/hgTracks?org=mouse&db=mm9&position=chr11:96174173-96194286	chr11:96174173-96194286	Browse	114	11	0
Hoxb3	NM_001079869	-7	-24812	Upstream	http://genome.ucsc.edu/cgi-bin/hgTracks?org=mouse&db=mm9&position=chr11:96174346-96194518	chr11:96174346-96194518	Browse	173	14	0
Hoxb3	NM_001079869	542	-24263	Intragenic	http://genome.ucsc.edu/cgi-bin/hgTracks?org=mouse&db=mm9&position=chr11:96174863-96195099	chr11:96174863-96195099	Browse	237	21	2
Hoxb3	NM_001079869	1220	-23585	Intragenic	http://genome.ucsc.edu/cgi-bin/hgTracks?org=mouse&db=mm9&position=chr11:96175308-96196009	chr11:96175308-96196009	Browse	702	76	0
Hoxb3	NM_001079869	2584	-22221	Intragenic	http://genome.ucsc.edu/cgi-bin/hgTracks?org=mouse&db=mm9&position=chr11:96176076-96197969	chr11:96176076-96197969	Browse	1894	325	11
Hoxb3	NM_001079869	4126	-20679	Intragenic	http://genome.ucsc.edu/cgi-bin/hgTracks?org=mouse&db=mm9&position=chr11:96178014-96199116	chr11:96178014-96199116	Browse	1103	151	4
Hoxb3	NM_001079869	4968	-19837	Intragenic	http://genome.ucsc.edu/cgi-bin/hgTracks?org=mouse&db=mm9&position=chr11:96179182-96199632	chr11:96179182-96199632	Browse	451	47	0
Hoxb3	NM_001079869	5374	-19431	Intragenic	http://genome.ucsc.edu/cgi-bin/hgTracks?org=mouse&db=mm9&position=chr11:96179659-96199966	chr11:96179659-96199966	Browse	308	30	1
Hoxb3	NM_001079869	6067	-18738	Intragenic	http://genome.ucsc.edu/cgi-bin/hgTracks?org=mouse&db=mm9&position=chr11:96180012-96201000	chr11:96180012-96201000	Browse	989	105	3
Hoxb3	NM_001079869	7381	-17424	Intragenic	http://genome.ucsc.edu/cgi-bin/hgTracks?org=mouse&db=mm9&position=chr11:96181165-96202474	chr11:96181165-96202474	Browse	1310	203	3
Hoxb3	NM_001079869	8296	-16509	Intragenic	http://genome.ucsc.edu/cgi-bin/hgTracks?org=mouse&db=mm9&position=chr11:96182685-96202784	chr11:96182685-96202784	Browse	100	10	0
Hoxb3	NM_001079869	9113	-15692	Intragenic	http://genome.ucsc.edu/cgi-bin/hgTracks?org=mouse&db=mm9&position=chr11:96182882-96204221	chr11:96182882-96204221	Browse	1340	301	3
Hoxb3	NM_010458	-10256	-14418	Upstream	http://genome.ucsc.edu/cgi-bin/hgTracks?org=mouse&db=mm9&position=chr11:96184356-96205295	chr11:96184356-96205295	Browse	940	159	1
Hoxb3	NM_010458	-9448	-13610	Upstream	http://genome.ucsc.edu/cgi-bin/hgTracks?org=mouse&db=mm9&position=chr11:96185328-96205940	chr11:96185328-96205940	Browse	613	61	2
Hoxb3	NM_010458	-7424	-11586	Upstream	http://genome.ucsc.edu/cgi-bin/hgTracks?org=mouse&db=mm9&position=chr11:96187589-96207726	chr11:96187589-96207726	Browse	138	11	0
Hoxb3	NM_010458	-7001	-11163	Upstream	http://genome.ucsc.edu/cgi-bin/hgTracks?org=mouse&db=mm9&position=chr11:96187953-96208209	chr11:96187953-96208209	Browse	257	22	0
Hoxb3	NM_010458	-6155	-10317	Upstream	http://genome.ucsc.edu/cgi-bin/hgTracks?org=mouse&db=mm9&position=chr11:96188853-96209000	chr11:96188853-96209000	Browse	148	14	0
Hoxb3	NM_010458	-5822	-9984	Upstream	http://genome.ucsc.edu/cgi-bin/hgTracks?org=mouse&db=mm9&position=chr11:96189203-96209316	chr11:96189203-96209316	Browse	114	11	0
Hoxb3	NM_010458	-4946	-9108	Upstream	http://genome.ucsc.edu/cgi-bin/hgTracks?org=mouse&db=mm9&position=chr11:96190085-96210186	chr11:96190085-96210186	Browse	102	10	0
[truncated: 7,562 more rows]

## Sheet: RNF2 Eed KO
Gene		RNF2 Eed peak
Closest Gene (tss)	Accession#	tss distance	ts end distance	Position		Coordinate	Link	Peak length	# of pos reads	# of neg reads
OTTMUSG00000010105	NM_001039233	-391	-1586	Upstream	http://genome.ucsc.edu/cgi-bin/hgTracks?org=mouse&db=mm9&position=chr4:146024456-146044609	chr4:146024456-146044609	Browse	154	12	1
Gtpbp3	NM_032544	-3838	-9136	Upstream	http://genome.ucsc.edu/cgi-bin/hgTracks?org=mouse&db=mm9&position=chr8:73998025-74018301	chr8:73998025-74018301	Browse	277	25	0
1700029I01Rik	NM_027285	411660	92706	Downstream	http://genome.ucsc.edu/cgi-bin/hgTracks?org=mouse&db=mm9&position=chr4:146639334-146659525	chr4:146639334-146659525	Browse	192	16	1
Gdi2	NM_008112	-354	-28541	Upstream	http://genome.ucsc.edu/cgi-bin/hgTracks?org=mouse&db=mm9&position=chr13:3526901-3547031	chr13:3526901-3547031	Browse	131	11	2
Lcp2	NM_010696	51324	6244	Downstream	http://genome.ucsc.edu/cgi-bin/hgTracks?org=mouse&db=mm9&position=chr11:33988382-34008666	chr11:33988382-34008666	Browse	285	24	1
Ssbp4	NM_133772	1003	11787	Upstream	http://genome.ucsc.edu/cgi-bin/hgTracks?org=mouse&db=mm9&position=chr8:73123081-73143268	chr8:73123081-73143268	Browse	188	17	1
Six6os1	NM_029444	455	37112	Upstream	http://genome.ucsc.edu/cgi-bin/hgTracks?org=mouse&db=mm9&position=chr12:74009140-74029274	chr12:74009140-74029274	Browse	135	11	0
Mylc2b	NM_023402	-26725	-10171	Downstream	http://genome.ucsc.edu/cgi-bin/hgTracks?org=mouse&db=mm9&position=chr17:71303078-71323183	chr17:71303078-71323183	Browse	106	21	3
Fcgr1	NM_010186	116022	127083	Upstream	http://genome.ucsc.edu/cgi-bin/hgTracks?org=mouse&db=mm9&position=chr3:96203858-96223969	chr3:96203858-96223969	Browse	112	11	1
Fcgr1	NM_010186	34897	45958	Upstream	http://genome.ucsc.edu/cgi-bin/hgTracks?org=mouse&db=mm9&position=chr3:96122724-96142853	chr3:96122724-96142853	Browse	130	13	0
Ccdc44	NM_027346	746	-6760	Intragenic	http://genome.ucsc.edu/cgi-bin/hgTracks?org=mouse&db=mm9&position=chr11:105918115-105938217	chr11:105918115-105938217	Browse	103	11	1
Stx4a	NM_009294	-405	-7563	Upstream	http://genome.ucsc.edu/cgi-bin/hgTracks?org=mouse&db=mm9&position=chr7:134974852-134994979	chr7:134974852-134994979	Browse	128	12	0
Efha1	NM_028643	72	83055	Upstream	http://genome.ucsc.edu/cgi-bin/hgTracks?org=mouse&db=mm9&position=chr14:58608033-58628308	chr14:58608033-58628308	Browse	276	37	2
Mafg	NM_010756	415	5610	Upstream	http://genome.ucsc.edu/cgi-bin/hgTracks?org=mouse&db=mm9&position=chr11:120485225-120505327	chr11:120485225-120505327	Browse	103	9	1
Rrp1b	NM_028244	-1651	-26094	Upstream	http://genome.ucsc.edu/cgi-bin/hgTracks?org=mouse&db=mm9&position=chr17:32161340-32181569	chr17:32161340-32181569	Browse	230	19	2
Cetn3	NM_007684	-288	-14154	Upstream	http://genome.ucsc.edu/cgi-bin/hgTracks?org=mouse&db=mm9&position=chr13:81911927-81932077	chr13:81911927-81932077	Browse	151	13	1
Tdrkh	NM_028307	-369	-18551	Upstream	http://genome.ucsc.edu/cgi-bin/hgTracks?org=mouse&db=mm9&position=chr3:94206811-94226928	chr3:94206811-94226928	Browse	118	13	0
Ghsr	NM_177330	-1128	-7788	Upstream	http://genome.ucsc.edu/cgi-bin/hgTracks?org=mouse&db=mm9&position=chr3:27259090-27279198	chr3:27259090-27279198	Browse	109	9	1
Nsun3	NM_178925	361	52226	Upstream	http://genome.ucsc.edu/cgi-bin/hgTracks?org=mouse&db=mm9&position=chr16:62776837-62796969	chr16:62776837-62796969	Browse	133	10	1
Zfp217	NM_001033299	-36746	-15604	Downstream	http://genome.ucsc.edu/cgi-bin/hgTracks?org=mouse&db=mm9&position=chr2:169909918-169930029	chr2:169909918-169930029	Browse	112	10	0
Tchhl1	NM_027762	-23269	-26496	Upstream	http://genome.ucsc.edu/cgi-bin/hgTracks?org=mouse&db=mm9&position=chr3:93239149-93259662	chr3:93239149-93259662	Browse	514	55	1
Frmd4b	NM_145148	-259796	70920	Intragenic	http://genome.ucsc.edu/cgi-bin/hgTracks?org=mouse&db=mm9&position=chr6:97297682-97317877	chr6:97297682-97317877	Browse	196	14	1
Pdia4	NM_009787	-35276	-17904	Downstream	http://genome.ucsc.edu/cgi-bin/hgTracks?org=mouse&db=mm9&position=chr6:47718154-47738315	chr6:47718154-47738315	Browse	162	21	4
Pdia4	NM_009787	-65032	-47660	Downstream	http://genome.ucsc.edu/cgi-bin/hgTracks?org=mouse&db=mm9&position=chr6:47688386-47708571	chr6:47688386-47708571	Browse	186	12	1
Slc33a1	NM_015728	165	22563	Upstream	http://genome.ucsc.edu/cgi-bin/hgTracks?org=mouse&db=mm9&position=chr3:63758696-63778944	chr3:63758696-63778944	Browse	249	25	1
Hist1h2ba	NM_175663	117	501	Upstream	http://genome.ucsc.edu/cgi-bin/hgTracks?org=mouse&db=mm9&position=chr13:24015990-24036293	chr13:24015990-24036293	Browse	304	28	1
Stag3	NM_016964	64	-31821	Intragenic	http://genome.ucsc.edu/cgi-bin/hgTracks?org=mouse&db=mm9&position=chr5:138711748-138731851	chr5:138711748-138731851	Browse	104	10	0
Stag3	NM_016964	-136	-32021	Upstream	http://genome.ucsc.edu/cgi-bin/hgTracks?org=mouse&db=mm9&position=chr5:138711452-138731747	chr5:138711452-138731747	Browse	296	27	1
Zfp286	NM_138949	202	11233	Upstream	http://genome.ucsc.edu/cgi-bin/hgTracks?org=mouse&db=mm9&position=chr11:62593055-62613186	chr11:62593055-62613186	Browse	132	10	0
Mex3c	NM_001039214	-39246	-59120	Upstream	http://genome.ucsc.edu/cgi-bin/hgTracks?org=mouse&db=mm9&position=chr18:73683011-73703212	chr18:73683011-73703212	Browse	202	27	3
Grb10	NM_010345	-11719	95129	Intragenic	http://genome.ucsc.edu/cgi-bin/hgTracks?org=mouse&db=mm9&position=chr11:11915564-11935713	chr11:11915564-11935713	Browse	150	12	0
C230078M14Rik	NM_172851	407414	-305764	Intragenic	http://genome.ucsc.edu/cgi-bin/hgTracks?org=mouse&db=mm9&position=chr1:102066656-102086854	chr1:102066656-102086854	Browse	199	30	3
CN716893	NM_001033492	982102	988066	Upstream	http://genome.ucsc.edu/cgi-bin/hgTracks?org=mouse&db=mm9&position=chrX:84473602-84493717	chrX:84473602-84493717	Browse	116	20	3
Mc2r	NM_008560	262854	285207	Upstream	http://genome.ucsc.edu/cgi-bin/hgTracks?org=mouse&db=mm9&position=chr18:68841671-68861862	chr18:68841671-68861862	Browse	192	18	2
Gata2	NM_008090	-8189	-16551	Upstream	http://genome.ucsc.edu/cgi-bin/hgTracks?org=mouse&db=mm9&position=chr6:88130099-88150844	chr6:88130099-88150844	Browse	746	95	3
Cd209a	NM_133238	5574	11108	Upstream	http://genome.ucsc.edu/cgi-bin/hgTracks?org=mouse&db=mm9&position=chr8:3744453-3764554	chr8:3744453-3764554	Browse	102	14	2
4933426K21Rik	NM_027664	5301	37998	Upstream	http://genome.ucsc.edu/cgi-bin/hgTracks?org=mouse&db=mm9&position=chr6:122431430-122451817	chr6:122431430-122451817	Browse	388	38	3
Spata22	NM_001045531	-217	-16521	Upstream	http://genome.ucsc.edu/cgi-bin/hgTracks?org=mouse&db=mm9&position=chr11:73132959-73153090	chr11:73132959-73153090	Browse	132	12	0
Spata22	NM_001045531	54	-16250	Intragenic	http://genome.ucsc.edu/cgi-bin/hgTracks?org=mouse&db=mm9&position=chr11:73133114-73153478	chr11:73133114-73153478	Browse	365	39	1
Agbl3	NM_178630	-163	-77664	Upstream	http://genome.ucsc.edu/cgi-bin/hgTracks?org=mouse&db=mm9&position=chr6:34720128-34740408	chr6:34720128-34740408	Browse	281	35	1
Tmtc2	NM_177368	-335995	50821	Intragenic	http://genome.ucsc.edu/cgi-bin/hgTracks?org=mouse&db=mm9&position=chr10:104665441-104685638	chr10:104665441-104685638	Browse	198	13	0
Car4	NM_007607	-13697	-21896	Upstream	http://genome.ucsc.edu/cgi-bin/hgTracks?org=mouse&db=mm9&position=chr11:84747597-84767696	chr11:84747597-84767696	Browse	100	10	0
Chst11	NM_021439	-30208	-240603	Upstream	http://genome.ucsc.edu/cgi-bin/hgTracks?org=mouse&db=mm9&position=chr10:82407983-82428082	chr10:82407983-82428082	Browse	100	9	1
Klrb1d	NM_030599	12941	25538	Upstream	http://genome.ucsc.edu/cgi-bin/hgTracks?org=mouse&db=mm9&position=chr6:128779196-128799326	chr6:128779196-128799326	Browse	131	10	1
Gpatch1	NM_026181	-48859	-6962	Downstream	http://genome.ucsc.edu/cgi-bin/hgTracks?org=mouse&db=mm9&position=chr7:36044515-36064685	chr7:36044515-36064685	Browse	171	14	0
Ppm1k	NM_175523	391	29316	Upstream	http://genome.ucsc.edu/cgi-bin/hgTracks?org=mouse&db=mm9&position=chr6:57475755-57495866	chr6:57475755-57495866	Browse	112	10	1
Grb10	NM_010345	-11885	94963	Intragenic	http://genome.ucsc.edu/cgi-bin/hgTracks?org=mouse&db=mm9&position=chr11:11915389-11935557	chr11:11915389-11935557	Browse	169	14	0
Tdrkh	NM_028307	-626	-18808	Upstream	http://genome.ucsc.edu/cgi-bin/hgTracks?org=mouse&db=mm9&position=chr3:94206562-94226664	chr3:94206562-94226664	Browse	103	9	1
Ssbp4	NM_133772	692	11476	Upstream	http://genome.ucsc.edu/cgi-bin/hgTracks?org=mouse&db=mm9&position=chr8:73122794-73142933	chr8:73122794-73142933	Browse	140	11	0
Akt3	NM_011785	10447	237099	Upstream	http://genome.ucsc.edu/cgi-bin/hgTracks?org=mouse&db=mm9&position=chr1:179179295-179199395	chr1:179179295-179199395	Browse	101	9	1
Tdrkh	NM_028307	193	-17989	Intragenic	http://genome.ucsc.edu/cgi-bin/hgTracks?org=mouse&db=mm9&position=chr3:94207334-94227530	chr3:94207334-94227530	Browse	197	18	0
Sycp1	NM_011516	-407	117028	Intragenic	http://genome.ucsc.edu/cgi-bin/hgTracks?org=mouse&db=mm9&position=chr3:102729545-102749655	chr3:102729545-102749655	Browse	111	11	0
Gm129	NM_001033302	442	4166	Upstream	http://genome.ucsc.edu/cgi-bin/hgTracks?org=mouse&db=mm9&position=chr3:95676524-95696662	chr3:95676524-95696662	Browse	139	14	0
Hist1h2ba	NM_175663	-141	243	Intragenic	http://genome.ucsc.edu/cgi-bin/hgTracks?org=mouse&db=mm9&position=chr13:24015812-24035956	chr13:24015812-24035956	Browse	145	12	1
Tsga13	NM_054073	42492	61085	Upstream	http://genome.ucsc.edu/cgi-bin/hgTracks?org=mouse&db=mm9&position=chr6:30897801-30918328	chr6:30897801-30918328	Browse	528	56	0
Cetn3	NM_007684	703	-13163	Intragenic	http://genome.ucsc.edu/cgi-bin/hgTracks?org=mouse&db=mm9&position=chr13:81912910-81933075	chr13:81912910-81933075	Browse	166	16	0
Tchhl1	NM_027762	-22554	-25781	Upstream	http://genome.ucsc.edu/cgi-bin/hgTracks?org=mouse&db=mm9&position=chr3:93239972-93260269	chr3:93239972-93260269	Browse	298	25	1
Tmem28	NM_173446	-906	564108	Intragenic	http://genome.ucsc.edu/cgi-bin/hgTracks?org=mouse&db=mm9&position=chr8:9759970-9780264	chr8:9759970-9780264	Browse	295	29	1
Exoc3l	NM_177788	-5840	335	Intragenic	http://genome.ucsc.edu/cgi-bin/hgTracks?org=mouse&db=mm9&position=chr8:107804073-107824243	chr8:107804073-107824243	Browse	171	17	0
Abt1	NM_013924	-12330	-6824	Downstream	http://genome.ucsc.edu/cgi-bin/hgTracks?org=mouse&db=mm9&position=chr13:23493327-23513482	chr13:23493327-23513482	Browse	156	12	1
Sycp1	NM_011516	-804	116631	Intragenic	http://genome.ucsc.edu/cgi-bin/hgTracks?org=mouse&db=mm9&position=chr3:102729126-102749279	chr3:102729126-102749279	Browse	154	10	1
Tchhl1	NM_027762	-22310	-25537	Upstream	http://genome.ucsc.edu/cgi-bin/hgTracks?org=mouse&db=mm9&position=chr3:93240308-93260421	chr3:93240308-93260421	Browse	114	10	0
Upk1a	NM_026815	-13620	-4237	Downstream	http://genome.ucsc.edu/cgi-bin/hgTracks?org=mouse&db=mm9&position=chr7:31373774-31393972	chr7:31373774-31393972	Browse	199	19	0
Tchhl1	NM_027762	-24414	-27641	Upstream	http://genome.ucsc.edu/cgi-bin/hgTracks?org=mouse&db=mm9&position=chr3:93238189-93258333	chr3:93238189-93258333	Browse	145	14	1
Car14	NM_011797	511	7351	Upstream	http://genome.ucsc.edu/cgi-bin/hgTracks?org=mouse&db=mm9&position=chr3:95699023-95719123	chr3:95699023-95719123	Browse	101	10	0
Plrg1	NM_016784	72997	56243	Downstream	http://genome.ucsc.edu/cgi-bin/hgTracks?org=mouse&db=mm9&position=chr3:82922399-82942513	chr3:82922399-82942513	Browse	115	10	1
Tchhl1	NM_027762	-24808	-28035	Upstream	http://genome.ucsc.edu/cgi-bin/hgTracks?org=mouse&db=mm9&position=chr3:93237749-93257984	chr3:93237749-93257984	Browse	236	20	1
B3gnt6	NM_001081167	-5826	1235	Intragenic	http://genome.ucsc.edu/cgi-bin/hgTracks?org=mouse&db=mm9&position=chr7:105332109-105352209	chr7:105332109-105352209	Browse	101	10	0
Gad2	NM_008078	-2024	-73575	Upstream	http://genome.ucsc.edu/cgi-bin/hgTracks?org=mouse&db=mm9&position=chr2:22465745-22485899	chr2:22465745-22485899	Browse	155	12	0
Myo3a	NM_148413	312906	1833	Downstream	http://genome.ucsc.edu/cgi-bin/hgTracks?org=mouse&db=mm9&position=chr2:22465512-22485687	chr2:22465512-22485687	Browse	176	14	0
Tchhl1	NM_027762	-21313	-24540	Upstream	http://genome.ucsc.edu/cgi-bin/hgTracks?org=mouse&db=mm9&position=chr3:93241308-93261416	chr3:93241308-93261416	Browse	109	10	0
Tchhl1	NM_027762	-25106	-28333	Upstream	http://genome.ucsc.edu/cgi-bin/hgTracks?org=mouse&db=mm9&position=chr3:93237501-93257637	chr3:93237501-93257637	Browse	137	11	0
Tchhl1	NM_027762	-21164	-24391	Upstream	http://genome.ucsc.edu/cgi-bin/hgTracks?org=mouse&db=mm9&position=chr3:93241431-93261590	chr3:93241431-93261590	Browse	160	15	0
4933426K21Rik	NM_027664	7555	40252	Upstream	http://genome.ucsc.edu/cgi-bin/hgTracks?org=mouse&db=mm9&position=chr6:122433825-122453930	chr6:122433825-122453930	Browse	106	10	1
Tchhl1	NM_027762	-20841	-24068	Upstream	http://genome.ucsc.edu/cgi-bin/hgTracks?org=mouse&db=mm9&position=chr3:93241675-93261992	chr3:93241675-93261992	Browse	318	33	2
4933426K21Rik	NM_027664	7780	40477	Upstream	http://genome.ucsc.edu/cgi-bin/hgTracks?org=mouse&db=mm9&position=chr6:122434051-122454155	chr6:122434051-122454155	Browse	105	10	1
Mapk11	NM_011161	-1938	5136	Intragenic	http://genome.ucsc.edu/cgi-bin/hgTracks?org=mouse&db=mm9&position=chr15:88967943-88988154	chr15:88967943-88988154	Browse	212	19	1
Batf2	NM_028967	19971	11953	Downstream	http://genome.ucsc.edu/cgi-bin/hgTracks?org=mouse&db=mm9&position=chr19:6174290-6194566	chr19:6174290-6194566	Browse	277	23	1
Hoxa3	NM_010452	-25631	6250	Intragenic	http://genome.ucsc.edu/cgi-bin/hgTracks?org=mouse&db=mm9&position=chr6:52115256-52135364	chr6:52115256-52135364	Browse	109	10	0
Frmd4b	NM_145148	-262609	68107	Intragenic	http://genome.ucsc.edu/cgi-bin/hgTracks?org=mouse&db=mm9&position=chr6:97294906-97315028	chr6:97294906-97315028	Browse	123	12	0
Rhcg	NM_019799	-64785	-40505	Downstream	http://genome.ucsc.edu/cgi-bin/hgTracks?org=mouse&db=mm9&position=chr7:86687661-86707837	chr7:86687661-86707837	Browse	177	17	0
Tra2a	NM_198102	-30476	-10344	Downstream	http://genome.ucsc.edu/cgi-bin/hgTracks?org=mouse&db=mm9&position=chr6:49173493-49193656	chr6:49173493-49193656	Browse	164	14	0
Zfp281	NM_177643	50403	47058	Downstream	http://genome.ucsc.edu/cgi-bin/hgTracks?org=mouse&db=mm9&position=chr1:138561859-138581989	chr1:138561859-138581989	Browse	131	12	1
Gad1	NM_008077	992	-38857	Intragenic	http://genome.ucsc.edu/cgi-bin/hgTracks?org=mouse&db=mm9&position=chr2:70391128-70411296	chr2:70391128-70411296	Browse	169	14	0
Copz1	NM_019817	3209	-23738	Intragenic	http://genome.ucsc.edu/cgi-bin/hgTracks?org=mouse&db=mm9&position=chr15:103096465-103116649	chr15:103096465-103116649	Browse	185	10	1
Tcam1	NM_029467	-27	-11499	Upstream	http://genome.ucsc.edu/cgi-bin/hgTracks?org=mouse&db=mm9&position=chr11:106127759-106148156	chr11:106127759-106148156	Browse	398	41	3
Pcdh8	NM_001042726	2158	6675	Upstream	http://genome.ucsc.edu/cgi-bin/hgTracks?org=mouse&db=mm9&position=chr14:80163179-80183351	chr14:80163179-80183351	Browse	173	15	0
Osbpl3	NM_027881	-63603	22428	Intragenic	http://genome.ucsc.edu/cgi-bin/hgTracks?org=mouse&db=mm9&position=chr6:50259172-50279294	chr6:50259172-50279294	Browse	123	9	1
Loxl4	NM_053083	20049	38811	Upstream	http://genome.ucsc.edu/cgi-bin/hgTracks?org=mouse&db=mm9&position=chr19:42697228-42717340	chr19:42697228-42717340	Browse	113	10	1
Aip	NM_016666	-4345	7037	Intragenic	http://genome.ucsc.edu/cgi-bin/hgTracks?org=mouse&db=mm9&position=chr19:4111409-4131555	chr19:4111409-4131555	Browse	147	11	1
Rhbg	NM_021375	-675	11136	Intragenic	http://genome.ucsc.edu/cgi-bin/hgTracks?org=mouse&db=mm9&position=chr3:88047850-88068012	chr3:88047850-88068012	Browse	163	15	0
Aip	NM_016666	-4659	6723	Intragenic	http://genome.ucsc.edu/cgi-bin/hgTracks?org=mouse&db=mm9&position=chr19:4110946-4131389	chr19:4110946-4131389	Browse	444	56	2
Prr19	NM_001081294	265	-2510	Intragenic	http://genome.ucsc.edu/cgi-bin/hgTracks?org=mouse&db=mm9&position=chr7:26076592-26096692	chr7:26076592-26096692	Browse	101	9	1
Barhl2	NM_001005477	-4087	1557	Intragenic	http://genome.ucsc.edu/cgi-bin/hgTracks?org=mouse&db=mm9&position=chr5:106873027-106893168	chr5:106873027-106893168	Browse	142	12	0
Prr19	NM_001081294	2	-2773	Intragenic	http://genome.ucsc.edu/cgi-bin/hgTracks?org=mouse&db=mm9&position=chr7:26076301-26096457	chr7:26076301-26096457	Browse	157	16	0
Corl2	NM_001109743	2055	-41883	Intragenic	http://genome.ucsc.edu/cgi-bin/hgTracks?org=mouse&db=mm9&position=chr18:77087148-77107248	chr18:77087148-77107248	Browse	101	9	1
Insm1	NM_016889	-860	-3768	Upstream	http://genome.ucsc.edu/cgi-bin/hgTracks?org=mouse&db=mm9&position=chr2:146036862-146057109	chr2:146036862-146057109	Browse	248	27	0
Insm1	NM_016889	-1061	-3969	Upstream	http://genome.ucsc.edu/cgi-bin/hgTracks?org=mouse&db=mm9&position=chr2:146036727-146056842	chr2:146036727-146056842	Browse	116	11	0
Cyp46a1	NM_010010	-425	-28279	Upstream	http://genome.ucsc.edu/cgi-bin/hgTracks?org=mouse&db=mm9&position=chr12:109562093-109582237	chr12:109562093-109582237	Browse	145	11	1
Tcf3	NM_001079822	6170	168747	Upstream	http://genome.ucsc.edu/cgi-bin/hgTracks?org=mouse&db=mm9&position=chr6:72735067-72755173	chr6:72735067-72755173	Browse	107	10	0
Slc6a11	NM_172890	455	-118191	Intragenic	http://genome.ucsc.edu/cgi-bin/hgTracks?org=mouse&db=mm9&position=chr6:114071628-114091750	chr6:114071628-114091750	Browse	123	11	0
Hic1	NM_001098203	-780	2808	Intragenic	http://genome.ucsc.edu/cgi-bin/hgTracks?org=mouse&db=mm9&position=chr11:74970820-74990928	chr11:74970820-74990928	Browse	109	9	1
Syt3	NM_016663	21340	6131	Downstream	http://genome.ucsc.edu/cgi-bin/hgTracks?org=mouse&db=mm9&position=chr7:51651382-51671678	chr7:51651382-51671678	Browse	297	26	0
Barhl2	NM_001005477	-76978	-71334	Downstream	http://genome.ucsc.edu/cgi-bin/hgTracks?org=mouse&db=mm9&position=chr5:106800123-106820290	chr5:106800123-106820290	Browse	168	12	1
Taf1c	NM_021441	7475	14742	Upstream	http://genome.ucsc.edu/cgi-bin/hgTracks?org=mouse&db=mm9&position=chr8:122126496-122146734	chr8:122126496-122146734	Browse	239	26	1
2010107G12Rik	NM_001025573	10266	42971	Upstream	http://genome.ucsc.edu/cgi-bin/hgTracks?org=mouse&db=mm9&position=chr6:34928169-34948360	chr6:34928169-34948360	Browse	192	16	1
Eif5a	NM_181582	419	5039	Upstream	http://genome.ucsc.edu/cgi-bin/hgTracks?org=mouse&db=mm9&position=chr11:69725208-69745315	chr11:69725208-69745315	Browse	108	9	1
Lhx5	NM_008499	-214	-9786	Upstream	http://genome.ucsc.edu/cgi-bin/hgTracks?org=mouse&db=mm9&position=chr5:120871619-120891740	chr5:120871619-120891740	Browse	122	10	1
Tmem54	NM_025452	7720	1750	Downstream	http://genome.ucsc.edu/cgi-bin/hgTracks?org=mouse&db=mm9&position=chr4:128780495-128800662	chr4:128780495-128800662	Browse	168	15	1
Cd3eap	NM_145822	363	2917	Upstream	http://genome.ucsc.edu/cgi-bin/hgTracks?org=mouse&db=mm9&position=chr7:19934934-19955328	chr7:19934934-19955328	Browse	395	38	2
Wnt10a	NM_009518	16670	4010	Downstream	http://genome.ucsc.edu/cgi-bin/hgTracks?org=mouse&db=mm9&position=chr1:74844643-74864874	chr1:74844643-74864874	Browse	232	19	1
Bag4	NM_026121	-21753	-1082	Downstream	http://genome.ucsc.edu/cgi-bin/hgTracks?org=mouse&db=mm9&position=chr8:26863849-26884007	chr8:26863849-26884007	Browse	159	15	1
Igf2bp3	NM_023670	3886	133379	Upstream	http://genome.ucsc.edu/cgi-bin/hgTracks?org=mouse&db=mm9&position=chr6:49158265-49178931	chr6:49158265-49178931	Browse	667	92	3
Ctxn1	NM_183315	-777	852	Intragenic	http://genome.ucsc.edu/cgi-bin/hgTracks?org=mouse&db=mm9&position=chr8:4248444-4268550	chr8:4248444-4268550	Browse	107	10	0
A930034L06Rik	NM_175692	1010	-9498	Intragenic	http://genome.ucsc.edu/cgi-bin/hgTracks?org=mouse&db=mm9&position=chr2:158192331-158212435	chr2:158192331-158212435	Browse	105	10	0
Nhp2l1	NM_011482	22296	28550	Upstream	http://genome.ucsc.edu/cgi-bin/hgTracks?org=mouse&db=mm9&position=chr15:81890062-81910586	chr15:81890062-81910586	Browse	525	58	1
Eftud1	NM_175317	227611	98399	Downstream	http://genome.ucsc.edu/cgi-bin/hgTracks?org=mouse&db=mm9&position=chr7:90014689-90034833	chr7:90014689-90034833	Browse	145	11	0
Kcnk5	NM_021542	-99079	-57354	Downstream	http://genome.ucsc.edu/cgi-bin/hgTracks?org=mouse&db=mm9&position=chr14:20891844-20912005	chr14:20891844-20912005	Browse	162	14	1
Slc35b4	NM_021435	11311	32487	Upstream	http://genome.ucsc.edu/cgi-bin/hgTracks?org=mouse&db=mm9&position=chr6:34128307-34148422	chr6:34128307-34148422	Browse	116	10	0
Tcf3	NM_001079822	713	163290	Upstream	http://genome.ucsc.edu/cgi-bin/hgTracks?org=mouse&db=mm9&position=chr6:72729595-72749730	chr6:72729595-72749730	Browse	136	10	1
Smad9	NM_019483	42006	-3670	Intragenic	http://genome.ucsc.edu/cgi-bin/hgTracks?org=mouse&db=mm9&position=chr3:54591400-54611617	chr3:54591400-54611617	Browse	218	20	1
Cxcl12	NM_021704	667	-5840	Intragenic	http://genome.ucsc.edu/cgi-bin/hgTracks?org=mouse&db=mm9&position=chr6:117109195-117129299	chr6:117109195-117129299	Browse	105	9	1
Entpd1	NM_009848	89269	7460	Downstream	http://genome.ucsc.edu/cgi-bin/hgTracks?org=mouse&db=mm9&position=chr19:40813486-40833618	chr19:40813486-40833618	Browse	133	11	0
Gal3st3	NM_001024717	8969	-1430	Intragenic	http://genome.ucsc.edu/cgi-bin/hgTracks?org=mouse&db=mm9&position=chr19:5297221-5317396	chr19:5297221-5317396	Browse	176	14	0
Lhx4	NM_010712	18501	41740	Upstream	http://genome.ucsc.edu/cgi-bin/hgTracks?org=mouse&db=mm9&position=chr1:157580523-157600661	chr1:157580523-157600661	Browse	139	11	1
Tcfe2a	NM_011548	12788	36803	Upstream	http://genome.ucsc.edu/cgi-bin/hgTracks?org=mouse&db=mm9&position=chr10:79899071-79919208	chr10:79899071-79919208	Browse	138	11	0
Btn2a2	NM_175938	-58	11737	Intragenic	http://genome.ucsc.edu/cgi-bin/hgTracks?org=mouse&db=mm9&position=chr13:23570613-23590722	chr13:23570613-23590722	Browse	110	11	0
Sox1	NM_009233	43420	42210	Downstream	http://genome.ucsc.edu/cgi-bin/hgTracks?org=mouse&db=mm9&position=chr8:12429719-12449824	chr8:12429719-12449824	Browse	106	10	0
5730419I09Rik	NM_001109688	42112	131300	Upstream	http://genome.ucsc.edu/cgi-bin/hgTracks?org=mouse&db=mm9&position=chr6:143080663-143100815	chr6:143080663-143100815	Browse	153	12	0
Nfic	NM_008688	-6439	24544	Intragenic	http://genome.ucsc.edu/cgi-bin/hgTracks?org=mouse&db=mm9&position=chr10:80873411-80893547	chr10:80873411-80893547	Browse	137	14	0
Aicda	NM_009645	6944	-3428	Intragenic	http://genome.ucsc.edu/cgi-bin/hgTracks?org=mouse&db=mm9&position=chr6:122500588-122520951	chr6:122500588-122520951	Browse	364	35	1
Gdpd1	NM_025638	249	40409	Upstream	http://genome.ucsc.edu/cgi-bin/hgTracks?org=mouse&db=mm9&position=chr11:86877667-86897931	chr11:86877667-86897931	Browse	265	23	0
Klhl26	NM_178771	-24505	2211	Intragenic	http://genome.ucsc.edu/cgi-bin/hgTracks?org=mouse&db=mm9&position=chr8:72966214-72986460	chr8:72966214-72986460	Browse	247	24	1
Rab33b	NM_016858	13235	988	Downstream	http://genome.ucsc.edu/cgi-bin/hgTracks?org=mouse&db=mm9&position=chr3:51291062-51311182	chr3:51291062-51311182	Browse	121	10	1
Msx1	NM_010835	1755	5850	Upstream	http://genome.ucsc.edu/cgi-bin/hgTracks?org=mouse&db=mm9&position=chr5:38207528-38227629	chr5:38207528-38227629	Browse	102	10	0
Tcf3	NM_001079822	-1397	161180	Intragenic	http://genome.ucsc.edu/cgi-bin/hgTracks?org=mouse&db=mm9&position=chr6:72727484-72747622	chr6:72727484-72747622	Browse	139	12	1
Tmem16a	NM_178642	-142524	7304	Intragenic	http://genome.ucsc.edu/cgi-bin/hgTracks?org=mouse&db=mm9&position=chr7:151771764-151791954	chr7:151771764-151791954	Browse	191	16	1
Zbtb22	NM_020625	-204	-3354	Upstream	http://genome.ucsc.edu/cgi-bin/hgTracks?org=mouse&db=mm9&position=chr17:34042864-34062967	chr17:34042864-34062967	Browse	104	10	0
Kcng4	NM_025734	-2376	9451	Intragenic	http://genome.ucsc.edu/cgi-bin/hgTracks?org=mouse&db=mm9&position=chr8:122147150-122167258	chr8:122147150-122167258	Browse	109	9	1
Lypd4	NM_182785	91	5163	Upstream	http://genome.ucsc.edu/cgi-bin/hgTracks?org=mouse&db=mm9&position=chr7:25644614-25664988	chr7:25644614-25664988	Browse	375	37	1
Gns	NM_029364	-70501	-102657	Upstream	http://genome.ucsc.edu/cgi-bin/hgTracks?org=mouse&db=mm9&position=chr10:120721580-120741707	chr10:120721580-120741707	Browse	128	10	1
Tph1	NM_009414	-7106	18256	Intragenic	http://genome.ucsc.edu/cgi-bin/hgTracks?org=mouse&db=mm9&position=chr7:53910748-53930854	chr7:53910748-53930854	Browse	107	11	1
Dnttip2	NM_153806	34132	23274	Downstream	http://genome.ucsc.edu/cgi-bin/hgTracks?org=mouse&db=mm9&position=chr3:122001409-122021517	chr3:122001409-122021517	Browse	109	11	0
Wsb1	NM_019653	154	15468	Upstream	http://genome.ucsc.edu/cgi-bin/hgTracks?org=mouse&db=mm9&position=chr11:79058195-79078507	chr11:79058195-79078507	Browse	313	32	0
Ptf1a	NM_018809	728	-1102	Intragenic	http://genome.ucsc.edu/cgi-bin/hgTracks?org=mouse&db=mm9&position=chr2:19357957-19378076	chr2:19357957-19378076	Browse	120	12	0
Prkag2	NM_145401	935	238609	Upstream	http://genome.ucsc.edu/cgi-bin/hgTracks?org=mouse&db=mm9&position=chr5:24597128-24617238	chr5:24597128-24617238	Browse	111	12	0
Zfp516	NM_183033	-39588	-86685	Upstream	http://genome.ucsc.edu/cgi-bin/hgTracks?org=mouse&db=mm9&position=chr18:83075342-83095502	chr18:83075342-83095502	Browse	161	12	0
Zfp516	NM_183033	-39739	-86836	Upstream	http://genome.ucsc.edu/cgi-bin/hgTracks?org=mouse&db=mm9&position=chr18:83075202-83095339	chr18:83075202-83095339	Browse	138	12	1
AI987662	NM_178899	-311511	-274101	Downstream	http://genome.ucsc.edu/cgi-bin/hgTracks?org=mouse&db=mm9&position=chr6:3122782-3143191	chr6:3122782-3143191	Browse	410	50	5
Morc3	NM_001045529	-327	-44109	Upstream	http://genome.ucsc.edu/cgi-bin/hgTracks?org=mouse&db=mm9&position=chr16:93822119-93842298	chr16:93822119-93842298	Browse	180	14	2
Sp6	NM_031183	-16640	-27806	Upstream	http://genome.ucsc.edu/cgi-bin/hgTracks?org=mouse&db=mm9&position=chr11:96848184-96868299	chr11:96848184-96868299	Browse	116	11	0
Lrp3	NM_001024707	19261	33673	Upstream	http://genome.ucsc.edu/cgi-bin/hgTracks?org=mouse&db=mm9&position=chr7:36009571-36029679	chr7:36009571-36029679	Browse	109	9	1
Cacng7	NM_133189	11296	-18557	Intragenic	http://genome.ucsc.edu/cgi-bin/hgTracks?org=mouse&db=mm9&position=chr7:3337929-3358030	chr7:3337929-3358030	Browse	102	9	1
Adra2c	NM_007418	1704	-1494	Intragenic	http://genome.ucsc.edu/cgi-bin/hgTracks?org=mouse&db=mm9&position=chr5:35612860-35632975	chr5:35612860-35632975	Browse	116	10	0
Mef2d	NM_133665	58849	32076	Downstream	http://genome.ucsc.edu/cgi-bin/hgTracks?org=mouse&db=mm9&position=chr3:87995079-88015251	chr3:87995079-88015251	Browse	173	13	0
Hoxa4	NM_008265	771	2788	Upstream	http://genome.ucsc.edu/cgi-bin/hgTracks?org=mouse&db=mm9&position=chr6:52132408-52152538	chr6:52132408-52152538	Browse	131	12	0
4932411G14Rik	NM_177711	-5330	498	Intragenic	http://genome.ucsc.edu/cgi-bin/hgTracks?org=mouse&db=mm9&position=chr13:59817725-59837840	chr13:59817725-59837840	Browse	116	11	0
Hsf4	NM_011939	947	-5025	Intragenic	http://genome.ucsc.edu/cgi-bin/hgTracks?org=mouse&db=mm9&position=chr8:107784623-107804816	chr8:107784623-107804816	Browse	194	17	1
BC054059	NM_145635	47650	42063	Downstream	http://genome.ucsc.edu/cgi-bin/hgTracks?org=mouse&db=mm9&position=chr2:158365931-158386062	chr2:158365931-158386062	Browse	132	11	1
Rfxank	NM_001025589	-59	8333	Intragenic	http://genome.ucsc.edu/cgi-bin/hgTracks?org=mouse&db=mm9&position=chr8:72652986-72673087	chr8:72652986-72673087	Browse	102	9	1
Klf10	NM_013692	-20821	-14526	Downstream	http://genome.ucsc.edu/cgi-bin/hgTracks?org=mouse&db=mm9&position=chr15:38199537-38219745	chr15:38199537-38219745	Browse	209	18	2
B3gnt3	NM_028189	-8075	1999	Intragenic	http://genome.ucsc.edu/cgi-bin/hgTracks?org=mouse&db=mm9&position=chr8:74207482-74227750	chr8:74207482-74227750	Browse	269	25	1
Tnfrsf19	NM_013869	-545	81889	Intragenic	http://genome.ucsc.edu/cgi-bin/hgTracks?org=mouse&db=mm9&position=chr14:61654693-61674829	chr14:61654693-61674829	Browse	137	11	0
Kras	NM_021284	26479	60002	Upstream	http://genome.ucsc.edu/cgi-bin/hgTracks?org=mouse&db=mm9&position=chr6:145215145-145235310	chr6:145215145-145235310	Browse	166	14	1
B3gnt3	NM_028189	-7861	2213	Intragenic	http://genome.ucsc.edu/cgi-bin/hgTracks?org=mouse&db=mm9&position=chr8:74207780-74227879	chr8:74207780-74227879	Browse	100	10	0
Nwd1	NM_176940	105470	-30505	Intragenic	http://genome.ucsc.edu/cgi-bin/hgTracks?org=mouse&db=mm9&position=chr8:75191336-75211596	chr8:75191336-75211596	Browse	261	25	1
Phf15	NM_199299	-37323	6703	Intragenic	http://genome.ucsc.edu/cgi-bin/hgTracks?org=mouse&db=mm9&position=chr11:51623551-51643769	chr11:51623551-51643769	Browse	219	21	1
Camk2n1	NM_025451	71579	68621	Downstream	http://genome.ucsc.edu/cgi-bin/hgTracks?org=mouse&db=mm9&position=chr4:138072589-138092768	chr4:138072589-138092768	Browse	180	16	0
Zmat3	NM_009517	610	31482	Upstream	http://genome.ucsc.edu/cgi-bin/hgTracks?org=mouse&db=mm9&position=chr3:32255086-32275308	chr3:32255086-32275308	Browse	223	23	2
Zmat3	NM_009517	828	31700	Upstream	http://genome.ucsc.edu/cgi-bin/hgTracks?org=mouse&db=mm9&position=chr3:32255336-32275494	chr3:32255336-32275494	Browse	159	15	0
Mtfr1	NM_026182	-434	-32996	Upstream	http://genome.ucsc.edu/cgi-bin/hgTracks?org=mouse&db=mm9&position=chr3:19077757-19097860	chr3:19077757-19097860	Browse	104	10	0
Cntd1	NM_026562	-37	-9536	Upstream	http://genome.ucsc.edu/cgi-bin/hgTracks?org=mouse&db=mm9&position=chr11:101130302-101150656	chr11:101130302-101150656	Browse	355	38	0
Pax7	NM_011039	-8185	86703	Intragenic	http://genome.ucsc.edu/cgi-bin/hgTracks?org=mouse&db=mm9&position=chr4:139370648-139390747	chr4:139370648-139390747	Browse	100	9	1
BC067047	NM_177782	-313388	-165900	Downstream	http://genome.ucsc.edu/cgi-bin/hgTracks?org=mouse&db=mm9&position=chr2:166215885-166236002	chr2:166215885-166236002	Browse	118	11	0
Pus7l	NM_172437	-275	20576	Intragenic	http://genome.ucsc.edu/cgi-bin/hgTracks?org=mouse&db=mm9&position=chr15:94363594-94383697	chr15:94363594-94383697	Browse	104	9	1
Gm1967	NM_001033452	3931	17672	Upstream	http://genome.ucsc.edu/cgi-bin/hgTracks?org=mouse&db=mm9&position=chr2:93703135-93723247	chr2:93703135-93723247	Browse	113	9	1
Lmcd1	NM_144799	-70387	-126995	Upstream	http://genome.ucsc.edu/cgi-bin/hgTracks?org=mouse&db=mm9&position=chr6:112143304-112163543	chr6:112143304-112163543	Browse	240	22	2
9030025P20Rik	NM_001034891	185627	143163	Downstream	http://genome.ucsc.edu/cgi-bin/hgTracks?org=mouse&db=mm9&position=chr17:15334292-15354407	chr17:15334292-15354407	Browse	116	10	0
Lmcd1	NM_144799	-70586	-127194	Upstream	http://genome.ucsc.edu/cgi-bin/hgTracks?org=mouse&db=mm9&position=chr6:112143170-112163280	chr6:112143170-112163280	Browse	111	10	0
Agtpbp1	NM_023328	-205682	-97897	Downstream	http://genome.ucsc.edu/cgi-bin/hgTracks?org=mouse&db=mm9&position=chr13:59442924-59463071	chr13:59442924-59463071	Browse	148	13	0
Hormad1	NM_026489	-1	-27996	Upstream	http://genome.ucsc.edu/cgi-bin/hgTracks?org=mouse&db=mm9&position=chr3:95353381-95373812	chr3:95353381-95373812	Browse	432	45	4
Hmgn2	NM_016957	-34308	-31055	Downstream	http://genome.ucsc.edu/cgi-bin/hgTracks?org=mouse&db=mm9&position=chr4:133479499-133499697	chr4:133479499-133499697	Browse	199	18	1
Zfp791	NM_001037745	-13055	874	Intragenic	http://genome.ucsc.edu/cgi-bin/hgTracks?org=mouse&db=mm9&position=chr8:87623860-87644017	chr8:87623860-87644017	Browse	158	13	1
Pik3ap1	NM_031376	-88270	22583	Intragenic	http://genome.ucsc.edu/cgi-bin/hgTracks?org=mouse&db=mm9&position=chr19:41361220-41381360	chr19:41361220-41381360	Browse	141	12	1
Prdm1	NM_007548	24321	45893	Upstream	http://genome.ucsc.edu/cgi-bin/hgTracks?org=mouse&db=mm9&position=chr10:44192818-44212931	chr10:44192818-44212931	Browse	114	9	1
Sox1	NM_009233	85793	84583	Downstream	http://genome.ucsc.edu/cgi-bin/hgTracks?org=mouse&db=mm9&position=chr8:12472094-12492195	chr8:12472094-12492195	Browse	102	10	0
Ttc8	NM_198311	90799	28172	Downstream	http://genome.ucsc.edu/cgi-bin/hgTracks?org=mouse&db=mm9&position=chr12:100239560-100259679	chr12:100239560-100259679	Browse	120	9	1
Gli1	NM_010296	812	12510	Upstream	http://genome.ucsc.edu/cgi-bin/hgTracks?org=mouse&db=mm9&position=chr10:126769388-126789506	chr10:126769388-126789506	Browse	119	11	0
Il17ra	NM_008359	-1705	-21505	Upstream	http://genome.ucsc.edu/cgi-bin/hgTracks?org=mouse&db=mm9&position=chr6:120401451-120421640	chr6:120401451-120421640	Browse	190	15	1
Lmcd1	NM_144799	31347	-25261	Intragenic	http://genome.ucsc.edu/cgi-bin/hgTracks?org=mouse&db=mm9&position=chr6:112245074-112265242	chr6:112245074-112265242	Browse	169	15	1
Hoxa5	NM_010453	-86	2748	Intragenic	http://genome.ucsc.edu/cgi-bin/hgTracks?org=mouse&db=mm9&position=chr6:52144404-52164595	chr6:52144404-52164595	Browse	192	18	0
Zfp786	NM_177882	-10628	612	Intragenic	http://genome.ucsc.edu/cgi-bin/hgTracks?org=mouse&db=mm9&position=chr6:47759812-47779940	chr6:47759812-47779940	Browse	129	11	1
Dguok	NM_013764	-85096	-58418	Downstream	http://genome.ucsc.edu/cgi-bin/hgTracks?org=mouse&db=mm9&position=chr6:83361610-83381973	chr6:83361610-83381973	Browse	364	34	2
Pde4dip	NM_177145	81	46306	Upstream	http://genome.ucsc.edu/cgi-bin/hgTracks?org=mouse&db=mm9&position=chr3:97662238-97682394	chr3:97662238-97682394	Browse	157	13	0
AI464131	NM_001085515	-4732	2741	Intragenic	http://genome.ucsc.edu/cgi-bin/hgTracks?org=mouse&db=mm9&position=chr4:41435293-41455460	chr4:41435293-41455460	Browse	168	13	1
Cdh7	NM_172853	-327	-155592	Upstream	http://genome.ucsc.edu/cgi-bin/hgTracks?org=mouse&db=mm9&position=chr1:111869934-111890037	chr1:111869934-111890037	Browse	104	9	1
Id3	NM_008321	2971	1400	Downstream	http://genome.ucsc.edu/cgi-bin/hgTracks?org=mouse&db=mm9&position=chr4:135692632-135712782	chr4:135692632-135712782	Browse	151	12	0
B230208H17Rik	NM_001024616	83	25512	Upstream	http://genome.ucsc.edu/cgi-bin/hgTracks?org=mouse&db=mm9&position=chr2:25453977-25474121	chr2:25453977-25474121	Browse	145	12	0
Isl2	NM_027397	5003	-27	Intragenic	http://genome.ucsc.edu/cgi-bin/hgTracks?org=mouse&db=mm9&position=chr9:55383905-55404011	chr9:55383905-55404011	Browse	107	10	1
Cyp2e1	NM_021282	24116	12970	Downstream	http://genome.ucsc.edu/cgi-bin/hgTracks?org=mouse&db=mm9&position=chr7:147963663-147984029	chr7:147963663-147984029	Browse	367	38	1
Mkln1	NM_013791	-158513	-269163	Upstream	http://genome.ucsc.edu/cgi-bin/hgTracks?org=mouse&db=mm9&position=chr6:31180199-31200429	chr6:31180199-31200429	Browse	231	20	1
Dppa3	NM_139218	-970	-4818	Upstream	http://genome.ucsc.edu/cgi-bin/hgTracks?org=mouse&db=mm9&position=chr6:122565413-122585529	chr6:122565413-122585529	Browse	117	10	1
Dppa3	NM_139218	-1835	-5683	Upstream	http://genome.ucsc.edu/cgi-bin/hgTracks?org=mouse&db=mm9&position=chr6:122564458-122584753	chr6:122564458-122584753	Browse	296	24	1
Paip2b	NM_146169	35189	60791	Upstream	http://genome.ucsc.edu/cgi-bin/hgTracks?org=mouse&db=mm9&position=chr6:83806796-83826898	chr6:83806796-83826898	Browse	103	9	1
Gsx1	NM_008178	35032	32781	Downstream	http://genome.ucsc.edu/cgi-bin/hgTracks?org=mouse&db=mm9&position=chr5:148025248-148045357	chr5:148025248-148045357	Browse	110	9	1
Apoa1bp	NM_144897	135	2108	Upstream	http://genome.ucsc.edu/cgi-bin/hgTracks?org=mouse&db=mm9&position=chr3:87852426-87872677	chr3:87852426-87872677	Browse	252	20	2
Kcnd3	NM_001039347	-1419	-223092	Upstream	http://genome.ucsc.edu/cgi-bin/hgTracks?org=mouse&db=mm9&position=chr3:105243776-105263879	chr3:105243776-105263879	Browse	104	10	0
Nagk	NM_019542	-306	-7807	Upstream	http://genome.ucsc.edu/cgi-bin/hgTracks?org=mouse&db=mm9&position=chr6:83734689-83754796	chr6:83734689-83754796	Browse	108	9	1
Fgd2	NM_013710	38592	19952	Downstream	http://genome.ucsc.edu/cgi-bin/hgTracks?org=mouse&db=mm9&position=chr17:29526399-29546500	chr17:29526399-29546500	Browse	102	10	0
BC038286	NM_170755	-179	-5303	Upstream	http://genome.ucsc.edu/cgi-bin/hgTracks?org=mouse&db=mm9&position=chr1:75129115-75149244	chr1:75129115-75149244	Browse	130	11	1
Brunol4	NM_133195	-215744	59299	Intragenic	http://genome.ucsc.edu/cgi-bin/hgTracks?org=mouse&db=mm9&position=chr18:25686859-25706968	chr18:25686859-25706968	Browse	110	11	0
Mef2d	NM_133665	40629	13856	Downstream	http://genome.ucsc.edu/cgi-bin/hgTracks?org=mouse&db=mm9&position=chr3:87976803-87997087	chr3:87976803-87997087	Browse	285	33	2
Psmd7	NM_010817	93679	101781	Upstream	http://genome.ucsc.edu/cgi-bin/hgTracks?org=mouse&db=mm9&position=chr8:110195980-110216141	chr8:110195980-110216141	Browse	162	15	0
Brunol4	NM_133195	-215427	59616	Intragenic	http://genome.ucsc.edu/cgi-bin/hgTracks?org=mouse&db=mm9&position=chr18:25687145-25707316	chr18:25687145-25707316	Browse	172	15	0
Bst2	NM_198095	-10842	-7666	Downstream	http://genome.ucsc.edu/cgi-bin/hgTracks?org=mouse&db=mm9&position=chr8:74040338-74060650	chr8:74040338-74060650	Browse	313	26	2
Ptpdc1	NM_207232	429	48131	Upstream	http://genome.ucsc.edu/cgi-bin/hgTracks?org=mouse&db=mm9&position=chr13:48711236-48731506	chr13:48711236-48731506	Browse	271	27	1
Hmgb2l1	NM_178017	-189	-38459	Upstream	http://genome.ucsc.edu/cgi-bin/hgTracks?org=mouse&db=mm9&position=chr8:77507345-77527479	chr8:77507345-77527479	Browse	135	11	0
Fcrlb	NM_001029984	-4153	1516	Intragenic	http://genome.ucsc.edu/cgi-bin/hgTracks?org=mouse&db=mm9&position=chr1:172828865-172848973	chr1:172828865-172848973	Browse	109	10	0
Slc2a3	NM_011401	22736	37430	Upstream	http://genome.ucsc.edu/cgi-bin/hgTracks?org=mouse&db=mm9&position=chr6:122705223-122725323	chr6:122705223-122725323	Browse	101	9	1
1700018B08Rik	NM_029597	-52	11119	Intragenic	http://genome.ucsc.edu/cgi-bin/hgTracks?org=mouse&db=mm9&position=chr8:124055752-124075852	chr8:124055752-124075852	Browse	101	9	1
Snph	NM_198214	37898	79882	Upstream	http://genome.ucsc.edu/cgi-bin/hgTracks?org=mouse&db=mm9&position=chr2:151486068-151506266	chr2:151486068-151506266	Browse	199	18	1
Zfp94	NM_009568	-317	14492	Intragenic	http://genome.ucsc.edu/cgi-bin/hgTracks?org=mouse&db=mm9&position=chr7:25091248-25111363	chr7:25091248-25111363	Browse	116	10	1
Cpt1b	NM_009948	-15837	-6379	Downstream	http://genome.ucsc.edu/cgi-bin/hgTracks?org=mouse&db=mm9&position=chr15:89230404-89250507	chr15:89230404-89250507	Browse	104	10	0
4930432K21Rik	NM_029045	-62	-24494	Upstream	http://genome.ucsc.edu/cgi-bin/hgTracks?org=mouse&db=mm9&position=chr8:86661799-86682190	chr8:86661799-86682190	Browse	392	37	1
Abca7	NM_013850	-1055	-19013	Upstream	http://genome.ucsc.edu/cgi-bin/hgTracks?org=mouse&db=mm9&position=chr10:79449197-79469411	chr10:79449197-79469411	Browse	215	21	0
Enpp3	NM_134005	-9761	52621	Intragenic	http://genome.ucsc.edu/cgi-bin/hgTracks?org=mouse&db=mm9&position=chr10:24536142-24556337	chr10:24536142-24556337	Browse	196	17	1
Ccnl1	NM_019937	-28043	-15968	Downstream	http://genome.ucsc.edu/cgi-bin/hgTracks?org=mouse&db=mm9&position=chr3:65724047-65744160	chr3:65724047-65744160	Browse	114	10	0
Hoxa7	NM_010455	-1453	1497	Intragenic	http://genome.ucsc.edu/cgi-bin/hgTracks?org=mouse&db=mm9&position=chr6:52157026-52177212	chr6:52157026-52177212	Browse	187	14	1
Hoxa7	NM_010455	-1169	1781	Intragenic	http://genome.ucsc.edu/cgi-bin/hgTracks?org=mouse&db=mm9&position=chr6:52157317-52177488	chr6:52157317-52177488	Browse	172	15	1
Ephb4	NM_010144	2617	-21716	Intragenic	http://genome.ucsc.edu/cgi-bin/hgTracks?org=mouse&db=mm9&position=chr5:137783935-137804066	chr5:137783935-137804066	Browse	132	11	0
Gpr133	NM_001081342	145528	37678	Downstream	http://genome.ucsc.edu/cgi-bin/hgTracks?org=mouse&db=mm9&position=chr5:129738042-129758262	chr5:129738042-129758262	Browse	221	23	2
Smarcad1	NM_007958	-45674	-119057	Upstream	http://genome.ucsc.edu/cgi-bin/hgTracks?org=mouse&db=mm9&position=chr6:64936922-64957050	chr6:64936922-64957050	Browse	129	12	0
Fzd2	NM_020510	-595	-4223	Upstream	http://genome.ucsc.edu/cgi-bin/hgTracks?org=mouse&db=mm9&position=chr11:102454917-102475381	chr11:102454917-102475381	Browse	465	42	0
Crlf1	NM_018827	-2135	-13061	Upstream	http://genome.ucsc.edu/cgi-bin/hgTracks?org=mouse&db=mm9&position=chr8:73004867-73024971	chr8:73004867-73024971	Browse	105	10	0
Iqsec3	NM_001033354	53039	153785	Upstream	http://genome.ucsc.edu/cgi-bin/hgTracks?org=mouse&db=mm9&position=chr6:121466665-121486805	chr6:121466665-121486805	Browse	141	10	0
Iqsec3	NM_001033354	53410	154156	Upstream	http://genome.ucsc.edu/cgi-bin/hgTracks?org=mouse&db=mm9&position=chr6:121467027-121487185	chr6:121467027-121487185	Browse	159	10	0
Ppl	NM_008909	13334	59525	Upstream	http://genome.ucsc.edu/cgi-bin/hgTracks?org=mouse&db=mm9&position=chr16:5135825-5155990	chr16:5135825-5155990	Browse	166	14	1
Chd4	NM_145979	-1665	-36004	Upstream	http://genome.ucsc.edu/cgi-bin/hgTracks?org=mouse&db=mm9&position=chr6:125034457-125054572	chr6:125034457-125054572	Browse	116	10	1
Ssbp3	NM_023672	-1001	-139226	Upstream	http://genome.ucsc.edu/cgi-bin/hgTracks?org=mouse&db=mm9&position=chr4:106572903-106593243	chr4:106572903-106593243	Browse	341	32	1
Rybp	NM_019743	91137	149931	Upstream	http://genome.ucsc.edu/cgi-bin/hgTracks?org=mouse&db=mm9&position=chr6:100318433-100338544	chr6:100318433-100338544	Browse	112	10	0
Cilp2	NM_026818	-1843	4987	Intragenic	http://genome.ucsc.edu/cgi-bin/hgTracks?org=mouse&db=mm9&position=chr8:72399690-72419796	chr8:72399690-72419796	Browse	107	10	0
Ddr1	NM_007584	21590	44163	Upstream	http://genome.ucsc.edu/cgi-bin/hgTracks?org=mouse&db=mm9&position=chr17:35852600-35872748	chr17:35852600-35872748	Browse	149	14	1
Kcnk12	NM_199251	-51585	589	Intragenic	http://genome.ucsc.edu/cgi-bin/hgTracks?org=mouse&db=mm9&position=chr17:88135599-88155899	chr17:88135599-88155899	Browse	301	27	0
1700094C09Rik	NM_024279	-68586	-96276	Upstream	http://genome.ucsc.edu/cgi-bin/hgTracks?org=mouse&db=mm9&position=chr8:12494411-12514513	chr8:12494411-12514513	Browse	103	9	1
Spock1	NM_009262	123674	605856	Upstream	http://genome.ucsc.edu/cgi-bin/hgTracks?org=mouse&db=mm9&position=chr13:58123211-58143409	chr13:58123211-58143409	Browse	199	18	1
Gcdh	NM_001044744	-107	7428	Intragenic	http://genome.ucsc.edu/cgi-bin/hgTracks?org=mouse&db=mm9&position=chr8:87407535-87427890	chr8:87407535-87427890	Browse	356	42	0
Ank1	NM_031158	-29598	-121820	Upstream	http://genome.ucsc.edu/cgi-bin/hgTracks?org=mouse&db=mm9&position=chr8:24129062-24149234	chr8:24129062-24149234	Browse	173	13	1
Chd3	NM_146019	-28029	-1875	Downstream	http://genome.ucsc.edu/cgi-bin/hgTracks?org=mouse&db=mm9&position=chr11:69144816-69164981	chr11:69144816-69164981	Browse	166	13	1
Lep	NM_008493	-22897	-36553	Upstream	http://genome.ucsc.edu/cgi-bin/hgTracks?org=mouse&db=mm9&position=chr6:28977247-28997399	chr6:28977247-28997399	Browse	153	13	0
Chd3	NM_146019	-28920	-2766	Downstream	http://genome.ucsc.edu/cgi-bin/hgTracks?org=mouse&db=mm9&position=chr11:69143912-69164103	chr11:69143912-69164103	Browse	192	16	1
Lag3	NM_008479	-8182	-837	Downstream	http://genome.ucsc.edu/cgi-bin/hgTracks?org=mouse&db=mm9&position=chr6:124843442-124863640	chr6:124843442-124863640	Browse	199	18	1
Tex12	NM_025687	282	4403	Upstream	http://genome.ucsc.edu/cgi-bin/hgTracks?org=mouse&db=mm9&position=chr9:50359577-50379732	chr9:50359577-50379732	Browse	156	12	1
Tuba3a	NM_009446	-14297	-6528	Downstream	http://genome.ucsc.edu/cgi-bin/hgTracks?org=mouse&db=mm9&position=chr6:125211609-125231916	chr6:125211609-125231916	Browse	308	26	2
Mkln1	NM_013791	-180674	-291324	Upstream	http://genome.ucsc.edu/cgi-bin/hgTracks?org=mouse&db=mm9&position=chr6:31158095-31178211	chr6:31158095-31178211	Browse	117	11	0
Acat1	NM_144784	195	30024	Upstream	http://genome.ucsc.edu/cgi-bin/hgTracks?org=mouse&db=mm9&position=chr9:53408570-53428730	chr9:53408570-53428730	Browse	161	13	1
Rere	NM_001085492	-12770	-352821	Upstream	http://genome.ucsc.edu/cgi-bin/hgTracks?org=mouse&db=mm9&position=chr4:149633168-149653339	chr4:149633168-149653339	Browse	172	14	0
Mkln1	NM_013791	-181084	-291734	Upstream	http://genome.ucsc.edu/cgi-bin/hgTracks?org=mouse&db=mm9&position=chr6:31157669-31177817	chr6:31157669-31177817	Browse	149	13	0
Acat1	NM_144784	-493	29336	Intragenic	http://genome.ucsc.edu/cgi-bin/hgTracks?org=mouse&db=mm9&position=chr9:53407911-53428013	chr9:53407911-53428013	Browse	103	9	1
Pth2	NM_053256	644	-13	Intragenic	http://genome.ucsc.edu/cgi-bin/hgTracks?org=mouse&db=mm9&position=chr7:52427121-52447269	chr7:52427121-52447269	Browse	149	11	1
Fig4	NM_133999	-151601	-36531	Downstream	http://genome.ucsc.edu/cgi-bin/hgTracks?org=mouse&db=mm9&position=chr10:40861374-40881518	chr10:40861374-40881518	Browse	145	10	1
Top1mt	NM_028404	-31927	-10169	Downstream	http://genome.ucsc.edu/cgi-bin/hgTracks?org=mouse&db=mm9&position=chr15:75467223-75487363	chr15:75467223-75487363	Browse	141	13	0
Smyd1	NM_009762	-27107	19969	Intragenic	http://genome.ucsc.edu/cgi-bin/hgTracks?org=mouse&db=mm9&position=chr6:71175035-71195244	chr6:71175035-71195244	Browse	210	19	2
Nfatc4	NM_023699	-10021	-18957	Upstream	http://genome.ucsc.edu/cgi-bin/hgTracks?org=mouse&db=mm9&position=chr14:56423759-56443886	chr14:56423759-56443886	Browse	128	11	1
Pitpnb	NM_019640	2871	-54726	Intragenic	http://genome.ucsc.edu/cgi-bin/hgTracks?org=mouse&db=mm9&position=chr5:111752596-111772710	chr5:111752596-111772710	Browse	115	9	1
A730018C14Rik	NM_176956	27821	37117	Upstream	http://genome.ucsc.edu/cgi-bin/hgTracks?org=mouse&db=mm9&position=chr12:113679192-113699295	chr12:113679192-113699295	Browse	104	10	0
Glt25d1	NM_146211	2	-13912	Intragenic	http://genome.ucsc.edu/cgi-bin/hgTracks?org=mouse&db=mm9&position=chr8:74124811-74144985	chr8:74124811-74144985	Browse	175	13	0
Glt25d1	NM_146211	-148	-14062	Upstream	http://genome.ucsc.edu/cgi-bin/hgTracks?org=mouse&db=mm9&position=chr8:74124686-74144809	chr8:74124686-74144809	Browse	124	11	0
Nkx2-3	NM_008699	2196	-1372	Intragenic	http://genome.ucsc.edu/cgi-bin/hgTracks?org=mouse&db=mm9&position=chr19:43678955-43699064	chr19:43678955-43699064	Browse	110	9	1
Pltp	NM_011125	10070	28261	Upstream	http://genome.ucsc.edu/cgi-bin/hgTracks?org=mouse&db=mm9&position=chr2:164683228-164703327	chr2:164683228-164703327	Browse	100	10	0
Zcwpw1	NM_001005426	-1	-34748	Upstream	http://genome.ucsc.edu/cgi-bin/hgTracks?org=mouse&db=mm9&position=chr5:138218878-138239323	chr5:138218878-138239323	Browse	446	63	4
C130038G02Rik	NM_029920	48765	-307998	Intragenic	http://genome.ucsc.edu/cgi-bin/hgTracks?org=mouse&db=mm9&position=chr5:148807603-148827717	chr5:148807603-148827717	Browse	115	9	1
Mkln1	NM_013791	-27397	-138047	Upstream	http://genome.ucsc.edu/cgi-bin/hgTracks?org=mouse&db=mm9&position=chr6:31311380-31331479	chr6:31311380-31331479	Browse	100	10	0
Zcwpw1	NM_001005426	313	-34434	Intragenic	http://genome.ucsc.edu/cgi-bin/hgTracks?org=mouse&db=mm9&position=chr5:138219346-138239484	chr5:138219346-138239484	Browse	139	13	0
BC030307	NM_001003910	64199	-6834	Intragenic	http://genome.ucsc.edu/cgi-bin/hgTracks?org=mouse&db=mm9&position=chr10:86222664-86242843	chr10:86222664-86242843	Browse	180	13	2
Dhrs7b	NM_145428	11344	-16116	Intragenic	http://genome.ucsc.edu/cgi-bin/hgTracks?org=mouse&db=mm9&position=chr11:60645451-60665612	chr11:60645451-60665612	Browse	162	12	1
Fa2h	NM_178086	9732	58416	Upstream	http://genome.ucsc.edu/cgi-bin/hgTracks?org=mouse&db=mm9&position=chr8:113917366-113937539	chr8:113917366-113937539	Browse	174	15	0
Rpn1	NM_133933	40156	19367	Downstream	http://genome.ucsc.edu/cgi-bin/hgTracks?org=mouse&db=mm9&position=chr6:88064599-88084731	chr6:88064599-88084731	Browse	133	14	2
Hlf	NM_172563	27453	81836	Upstream	http://genome.ucsc.edu/cgi-bin/hgTracks?org=mouse&db=mm9&position=chr11:90269624-90289744	chr11:90269624-90289744	Browse	121	10	1
Hoxa1	NM_010449	-53232	-50281	Downstream	http://genome.ucsc.edu/cgi-bin/hgTracks?org=mouse&db=mm9&position=chr6:52045026-52065142	chr6:52045026-52065142	Browse	117	9	1
Plcb2	NM_177568	-17397	3525	Intragenic	http://genome.ucsc.edu/cgi-bin/hgTracks?org=mouse&db=mm9&position=chr2:118526660-118546894	chr2:118526660-118546894	Browse	235	26	0
Ankrd53	NM_029245	402	-5279	Intragenic	http://genome.ucsc.edu/cgi-bin/hgTracks?org=mouse&db=mm9&position=chr6:83702991-83723091	chr6:83702991-83723091	Browse	101	10	0
Spnb1	NM_013675	-15106	114954	Intragenic	http://genome.ucsc.edu/cgi-bin/hgTracks?org=mouse&db=mm9&position=chr12:77786371-77806484	chr12:77786371-77806484	Browse	114	11	0
Wdr8	NM_021499	-806	-15253	Upstream	http://genome.ucsc.edu/cgi-bin/hgTracks?org=mouse&db=mm9&position=chr4:153505624-153525724	chr4:153505624-153525724	Browse	101	10	0
Prosc	NM_054057	15623	2045	Downstream	http://genome.ucsc.edu/cgi-bin/hgTracks?org=mouse&db=mm9&position=chr8:28158589-28178708	chr8:28158589-28178708	Browse	120	12	0
Col17a1	NM_007732	4195	49928	Upstream	http://genome.ucsc.edu/cgi-bin/hgTracks?org=mouse&db=mm9&position=chr19:47760702-47780856	chr19:47760702-47780856	Browse	155	10	1
Camkk2	NM_145358	-14000	17097	Intragenic	http://genome.ucsc.edu/cgi-bin/hgTracks?org=mouse&db=mm9&position=chr5:123190172-123210433	chr5:123190172-123210433	Browse	262	22	1
Rusc1	NM_001083808	-2403	3650	Intragenic	http://genome.ucsc.edu/cgi-bin/hgTracks?org=mouse&db=mm9&position=chr3:88881451-88901649	chr3:88881451-88901649	Browse	199	18	1
Plekho1	NM_023320	-9455	-2455	Downstream	http://genome.ucsc.edu/cgi-bin/hgTracks?org=mouse&db=mm9&position=chr3:95780235-95800379	chr3:95780235-95800379	Browse	145	11	0
Cmklr1	NM_008153	-6656	31374	Intragenic	http://genome.ucsc.edu/cgi-bin/hgTracks?org=mouse&db=mm9&position=chr5:114083656-114103829	chr5:114083656-114103829	Browse	174	13	1
Hoxa11	NM_010450	-115	3547	Intragenic	http://genome.ucsc.edu/cgi-bin/hgTracks?org=mouse&db=mm9&position=chr6:52185599-52205702	chr6:52185599-52205702	Browse	104	9	1
Hoxa11	NM_010450	741	4403	Upstream	http://genome.ucsc.edu/cgi-bin/hgTracks?org=mouse&db=mm9&position=chr6:52186411-52206603	chr6:52186411-52206603	Browse	193	16	1
Pnma1	NM_027438	62712	65071	Upstream	http://genome.ucsc.edu/cgi-bin/hgTracks?org=mouse&db=mm9&position=chr12:85542097-85562204	chr12:85542097-85562204	Browse	108	11	0
Malt1	NM_172833	76898	29102	Downstream	http://genome.ucsc.edu/cgi-bin/hgTracks?org=mouse&db=mm9&position=chr18:65657482-65677613	chr18:65657482-65677613	Browse	132	12	1
Wars2	NM_027462	94297	15183	Downstream	http://genome.ucsc.edu/cgi-bin/hgTracks?org=mouse&db=mm9&position=chr3:99029251-99049366	chr3:99029251-99049366	Browse	116	11	0
Prdm1	NM_007548	70002	91574	Upstream	http://genome.ucsc.edu/cgi-bin/hgTracks?org=mouse&db=mm9&position=chr10:44238471-44258640	chr10:44238471-44258640	Browse	170	14	1
Zmiz1	NM_183208	-140534	-345952	Upstream	http://genome.ucsc.edu/cgi-bin/hgTracks?org=mouse&db=mm9&position=chr14:26128180-26148306	chr14:26128180-26148306	Browse	127	11	0
Zmiz1	NM_183208	-140727	-346145	Upstream	http://genome.ucsc.edu/cgi-bin/hgTracks?org=mouse&db=mm9&position=chr14:26127958-26148142	chr14:26127958-26148142	Browse	185	17	1
Wars2	NM_027462	93762	14648	Downstream	http://genome.ucsc.edu/cgi-bin/hgTracks?org=mouse&db=mm9&position=chr3:99028707-99048840	chr3:99028707-99048840	Browse	134	11	1
Zfp775	NM_173429	16549	6501	Downstream	http://genome.ucsc.edu/cgi-bin/hgTracks?org=mouse&db=mm9&position=chr6:48569674-48589779	chr6:48569674-48589779	Browse	106	10	0
Scn8a	NM_001077499	80436	-94811	Intragenic	http://genome.ucsc.edu/cgi-bin/hgTracks?org=mouse&db=mm9&position=chr15:100771469-100791629	chr15:100771469-100791629	Browse	161	14	1
Ampd1	NM_001033303	24897	-810	Intragenic	http://genome.ucsc.edu/cgi-bin/hgTracks?org=mouse&db=mm9&position=chr3:102892744-102912922	chr3:102892744-102912922	Browse	179	15	0
Ampd1	NM_001033303	25066	-641	Intragenic	http://genome.ucsc.edu/cgi-bin/hgTracks?org=mouse&db=mm9&position=chr3:102892932-102913072	chr3:102892932-102913072	Browse	141	12	1
Mlf2	NM_145385	-5526	-10191	Upstream	http://genome.ucsc.edu/cgi-bin/hgTracks?org=mouse&db=mm9&position=chr6:124865872-124886062	chr6:124865872-124886062	Browse	191	18	0
Lmna	NM_019390	-4647	5447	Intragenic	http://genome.ucsc.edu/cgi-bin/hgTracks?org=mouse&db=mm9&position=chr3:88282492-88302656	chr3:88282492-88302656	Browse	165	14	0
Akr1b3	NM_009658	-24052	-10492	Downstream	http://genome.ucsc.edu/cgi-bin/hgTracks?org=mouse&db=mm9&position=chr6:34233351-34253523	chr6:34233351-34253523	Browse	173	11	0
Cntrob	NM_172560	-7497	16881	Intragenic	http://genome.ucsc.edu/cgi-bin/hgTracks?org=mouse&db=mm9&position=chr11:69119706-69140049	chr11:69119706-69140049	Browse	344	35	1
Apobec3	NM_030255	-789	-16418	Upstream	http://genome.ucsc.edu/cgi-bin/hgTracks?org=mouse&db=mm9&position=chr15:79712020-79732175	chr15:79712020-79732175	Browse	156	13	0
Tas2r140	NM_021562	129929	130868	Upstream	http://genome.ucsc.edu/cgi-bin/hgTracks?org=mouse&db=mm9&position=chr6:133125649-133145831	chr6:133125649-133145831	Browse	183	15	1
Usp28	NM_175482	-6856	-63989	Upstream	http://genome.ucsc.edu/cgi-bin/hgTracks?org=mouse&db=mm9&position=chr9:48776583-48796683	chr9:48776583-48796683	Browse	101	10	0
Fahd1	NM_023480	-45575	-44168	Downstream	http://genome.ucsc.edu/cgi-bin/hgTracks?org=mouse&db=mm9&position=chr17:24931617-24951726	chr17:24931617-24951726	Browse	110	10	0
AI118078	NM_172923	103426	-7970	Intragenic	http://genome.ucsc.edu/cgi-bin/hgTracks?org=mouse&db=mm9&position=chr9:55268123-55288238	chr9:55268123-55288238	Browse	116	10	0
Mef2d	NM_133665	-3994	-30767	Upstream	http://genome.ucsc.edu/cgi-bin/hgTracks?org=mouse&db=mm9&position=chr3:87932078-87952566	chr3:87932078-87952566	Browse	489	48	4
Zfp800	NM_001081678	898	22569	Upstream	http://genome.ucsc.edu/cgi-bin/hgTracks?org=mouse&db=mm9&position=chr6:28202344-28222654	chr6:28202344-28222654	Browse	311	31	1
Helt	NM_173789	-424	2200	Intragenic	http://genome.ucsc.edu/cgi-bin/hgTracks?org=mouse&db=mm9&position=chr8:47369433-47389769	chr8:47369433-47389769	Browse	337	38	2
Cpn1	NM_030703	-285	29928	Intragenic	http://genome.ucsc.edu/cgi-bin/hgTracks?org=mouse&db=mm9&position=chr19:44050630-44070819	chr19:44050630-44070819	Browse	190	17	1
Helt	NM_173789	-96	2528	Intragenic	http://genome.ucsc.edu/cgi-bin/hgTracks?org=mouse&db=mm9&position=chr8:47369867-47389990	chr8:47369867-47389990	Browse	124	12	1
Ppp1r3d	NM_001085501	-922	2344	Intragenic	http://genome.ucsc.edu/cgi-bin/hgTracks?org=mouse&db=mm9&position=chr2:178138120-178158389	chr2:178138120-178158389	Browse	270	28	3
Fgfr1	NM_001079908	-5191	-62134	Upstream	http://genome.ucsc.edu/cgi-bin/hgTracks?org=mouse&db=mm9&position=chr8:26613970-26634133	chr8:26613970-26634133	Browse	164	15	0
Stard10	NM_019990	14451	-10543	Intragenic	http://genome.ucsc.edu/cgi-bin/hgTracks?org=mouse&db=mm9&position=chr7:108474182-108494384	chr7:108474182-108494384	Browse	203	21	0
Plekhg4	NM_001081333	-405	-7887	Upstream	http://genome.ucsc.edu/cgi-bin/hgTracks?org=mouse&db=mm9&position=chr8:107888652-107909097	chr8:107888652-107909097	Browse	446	40	5
Foxb2	NM_008023	-2512	-997	Downstream	http://genome.ucsc.edu/cgi-bin/hgTracks?org=mouse&db=mm9&position=chr19:16935742-16955874	chr19:16935742-16955874	Browse	133	13	0
BC048562	NM_001004192	-4588	-14190	Upstream	http://genome.ucsc.edu/cgi-bin/hgTracks?org=mouse&db=mm9&position=chr9:108324172-108344275	chr9:108324172-108344275	Browse	104	10	0
BC048562	NM_001004192	-4836	-14438	Upstream	http://genome.ucsc.edu/cgi-bin/hgTracks?org=mouse&db=mm9&position=chr9:108323892-108344059	chr9:108323892-108344059	Browse	168	12	1
Adipor2	NM_197985	2	64336	Upstream	http://genome.ucsc.edu/cgi-bin/hgTracks?org=mouse&db=mm9&position=chr6:119357445-119377561	chr6:119357445-119377561	Browse	117	10	0
Sp5	NM_022435	-2242	-5046	Upstream	http://genome.ucsc.edu/cgi-bin/hgTracks?org=mouse&db=mm9&position=chr2:70300674-70320800	chr2:70300674-70320800	Browse	127	12	0
Tnrc6b	NM_177124	-159	-142636	Upstream	http://genome.ucsc.edu/cgi-bin/hgTracks?org=mouse&db=mm9&position=chr15:80618810-80638950	chr15:80618810-80638950	Browse	141	10	1
Zc3hav1l	NM_172467	-5883	1505	Intragenic	http://genome.ucsc.edu/cgi-bin/hgTracks?org=mouse&db=mm9&position=chr6:38233290-38253462	chr6:38233290-38253462	Browse	173	15	1
Hmx1	NM_010445	-882	-4638	Upstream	http://genome.ucsc.edu/cgi-bin/hgTracks?org=mouse&db=mm9&position=chr5:35720818-35740947	chr5:35720818-35740947	Browse	130	11	1
Hps3	NM_080634	-11369	27961	Intragenic	http://genome.ucsc.edu/cgi-bin/hgTracks?org=mouse&db=mm9&position=chr3:19913859-19933962	chr3:19913859-19933962	Browse	104	9	1
Ryr3	NM_177652	-98662	300288	Intragenic	http://genome.ucsc.edu/cgi-bin/hgTracks?org=mouse&db=mm9&position=chr2:112761775-112781877	chr2:112761775-112781877	Browse	103	10	0
Fbxo46	NM_175530	11518	-6868	Intragenic	http://genome.ucsc.edu/cgi-bin/hgTracks?org=mouse&db=mm9&position=chr7:19706655-19726817	chr7:19706655-19726817	Browse	163	11	2
Rab21	NM_024454	-20230	5500	Intragenic	http://genome.ucsc.edu/cgi-bin/hgTracks?org=mouse&db=mm9&position=chr10:114722325-114742508	chr10:114722325-114742508	Browse	184	15	0
Lipe	NM_010719	474	16935	Upstream	http://genome.ucsc.edu/cgi-bin/hgTracks?org=mouse&db=mm9&position=chr7:26171381-26191579	chr7:26171381-26191579	Browse	199	18	1
Slc35f5	NM_028787	127003	92334	Downstream	http://genome.ucsc.edu/cgi-bin/hgTracks?org=mouse&db=mm9&position=chr1:127574526-127594663	chr1:127574526-127594663	Browse	138	11	0
Pogk	NM_175170	429	12649	Upstream	http://genome.ucsc.edu/cgi-bin/hgTracks?org=mouse&db=mm9&position=chr1:168330313-168350419	chr1:168330313-168350419	Browse	107	9	1
Efna3	NM_010108	-2294	5635	Intragenic	http://genome.ucsc.edu/cgi-bin/hgTracks?org=mouse&db=mm9&position=chr3:89114399-89134614	chr3:89114399-89134614	Browse	216	20	0
Efna3	NM_010108	-2543	5386	Intragenic	http://genome.ucsc.edu/cgi-bin/hgTracks?org=mouse&db=mm9&position=chr3:89114157-89134359	chr3:89114157-89134359	Browse	203	21	1
Hlf	NM_172563	647	55030	Upstream	http://genome.ucsc.edu/cgi-bin/hgTracks?org=mouse&db=mm9&position=chr11:90242808-90262947	chr11:90242808-90262947	Browse	140	12	0
2610109H07Rik	NM_027426	-35424	-5381	Downstream	http://genome.ucsc.edu/cgi-bin/hgTracks?org=mouse&db=mm9&position=chr4:147459279-147479487	chr4:147459279-147479487	Browse	209	40	0
Enc1	NM_007930	43153	31288	Downstream	http://genome.ucsc.edu/cgi-bin/hgTracks?org=mouse&db=mm9&position=chr13:98044155-98064399	chr13:98044155-98064399	Browse	245	27	0
Zfp612	NM_175480	22154	11727	Downstream	http://genome.ucsc.edu/cgi-bin/hgTracks?org=mouse&db=mm9&position=chr8:112615659-112635970	chr8:112615659-112635970	Browse	312	38	0
2900010M23Rik	NM_026063	-366	10861	Intragenic	http://genome.ucsc.edu/cgi-bin/hgTracks?org=mouse&db=mm9&position=chr17:27260305-27280634	chr17:27260305-27280634	Browse	330	31	0
[truncated: 536 more rows]
