# Supplementary material for: REST–Mediated Recruitment of Polycomb Repressor Complexes in Mammalian Cells
Source: PLoS Genet. 2012 Mar 1;8(3):e1002494. doi: 10.1371/journal.pgen.1002494 (PMC3291536; doi:10.1371/journal.pgen.1002494)
Supplement: Table S7 — Gene Ontology (GO) analysis for genes with Rest and Rnf2 co-localization and/or Rest and Suz12 co-localization in the Wt mES cells cultured with feeder cells. Co-localization within 5,000 bp of the Rest peak. Supporting material for Figure S2. (XLS) [file pgen.1002494.s015.xls]

## Sheet: GO_Rnf2
Category	Term	Count	%	PValue	Genes	List Total	Pop Hits	Pop Total	Fold Enrichment	Bonferroni	Benjamini	FDR		New REST ChIPseq data: Ring1Bcoloc within 5Kb vs all mouse genes
BIOCARTA	m_ephA4Pathway:Eph Kinases and ephrins support platelet aggregation	2	0.743494	0.0453324	NM_009606, NM_173447	7	9	1171	37.1746	0.686452	0.686452	31.3665
BIOCARTA	m_hesPathway:Segmentation Clock	2	0.743494	0.0649231	NM_021279, NM_008235	7	13	1171	25.7363	0.813283	0.567893	41.9933
GOTERM_BP_FAT	cell-cell signaling	23	8.55019	1.62404e-10	NM_021491, NM_023328, NM_008077, NM_008078, NM_009305, NM_009602, NM_020333, NM_177330, NM_001110202, NM_008071, NM_001048139, NM_145129, NM_008499, NM_177788, NM_001039385, NM_010350, NM_001042528, NM_080853, NM_009308, NM_020252, NM_009891, NM_020253, NM_021279	195	290	13588	5.52651	2.04629e-07	2.04629e-07	2.64147e-07
GOTERM_BP_FAT	neuron differentiation	25	9.29368	2.57293e-09	NM_023328, NM_080437, NM_009602, NM_001008791, NM_001048139, NM_008499, NM_010910, NM_008178, NM_009891, NM_021279, NM_173447, NM_011021, NM_194268, NM_152229, NM_138945, NM_199223, NM_001005477, NM_010109, NM_009233, NM_010895, NM_008235, NM_008744, NM_001039653, NM_001001796, NM_010712	195	399	13588	4.36604	3.24188e-06	1.62094e-06	4.18482e-06
GOTERM_BP_FAT	synaptic transmission	17	6.3197	5.14198e-09	NM_023328, NM_008077, NM_008078, NM_009305, NM_009602, NM_020333, NM_177330, NM_001110202, NM_008071, NM_145129, NM_010350, NM_001042528, NM_080853, NM_020252, NM_009308, NM_009891, NM_020253	195	178	13588	6.65503	6.47888e-06	2.15963e-06	8.36335e-06
GOTERM_BP_FAT	transmission of nerve impulse	17	6.3197	1.49954e-07	NM_023328, NM_008077, NM_008078, NM_009305, NM_009602, NM_020333, NM_177330, NM_001110202, NM_008071, NM_145129, NM_010350, NM_001042528, NM_080853, NM_020252, NM_009308, NM_009891, NM_020253	195	226	13588	5.24157	0.000188925	4.72345e-05	0.000243898
GOTERM_BP_FAT	neuron development	19	7.0632	1.97704e-07	NM_194268, NM_138945, NM_152229, NM_199223, NM_080437, NM_009602, NM_001008791, NM_010109, NM_009233, NM_010895, NM_008235, NM_001048139, NM_008744, NM_010910, NM_001039653, NM_001001796, NM_009891, NM_010712, NM_173447	195	292	13588	4.53411	0.000249076	4.98201e-05	0.000321561
GOTERM_BP_FAT	regulation of neurotransmitter levels	10	3.71747	2.16209e-07	NM_023328, NM_008077, NM_080853, NM_008078, NM_001042528, NM_020252, NM_009308, NM_009891, NM_020253, NM_001110202	195	62	13588	11.239	0.000272387	4.54029e-05	0.00035166
GOTERM_BP_FAT	nerve development	7	2.60223	8.51797e-07	NM_138945, NM_001001796, NM_009602, NM_008237, NM_173447, NM_008235, NM_001048139	195	24	13588	20.3239	0.00107269	0.000153312	0.00138542
GOTERM_BP_FAT	cell projection morphogenesis	15	5.57621	1.19157e-06	NM_194268, NM_138945, NM_152229, NM_199223, NM_080437, NM_009602, NM_010109, NM_008262, NM_001048139, NM_008744, NM_010910, NM_001039653, NM_001001796, NM_010712, NM_173447	195	202	13588	5.17441	0.00150025	0.000187654	0.00193804
GOTERM_BP_FAT	regulation of nervous system development	13	4.83271	1.36832e-06	NM_008691, NM_152229, NM_009602, NM_001005477, NM_008237, NM_177330, NM_008235, NM_001048139, NM_008744, NM_145129, NM_008499, NM_010910, NM_011021	195	148	13588	6.12072	0.0017226	0.000191546	0.00222552
GOTERM_BP_FAT	cell morphogenesis involved in neuron differentiation	14	5.20446	2.07137e-06	NM_138945, NM_152229, NM_199223, NM_080437, NM_009602, NM_010109, NM_008235, NM_001048139, NM_008744, NM_010910, NM_001039653, NM_001001796, NM_010712, NM_173447	195	182	13588	5.36016	0.00260652	0.000260958	0.00336899
GOTERM_BP_FAT	cell part morphogenesis	15	5.57621	2.11616e-06	NM_194268, NM_138945, NM_152229, NM_199223, NM_080437, NM_009602, NM_010109, NM_008262, NM_001048139, NM_008744, NM_010910, NM_001039653, NM_001001796, NM_010712, NM_173447	195	212	13588	4.93033	0.00266281	0.000242368	0.00344184
GOTERM_BP_FAT	generation of a signal involved in cell-cell signaling	10	3.71747	2.99437e-06	NM_021491, NM_001039385, NM_177788, NM_001042528, NM_020252, NM_009308, NM_020253, NM_177330, NM_001110202, NM_001048139	195	84	13588	8.29548	0.0037658	0.00031436	0.00487018
GOTERM_BP_FAT	axonogenesis	13	4.83271	3.77731e-06	NM_152229, NM_138945, NM_199223, NM_080437, NM_009602, NM_010109, NM_001048139, NM_008744, NM_010910, NM_001039653, NM_001001796, NM_010712, NM_173447	195	163	13588	5.55746	0.00474812	0.000366043	0.00614356
GOTERM_BP_FAT	cranial nerve development	6	2.23048	4.15078e-06	NM_138945, NM_001001796, NM_009602, NM_008237, NM_173447, NM_008235	195	18	13588	23.2274	0.00521635	0.000373502	0.00675096
GOTERM_BP_FAT	neuron projection morphogenesis	13	4.83271	8.32866e-06	NM_152229, NM_138945, NM_199223, NM_080437, NM_009602, NM_010109, NM_001048139, NM_008744, NM_010910, NM_001039653, NM_001001796, NM_010712, NM_173447	195	176	13588	5.14697	0.0104393	0.000699365	0.0135456
GOTERM_BP_FAT	cell morphogenesis	17	6.3197	9.13221e-06	NM_194268, NM_138945, NM_152229, NM_199223, NM_080437, NM_009602, NM_010109, NM_008262, NM_008235, NM_001048139, NM_008744, NM_010910, NM_001039653, NM_001001796, NM_010712, NM_001081286, NM_173447	195	309	13588	3.83364	0.0114407	0.000718906	0.0148523
GOTERM_BP_FAT	cell morphogenesis involved in differentiation	14	5.20446	1.10453e-05	NM_138945, NM_152229, NM_199223, NM_080437, NM_009602, NM_010109, NM_008235, NM_001048139, NM_008744, NM_010910, NM_001039653, NM_001001796, NM_010712, NM_173447	195	212	13588	4.60164	0.0138208	0.000818324	0.0179635
GOTERM_BP_FAT	cellular component morphogenesis	18	6.69145	1.15733e-05	NM_194268, NM_138945, NM_152229, NM_199223, NM_080437, NM_009602, NM_010109, NM_008262, NM_008235, NM_001048139, NM_008744, NM_010910, NM_001039653, NM_001001796, NM_009606, NM_010712, NM_001081286, NM_173447	195	351	13588	3.57344	0.0144766	0.000809805	0.018822
GOTERM_BP_FAT	cell projection organization	17	6.3197	1.37063e-05	NM_194268, NM_138945, NM_152229, NM_199223, NM_080437, NM_009602, NM_001008791, NM_010109, NM_008262, NM_001048139, NM_008744, NM_010910, NM_001039653, NM_001001796, NM_009891, NM_010712, NM_173447	195	319	13588	3.71346	0.0171218	0.000908537	0.0222907
GOTERM_BP_FAT	neuron projection development	14	5.20446	1.48886e-05	NM_138945, NM_152229, NM_199223, NM_080437, NM_009602, NM_010109, NM_001048139, NM_008744, NM_010910, NM_001039653, NM_001001796, NM_009891, NM_010712, NM_173447	195	218	13588	4.47499	0.0185849	0.000937547	0.0242132
GOTERM_BP_FAT	regulation of neuron differentiation	10	3.71747	1.49395e-05	NM_008744, NM_145129, NM_008691, NM_010910, NM_152229, NM_001005477, NM_009602, NM_008237, NM_008235, NM_001048139	195	102	13588	6.83157	0.0186478	0.000895975	0.0242961
GOTERM_BP_FAT	secretion	14	5.20446	1.72163e-05	NM_018800, NM_021491, NM_009602, NM_177330, NM_001110202, NM_001048139, NM_145129, NM_001039385, NM_177788, NM_001042528, NM_020252, NM_009308, NM_001029873, NM_020253	195	221	13588	4.41425	0.0214591	0.000985545	0.0279983
GOTERM_BP_FAT	regulation of cell development	12	4.46097	1.74365e-05	NM_008744, NM_145129, NM_008691, NM_010910, NM_152229, NM_001005477, NM_009602, NM_080641, NM_008237, NM_008235, NM_011021, NM_001048139	195	159	13588	5.25902	0.0217306	0.000954769	0.0283564
GOTERM_BP_FAT	regulation of neurogenesis	11	4.08922	1.92641e-05	NM_008744, NM_145129, NM_008691, NM_010910, NM_152229, NM_001005477, NM_009602, NM_008237, NM_008235, NM_011021, NM_001048139	195	132	13588	5.80684	0.0239808	0.00101086	0.0313281
GOTERM_BP_FAT	endocrine system development	8	2.97398	7.29854e-05	NM_194268, NM_001039653, NM_016889, NM_008814, NM_008178, NM_008262, NM_008235, NM_011021	195	72	13588	7.74245	0.0878629	0.00367184	0.118643
GOTERM_BP_FAT	secretion by cell	12	4.46097	7.37305e-05	NM_018800, NM_021491, NM_001039385, NM_177788, NM_001042528, NM_020252, NM_009308, NM_001029873, NM_020253, NM_177330, NM_001110202, NM_001048139	195	186	13588	4.49562	0.0887188	0.00356685	0.119854
GOTERM_BP_FAT	neurotransmitter transport	8	2.97398	0.000142984	NM_080853, NM_001042528, NM_020252, NM_009308, NM_020253, NM_172271, NM_001110202, NM_148931	195	80	13588	6.96821	0.164874	0.00665083	0.232307
GOTERM_BP_FAT	diencephalon development	6	2.23048	0.000192862	NM_001039653, NM_009602, NM_008178, NM_021279, NM_008235, NM_011021	195	38	13588	11.0024	0.215752	0.00864208	0.313226
GOTERM_BP_FAT	neurofilament cytoskeleton organization	4	1.48699	0.000225939	NM_008691, NM_010910, NM_010904, NM_146100	195	9	13588	30.9698	0.247772	0.00976973	0.366853
GOTERM_BP_FAT	hindbrain morphogenesis	5	1.85874	0.000470832	NM_023328, NM_008499, NM_015802, NM_008237, NM_008235	195	26	13588	13.4004	0.447548	0.0195853	0.763055
GOTERM_BP_FAT	regulation of cell morphogenesis	8	2.97398	0.000471708	NM_008744, NM_145129, NM_008691, NM_010910, NM_133962, NM_001005477, NM_009602, NM_172868	195	97	13588	5.74697	0.448157	0.0189945	0.764469
GOTERM_BP_FAT	axon guidance	8	2.97398	0.000501956	NM_008744, NM_138945, NM_001039653, NM_001001796, NM_010109, NM_010712, NM_173447, NM_001048139	195	98	13588	5.68833	0.468803	0.0195753	0.813302
GOTERM_BP_FAT	regulation of neuron projection development	6	2.23048	0.000531257	NM_008744, NM_145129, NM_008691, NM_010910, NM_001005477, NM_009602	195	47	13588	8.89558	0.488067	0.0200853	0.860586
GOTERM_BP_FAT	forebrain development	10	3.71747	0.000659192	NM_015802, NM_152229, NM_001039653, NM_007529, NM_009602, NM_008178, NM_009233, NM_021279, NM_008235, NM_011021	195	167	13588	4.17258	0.564324	0.0241408	1.06679
GOTERM_BP_FAT	regulation of cell morphogenesis involved in differentiation	6	2.23048	0.000708882	NM_008744, NM_145129, NM_008691, NM_010910, NM_001005477, NM_009602	195	50	13588	8.36185	0.590783	0.0252057	1.14677
GOTERM_BP_FAT	cell motion	15	5.57621	0.00080744	NM_001033420, NM_138945, NM_152229, NM_001005477, NM_010109, NM_009233, NM_001048139, NM_007664, NM_008744, NM_001039653, NM_019446, NM_001001796, NM_010712, NM_173447, NM_001081160	195	367	13588	2.84804	0.638606	0.0278759	1.30522
GOTERM_BP_FAT	intermediate filament bundle assembly	3	1.11524	0.00119403	NM_008691, NM_010910, NM_010904	195	4	13588	52.2615	0.778065	0.0398692	1.92446
GOTERM_BP_FAT	ion transport	22	8.17844	0.00128745	NM_009782, NM_001081194, NM_008422, NM_173403, NM_145388, NM_008420, NM_080438, NM_199251, NM_009602, NM_020333, NM_008071, NM_145129, NM_001112739, NM_010350, NM_019430, NM_001042528, NM_080853, NM_008166, NM_001110783, NM_001077499, NM_013569, NM_178743	195	712	13588	2.1531	0.80274	0.0418171	2.07356
GOTERM_BP_FAT	regulation of cell projection organization	6	2.23048	0.00129257	NM_008744, NM_145129, NM_008691, NM_010910, NM_001005477, NM_009602	195	57	13588	7.33495	0.804009	0.0409258	2.08172
GOTERM_BP_FAT	endocrine pancreas development	4	1.48699	0.00139915	NM_194268, NM_016889, NM_008814, NM_008262	195	16	13588	17.4205	0.828671	0.0431458	2.25156
GOTERM_BP_FAT	homophilic cell adhesion	8	2.97398	0.00143437	NM_029357, NM_080437, NM_019707, NM_174988, NM_001081286, NM_033592, NM_007664, NM_001042726	195	117	13588	4.76458	0.836118	0.0431536	2.30762
GOTERM_BP_FAT	neurotransmitter secretion	5	1.85874	0.00165983	NM_001042528, NM_020252, NM_009308, NM_020253, NM_001110202	195	36	13588	9.67806	0.876699	0.0486148	2.66575
GOTERM_BP_FAT	homeostatic process	19	7.0632	0.00177584	NM_009782, NM_009906, NM_145388, NM_001081379, NM_008970, NM_009602, NM_008814, NM_153559, NM_011489, NM_008747, NM_199058, NM_145129, NM_001039385, NM_010350, NM_178717, NM_010687, NM_001110783, NM_013569, NM_007702	195	584	13588	2.26705	0.893493	0.0507495	2.84955
GOTERM_BP_FAT	midbrain-hindbrain boundary development	3	1.11524	0.00197134	NM_021279, NM_008237, NM_008235	195	5	13588	41.8092	0.916786	0.0549407	3.15855
GOTERM_BP_FAT	neurotransmitter biosynthetic process	3	1.11524	0.00197134	NM_008077, NM_008078, NM_009891	195	5	13588	41.8092	0.916786	0.0549407	3.15855
GOTERM_BP_FAT	neurotransmitter metabolic process	4	1.48699	0.00199638	NM_023328, NM_008077, NM_008078, NM_009891	195	18	13588	15.4849	0.919375	0.0544178	3.19807
GOTERM_BP_FAT	regulation of system process	10	3.71747	0.00239564	NM_145129, NM_008381, NM_010350, NM_001042528, NM_009305, NM_009602, NM_010308, NM_009891, NM_177330, NM_001048139	195	201	13588	3.46677	0.951303	0.0635868	3.82603
GOTERM_BP_FAT	positive regulation of cell proliferation	12	4.46097	0.00257587	NM_008744, NM_008499, NM_008029, NM_152229, NM_008970, NM_009602, NM_008814, NM_011489, NM_013665, NM_024223, NM_008235, NM_011021	195	284	13588	2.94431	0.961217	0.066808	4.10824
GOTERM_BP_FAT	regulation of transcription	48	17.8439	0.00301601	NM_001081194, NM_001081329, NM_130893, NM_001081049, NM_010638, NM_001081557, NM_011489, NM_028141, NM_080641, NM_008262, NM_015739, NM_019747, NM_028967, NM_008499, NM_019446, NM_008178, NM_020596, NM_011021, NM_194268, NM_023750, NM_178245, NM_138945, NM_152229, NM_008970, NM_153553, NM_030689, NM_001005477, NM_009719, NM_008814, NM_009233, NM_008237, NM_008235, NM_010895, NM_008236, NM_153599,…	195	2227	13588	1.5019	0.977761	0.0762278	4.79416
GOTERM_BP_FAT	neuron migration	6	2.23048	0.00321908	NM_008744, NM_019446, NM_001001796, NM_001005477, NM_009233, NM_001081160	195	70	13588	5.97275	0.982795	0.0795659	5.10909
GOTERM_BP_FAT	transcription	40	14.8699	0.00358619	NM_130893, NM_001081049, NM_010638, NM_001081557, NM_011489, NM_028141, NM_080641, NM_008262, NM_015739, NM_019747, NM_008499, NM_019446, NM_008178, NM_020596, NM_011021, NM_194268, NM_023750, NM_178245, NM_152229, NM_153553, NM_030689, NM_001005477, NM_009719, NM_008814, NM_009233, NM_008237, NM_008235, NM_010895, NM_008236, NM_153599, NM_001109743, NM_172446, NM_001039653, NM_058212, NM_0010017…	195	1772	13588	1.57296	0.989184	0.0865571	5.67591
GOTERM_BP_FAT	intermediate filament cytoskeleton organization	4	1.48699	0.00361295	NM_008691, NM_010910, NM_010904, NM_146100	195	22	13588	12.6695	0.989544	0.0855411	5.7171
GOTERM_BP_FAT	rostrocaudal neural tube patterning	3	1.11524	0.00406248	NM_021279, NM_008237, NM_008235	195	7	13588	29.8637	0.994078	0.0939288	6.40657
GOTERM_BP_FAT	intermediate filament-based process	4	1.48699	0.0052293	NM_008691, NM_010910, NM_010904, NM_146100	195	25	13588	11.1491	0.998648	0.11719	8.17419
GOTERM_BP_FAT	regulation of transcription, DNA-dependent	34	12.6394	0.00535689	NM_001081194, NM_001081329, NM_001081049, NM_011489, NM_028141, NM_080641, NM_008262, NM_015739, NM_019747, NM_028967, NM_008499, NM_019446, NM_008178, NM_011021, NM_194268, NM_178245, NM_023750, NM_152229, NM_138945, NM_153553, NM_001005477, NM_009719, NM_008814, NM_008237, NM_008235, NM_008236, NM_001039653, NM_011384, NM_001001796, NM_001004062, NM_010712, NM_013569, NM_013665, NM_008782	195	1465	13588	1.61719	0.99885	0.117794	8.36557
GOTERM_BP_FAT	positive regulation of transcription from RNA polymerase II promoter	13	4.83271	0.00536512	NM_194268, NM_178245, NM_153553, NM_001081049, NM_008814, NM_009719, NM_011489, NM_080641, NM_008237, NM_008235, NM_008178, NM_001004062, NM_013665	195	358	13588	2.53035	0.998862	0.115949	8.3779		GOTERM, Biological Proces, Functional Annotation:					10	out of	167		SP PIR Keywords					10	out of	39
GOTERM_BP_FAT	behavior	14	5.20446	0.00546016	NM_178245, NM_152229, NM_009788, NM_010308, NM_009602, NM_177330, NM_010895, NM_001048139, NM_145129, NM_010350, NM_001042528, NM_009891, NM_201615, NM_001077499	195	405	13588	2.40876	0.998991	0.115904	8.52018						Benjamini Hochberg corrected p-values ranges from:	2.04629e-07	to	0.000260958						Benjamini Hochberg corrected p-values ranges from:	1.92213e-05	to	0.00446421
GOTERM_BP_FAT	feeding behavior	5	1.85874	0.0059652	NM_178245, NM_009602, NM_201615, NM_177330, NM_001048139	195	51	13588	6.83157	0.999468	0.123884	9.27284
GOTERM_BP_FAT	regulation of RNA metabolic process	34	12.6394	0.00675734	NM_001081194, NM_001081329, NM_001081049, NM_011489, NM_028141, NM_080641, NM_008262, NM_015739, NM_019747, NM_028967, NM_008499, NM_019446, NM_008178, NM_011021, NM_194268, NM_178245, NM_023750, NM_152229, NM_138945, NM_153553, NM_001005477, NM_009719, NM_008814, NM_008237, NM_008235, NM_008236, NM_001039653, NM_011384, NM_001001796, NM_001004062, NM_010712, NM_013569, NM_013665, NM_008782	195	1488	13588	1.5922	0.999805	0.136961	10.4417
GOTERM_BP_FAT	cytoskeleton organization	12	4.46097	0.00714498	NM_133355, NM_008691, NM_015802, NM_010910, NM_010904, NM_133962, NM_009606, NM_172868, NM_146100, NM_001081286, NM_177330, NM_001033263	195	326	13588	2.56498	0.999881	0.141987	11.0085
GOTERM_BP_FAT	pituitary gland development	4	1.48699	0.00796822	NM_001039653, NM_008178, NM_008235, NM_011021	195	29	13588	9.61132	0.999958	0.154649	12.2011
GOTERM_BP_FAT	actin cytoskeleton organization	8	2.97398	0.00949888	NM_133355, NM_015802, NM_133962, NM_009606, NM_172868, NM_001081286, NM_177330, NM_001033263	195	165	13588	3.37852	0.999994	0.178928	14.3787
GOTERM_BP_FAT	central nervous system projection neuron axonogenesis	3	1.11524	0.0102474	NM_152229, NM_009602, NM_173447	195	11	13588	19.0042	0.999998	0.18887	15.425
GOTERM_BP_FAT	calcium-dependent cell-cell adhesion	3	1.11524	0.0102474	NM_029357, NM_033592, NM_007664	195	11	13588	19.0042	0.999998	0.18887	15.425
GOTERM_BP_FAT	neuromuscular process	5	1.85874	0.0105432	NM_009906, NM_023328, NM_138945, NM_010910, NM_010350	195	60	13588	5.80684	0.999998	0.191021	15.8352
GOTERM_BP_FAT	metal ion transport	14	5.20446	0.0109631	NM_009782, NM_001081194, NM_173403, NM_008422, NM_008420, NM_009602, NM_199251, NM_020333, NM_001112739, NM_001042528, NM_080853, NM_019430, NM_013569, NM_001077499	195	442	13588	2.20712	0.999999	0.195092	16.4142
GOTERM_BP_FAT	central nervous system neuron development	4	1.48699	0.0114129	NM_152229, NM_009602, NM_009233, NM_173447	195	33	13588	8.44631	0.999999	0.199491	17.0304
GOTERM_BP_FAT	monovalent inorganic cation transport	11	4.08922	0.011719	NM_001081194, NM_001112739, NM_008422, NM_173403, NM_008420, NM_080853, NM_199251, NM_001110783, NM_001077499, NM_013569, NM_020333	195	303	13588	2.52971	1	0.201523	17.4473
GOTERM_BP_FAT	peptide hormone secretion	4	1.48699	0.0123881	NM_021491, NM_001039385, NM_177788, NM_177330	195	34	13588	8.19789	1	0.208974	18.3516
GOTERM_BP_FAT	neuromuscular process controlling balance	4	1.48699	0.0123881	NM_009906, NM_138945, NM_010910, NM_010350	195	34	13588	8.19789	1	0.208974	18.3516
GOTERM_BP_FAT	positive regulation of cellular biosynthetic process	16	5.94796	0.0128261	NM_194268, NM_178245, NM_008970, NM_153553, NM_001081049, NM_001005477, NM_008814, NM_009719, NM_011489, NM_080641, NM_008237, NM_008235, NM_031178, NM_008178, NM_001004062, NM_013665	195	552	13588	2.01977	1	0.212741	18.9386
GOTERM_BP_FAT	actin filament-based process	8	2.97398	0.0132295	NM_133355, NM_015802, NM_133962, NM_009606, NM_172868, NM_001081286, NM_177330, NM_001033263	195	176	13588	3.16737	1	0.215881	19.4758
GOTERM_BP_FAT	positive regulation of biosynthetic process	16	5.94796	0.013827	NM_194268, NM_178245, NM_008970, NM_153553, NM_001081049, NM_001005477, NM_008814, NM_009719, NM_011489, NM_080641, NM_008237, NM_008235, NM_031178, NM_008178, NM_001004062, NM_013665	195	557	13588	2.00164	1	0.221684	20.2651
GOTERM_BP_FAT	regulation of synaptic transmission	6	2.23048	0.0142353	NM_145129, NM_010350, NM_009305, NM_009602, NM_009891, NM_001048139	195	100	13588	4.18092	1	0.22465	20.8003
GOTERM_BP_FAT	intermediate filament organization	3	1.11524	0.014263	NM_008691, NM_010910, NM_010904	195	13	13588	16.0805	1	0.222289	20.8366
GOTERM_BP_FAT	peptide secretion	4	1.48699	0.0144778	NM_021491, NM_001039385, NM_177788, NM_177330	195	36	13588	7.74245	1	0.222535	21.1166
GOTERM_BP_FAT	mechanoreceptor differentiation	4	1.48699	0.0144778	NM_138945, NM_001008791, NM_008235, NM_001048139	195	36	13588	7.74245	1	0.222535	21.1166
GOTERM_BP_FAT	membrane depolarization	4	1.48699	0.0144778	NM_145129, NM_145388, NM_010350, NM_009602	195	36	13588	7.74245	1	0.222535	21.1166
GOTERM_BP_FAT	regulation of transcription from RNA polymerase II promoter	17	6.3197	0.0152897	NM_194268, NM_178245, NM_138945, NM_152229, NM_153553, NM_001081049, NM_009719, NM_008814, NM_011489, NM_008262, NM_080641, NM_008237, NM_008235, NM_008178, NM_001004062, NM_013665, NM_008782	195	616	13588	1.92304	1	0.230758	22.167
GOTERM_BP_FAT	hindbrain development	5	1.85874	0.0153489	NM_023328, NM_008499, NM_015802, NM_008237, NM_008235	195	67	13588	5.20015	1	0.228842	22.2431
GOTERM_BP_FAT	pancreas development	4	1.48699	0.0155928	NM_194268, NM_016889, NM_008814, NM_008262	195	37	13588	7.53319	1	0.229372	22.5558
GOTERM_BP_FAT	chemical homeostasis	12	4.46097	0.0158125	NM_009782, NM_145129, NM_001039385, NM_145388, NM_010350, NM_178717, NM_008970, NM_009602, NM_008814, NM_008747, NM_013569, NM_199058	195	365	13588	2.29092	1	0.229579	22.8365
GOTERM_BP_FAT	cation transport	15	5.57621	0.0159161	NM_009782, NM_001081194, NM_173403, NM_008422, NM_008420, NM_009602, NM_199251, NM_020333, NM_001112739, NM_001042528, NM_080853, NM_019430, NM_001110783, NM_013569, NM_001077499	195	515	13588	2.02957	1	0.228312	22.9685
GOTERM_BP_FAT	positive regulation of transcription, DNA-dependent	13	4.83271	0.0163875	NM_194268, NM_178245, NM_153553, NM_001081049, NM_008814, NM_009719, NM_011489, NM_080641, NM_008237, NM_008235, NM_008178, NM_001004062, NM_013665	195	416	13588	2.17756	1	0.23167	23.5664
GOTERM_BP_FAT	retinal ganglion cell axon guidance	3	1.11524	0.0164854	NM_138945, NM_010109, NM_173447	195	14	13588	14.9319	1	0.230342	23.6901
GOTERM_BP_FAT	positive regulation of RNA metabolic process	13	4.83271	0.0172398	NM_194268, NM_178245, NM_153553, NM_001081049, NM_008814, NM_009719, NM_011489, NM_080641, NM_008237, NM_008235, NM_008178, NM_001004062, NM_013665	195	419	13588	2.16197	1	0.237012	24.6365
GOTERM_BP_FAT	regulation of axonogenesis	4	1.48699	0.0179644	NM_008744, NM_008691, NM_010910, NM_001005477	195	39	13588	7.14688	1	0.243118	25.5353
GOTERM_BP_FAT	regulation of transmission of nerve impulse	6	2.23048	0.0185723	NM_145129, NM_010350, NM_009305, NM_009602, NM_009891, NM_001048139	195	107	13588	3.9074	1	0.247679	26.2815
GOTERM_BP_FAT	central nervous system neuron axonogenesis	3	1.11524	0.0188449	NM_152229, NM_009602, NM_173447	195	15	13588	13.9364	1	0.248264	26.6137
GOTERM_BP_FAT	cell fate commitment	7	2.60223	0.0189009	NM_194268, NM_152229, NM_001005477, NM_008178, NM_008262, NM_021279, NM_008235	195	147	13588	3.31819	1	0.246375	26.6819
GOTERM_BP_FAT	positive regulation of macromolecule biosynthetic process	15	5.57621	0.019877	NM_194268, NM_178245, NM_153553, NM_001081049, NM_001005477, NM_008814, NM_009719, NM_011489, NM_080641, NM_008237, NM_008235, NM_031178, NM_008178, NM_001004062, NM_013665	195	530	13588	1.97213	1	0.254839	27.8593
GOTERM_BP_FAT	hormone secretion	4	1.48699	0.0205256	NM_021491, NM_001039385, NM_177788, NM_177330	195	41	13588	6.79825	1	0.259449	28.6319
GOTERM_BP_FAT	synaptogenesis	3	1.11524	0.0213371	NM_020252, NM_020253, NM_007664	195	16	13588	13.0654	1	0.265684	29.5876
GOTERM_BP_FAT	negative regulation of transforming growth factor beta receptor signaling pathway	3	1.11524	0.0213371	NM_194268, NM_008262, NM_007702	195	16	13588	13.0654	1	0.265684	29.5876
GOTERM_BP_FAT	locomotory behavior	9	3.34572	0.0215199	NM_145129, NM_178245, NM_010350, NM_001042528, NM_009788, NM_009602, NM_010308, NM_009891, NM_001077499	195	239	13588	2.62401	1	0.265078	29.8012
GOTERM_BP_FAT	hormone transport	4	1.48699	0.0218775	NM_021491, NM_001039385, NM_177788, NM_177330	195	42	13588	6.63639	1	0.266322	30.2172
GOTERM_BP_FAT	central nervous system neuron differentiation	4	1.48699	0.0218775	NM_152229, NM_009602, NM_009233, NM_173447	195	42	13588	6.63639	1	0.266322	30.2172
GOTERM_BP_FAT	cell migration	9	3.34572	0.021995	NM_001033420, NM_008744, NM_152229, NM_019446, NM_001001796, NM_001005477, NM_009233, NM_001081160, NM_007664	195	240	13588	2.61308	1	0.265044	30.3535
GOTERM_BP_FAT	regulation of cell proliferation	15	5.57621	0.0222741	NM_152229, NM_008970, NM_001081049, NM_009602, NM_008814, NM_011489, NM_008235, NM_024223, NM_001048139, NM_008744, NM_008499, NM_008029, NM_015802, NM_013665, NM_011021	195	538	13588	1.94281	1	0.265457	30.6761
GOTERM_BP_FAT	regulation of neurological system process	6	2.23048	0.0229188	NM_145129, NM_010350, NM_009305, NM_009602, NM_009891, NM_001048139	195	113	13588	3.69993	1	0.269573	31.4158
GOTERM_BP_FAT	gland development	8	2.97398	0.0230415	NM_008744, NM_178245, NM_008970, NM_001039653, NM_008178, NM_011489, NM_008235, NM_011021	195	197	13588	2.82973	1	0.268361	31.5558
GOTERM_BP_FAT	negative regulation of programmed cell death	9	3.34572	0.0239852	NM_010910, NM_152229, NM_019446, NM_001039653, NM_011489, NM_080641, NM_010712, NM_007702, NM_001048139	195	244	13588	2.57024	1	0.275299	32.6232
GOTERM_BP_FAT	negative regulation of cell death	9	3.34572	0.0245652	NM_010910, NM_152229, NM_019446, NM_001039653, NM_011489, NM_080641, NM_010712, NM_007702, NM_001048139	195	245	13588	2.55975	1	0.278516	33.2715
GOTERM_BP_FAT	neuromuscular synaptic transmission	3	1.11524	0.0267031	NM_145129, NM_009602, NM_009891	195	18	13588	11.6137	1	0.296425	35.6109
GOTERM_BP_FAT	potassium ion transport	7	2.60223	0.0272896	NM_001081194, NM_001112739, NM_008422, NM_008420, NM_199251, NM_013569, NM_020333	195	160	13588	3.04859	1	0.299347	36.2391
GOTERM_BP_FAT	spinal cord development	4	1.48699	0.0277605	NM_001039653, NM_001001796, NM_008178, NM_010712	195	46	13588	6.05931	1	0.301146	36.7393
GOTERM_BP_FAT	regulation of membrane potential	6	2.23048	0.0278759	NM_145129, NM_145388, NM_010350, NM_009602, NM_008747, NM_013569	195	119	13588	3.51338	1	0.299685	36.8613
GOTERM_BP_FAT	trochlear nerve development	2	0.743494	0.0283518	NM_008237, NM_008235	195	2	13588	69.6821	1	0.301491	37.3621
GOTERM_BP_FAT	vestibulocochlear nerve development	2	0.743494	0.0283518	NM_138945, NM_009602	195	2	13588	69.6821	1	0.301491	37.3621
GOTERM_BP_FAT	oculomotor nerve development	2	0.743494	0.0283518	NM_008237, NM_008235	195	2	13588	69.6821	1	0.301491	37.3621
GOTERM_BP_FAT	medial motor column neuron differentiation	2	0.743494	0.0283518	NM_001039653, NM_010712	195	2	13588	69.6821	1	0.301491	37.3621
GOTERM_BP_FAT	peptide transport	4	1.48699	0.0293499	NM_021491, NM_001039385, NM_177788, NM_177330	195	47	13588	5.93039	1	0.307872	38.4005
GOTERM_BP_FAT	midbrain development	3	1.11524	0.0295687	NM_019446, NM_008237, NM_008235	195	19	13588	11.0024	1	0.307308	38.6259
GOTERM_BP_FAT	positive regulation of nucleobase, nucleoside, nucleotide and nucleic acid metabolic process	14	5.20446	0.0313235	NM_194268, NM_178245, NM_008970, NM_153553, NM_001081049, NM_008814, NM_009719, NM_011489, NM_080641, NM_008237, NM_008235, NM_008178, NM_001004062, NM_013665	195	510	13588	1.91284	1	0.319935	40.4063
GOTERM_BP_FAT	sensory organ development	9	3.34572	0.0313429	NM_138945, NM_152229, NM_001008791, NM_009233, NM_080641, NM_021279, NM_173447, NM_008235, NM_001048139	195	257	13588	2.44023	1	0.317597	40.4258
GOTERM_BP_FAT	synapse organization	4	1.48699	0.0326702	NM_020252, NM_009891, NM_020253, NM_007664	195	49	13588	5.68833	1	0.326205	41.7397
GOTERM_BP_FAT	regulation of hormone levels	6	2.23048	0.0365061	NM_021491, NM_001039385, NM_177788, NM_011489, NM_201615, NM_177330	195	128	13588	3.26635	1	0.354628	45.3857
GOTERM_BP_FAT	inner ear development	5	1.85874	0.0371632	NM_138945, NM_001008791, NM_021279, NM_008235, NM_001048139	195	88	13588	3.95921	1	0.357143	45.9884
GOTERM_BP_FAT	positive regulation of nitrogen compound metabolic process	14	5.20446	0.0386708	NM_194268, NM_178245, NM_008970, NM_153553, NM_001081049, NM_008814, NM_009719, NM_011489, NM_080641, NM_008237, NM_008235, NM_008178, NM_001004062, NM_013665	195	526	13588	1.85466	1	0.366119	47.3476
GOTERM_BP_FAT	positive regulation of transcription	13	4.83271	0.0399936	NM_194268, NM_178245, NM_153553, NM_001081049, NM_008814, NM_009719, NM_011489, NM_080641, NM_008237, NM_008235, NM_008178, NM_001004062, NM_013665	195	475	13588	1.90709	1	0.373446	48.5137
GOTERM_BP_FAT	synaptic transmission involved in micturition	2	0.743494	0.0422264	NM_145129, NM_009602	195	3	13588	46.4547	1	0.387215	50.4271
GOTERM_BP_FAT	regulation of axon diameter	2	0.743494	0.0422264	NM_008691, NM_010910	195	3	13588	46.4547	1	0.387215	50.4271
GOTERM_BP_FAT	midbrain-hindbrain boundary morphogenesis	2	0.743494	0.0422264	NM_008237, NM_008235	195	3	13588	46.4547	1	0.387215	50.4271
GOTERM_BP_FAT	regulation of cell projection size	2	0.743494	0.0422264	NM_008691, NM_010910	195	3	13588	46.4547	1	0.387215	50.4271
GOTERM_BP_FAT	sensory perception of mechanical stimulus	5	1.85874	0.0426474	NM_138945, NM_019446, NM_001001796, NM_009602, NM_001008791	195	92	13588	3.78707	1	0.387566	50.7804
GOTERM_BP_FAT	adult behavior	5	1.85874	0.044086	NM_145129, NM_009602, NM_009891, NM_001077499, NM_177330	195	93	13588	3.74635	1	0.395131	51.9697
GOTERM_BP_FAT	neural tube patterning	3	1.11524	0.0455662	NM_021279, NM_008237, NM_008235	195	24	13588	8.71026	1	0.402775	53.1652
GOTERM_BP_FAT	actin filament organization	4	1.48699	0.0457552	NM_009606, NM_172868, NM_001081286, NM_177330	195	56	13588	4.97729	1	0.401393	53.3158
GOTERM_BP_FAT	negative regulation of cell differentiation	7	2.60223	0.0464721	NM_008744, NM_020507, NM_152229, NM_008970, NM_011489, NM_008235, NM_001048139	195	182	13588	2.68008	1	0.403627	53.8829
GOTERM_BP_FAT	positive regulation of gene expression	13	4.83271	0.0473998	NM_194268, NM_178245, NM_153553, NM_001081049, NM_008814, NM_009719, NM_011489, NM_080641, NM_008237, NM_008235, NM_008178, NM_001004062, NM_013665	195	488	13588	1.85628	1	0.407233	54.6073
GOTERM_BP_FAT	localization of cell	9	3.34572	0.0512095	NM_001033420, NM_008744, NM_152229, NM_019446, NM_001001796, NM_001005477, NM_009233, NM_001081160, NM_007664	195	284	13588	2.20823	1	0.42954	57.4716
GOTERM_BP_FAT	cell motility	9	3.34572	0.0512095	NM_001033420, NM_008744, NM_152229, NM_019446, NM_001001796, NM_001005477, NM_009233, NM_001081160, NM_007664	195	284	13588	2.20823	1	0.42954	57.4716
GOTERM_BP_FAT	rhythmic process	5	1.85874	0.051684	NM_001039385, NM_172813, NM_009602, NM_011489, NM_009891	195	98	13588	3.55521	1	0.42987	57.8162
GOTERM_BP_FAT	cell-cell adhesion	8	2.97398	0.0525878	NM_029357, NM_080437, NM_019707, NM_174988, NM_001081286, NM_033592, NM_007664, NM_001042726	195	236	13588	2.3621	1	0.4329	58.4653
GOTERM_BP_FAT	negative regulation of apoptosis	8	2.97398	0.055756	NM_010910, NM_152229, NM_019446, NM_001039653, NM_011489, NM_010712, NM_007702, NM_001048139	195	239	13588	2.33245	1	0.449767	60.6677
GOTERM_BP_FAT	regulation of timing of neuron differentiation	2	0.743494	0.0559038	NM_008237, NM_008235	195	4	13588	34.841	1	0.447959	60.7677
GOTERM_BP_FAT	optic nerve morphogenesis	2	0.743494	0.0559038	NM_009602, NM_173447	195	4	13588	34.841	1	0.447959	60.7677
GOTERM_BP_FAT	cell fate determination	3	1.11524	0.0563688	NM_001005477, NM_021279, NM_008235	195	27	13588	7.74245	1	0.448079	61.0808
GOTERM_BP_FAT	cellular homeostasis	10	3.71747	0.0575046	NM_145129, NM_145388, NM_010350, NM_178717, NM_010687, NM_009602, NM_008747, NM_153559, NM_013569, NM_199058	195	343	13588	2.03155	1	0.452172	61.8358
GOTERM_BP_FAT	ear development	5	1.85874	0.0616856	NM_138945, NM_001008791, NM_021279, NM_008235, NM_001048139	195	104	13588	3.3501	1	0.473654	64.4981
GOTERM_BP_FAT	regulation of cytokine biosynthetic process	4	1.48699	0.0633944	NM_008381, NM_031178, NM_011489, NM_177330	195	64	13588	4.35513	1	0.480521	65.5352
GOTERM_BP_FAT	synaptic vesicle transport	3	1.11524	0.0640148	NM_009308, NM_001029873, NM_001110202	195	29	13588	7.20849	1	0.481257	65.9047
GOTERM_BP_FAT	transmembrane transport	12	4.46097	0.0658642	NM_009782, NM_001112739, NM_008422, NM_023045, NM_008420, NM_080853, NM_001042528, NM_029932, NM_001077499, NM_013569, NM_178743, NM_020333	195	460	13588	1.81779	1	0.488644	66.984
GOTERM_BP_FAT	regulation of transforming growth factor beta receptor signaling pathway	3	1.11524	0.0679615	NM_194268, NM_008262, NM_007702	195	30	13588	6.96821	1	0.49714	68.1692
GOTERM_BP_FAT	inner ear receptor cell differentiation	3	1.11524	0.0679615	NM_138945, NM_001008791, NM_008235	195	30	13588	6.96821	1	0.49714	68.1692
GOTERM_BP_FAT	succinate metabolic process	2	0.743494	0.0693869	NM_008078, NM_011489	195	5	13588	27.8728	1	0.501918	68.9519
GOTERM_BP_FAT	regulation of histone methylation	2	0.743494	0.0693869	NM_001081049, NM_008782	195	5	13588	27.8728	1	0.501918	68.9519
GOTERM_BP_FAT	optic nerve development	2	0.743494	0.0693869	NM_009602, NM_173447	195	5	13588	27.8728	1	0.501918	68.9519
GOTERM_BP_FAT	neuron projection regeneration	2	0.743494	0.0693869	NM_010910, NM_199223	195	5	13588	27.8728	1	0.501918	68.9519
GOTERM_BP_FAT	regulation of retinal cell programmed cell death	2	0.743494	0.0693869	NM_080641, NM_001048139	195	5	13588	27.8728	1	0.501918	68.9519
GOTERM_BP_FAT	somatic motor neuron differentiation	2	0.743494	0.0693869	NM_001039653, NM_010712	195	5	13588	27.8728	1	0.501918	68.9519
GOTERM_BP_FAT	axon regeneration	2	0.743494	0.0693869	NM_010910, NM_199223	195	5	13588	27.8728	1	0.501918	68.9519
GOTERM_BP_FAT	positive regulation of macromolecule metabolic process	15	5.57621	0.0695083	NM_194268, NM_178245, NM_153553, NM_001081049, NM_001005477, NM_008814, NM_009719, NM_011489, NM_080641, NM_008237, NM_008235, NM_031178, NM_008178, NM_001004062, NM_013665	195	633	13588	1.65123	1	0.499888	69.0176
GOTERM_BP_FAT	cell differentiation in spinal cord	3	1.11524	0.0760866	NM_001039653, NM_008178, NM_010712	195	32	13588	6.53269	1	0.530176	72.3943
GOTERM_BP_FAT	limbic system development	3	1.11524	0.0802591	NM_007529, NM_008178, NM_011021	195	33	13588	6.33473	1	0.547333	74.3536
GOTERM_BP_FAT	cellular ion homeostasis	8	2.97398	0.0807337	NM_145129, NM_145388, NM_010350, NM_178717, NM_009602, NM_008747, NM_013569, NM_199058	195	261	13588	2.13585	1	0.546853	74.568
GOTERM_BP_FAT	multicellular organismal homeostasis	4	1.48699	0.0810199	NM_009906, NM_008970, NM_001081379, NM_007702	195	71	13588	3.92575	1	0.545511	74.6965
GOTERM_BP_FAT	micturition	2	0.743494	0.0826785	NM_145129, NM_009602	195	6	13588	23.2274	1	0.550455	75.4291
GOTERM_BP_FAT	neuron fate determination	2	0.743494	0.0826785	NM_021279, NM_008235	195	6	13588	23.2274	1	0.550455	75.4291
GOTERM_BP_FAT	behavioral response to nicotine	2	0.743494	0.0826785	NM_145129, NM_009602	195	6	13588	23.2274	1	0.550455	75.4291
GOTERM_BP_FAT	preganglionic parasympathetic nervous system development	2	0.743494	0.0826785	NM_008237, NM_008235	195	6	13588	23.2274	1	0.550455	75.4291
GOTERM_BP_FAT	cellular chemical homeostasis	8	2.97398	0.089774	NM_145129, NM_145388, NM_010350, NM_178717, NM_009602, NM_008747, NM_013569, NM_199058	195	268	13588	2.08006	1	0.57899	78.3444
GOTERM_BP_FAT	regulation of dendrite morphogenesis	2	0.743494	0.0957811	NM_145129, NM_009602	195	7	13588	19.9092	1	0.601197	80.5555
GOTERM_BP_FAT	parasympathetic nervous system development	2	0.743494	0.0957811	NM_008237, NM_008235	195	7	13588	19.9092	1	0.601197	80.5555
GOTERM_BP_FAT	hypothalamus development	2	0.743494	0.0957811	NM_008178, NM_011021	195	7	13588	19.9092	1	0.601197	80.5555
GOTERM_BP_FAT	enzyme linked receptor protein signaling pathway	8	2.97398	0.098145	NM_145129, NM_008029, NM_177671, NM_178726, NM_010345, NM_011489, NM_172868, NM_173447	195	273	13588	2.04196	1	0.607964	81.366
GOTERM_BP_FAT	negative regulation of signal transduction	6	2.23048	0.0983453	NM_194268, NM_021374, NM_008512, NM_010345, NM_008262, NM_007702	195	171	13588	2.44498	1	0.606122	81.4332
GOTERM_CC_FAT	synapse	22	8.17844	7.48298e-09	NM_018800, NM_008691, NM_007699, NM_008077, NM_008078, NM_009305, NM_175631, NM_080438, NM_009602, NM_008071, NM_007664, NM_145129, NM_133355, NM_010350, NM_080853, NM_009308, NM_008166, NM_020252, NM_001029873, NM_021286, NM_020253, NM_001081141	183	319	12504	4.71227	1.46666e-06	1.46666e-06	9.3481e-06
GOTERM_CC_FAT	synapse part	16	5.94796	4.66062e-07	NM_018800, NM_007699, NM_008078, NM_009305, NM_080438, NM_009602, NM_008071, NM_145129, NM_133355, NM_010350, NM_080853, NM_008166, NM_020252, NM_009308, NM_020253, NM_001081141	183	212	12504	5.15682	9.1344e-05	4.5673e-05	0.000582226
GOTERM_CC_FAT	plasma membrane	72	26.7658	1.20941e-06	NM_018800, NM_009305, NM_080437, NM_019982, NM_080438, NM_009602, NM_173410, NM_033592, NM_148931, NM_001042726, NM_172612, NM_145129, NM_201371, NM_178406, NM_201615, NM_001081286, NM_173447, NM_001081141, NM_009782, NM_177671, NM_030689, NM_199223, NM_174988, NM_175642, NM_010109, NM_199058, NM_007664, NM_019707, NM_009308, NM_178743, NM_007699, NM_145388, NM_008078, NM_175631, NM_008512, NM_00…	183	2906	12504	1.69291	0.000237016	7.90117e-05	0.00151084
GOTERM_CC_FAT	neuron projection	16	5.94796	2.88241e-06	NM_008691, NM_008077, NM_030689, NM_008078, NM_001008791, NM_020333, NM_177330, NM_008071, NM_007765, NM_133355, NM_010910, NM_001042528, NM_009308, NM_021286, NM_001077499, NM_001081141	183	245	12504	4.46223	0.000564794	0.000141229	0.00360079
GOTERM_CC_FAT	plasma membrane part	47	17.4721	5.60691e-06	NM_018800, NM_007699, NM_008078, NM_009305, NM_175631, NM_008512, NM_080438, NM_009602, NM_008071, NM_148931, NM_033592, NM_172612, NM_001042726, NM_145129, NM_133355, NM_001112739, NM_008029, NM_201371, NM_008166, NM_001029873, NM_172868, NM_001077499, NM_001081286, NM_173447, NM_001081160, NM_172271, NM_001081141, NM_009782, NM_145217, NM_008422, NM_177671, NM_008353, NM_008420, NM_030689, NM_0…	183	1633	12504	1.96657	0.00109835	0.000219767	0.0070042
GOTERM_CC_FAT	cell junction	21	7.80669	1.66305e-05	NM_018800, NM_007699, NM_008078, NM_009305, NM_175631, NM_080438, NM_009602, NM_033592, NM_008071, NM_007664, NM_145129, NM_133355, NM_029357, NM_010350, NM_080853, NM_009308, NM_008166, NM_001029873, NM_021286, NM_001081286, NM_001081141	183	470	12504	3.05295	0.0032543	0.00054312	0.0207736
GOTERM_CC_FAT	neurofilament	4	1.48699	2.96896e-05	NM_008691, NM_010910, NM_010904, NM_146100	183	5	12504	54.6623	0.00580235	0.000830976	0.0370834
GOTERM_CC_FAT	ion channel complex	11	4.08922	0.000103804	NM_009782, NM_001112739, NM_145129, NM_008422, NM_145388, NM_008420, NM_001042528, NM_080438, NM_009602, NM_001077499, NM_008071	183	158	12504	4.757	0.0201411	0.00254011	0.1296
GOTERM_CC_FAT	neurofilament cytoskeleton	4	1.48699	0.000160973	NM_008691, NM_010910, NM_010904, NM_146100	183	8	12504	34.1639	0.0310606	0.00349978	0.20091
GOTERM_CC_FAT	postsynaptic membrane	9	3.34572	0.000503337	NM_133355, NM_145129, NM_007699, NM_010350, NM_080438, NM_009602, NM_008166, NM_008071, NM_001081141	183	126	12504	4.88056	0.0939665	0.00981937	0.626978
GOTERM_CC_FAT	cell projection	20	7.43494	0.000716769	NM_008691, NM_145388, NM_030689, NM_008077, NM_008078, NM_001008791, NM_020333, NM_177330, NM_008071, NM_007664, NM_007438, NM_007765, NM_133355, NM_010910, NM_001042528, NM_009308, NM_021286, NM_001077499, NM_001081286, NM_001081141	183	575	12504	2.37662	0.131109	0.0126948	0.891744
GOTERM_CC_FAT	intrinsic to plasma membrane	18	6.69145	0.00287426	NM_177671, NM_008422, NM_008420, NM_199223, NM_009602, NM_033592, NM_148931, NM_001042726, NM_145129, NM_001112739, NM_008029, NM_029357, NM_010350, NM_001077499, NM_013569, NM_173447, NM_172271, NM_001081160	183	552	12504	2.22808	0.431166	0.0459258	3.53195
GOTERM_CC_FAT	intrinsic to membrane	106	39.4052	0.0029409	NM_001081327, NM_009305, NM_019982, NM_029932, NM_001003829, NM_153776, NM_173410, NM_139228, NM_033592, NM_148931, NM_001042726, NM_001081283, NM_145129, NM_029530, NM_170593, NM_007529, NM_001081141, NM_009782, NM_021491, NM_173403, NM_177671, NM_199223, NM_001033805, NM_010109, NM_153559, NM_007664, NM_028766, NM_146094, NM_019430, NM_019707, NM_020252, NM_009308, NM_020253, NM_178915, NM_1787…	183	5914	12504	1.22468	0.438569	0.0434336	3.61247
GOTERM_CC_FAT	dendrite	7	2.60223	0.00537913	NM_133355, NM_007765, NM_030689, NM_001042528, NM_021286, NM_001077499, NM_020333	183	110	12504	4.34814	0.652557	0.0727305	6.51602
GOTERM_CC_FAT	cell soma	7	2.60223	0.00722937	NM_009782, NM_007765, NM_030689, NM_001042528, NM_009891, NM_021921, NM_001077499	183	117	12504	4.08799	0.758794	0.0904514	8.66543
GOTERM_CC_FAT	integral to plasma membrane	16	5.94796	0.0107666	NM_177671, NM_008422, NM_008420, NM_009602, NM_033592, NM_148931, NM_001042726, NM_145129, NM_001112739, NM_008029, NM_029357, NM_010350, NM_013569, NM_001077499, NM_173447, NM_172271	183	531	12504	2.05884	0.880171	0.124189	12.6485
GOTERM_CC_FAT	cation channel complex	6	2.23048	0.0124922	NM_009782, NM_001112739, NM_008422, NM_008420, NM_001042528, NM_001077499	183	95	12504	4.31544	0.914896	0.134921	14.5331
GOTERM_CC_FAT	synaptic vesicle	5	1.85874	0.017168	NM_018800, NM_080853, NM_008078, NM_009305, NM_009308	183	68	12504	5.02411	0.966431	0.171853	19.4534
GOTERM_CC_FAT	axon	6	2.23048	0.0199644	NM_008691, NM_010910, NM_008077, NM_008078, NM_001042528, NM_008071	183	107	12504	3.83147	0.980796	0.187819	22.27
GOTERM_CC_FAT	integral to membrane	98	36.4312	0.0224482	NM_001081327, NM_019982, NM_009305, NM_029932, NM_001003829, NM_153776, NM_173410, NM_139228, NM_033592, NM_148931, NM_001042726, NM_001081283, NM_145129, NM_029530, NM_170593, NM_007529, NM_001081141, NM_009782, NM_021491, NM_173403, NM_177671, NM_001033805, NM_153559, NM_007664, NM_028766, NM_146094, NM_019430, NM_020252, NM_009308, NM_020253, NM_178915, NM_178743, NM_011215, NM_008512, NM_1810…	183	5709	12504	1.17291	0.988321	0.199485	24.6955
GOTERM_CC_FAT	synaptic vesicle membrane	3	1.11524	0.0306296	NM_080853, NM_008078, NM_009305	183	19	12504	10.7886	0.997751	0.251995	32.201
GOTERM_CC_FAT	presynaptic membrane	3	1.11524	0.0622123	NM_009305, NM_020252, NM_020253	183	28	12504	7.32084	0.999997	0.435743	55.1754
GOTERM_CC_FAT	clathrin-coated vesicle	5	1.85874	0.0652008	NM_018800, NM_080853, NM_008078, NM_009305, NM_009308	183	104	12504	3.28499	0.999998	0.437051	56.9276
GOTERM_CC_FAT	synaptosome	4	1.48699	0.0713662	NM_133355, NM_080853, NM_009305, NM_001110202	183	66	12504	4.14108	1	0.453743	60.345
GOTERM_CC_FAT	cytoplasmic membrane-bounded vesicle	11	4.08922	0.0807169	NM_009906, NM_018800, NM_177788, NM_080853, NM_008078, NM_009305, NM_009308, NM_009130, NM_007438, NM_001048139, NM_011215	183	414	12504	1.81547	1	0.483057	65.0546
GOTERM_CC_FAT	anchored to membrane	7	2.60223	0.0820207	NM_021374, NM_008078, NM_199223, NM_019707, NM_182785, NM_010109, NM_001081160	183	207	12504	2.3106	1	0.475413	65.6687
GOTERM_CC_FAT	membrane-bounded vesicle	11	4.08922	0.0868159	NM_009906, NM_018800, NM_177788, NM_080853, NM_008078, NM_009305, NM_009308, NM_009130, NM_007438, NM_001048139, NM_011215	183	420	12504	1.78954	1	0.482771	67.843
GOTERM_CC_FAT	clathrin coated vesicle membrane	3	1.11524	0.096249	NM_080853, NM_008078, NM_009305	183	36	12504	5.69399	1	0.507573	71.7551
GOTERM_MF_FAT	ion channel activity	17	6.3197	4.73243e-05	NM_009782, NM_001081194, NM_145388, NM_008422, NM_008420, NM_080438, NM_009602, NM_199251, NM_008071, NM_145129, NM_001112739, NM_010350, NM_019430, NM_001042528, NM_008166, NM_013569, NM_001077499	193	349	13288	3.35371	0.0140507	0.0140507	0.0631889
GOTERM_MF_FAT	gated channel activity	15	5.57621	5.89241e-05	NM_009782, NM_001081194, NM_008422, NM_008420, NM_080438, NM_009602, NM_008071, NM_001112739, NM_145129, NM_010350, NM_001042528, NM_019430, NM_008166, NM_013569, NM_001077499	193	281	13288	3.67525	0.0174645	0.00877072	0.0786716
GOTERM_MF_FAT	substrate specific channel activity	17	6.3197	6.88653e-05	NM_009782, NM_001081194, NM_145388, NM_008422, NM_008420, NM_080438, NM_009602, NM_199251, NM_008071, NM_145129, NM_001112739, NM_010350, NM_019430, NM_001042528, NM_008166, NM_013569, NM_001077499	193	360	13288	3.25124	0.0203809	0.00684031	0.0919388
GOTERM_MF_FAT	calcium ion binding	28	10.4089	7.48855e-05	NM_018800, NM_145388, NM_009305, NM_080437, NM_008512, NM_181045, NM_011489, NM_139228, NM_033592, NM_001042726, NM_145123, NM_001081286, NM_013879, NM_009782, NM_030689, NM_008970, NM_009788, NM_174988, NM_007664, NM_010350, NM_029357, NM_001042528, NM_019430, NM_016789, NM_019707, NM_009308, NM_020252, NM_016743	193	840	13288	2.29499	0.0221428	0.00558226	0.0999724
GOTERM_MF_FAT	channel activity	17	6.3197	8.08309e-05	NM_009782, NM_001081194, NM_145388, NM_008422, NM_008420, NM_080438, NM_009602, NM_199251, NM_008071, NM_145129, NM_001112739, NM_010350, NM_019430, NM_001042528, NM_008166, NM_013569, NM_001077499	193	365	13288	3.2067	0.0238797	0.00482222	0.107906
GOTERM_MF_FAT	passive transmembrane transporter activity	17	6.3197	8.08309e-05	NM_009782, NM_001081194, NM_145388, NM_008422, NM_008420, NM_080438, NM_009602, NM_199251, NM_008071, NM_145129, NM_001112739, NM_010350, NM_019430, NM_001042528, NM_008166, NM_013569, NM_001077499	193	365	13288	3.2067	0.0238797	0.00482222	0.107906
GOTERM_MF_FAT	cation channel activity	13	4.83271	0.000259872	NM_001081194, NM_009782, NM_008422, NM_008420, NM_009602, NM_199251, NM_001112739, NM_145129, NM_010350, NM_001042528, NM_019430, NM_013569, NM_001077499	193	248	13288	3.60906	0.074769	0.0128685	0.346534
GOTERM_MF_FAT	transcription regulator activity	33	12.2677	0.000538258	NM_001081329, NM_010638, NM_011489, NM_080641, NM_008262, NM_015739, NM_028967, NM_008499, NM_019446, NM_008178, NM_011021, NM_194268, NM_178245, NM_152229, NM_138945, NM_153553, NM_001005477, NM_009719, NM_008814, NM_008237, NM_010895, NM_008235, NM_008236, NM_172446, NM_001039653, NM_001001796, NM_011384, NM_133231, NM_001004062, NM_010712, NM_013665, NM_020287, NM_008782	193	1206	13288	1.88395	0.148693	0.0227351	0.716523
GOTERM_MF_FAT	metal ion transmembrane transporter activity	13	4.83271	0.00105096	NM_001081194, NM_009782, NM_008422, NM_008420, NM_009602, NM_199251, NM_001112739, NM_145129, NM_010350, NM_001042528, NM_019430, NM_013569, NM_001077499	193	290	13288	3.08637	0.269774	0.0385379	1.3946
GOTERM_MF_FAT	sequence-specific DNA binding	19	7.0632	0.00117005	NM_194268, NM_178245, NM_138945, NM_152229, NM_001005477, NM_008814, NM_008262, NM_009233, NM_015739, NM_028967, NM_008499, NM_019446, NM_001039653, NM_011384, NM_001001796, NM_008178, NM_013665, NM_010712, NM_011021	193	556	13288	2.35278	0.295346	0.0381477	1.55149
GOTERM_MF_FAT	DNA binding	42	15.6134	0.00148173	NM_001081329, NM_130893, NM_001081049, NM_010638, NM_011489, NM_028141, NM_080641, NM_008262, NM_015739, NM_028967, NM_008499, NM_019446, NM_008178, NM_020596, NM_011021, NM_194268, NM_178245, NM_152229, NM_138945, NM_153553, NM_001005477, NM_009719, NM_008814, NM_199322, NM_009233, NM_008237, NM_008235, NM_010895, NM_008236, NM_001097979, NM_021568, NM_001039653, NM_011384, NM_001001796, NM_1332…	193	1781	13288	1.62363	0.358127	0.0433681	1.96101
GOTERM_MF_FAT	neurotransmitter binding	7	2.60223	0.00161161	NM_145129, NM_007699, NM_080438, NM_009602, NM_008747, NM_201615, NM_008071	193	87	13288	5.53963	0.382613	0.0428946	2.1312
GOTERM_MF_FAT	neurotransmitter receptor activity	7	2.60223	0.00161161	NM_145129, NM_007699, NM_080438, NM_009602, NM_008747, NM_201615, NM_008071	193	87	13288	5.53963	0.382613	0.0428946	2.1312
GOTERM_MF_FAT	voltage-gated cation channel activity	8	2.97398	0.00256129	NM_009782, NM_001081194, NM_001112739, NM_008422, NM_008420, NM_001042528, NM_001077499, NM_013569	193	128	13288	4.30311	0.535507	0.0619018	3.3673
GOTERM_MF_FAT	extracellular ligand-gated ion channel activity	6	2.23048	0.00261852	NM_145129, NM_010350, NM_080438, NM_009602, NM_008166, NM_008071	193	66	13288	6.25907	0.543408	0.0585226	3.44133
GOTERM_MF_FAT	transcription factor activity	22	8.17844	0.00413252	NM_194268, NM_001081329, NM_178245, NM_138945, NM_152229, NM_001005477, NM_009719, NM_008814, NM_011489, NM_008262, NM_015739, NM_028967, NM_008499, NM_019446, NM_001039653, NM_011384, NM_001001796, NM_008178, NM_013665, NM_010712, NM_011021, NM_008782	193	776	13288	1.95193	0.71009	0.0846436	5.38075
GOTERM_MF_FAT	ligand-gated ion channel activity	7	2.60223	0.00434775	NM_145129, NM_010350, NM_080438, NM_009602, NM_008166, NM_013569, NM_008071	193	106	13288	4.54668	0.728233	0.0831891	5.65351
GOTERM_MF_FAT	ligand-gated channel activity	7	2.60223	0.00434775	NM_145129, NM_010350, NM_080438, NM_009602, NM_008166, NM_013569, NM_008071	193	106	13288	4.54668	0.728233	0.0831891	5.65351
GOTERM_MF_FAT	voltage-gated channel activity	9	3.34572	0.00449013	NM_009782, NM_001081194, NM_001112739, NM_008422, NM_008420, NM_019430, NM_001042528, NM_001077499, NM_013569	193	179	13288	3.46172	0.739609	0.0806591	5.83355
GOTERM_MF_FAT	voltage-gated ion channel activity	9	3.34572	0.00449013	NM_009782, NM_001081194, NM_001112739, NM_008422, NM_008420, NM_019430, NM_001042528, NM_001077499, NM_013569	193	179	13288	3.46172	0.739609	0.0806591	5.83355
GOTERM_MF_FAT	protein kinase activator activity	3	1.11524	0.0124625	NM_009872, NM_021921, NM_001033263	193	12	13288	17.2124	0.976475	0.197939	15.4222
GOTERM_MF_FAT	ion binding	71	26.3941	0.0234309	NM_018800, NM_001081329, NM_023328, NM_009305, NM_080437, NM_016889, NM_001013379, NM_080438, NM_001081049, NM_010638, NM_001001160, NM_139228, NM_019747, NM_033592, NM_001042726, NM_145123, NM_011056, NM_025962, NM_001081286, NM_001081335, NM_009782, NM_013879, NM_021491, NM_008277, NM_023750, NM_173403, NM_152229, NM_030689, NM_009788, NM_174988, NM_028296, NM_007664, NM_019430, NM_146094, NM_0…	193	3934	13288	1.24259	0.999166	0.325542	27.1431
GOTERM_MF_FAT	kinase activator activity	3	1.11524	0.0272995	NM_009872, NM_021921, NM_001033263	193	18	13288	11.475	0.999745	0.353112	30.905
GOTERM_MF_FAT	glutamate decarboxylase activity	2	0.743494	0.0286905	NM_008077, NM_008078	193	2	13288	68.8497	0.999834	0.352863	32.2131
GOTERM_MF_FAT	alkali metal ion binding	8	2.97398	0.0301144	NM_001112739, NM_008422, NM_173403, NM_008420, NM_080853, NM_001077499, NM_013569, NM_020333	193	206	13288	2.67378	0.999893	0.352968	33.5284
GOTERM_MF_FAT	metal ion binding	69	25.6506	0.0302374	NM_018800, NM_001081329, NM_023328, NM_009305, NM_080437, NM_016889, NM_001013379, NM_001081049, NM_010638, NM_001001160, NM_139228, NM_019747, NM_033592, NM_001042726, NM_145123, NM_011056, NM_025962, NM_001081286, NM_001081335, NM_009782, NM_013879, NM_021491, NM_008277, NM_023750, NM_173403, NM_152229, NM_030689, NM_009788, NM_174988, NM_028296, NM_007664, NM_019430, NM_146094, NM_058212, NM_0…	193	3850	13288	1.23393	0.999897	0.341173	33.6409
GOTERM_MF_FAT	cation binding	69	25.6506	0.0363493	NM_018800, NM_001081329, NM_023328, NM_009305, NM_080437, NM_016889, NM_001013379, NM_001081049, NM_010638, NM_001001160, NM_139228, NM_019747, NM_033592, NM_001042726, NM_145123, NM_011056, NM_025962, NM_001081286, NM_001081335, NM_009782, NM_013879, NM_021491, NM_008277, NM_023750, NM_173403, NM_152229, NM_030689, NM_009788, NM_174988, NM_028296, NM_007664, NM_019430, NM_146094, NM_058212, NM_0…	193	3885	13288	1.22281	0.999984	0.382047	39.0144
GOTERM_MF_FAT	potassium channel activity	6	2.23048	0.039199	NM_001081194, NM_001112739, NM_008422, NM_008420, NM_199251, NM_013569	193	129	13288	3.20231	0.999994	0.392366	41.3796
GOTERM_MF_FAT	voltage-gated potassium channel activity	5	1.85874	0.0552028	NM_001081194, NM_001112739, NM_008422, NM_008420, NM_013569	193	99	13288	3.47726	1	0.492951	53.16
GOTERM_MF_FAT	hormone activity	5	1.85874	0.0811444	NM_021290, NM_008381, NM_001039385, NM_008970, NM_009625	193	113	13288	3.04645	1	0.622129	67.706
GOTERM_MF_FAT	histone methyltransferase activity	3	1.11524	0.0862403	NM_201371, NM_001081049, NM_199322	193	34	13288	6.07498	1	0.631658	70.0178
GOTERM_MF_FAT	solute:cation symporter activity	4	1.48699	0.088798	NM_173403, NM_020333, NM_172271, NM_148931	193	73	13288	3.77259	1	0.629539	71.1195
GOTERM_MF_FAT	potassium ion binding	5	1.85874	0.0916431	NM_001112739, NM_008422, NM_008420, NM_013569, NM_020333	193	118	13288	2.91736	1	0.628798	72.3009
INTERPRO	IPR017970:Homeobox, conserved site	16	5.94796	4.75723e-07	NM_194268, NM_178245, NM_138945, NM_001005477, NM_008814, NM_008262, NM_015739, NM_008499, NM_001039653, NM_019446, NM_011384, NM_001001796, NM_008178, NM_013665, NM_010712, NM_011021	246	222	17763	5.20413	0.000235455	0.000235455	0.00068409
INTERPRO	IPR001356:Homeobox	16	5.94796	2.57986e-06	NM_194268, NM_178245, NM_138945, NM_001005477, NM_008814, NM_008262, NM_015739, NM_008499, NM_001039653, NM_019446, NM_011384, NM_001001796, NM_008178, NM_013665, NM_010712, NM_011021	246	254	17763	4.54849	0.00127622	0.000638313	0.0037098
INTERPRO	IPR012287:Homeodomain-related	16	5.94796	3.28012e-06	NM_194268, NM_178245, NM_138945, NM_001005477, NM_008814, NM_008262, NM_015739, NM_008499, NM_001039653, NM_019446, NM_011384, NM_001001796, NM_008178, NM_013665, NM_010712, NM_011021	246	259	17763	4.46068	0.00162235	0.000541075	0.00471673
INTERPRO	IPR002126:Cadherin	8	2.97398	0.000529243	NM_029357, NM_080437, NM_019707, NM_174988, NM_001081286, NM_033592, NM_007664, NM_001042726	246	102	17763	5.66332	0.230523	0.0634113	0.758365
INTERPRO	IPR013320:Concanavalin A-like lectin/glucanase, subgroup	7	2.60223	0.000677974	NM_030689, NM_016789, NM_080437, NM_020252, NM_020253, NM_001081286, NM_016743	246	77	17763	6.5643	0.28517	0.0649377	0.970521
INTERPRO	IPR005821:Ion transport	8	2.97398	0.000876799	NM_009782, NM_001081194, NM_001112739, NM_008422, NM_008420, NM_001042528, NM_001077499, NM_013569	246	111	17763	5.20413	0.352221	0.0698112	1.25347
INTERPRO	IPR001791:Laminin G	5	1.85874	0.00337698	NM_080437, NM_020252, NM_020253, NM_001081286, NM_016743	246	45	17763	8.02304	0.812585	0.212746	4.74792
INTERPRO	IPR006821:Intermediate filament, DNA-binding region	3	1.11524	0.00380114	NM_008691, NM_010910, NM_146100	246	7	17763	30.946	0.848194	0.209938	5.32923
INTERPRO	IPR013032:EGF-like region, conserved site	12	4.46097	0.00393355	NM_008744, NM_177671, NM_080437, NM_008512, NM_145123, NM_020252, NM_007529, NM_019514, NM_021489, NM_173447, NM_001081286, NM_016743	246	310	17763	2.79512	0.85786	0.194886	5.51
INTERPRO	IPR006209:EGF	7	2.60223	0.00869244	NM_080437, NM_008512, NM_020252, NM_007529, NM_021489, NM_020253, NM_001081286	246	128	17763	3.94884	0.986721	0.350892	11.7983
INTERPRO	IPR003650:Orange	3	1.11524	0.0114156	NM_008237, NM_008235, NM_008236	246	12	17763	18.0518	0.996597	0.403488	15.2192
INTERPRO	IPR003654:Paired-like homeodomain protein, OAR	3	1.11524	0.0154572	NM_001001796, NM_013665, NM_011021	246	14	17763	15.473	0.999552	0.474071	20.0694
INTERPRO	IPR012680:Laminin G, subdomain 2	4	1.48699	0.0164383	NM_080437, NM_020252, NM_020253, NM_001081286	246	39	17763	7.40588	0.999727	0.468005	21.2072
INTERPRO	IPR018000:Neurotransmitter-gated ion-channel, conserved site	4	1.48699	0.0187938	NM_145129, NM_080438, NM_009602, NM_008071	246	41	17763	7.04462	0.999917	0.488709	23.8776
INTERPRO	IPR001092:Basic helix-loop-helix dimerisation region bHLH	6	2.23048	0.0188567	NM_009719, NM_080641, NM_008237, NM_010895, NM_008235, NM_008236	246	111	17763	3.9031	0.999919	0.466456	23.9478
INTERPRO	IPR006202:Neurotransmitter-gated ion-channel ligand-binding	4	1.48699	0.0200379	NM_145129, NM_080438, NM_009602, NM_008071	246	42	17763	6.87689	0.999955	0.46539	25.2538
INTERPRO	IPR006029:Neurotransmitter-gated ion-channel transmembrane region	4	1.48699	0.0200379	NM_145129, NM_080438, NM_009602, NM_008071	246	42	17763	6.87689	0.999955	0.46539	25.2538
INTERPRO	IPR006201:Neurotransmitter-gated ion-channel	4	1.48699	0.0200379	NM_145129, NM_080438, NM_009602, NM_008071	246	42	17763	6.87689	0.999955	0.46539	25.2538
INTERPRO	IPR000742:EGF-like, type 3	8	2.97398	0.0206978	NM_080437, NM_008512, NM_020252, NM_007529, NM_021489, NM_020253, NM_001081286, NM_016743	246	199	17763	2.90281	0.999968	0.456104	25.9744
INTERPRO	IPR006210:EGF-like	8	2.97398	0.0230855	NM_080437, NM_008512, NM_020252, NM_007529, NM_021489, NM_020253, NM_001081286, NM_016743	246	203	17763	2.84561	0.99999	0.473915	28.5279
INTERPRO	IPR011598:Helix-loop-helix DNA-binding	5	1.85874	0.0300106	NM_009719, NM_080641, NM_008237, NM_010895, NM_008235	246	85	17763	4.24749	1	0.547889	35.4779
INTERPRO	IPR011685:LETM1-like	2	0.743494	0.0408123	NM_134093, NM_173012	246	3	17763	48.1382	1	0.643455	45.0747
INTERPRO	IPR000152:EGF-type aspartate/asparagine hydroxylation conserved site	5	1.85874	0.0411286	NM_080437, NM_008512, NM_020252, NM_001081286, NM_016743	246	94	17763	3.84081	1	0.628408	45.3345
INTERPRO	IPR003961:Fibronectin, type III	7	2.60223	0.0493999	NM_177671, NM_008353, NM_019514, NM_173447, NM_183141, NM_001081160, NM_001110202	246	191	17763	2.64634	1	0.680146	51.7377
INTERPRO	IPR003968:Potassium channel, voltage dependent, Kv	3	1.11524	0.0530542	NM_001112739, NM_008422, NM_008420	246	27	17763	8.02304	1	0.690632	54.3381
INTERPRO	IPR001879:GPCR, family 2, extracellular region	3	1.11524	0.0530542	NM_080437, NM_175642, NM_054044	246	27	17763	8.02304	1	0.690632	54.3381
INTERPRO	IPR015447:Neurexin	2	0.743494	0.0540444	NM_020252, NM_020253	246	4	17763	36.1037	1	0.682068	55.0199
INTERPRO	IPR017191:Junctophilin	2	0.743494	0.0540444	NM_001003829, NM_020605	246	4	17763	36.1037	1	0.682068	55.0199
INTERPRO	IPR003974:Potassium channel, voltage dependent, Kv3	2	0.743494	0.0540444	NM_001112739, NM_008422	246	4	17763	36.1037	1	0.682068	55.0199
INTERPRO	IPR014890:c-SKI Smad4 binding	2	0.743494	0.0540444	NM_001109743, NM_172446	246	4	17763	36.1037	1	0.682068	55.0199
INTERPRO	IPR017956:AT hook, DNA-binding, conserved site	3	1.11524	0.0566289	NM_001081049, NM_199322, NM_177318	246	28	17763	7.7365	1	0.684707	56.7553
INTERPRO	IPR013091:EGF calcium-binding	4	1.48699	0.0699963	NM_008512, NM_145123, NM_001081286, NM_016743	246	69	17763	4.18593	1	0.748813	64.7785
INTERPRO	IPR000014:PAS	3	1.11524	0.0717152	NM_001081194, NM_153553, NM_013569	246	32	17763	6.76944	1	0.744442	65.7032
INTERPRO	IPR000203:GPS	3	1.11524	0.0717152	NM_080437, NM_175642, NM_054044	246	32	17763	6.76944	1	0.744442	65.7032
INTERPRO	IPR016044:Filament	4	1.48699	0.0724176	NM_008691, NM_010910, NM_010904, NM_146100	246	70	17763	4.12613	1	0.735248	66.0745
INTERPRO	IPR018039:Intermediate filament protein, conserved site	4	1.48699	0.0773711	NM_008691, NM_010910, NM_010904, NM_146100	246	72	17763	4.01152	1	0.747042	68.5887
INTERPRO	IPR000700:PAS-associated, C-terminal	2	0.743494	0.0799655	NM_001081194, NM_013569	246	6	17763	24.0691	1	0.747205	69.8352
INTERPRO	IPR001781:Zinc finger, LIM-type	4	1.48699	0.0824694	NM_008499, NM_001039653, NM_010712, NM_024223	246	74	17763	3.9031	1	0.746992	70.9944
INTERPRO	IPR003091:Voltage-dependent potassium channel	3	1.11524	0.0921378	NM_001112739, NM_008422, NM_008420	246	37	17763	5.85465	1	0.775808	75.0929
INTERPRO	IPR003380:Transforming protein Ski	2	0.743494	0.0926596	NM_001109743, NM_172446	246	7	17763	20.6307	1	0.76743	75.2979
INTERPRO	IPR014873:Voltage-dependent calcium channel, alpha-1 subunit, IQ domain	2	0.743494	0.0926596	NM_009782, NM_001042528	246	7	17763	20.6307	1	0.76743	75.2979
INTERPRO	IPR014868:Cadherin prodomain like	2	0.743494	0.0926596	NM_019707, NM_007664	246	7	17763	20.6307	1	0.76743	75.2979
INTERPRO	IPR003350:Homeodomain protein CUT	2	0.743494	0.0926596	NM_194268, NM_008262	246	7	17763	20.6307	1	0.76743	75.2979
KEGG_PATHWAY	mmu04080:Neuroactive ligand-receptor interaction	10	3.71747	0.00193406	NM_007699, NM_008308, NM_010350, NM_080438, NM_008166, NM_008747, NM_201615, NM_177330, NM_008071, NM_001081141	64	260	5738	3.44832	0.123347	0.123347	1.97193
KEGG_PATHWAY	mmu04950:Maturity onset diabetes of the young	4	1.48699	0.0027393	NM_009719, NM_008814, NM_008262, NM_008235	64	26	5738	13.7933	0.170165	0.0890469	2.78253
KEGG_PATHWAY	mmu05014:Amyotrophic lateral sclerosis (ALS)	5	1.85874	0.00337323	NM_011161, NM_008691, NM_010910, NM_010350, NM_010904	64	57	5738	7.86458	0.205282	0.0737297	3.41643
KEGG_PATHWAY	mmu00534:Heparan sulfate biosynthesis	3	1.11524	0.0349193	NM_001081327, NM_001077202, NM_019578	64	27	5738	9.96181	0.910808	0.453511	30.6263
KEGG_PATHWAY	mmu04360:Axon guidance	5	1.85874	0.0550018	NM_008744, NM_010109, NM_153131, NM_173447, NM_172612	64	131	5738	3.42199	0.978655	0.536701	44.122
PIR_SUPERFAMILY	PIRSF002443:acetylcholine receptor	4	1.48699	0.00987109	NM_145129, NM_080438, NM_009602, NM_008071	105	35	8136	8.85551	0.677256	0.677256	10.6687
PIR_SUPERFAMILY	PIRSF002385:B/K protein/synaptotagmin	3	1.11524	0.0194234	NM_018800, NM_181546, NM_009308	105	17	8136	13.6739	0.893121	0.673076	19.994
PIR_SUPERFAMILY	PIRSF002504:cadherin	3	1.11524	0.0240216	NM_019707, NM_174988, NM_007664	105	19	8136	12.2346	0.937456	0.603057	24.1584
PIR_SUPERFAMILY	PIRSF001333:glutamate decarboxylase	2	0.743494	0.0501678	NM_008077, NM_008078	105	4	8136	38.7429	0.99717	0.769359	44.3088
PIR_SUPERFAMILY	PIRSF500973:shaw-related voltage-gated potassium channel, alpha subunit	2	0.743494	0.0501678	NM_001112739, NM_008422	105	4	8136	38.7429	0.99717	0.769359	44.3088
PIR_SUPERFAMILY	PIRSF037387:Junctophilin	2	0.743494	0.0501678	NM_001003829, NM_020605	105	4	8136	38.7429	0.99717	0.769359	44.3088
PIR_SUPERFAMILY	PIRSF800007:secretin receptor-like G protein-coupled receptors	3	1.11524	0.0845432	NM_080437, NM_175642, NM_054044	105	38	8136	6.11729	0.999958	0.866542	63.3797
PIR_SUPERFAMILY	PIRSF005657:voltage-gated calcium channel	2	0.743494	0.0861503	NM_009782, NM_001042528	105	7	8136	22.1388	0.999965	0.81944	64.1042
SMART	SM00389:HOX	16	5.94796	3.46903e-05	NM_194268, NM_178245, NM_138945, NM_001005477, NM_008814, NM_008262, NM_015739, NM_008499, NM_001039653, NM_019446, NM_011384, NM_001001796, NM_008178, NM_013665, NM_010712, NM_011021	160	254	9131	3.59488	0.00456873	0.00456873	0.0405008
SMART	SM00112:CA	8	2.97398	0.00196862	NM_029357, NM_080437, NM_019707, NM_174988, NM_001081286, NM_033592, NM_007664, NM_001042726	160	102	9131	4.47598	0.229036	0.121955	2.27478
SMART	SM00282:LamG	5	1.85874	0.00757502	NM_080437, NM_020252, NM_020253, NM_001081286, NM_016743	160	45	9131	6.34097	0.633483	0.284354	8.49635
SMART	SM00353:HLH	6	2.23048	0.0442222	NM_009719, NM_080641, NM_008237, NM_010895, NM_008235, NM_008236	160	111	9131	3.0848	0.997447	0.775209	41.0308
SMART	SM00181:EGF	8	2.97398	0.0641246	NM_080437, NM_008512, NM_020252, NM_007529, NM_021489, NM_020253, NM_001081286, NM_016743	160	203	9131	2.24901	0.999841	0.826157	53.8779
SMART	SM00008:HormR	3	1.11524	0.0796675	NM_080437, NM_175642, NM_054044	160	27	9131	6.34097	0.999983	0.839015	62.0704
SMART	SM00384:AT_hook	3	1.11524	0.0848469	NM_001081049, NM_199322, NM_177318	160	28	9131	6.11451	0.999992	0.812119	64.4895
SP_PIR_KEYWORDS	synapse	17	6.3197	8.21429e-08	NM_018800, NM_007699, NM_008078, NM_009305, NM_175631, NM_080438, NM_009602, NM_008071, NM_133355, NM_145129, NM_010350, NM_080853, NM_008166, NM_009308, NM_001029873, NM_021286, NM_001081141	258	213	17854	5.52313	1.92213e-05	1.92213e-05	0.0001056
SP_PIR_KEYWORDS	glycoprotein	87	32.342	3.43308e-07	NM_008381, NM_001081327, NM_009305, NM_019982, NM_080437, NM_080438, NM_009602, NM_148931, NM_001081283, NM_145129, NM_029530, NM_170593, NM_007529, NM_178929, NM_201615, NM_134093, NM_173447, NM_173446, NM_001081141, NM_009782, NM_009906, NM_173403, NM_177671, NM_030689, NM_199223, NM_175440, NM_174988, NM_175642, NM_001044380, NM_153559, NM_010109, NM_146100, NM_199058, NM_007664, NM_008744, NM…	258	3600	17854	1.67237	8.03309e-05	4.01662e-05	0.000441346
SP_PIR_KEYWORDS	membrane	116	43.1227	1.64759e-06	NM_001081327, NM_009305, NM_019982, NM_029932, NM_001003829, NM_153776, NM_173410, NM_139228, NM_033592, NM_148931, NM_001042726, NM_001081283, NM_145129, NM_029530, NM_170593, NM_007529, NM_001081286, NM_001081141, NM_009782, NM_021491, NM_008277, NM_173403, NM_177671, NM_199223, NM_001033805, NM_010109, NM_153559, NM_007664, NM_028766, NM_146094, NM_019430, NM_019707, NM_009308, NM_020252, NM_0…	258	5507	17854	1.45767	0.000385461	0.000128504	0.00211807
SP_PIR_KEYWORDS	cell membrane	49	18.2156	5.08964e-06	NM_080437, NM_019982, NM_080438, NM_009602, NM_173410, NM_033592, NM_001042726, NM_172612, NM_145129, NM_201371, NM_178406, NM_201615, NM_001081141, NM_199223, NM_175642, NM_174988, NM_010109, NM_199058, NM_007664, NM_019707, NM_178743, NM_145388, NM_007699, NM_008078, NM_008512, NM_001033409, NM_182785, NM_181045, NM_008747, NM_153131, NM_177330, NM_008071, NM_133355, NM_178717, NM_008166, NM_00…	258	1713	17854	1.9795	0.00119027	0.000297701	0.0065429
SP_PIR_KEYWORDS	Homeobox	16	5.94796	6.6567e-06	NM_194268, NM_178245, NM_138945, NM_001005477, NM_008814, NM_008262, NM_015739, NM_008499, NM_001039653, NM_019446, NM_011384, NM_001001796, NM_008178, NM_013665, NM_010712, NM_011021	258	263	17854	4.20998	0.00155646	0.000311486	0.00855731
SP_PIR_KEYWORDS	ionic channel	17	6.3197	7.98891e-06	NM_009782, NM_001081194, NM_145388, NM_008422, NM_008420, NM_080438, NM_009602, NM_199251, NM_008071, NM_145129, NM_001112739, NM_010350, NM_019430, NM_001042528, NM_008166, NM_013569, NM_001077499	258	301	17854	3.90839	0.00186767	0.00031152	0.0102698
SP_PIR_KEYWORDS	dna-binding	40	14.8699	5.45689e-05	NM_130893, NM_001081049, NM_010638, NM_011489, NM_028141, NM_080641, NM_008262, NM_015739, NM_028967, NM_008499, NM_019446, NM_008178, NM_020596, NM_011021, NM_194268, NM_178245, NM_152229, NM_138945, NM_153553, NM_001005477, NM_009719, NM_008814, NM_009233, NM_008237, NM_008235, NM_010895, NM_008236, NM_001097979, NM_021568, NM_001039653, NM_011384, NM_001001796, NM_133231, NM_025654, NM_145713,…	258	1404	17854	1.97155	0.0126883	0.00182255	0.0701295
SP_PIR_KEYWORDS	ion transport	21	7.80669	0.000122721	NM_009782, NM_001081194, NM_173403, NM_145388, NM_008422, NM_008420, NM_080438, NM_199251, NM_009602, NM_020333, NM_008071, NM_145129, NM_001112739, NM_010350, NM_019430, NM_001042528, NM_080853, NM_008166, NM_001077499, NM_013569, NM_178743	258	543	17854	2.6763	0.02831	0.00358337	0.157652
SP_PIR_KEYWORDS	cell junction	17	6.3197	0.000188904	NM_018800, NM_007699, NM_008078, NM_009305, NM_175631, NM_080438, NM_009602, NM_008071, NM_133355, NM_145129, NM_010350, NM_080853, NM_008166, NM_009308, NM_001029873, NM_021286, NM_001081141	258	392	17854	3.00109	0.0432447	0.00489992	0.242577
SP_PIR_KEYWORDS	postsynaptic cell membrane	9	3.34572	0.000191187	NM_133355, NM_145129, NM_007699, NM_010350, NM_080438, NM_009602, NM_008166, NM_008071, NM_001081141	258	110	17854	5.66195	0.0437559	0.00446421	0.245506
SP_PIR_KEYWORDS	calcium	24	8.92193	0.000389021	NM_009782, NM_018800, NM_013879, NM_145388, NM_030689, NM_008970, NM_009305, NM_009788, NM_080437, NM_008512, NM_174988, NM_181045, NM_033592, NM_001042726, NM_007664, NM_029357, NM_010350, NM_016789, NM_019430, NM_001042528, NM_019707, NM_009308, NM_020252, NM_001081286	258	731	17854	2.27201	0.0870266	0.00824298	0.498962
SP_PIR_KEYWORDS	transcription regulation	40	14.8699	0.000401876	NM_130893, NM_001081049, NM_010638, NM_001081557, NM_011489, NM_028141, NM_080641, NM_008262, NM_015739, NM_008499, NM_019446, NM_178363, NM_008178, NM_020596, NM_011021, NM_194268, NM_178245, NM_152229, NM_138945, NM_153553, NM_030689, NM_001005477, NM_009719, NM_008814, NM_009233, NM_008237, NM_008235, NM_010895, NM_008236, NM_153599, NM_001109743, NM_172446, NM_001039653, NM_058212, NM_0010017…	258	1546	17854	1.79047	0.0897699	0.00780751	0.51541
SP_PIR_KEYWORDS	Neurotransmitter biosynthesis	3	1.11524	0.00200574	NM_008077, NM_008078, NM_009891	258	5	17854	41.5209	0.374882	0.0354943	2.54808
SP_PIR_KEYWORDS	lipoprotein	19	7.0632	0.00226397	NM_013879, NM_145217, NM_021374, NM_199223, NM_001013386, NM_008078, NM_010308, NM_182785, NM_010109, NM_145509, NM_008747, NM_199058, NM_172612, NM_133355, NM_201371, NM_019707, NM_001110783, NM_172868, NM_001081160	258	589	17854	2.23231	0.411612	0.0371749	2.87175
SP_PIR_KEYWORDS	Transcription	41	15.2416	0.00269593	NM_130893, NM_001081049, NM_010638, NM_001081557, NM_011489, NM_028141, NM_080641, NM_008262, NM_015739, NM_019747, NM_008499, NM_019446, NM_178363, NM_008178, NM_020596, NM_011021, NM_194268, NM_023750, NM_178245, NM_152229, NM_153553, NM_030689, NM_001005477, NM_009719, NM_008814, NM_009233, NM_008237, NM_008235, NM_010895, NM_008236, NM_153599, NM_001109743, NM_172446, NM_001039653, NM_058212,…	258	1769	17854	1.60388	0.468312	0.0412388	3.41095
SP_PIR_KEYWORDS	transmembrane	97	36.0595	0.00323202	NM_001081327, NM_019982, NM_009305, NM_029932, NM_001003829, NM_153776, NM_173410, NM_139228, NM_033592, NM_148931, NM_001042726, NM_001081283, NM_145129, NM_029530, NM_170593, NM_007529, NM_001081286, NM_001081141, NM_009782, NM_021491, NM_173403, NM_177671, NM_001033805, NM_153559, NM_007664, NM_028766, NM_146094, NM_019430, NM_020252, NM_009308, NM_020253, NM_178915, NM_178743, NM_011215, NM_0…	258	5237	17854	1.28175	0.531172	0.0462416	4.07631
SP_PIR_KEYWORDS	voltage-gated channel	8	2.97398	0.00342884	NM_009782, NM_001112739, NM_008422, NM_008420, NM_019430, NM_001042528, NM_001077499, NM_013569	258	135	17854	4.10083	0.552343	0.0461779	4.31953
SP_PIR_KEYWORDS	neurogenesis	8	2.97398	0.00488274	NM_058212, NM_009719, NM_010109, NM_146100, NM_001081160, NM_010895, NM_011021, NM_008782	258	144	17854	3.84453	0.68189	0.0616488	6.09859
SP_PIR_KEYWORDS	egf-like domain	10	3.71747	0.00497875	NM_080437, NM_008512, NM_145123, NM_020252, NM_007529, NM_019514, NM_021489, NM_020253, NM_001081286, NM_016743	258	222	17854	3.11719	0.688992	0.0596192	6.21499
SP_PIR_KEYWORDS	carbon-carbon lyase	3	1.11524	0.00695092	NM_008077, NM_008078, NM_007438	258	9	17854	23.0672	0.8045	0.0783685	8.57681
SP_PIR_KEYWORDS	developmental protein	22	8.17844	0.0072594	NM_021491, NM_152229, NM_080437, NM_008512, NM_001005477, NM_009719, NM_008814, NM_010109, NM_146100, NM_153131, NM_010895, NM_008595, NM_178680, NM_011384, NM_001001796, NM_008178, NM_178929, NM_021279, NM_013665, NM_001081160, NM_011021, NM_008782	258	814	17854	1.87031	0.818209	0.0779774	8.94124
SP_PIR_KEYWORDS	activator	15	5.57621	0.0107003	NM_194268, NM_178245, NM_152229, NM_153553, NM_008814, NM_001081557, NM_009719, NM_011489, NM_008262, NM_009233, NM_153599, NM_001039653, NM_058212, NM_008178, NM_001004062	258	484	17854	2.14468	0.919328	0.108122	12.9163
SP_PIR_KEYWORDS	neurotransmitter receptor	4	1.48699	0.0196836	NM_007699, NM_008308, NM_010350, NM_008166	258	40	17854	6.92016	0.990457	0.183115	22.5526
SP_PIR_KEYWORDS	cleavage on pair of basic residues	9	3.34572	0.0222556	NM_021290, NM_008381, NM_008970, NM_019707, NM_007694, NM_009625, NM_009130, NM_001048139, NM_007664	258	238	17854	2.61687	0.994839	0.197034	25.1245
SP_PIR_KEYWORDS	signal	56	20.8178	0.0264605	NM_008381, NM_080437, NM_019982, NM_080438, NM_009602, NM_145129, NM_029530, NM_145123, NM_007529, NM_178929, NM_173447, NM_001081141, NM_009906, NM_177671, NM_199223, NM_175440, NM_175642, NM_174988, NM_153559, NM_010109, NM_001044380, NM_007664, NM_008744, NM_016789, NM_019707, NM_020252, NM_016743, NM_011215, NM_182807, NM_175631, NM_008512, NM_007694, NM_001033409, NM_182785, NM_008721, NM_15…	258	2970	17854	1.30481	0.998117	0.221982	29.1602
SP_PIR_KEYWORDS	repressor	12	4.46097	0.0266545	NM_001109743, NM_172446, NM_152229, NM_130893, NM_030689, NM_058212, NM_178363, NM_177318, NM_008237, NM_008235, NM_153599, NM_008236	258	391	17854	2.12383	0.998203	0.215843	29.3415
SP_PIR_KEYWORDS	polymorphism	7	2.60223	0.0645239	NM_008277, NM_021374, NM_001042528, NM_001081049, NM_011489, NM_001077499, NM_013569	258	196	17854	2.47148	1	0.439017	57.5767
SP_PIR_KEYWORDS	potassium transport	5	1.85874	0.0688323	NM_001112739, NM_008422, NM_008420, NM_013569, NM_020333	258	107	17854	3.23372	1	0.448987	60.021
SP_PIR_KEYWORDS	diabetes mellitus	2	0.743494	0.0699379	NM_008814, NM_011215	258	5	17854	27.6806	1	0.442912	60.6269
SP_PIR_KEYWORDS	carboxy-lyase	2	0.743494	0.0699379	NM_008077, NM_008078	258	5	17854	27.6806	1	0.442912	60.6269
SP_PIR_KEYWORDS	nucleus	66	24.5353	0.0707458	NM_026448, NM_023328, NM_016889, NM_001081049, NM_175498, NM_010638, NM_019747, NM_028967, NM_029557, NM_178363, NM_011021, NM_023750, NM_138945, NM_152229, NM_153553, NM_030689, NM_008814, NM_008237, NM_008235, NM_153599, NM_008236, NM_028766, NM_001097979, NM_058212, NM_001001796, NM_133231, NM_028722, NM_001004062, NM_145713, NM_177318, NM_008782, NM_130893, NM_008512, NM_001024931, NM_0010815…	258	3808	17854	1.1994	1	0.435779	61.0644
SP_PIR_KEYWORDS	Symport	5	1.85874	0.0726157	NM_173403, NM_080853, NM_020333, NM_172271, NM_148931	258	109	17854	3.17438	1	0.433938	62.0597
SP_PIR_KEYWORDS	palmitate	7	2.60223	0.0778363	NM_133355, NM_021374, NM_008078, NM_010308, NM_008747, NM_172868, NM_199058	258	206	17854	2.35151	1	0.447085	64.7156
SP_PIR_KEYWORDS	potassium channel	4	1.48699	0.0800019	NM_001112739, NM_008422, NM_008420, NM_013569	258	70	17854	3.95437	1	0.446374	65.7662
SP_PIR_KEYWORDS	LIM domain	4	1.48699	0.0881625	NM_008499, NM_001039653, NM_010712, NM_024223	258	73	17854	3.79187	1	0.470169	69.4711
SP_PIR_KEYWORDS	potassium	5	1.85874	0.0909084	NM_001112739, NM_008422, NM_008420, NM_013569, NM_020333	258	118	17854	2.93227	1	0.471235	70.6321
SP_PIR_KEYWORDS	Intermediate filament	4	1.48699	0.0909578	NM_008691, NM_010910, NM_010904, NM_146100	258	74	17854	3.74062	1	0.461983	70.6527
SP_PIR_KEYWORDS	transport	30	11.1524	0.0988132	NM_001081194, NM_145388, NM_080438, NM_029932, NM_009602, NM_199251, NM_010617, NM_148931, NM_008071, NM_145129, NM_001112739, NM_008166, NM_001077499, NM_172271, NM_009782, NM_173403, NM_172813, NM_008422, NM_008420, NM_145509, NM_020333, NM_019727, NM_023045, NM_010350, NM_019430, NM_001042528, NM_146094, NM_080853, NM_013569, NM_178743	258	1571	17854	1.32148	1	0.482114	73.751
SP_PIR_KEYWORDS	neurotransmitter transport	3	1.11524	0.0990163	NM_080853, NM_172271, NM_148931	258	37	17854	5.61094	1	0.473799	73.827
UP_SEQ_FEATURE	DNA-binding region:Homeobox	16	5.94796	1.34681e-07	NM_194268, NM_178245, NM_138945, NM_001005477, NM_008814, NM_008262, NM_015739, NM_008499, NM_001039653, NM_019446, NM_011384, NM_001001796, NM_008178, NM_013665, NM_010712, NM_011021	249	180	16021	5.71923	0.000120936	0.000120936	0.000209873
UP_SEQ_FEATURE	topological domain:Cytoplasmic	69	25.6506	4.66413e-05	NM_018800, NM_001081327, NM_009305, NM_019982, NM_080437, NM_080438, NM_009602, NM_001003829, NM_173410, NM_148931, NM_145129, NM_029530, NM_178406, NM_201615, NM_173447, NM_001081141, NM_009782, NM_021491, NM_173403, NM_030689, NM_174988, NM_175642, NM_199058, NM_007664, NM_146094, NM_020252, NM_009308, NM_178743, NM_011215, NM_181546, NM_007699, NM_145388, NM_008512, NM_001033409, NM_008747, NM…	249	2780	16021	1.59696	0.0410198	0.0207246	0.0726563
UP_SEQ_FEATURE	glycosylation site:N-linked (GlcNAc...)	81	30.1115	4.81741e-05	NM_008381, NM_001081327, NM_009305, NM_019982, NM_080437, NM_080438, NM_009602, NM_148931, NM_001081283, NM_145129, NM_029530, NM_170593, NM_007529, NM_178929, NM_201615, NM_134093, NM_173447, NM_173446, NM_001081141, NM_009782, NM_009906, NM_177671, NM_173403, NM_030689, NM_199223, NM_175440, NM_174988, NM_175642, NM_001044380, NM_153559, NM_010109, NM_199058, NM_007664, NM_008744, NM_016789, NM…	249	3444	16021	1.51326	0.042339	0.014317	0.0750433
UP_SEQ_FEATURE	compositionally biased region:Poly-Gly	13	4.83271	0.000113468	NM_008422, NM_001081049, NM_008814, NM_001001160, NM_009233, NM_199058, NM_183141, NM_010895, NM_033567, NM_178717, NM_028722, NM_013665, NM_173446	249	211	16021	3.96416	0.0968805	0.0251533	0.176671
UP_SEQ_FEATURE	metal ion-binding site:Calcium 1; via carbonyl oxygen	6	2.23048	0.000142158	NM_013879, NM_018800, NM_030689, NM_016789, NM_008512, NM_009308	249	33	16021	11.6984	0.119854	0.0252102	0.221296
UP_SEQ_FEATURE	transmembrane region	88	32.7138	0.000582274	NM_018800, NM_001081327, NM_009305, NM_019982, NM_080437, NM_023824, NM_080438, NM_029932, NM_009602, NM_001003829, NM_153776, NM_173410, NM_139228, NM_148931, NM_001081283, NM_145129, NM_029530, NM_178406, NM_170593, NM_201615, NM_134093, NM_173447, NM_173446, NM_001081141, NM_009782, NM_021491, NM_177671, NM_173403, NM_030689, NM_001033805, NM_174988, NM_175642, NM_153559, NM_199058, NM_007664,…	249	4113	16021	1.37662	0.407281	0.083481	0.903515
UP_SEQ_FEATURE	metal ion-binding site:Calcium 1	6	2.23048	0.000629244	NM_013879, NM_018800, NM_030689, NM_016789, NM_008512, NM_009308	249	45	16021	8.57885	0.431776	0.0775743	0.976064
UP_SEQ_FEATURE	region of interest:Linker 2	4	1.48699	0.000727033	NM_008691, NM_010910, NM_010904, NM_146100	249	12	16021	21.4471	0.479577	0.0783955	1.12695
UP_SEQ_FEATURE	metal ion-binding site:Calcium 2	6	2.23048	0.00171402	NM_013879, NM_018800, NM_030689, NM_016789, NM_008512, NM_009308	249	56	16021	6.89372	0.785727	0.157319	2.63782
UP_SEQ_FEATURE	region of interest:Coil 2A	3	1.11524	0.00343593	NM_008691, NM_010910, NM_010904	249	6	16021	32.1707	0.954534	0.265877	5.22214
UP_SEQ_FEATURE	region of interest:Coil 2B	3	1.11524	0.00343593	NM_008691, NM_010910, NM_010904	249	6	16021	32.1707	0.954534	0.265877	5.22214
UP_SEQ_FEATURE	compositionally biased region:Poly-Ala	12	4.46097	0.00360605	NM_194268, NM_008422, NM_033567, NM_178717, NM_020252, NM_001005477, NM_008178, NM_001001160, NM_009233, NM_177318, NM_199058, NM_011021	249	273	16021	2.82819	0.960996	0.255407	5.47394
UP_SEQ_FEATURE	topological domain:Extracellular	50	18.5874	0.00399805	NM_080437, NM_019982, NM_080438, NM_009602, NM_173410, NM_148931, NM_145129, NM_029530, NM_178406, NM_201615, NM_173447, NM_001081141, NM_009782, NM_173403, NM_177671, NM_030689, NM_175642, NM_174988, NM_199058, NM_007664, NM_020252, NM_178743, NM_011215, NM_181546, NM_145388, NM_007699, NM_008512, NM_001033409, NM_181045, NM_008747, NM_153131, NM_177330, NM_183141, NM_008071, NM_008029, NM_17871…	249	2174	16021	1.47979	0.972606	0.259024	6.05178
UP_SEQ_FEATURE	compositionally biased region:Poly-Pro	13	4.83271	0.00633977	NM_194268, NM_008422, NM_001080808, NM_001081049, NM_008814, NM_001003829, NM_054044, NM_001109743, NM_009872, NM_033567, NM_172911, NM_013569, NM_173012	249	336	16021	2.4894	0.996691	0.355529	9.43543
UP_SEQ_FEATURE	domain:Helix-loop-helix motif	7	2.60223	0.00696824	NM_153553, NM_009719, NM_080641, NM_008237, NM_010895, NM_008235, NM_008236	249	109	16021	4.13201	0.998125	0.361432	10.3239
UP_SEQ_FEATURE	propeptide:Removed in mature form	10	3.71747	0.00740357	NM_009906, NM_145217, NM_199223, NM_001013386, NM_019707, NM_009606, NM_182785, NM_010109, NM_001081160, NM_172612	249	220	16021	2.92461	0.998736	0.359096	10.9346
UP_SEQ_FEATURE	short sequence motif:WRPW motif	3	1.11524	0.00799711	NM_008237, NM_008235, NM_008236	249	9	16021	21.4471	0.999261	0.362781	11.7609
UP_SEQ_FEATURE	DNA-binding region:Basic motif	8	2.97398	0.0101673	NM_153553, NM_009719, NM_080641, NM_008237, NM_028967, NM_010895, NM_008235, NM_008236	249	154	16021	3.34241	0.999897	0.417146	14.7214
UP_SEQ_FEATURE	domain:Orange	3	1.11524	0.0142201	NM_008237, NM_008235, NM_008236	249	12	16021	16.0853	0.999997	0.510572	20.0031
UP_SEQ_FEATURE	compositionally biased region:His-rich	5	1.85874	0.0163669	NM_001081283, NM_194268, NM_001109743, NM_178245, NM_001005477	249	63	16021	5.10646	1	0.541572	22.6752
UP_SEQ_FEATURE	domain:Cadherin 5	4	1.48699	0.0193314	NM_080437, NM_019707, NM_174988, NM_007664	249	37	16021	6.95582	1	0.583753	26.2279
UP_SEQ_FEATURE	topological domain:Vesicular	4	1.48699	0.0222322	NM_018800, NM_080853, NM_009305, NM_009308	249	39	16021	6.59911	1	0.61765	29.5561
UP_SEQ_FEATURE	compositionally biased region:Pro-rich	19	7.0632	0.0266902	NM_016889, NM_001024931, NM_001005477, NM_001081049, NM_001008791, NM_153776, NM_008237, NM_015739, NM_008235, NM_008236, NM_001081283, NM_001109743, NM_133355, NM_178363, NM_028722, NM_021286, NM_021921, NM_001033354, NM_001081141	249	707	16021	1.72912	1	0.66854	34.398
UP_SEQ_FEATURE	domain:Cadherin 4	4	1.48699	0.0304636	NM_080437, NM_019707, NM_174988, NM_007664	249	44	16021	5.84922	1	0.701175	38.2512
UP_SEQ_FEATURE	compositionally biased region:Ala/Gly/Ser-rich	2	0.743494	0.0307207	NM_001081049, NM_001008791	249	2	16021	64.3414	1	0.688854	38.5058
UP_SEQ_FEATURE	compositionally biased region:Ala-rich	6	2.23048	0.0311307	NM_001109743, NM_175235, NM_145123, NM_001005477, NM_133195, NM_020605	249	113	16021	3.41636	1	0.678896	38.9099
UP_SEQ_FEATURE	domain:Cadherin 3	4	1.48699	0.0322769	NM_080437, NM_019707, NM_174988, NM_007664	249	45	16021	5.71923	1	0.677993	40.0265
UP_SEQ_FEATURE	domain:Cadherin 2	4	1.48699	0.0380473	NM_080437, NM_019707, NM_174988, NM_007664	249	48	16021	5.36178	1	0.724764	45.3632
UP_SEQ_FEATURE	domain:Cadherin 1	4	1.48699	0.0380473	NM_080437, NM_019707, NM_174988, NM_007664	249	48	16021	5.36178	1	0.724764	45.3632
UP_SEQ_FEATURE	repeat:III	3	1.11524	0.0413116	NM_009782, NM_001042528, NM_001077499	249	21	16021	9.19162	1	0.741553	48.182
UP_SEQ_FEATURE	repeat:IV	3	1.11524	0.0413116	NM_009782, NM_001042528, NM_001077499	249	21	16021	9.19162	1	0.741553	48.182
UP_SEQ_FEATURE	repeat:I	3	1.11524	0.0413116	NM_009782, NM_001042528, NM_001077499	249	21	16021	9.19162	1	0.741553	48.182
UP_SEQ_FEATURE	compositionally biased region:Poly-Cys	3	1.11524	0.0413116	NM_001081283, NM_033567, NM_021374	249	21	16021	9.19162	1	0.741553	48.182
UP_SEQ_FEATURE	repeat:II	3	1.11524	0.0413116	NM_009782, NM_001042528, NM_001077499	249	21	16021	9.19162	1	0.741553	48.182
UP_SEQ_FEATURE	domain:LIM zinc-binding 2	4	1.48699	0.0421664	NM_008499, NM_001039653, NM_010712, NM_024223	249	50	16021	5.14731	1	0.736587	48.8973
UP_SEQ_FEATURE	domain:LIM zinc-binding 1	4	1.48699	0.0421664	NM_008499, NM_001039653, NM_010712, NM_024223	249	50	16021	5.14731	1	0.736587	48.8973
UP_SEQ_FEATURE	domain:Fibronectin type-III	4	1.48699	0.0443065	NM_019514, NM_183141, NM_001081160, NM_001110202	249	51	16021	5.04638	1	0.742445	50.6479
UP_SEQ_FEATURE	domain:LETM1	2	0.743494	0.0457267	NM_134093, NM_173012	249	3	16021	42.8942	1	0.742269	51.7785
UP_SEQ_FEATURE	DNA-binding region:CUT	2	0.743494	0.0457267	NM_194268, NM_008262	249	3	16021	42.8942	1	0.742269	51.7785
UP_SEQ_FEATURE	short sequence motif:Selectivity filter	4	1.48699	0.0487459	NM_001112739, NM_008422, NM_008420, NM_013569	249	53	16021	4.85595	1	0.753994	54.1019
UP_SEQ_FEATURE	domain:C2 2	4	1.48699	0.0582479	NM_018800, NM_181546, NM_009308, NM_001029873	249	57	16021	4.51518	1	0.804674	60.7487
UP_SEQ_FEATURE	domain:C2 1	4	1.48699	0.0582479	NM_018800, NM_181546, NM_009308, NM_001029873	249	57	16021	4.51518	1	0.804674	60.7487
UP_SEQ_FEATURE	repeat:MORN 8	2	0.743494	0.0750481	NM_001003829, NM_020605	249	5	16021	25.7365	1	0.872607	70.3493
UP_SEQ_FEATURE	signal peptide	56	20.8178	0.0795842	NM_008381, NM_080437, NM_019982, NM_080438, NM_009602, NM_145129, NM_029530, NM_145123, NM_007529, NM_178929, NM_173447, NM_001081141, NM_009906, NM_177671, NM_199223, NM_175440, NM_175642, NM_174988, NM_153559, NM_010109, NM_001044380, NM_007664, NM_008744, NM_016789, NM_019707, NM_020252, NM_016743, NM_011215, NM_182807, NM_175631, NM_008512, NM_007694, NM_001033409, NM_182785, NM_008721, NM_15…	249	2963	16021	1.21604	1	0.880894	72.536
UP_SEQ_FEATURE	region of interest:Coil 1B	4	1.48699	0.0796201	NM_008691, NM_010910, NM_010904, NM_146100	249	65	16021	3.95947	1	0.873765	72.5527
UP_SEQ_FEATURE	region of interest:Coil 1A	4	1.48699	0.0796201	NM_008691, NM_010910, NM_010904, NM_146100	249	65	16021	3.95947	1	0.873765	72.5527
UP_SEQ_FEATURE	region of interest:Linker 1	4	1.48699	0.0796201	NM_008691, NM_010910, NM_010904, NM_146100	249	65	16021	3.95947	1	0.873765	72.5527
UP_SEQ_FEATURE	domain:EGF-like 3	4	1.48699	0.0825016	NM_008512, NM_020252, NM_019514, NM_016743	249	66	16021	3.89948	1	0.876285	73.8616
UP_SEQ_FEATURE	region of interest:Rod	4	1.48699	0.0825016	NM_008691, NM_010910, NM_010904, NM_146100	249	66	16021	3.89948	1	0.876285	73.8616
UP_SEQ_FEATURE	domain:GPS	3	1.11524	0.0827873	NM_080437, NM_175642, NM_054044	249	31	16021	6.22658	1	0.87025	73.9881
UP_SEQ_FEATURE	metal ion-binding site:Calcium 3	3	1.11524	0.0827873	NM_018800, NM_008512, NM_009308	249	31	16021	6.22658	1	0.87025	73.9881
UP_SEQ_FEATURE	region of interest:Head	4	1.48699	0.0854274	NM_008691, NM_010910, NM_010904, NM_146100	249	67	16021	3.84128	1	0.872055	75.1307
UP_SEQ_FEATURE	region of interest:Tail	4	1.48699	0.0944645	NM_008691, NM_010910, NM_010904, NM_146100	249	70	16021	3.67665	1	0.892223	78.6961

## Sheet: GO_Suz12
Category	Term	Count	%	PValue	Genes	List Total	Pop Hits	Pop Total	Fold Enrichment	Bonferroni	Benjamini	FDR		New REST ChIPseq data: Suz12coloc within 5Kb vs all mouse genes
GOTERM_BP_FAT	neuron differentiation	19	12.6667	8.33065e-09	NM_194268, NM_138945, NM_152229, NM_199223, NM_001005477, NM_010109, NM_009233, NM_010895, NM_008744, NM_001036684, NM_008499, NM_010910, NM_001039653, NM_012014, NM_001001796, NM_008178, NM_009891, NM_010712, NM_011021	118	399	13588	5.48345	7.88077e-06	7.88077e-06	1.3069e-05
GOTERM_BP_FAT	neuron development	15	10	2.07506e-07	NM_194268, NM_138945, NM_152229, NM_199223, NM_010109, NM_009233, NM_010895, NM_008744, NM_001036684, NM_010910, NM_001039653, NM_012014, NM_001001796, NM_009891, NM_010712	118	292	13588	5.91537	0.000196281	9.81455e-05	0.000325533
GOTERM_BP_FAT	endocrine system development	8	5.33333	2.71795e-06	NM_194268, NM_001039653, NM_016889, NM_008814, NM_008178, NM_008262, NM_010894, NM_011021	118	72	13588	12.7947	0.00256788	0.000856693	0.0042638
GOTERM_BP_FAT	cell projection organization	14	9.33333	3.56468e-06	NM_194268, NM_138945, NM_152229, NM_199223, NM_010109, NM_008262, NM_008744, NM_001036684, NM_010910, NM_001039653, NM_012014, NM_001001796, NM_009891, NM_010712	118	319	13588	5.05372	0.00336651	0.000842692	0.00559208
GOTERM_BP_FAT	regulation of nervous system development	10	6.66667	5.13992e-06	NM_008744, NM_145129, NM_008691, NM_008499, NM_010910, NM_152229, NM_001005477, NM_008237, NM_177330, NM_011021	118	148	13588	7.78058	0.00485058	0.000972003	0.00806316
GOTERM_BP_FAT	cell-cell signaling	13	8.66667	7.40873e-06	NM_021491, NM_008077, NM_008078, NM_020333, NM_177330, NM_001110202, NM_145129, NM_177788, NM_008499, NM_172910, NM_009891, NM_008168, NM_020253	118	290	13588	5.16201	0.00698418	0.00116743	0.0116221
GOTERM_BP_FAT	endocrine pancreas development	5	3.33333	8.77267e-06	NM_194268, NM_016889, NM_008814, NM_008262, NM_010894	118	16	13588	35.9852	0.00826464	0.00118487	0.0137616
GOTERM_BP_FAT	cell projection morphogenesis	11	7.33333	9.45784e-06	NM_194268, NM_008744, NM_138945, NM_010910, NM_152229, NM_001039653, NM_199223, NM_001001796, NM_010109, NM_008262, NM_010712	118	202	13588	6.27068	0.00890725	0.00111777	0.0148363
GOTERM_BP_FAT	cell part morphogenesis	11	7.33333	1.44253e-05	NM_194268, NM_008744, NM_138945, NM_010910, NM_152229, NM_001039653, NM_199223, NM_001001796, NM_010109, NM_008262, NM_010712	118	212	13588	5.9749	0.0135537	0.00151512	0.0226279
GOTERM_BP_FAT	neuron projection development	11	7.33333	1.83745e-05	NM_008744, NM_138945, NM_010910, NM_152229, NM_001039653, NM_012014, NM_199223, NM_001001796, NM_009891, NM_010109, NM_010712	118	218	13588	5.81045	0.0172322	0.00173673	0.0288218
GOTERM_BP_FAT	cell morphogenesis involved in neuron differentiation	10	6.66667	2.71548e-05	NM_001036684, NM_008744, NM_138945, NM_010910, NM_152229, NM_001039653, NM_199223, NM_001001796, NM_010109, NM_010712	118	182	13588	6.32706	0.0253616	0.00233262	0.0425917
GOTERM_BP_FAT	cellular component morphogenesis	13	8.66667	4.91388e-05	NM_194268, NM_152229, NM_138945, NM_199223, NM_010109, NM_008262, NM_008744, NM_001036684, NM_010910, NM_001039653, NM_001001796, NM_009606, NM_010712	118	351	13588	4.26491	0.0454225	0.00386637	0.0770606
GOTERM_BP_FAT	regulation of cell development	9	6	6.82915e-05	NM_008744, NM_145129, NM_008691, NM_010910, NM_152229, NM_001005477, NM_080641, NM_008237, NM_011021	118	159	13588	6.51807	0.0625633	0.00495736	0.107081
GOTERM_BP_FAT	cell morphogenesis	12	8	7.17196e-05	NM_194268, NM_001036684, NM_008744, NM_138945, NM_010910, NM_152229, NM_001039653, NM_199223, NM_001001796, NM_010109, NM_008262, NM_010712	118	309	13588	4.47194	0.0655986	0.00483465	0.112454
GOTERM_BP_FAT	axonogenesis	9	6	8.13306e-05	NM_008744, NM_138945, NM_010910, NM_152229, NM_001039653, NM_199223, NM_001001796, NM_010109, NM_010712	118	163	13588	6.35812	0.0740563	0.00511633	0.127514
GOTERM_BP_FAT	cell morphogenesis involved in differentiation	10	6.66667	8.90079e-05	NM_001036684, NM_008744, NM_138945, NM_010910, NM_152229, NM_001039653, NM_199223, NM_001001796, NM_010109, NM_010712	118	212	13588	5.43172	0.0807574	0.005249	0.139543
GOTERM_BP_FAT	neuron projection morphogenesis	9	6	0.000138782	NM_008744, NM_138945, NM_010910, NM_152229, NM_001039653, NM_199223, NM_001001796, NM_010109, NM_010712	118	176	13588	5.88848	0.123043	0.00769362	0.217499
GOTERM_BP_FAT	regulation of neurogenesis	8	5.33333	0.000142233	NM_008744, NM_145129, NM_008691, NM_010910, NM_152229, NM_001005477, NM_008237, NM_011021	118	132	13588	6.97894	0.125902	0.00744781	0.222901
GOTERM_BP_FAT	synaptic transmission	9	6	0.000150041	NM_145129, NM_008077, NM_008078, NM_008168, NM_009891, NM_020253, NM_177330, NM_020333, NM_001110202	118	178	13588	5.82232	0.132335	0.00744318	0.235123
GOTERM_BP_FAT	transcription	31	20.6667	0.000169526	NM_130893, NM_080641, NM_008262, NM_015739, NM_153154, NM_008499, NM_152993, NM_008718, NM_019446, NM_008178, NM_020596, NM_011021, NM_026741, NM_194268, NM_178245, NM_152229, NM_001005477, NM_009719, NM_008814, NM_009233, NM_008237, NM_010895, NM_010894, NM_008236, NM_001109743, NM_172446, NM_001039653, NM_001001796, NM_010712, NM_020287, NM_008782	118	1772	13588	2.01452	0.148185	0.00798721	0.265621
GOTERM_BP_FAT	regulation of neuron differentiation	7	4.66667	0.000246313	NM_008744, NM_145129, NM_008691, NM_010910, NM_152229, NM_001005477, NM_008237	118	102	13588	7.90263	0.207879	0.0110358	0.385715
GOTERM_BP_FAT	pancreas development	5	3.33333	0.000276888	NM_194268, NM_016889, NM_008814, NM_008262, NM_010894	118	37	13588	15.5612	0.230468	0.0118372	0.433497
GOTERM_BP_FAT	ion transport	17	11.3333	0.000388354	NM_009782, NM_173403, NM_031396, NM_008420, NM_011326, NM_199251, NM_001081023, NM_020333, NM_001025584, NM_001036684, NM_001112739, NM_145129, NM_011867, NM_008166, NM_008168, NM_001110783, NM_178743	118	712	13588	2.74943	0.307505	0.0158493	0.607511
GOTERM_BP_FAT	regulation of transcription	35	23.3333	0.000407477	NM_130893, NM_080641, NM_008262, NM_015739, NM_153154, NM_008499, NM_152993, NM_008718, NM_019446, NM_008178, NM_020596, NM_011021, NM_026741, NM_194268, NM_178245, NM_152229, NM_138945, NM_008970, NM_001005477, NM_009719, NM_008814, NM_009233, NM_008237, NM_010895, NM_008236, NM_010894, NM_001109743, NM_172446, NM_001039653, NM_011384, NM_001001796, NM_013665, NM_010712, NM_020287, NM_008782	118	2227	13588	1.80976	0.319925	0.0159363	0.637337
GOTERM_BP_FAT	intermediate filament bundle assembly	3	2	0.000436116	NM_008691, NM_010910, NM_010904	118	4	13588	86.3644	0.33811	0.0163708	0.681988
GOTERM_BP_FAT	regulation of transcription, DNA-dependent	26	17.3333	0.000601841	NM_008262, NM_080641, NM_015739, NM_153154, NM_008499, NM_008718, NM_152993, NM_019446, NM_008178, NM_011021, NM_194268, NM_178245, NM_152229, NM_138945, NM_001005477, NM_008814, NM_009719, NM_008237, NM_010894, NM_008236, NM_001039653, NM_001001796, NM_011384, NM_010712, NM_013665, NM_008782	118	1465	13588	2.04366	0.434199	0.0216662	0.94
GOTERM_BP_FAT	regulation of neuron projection development	5	3.33333	0.000699878	NM_008744, NM_145129, NM_008691, NM_010910, NM_001005477	118	47	13588	12.2503	0.484345	0.0242318	1.09234
GOTERM_BP_FAT	neurotransmitter biosynthetic process	3	2	0.000722764	NM_008077, NM_008078, NM_009891	118	5	13588	69.0915	0.495396	0.024132	1.12787
GOTERM_BP_FAT	transmission of nerve impulse	9	6	0.000745447	NM_145129, NM_008077, NM_008078, NM_008168, NM_009891, NM_020253, NM_177330, NM_020333, NM_001110202	118	226	13588	4.58572	0.506117	0.0240326	1.16307
GOTERM_BP_FAT	regulation of RNA metabolic process	26	17.3333	0.000756893	NM_008262, NM_080641, NM_015739, NM_153154, NM_008499, NM_008718, NM_152993, NM_019446, NM_008178, NM_011021, NM_194268, NM_178245, NM_152229, NM_138945, NM_001005477, NM_008814, NM_009719, NM_008237, NM_010894, NM_008236, NM_001039653, NM_001001796, NM_011384, NM_010712, NM_013665, NM_008782	118	1488	13588	2.01207	0.51144	0.0235936	1.18083
GOTERM_BP_FAT	synapse organization	5	3.33333	0.000820451	NM_001036684, NM_001081023, NM_009891, NM_020253, NM_007664	118	49	13588	11.7503	0.539971	0.0247362	1.27939
GOTERM_BP_FAT	regulation of cell morphogenesis involved in differentiation	5	3.33333	0.000885921	NM_008744, NM_145129, NM_008691, NM_010910, NM_001005477	118	50	13588	11.5153	0.567621	0.0258614	1.38082
GOTERM_BP_FAT	cell motion	11	7.33333	0.00125602	NM_008744, NM_138945, NM_152229, NM_019446, NM_001039653, NM_001001796, NM_001005477, NM_010109, NM_009233, NM_010712, NM_007664	118	367	13588	3.45144	0.695457	0.0353872	1.95236
GOTERM_BP_FAT	regulation of cell projection organization	5	3.33333	0.00145091	NM_008744, NM_145129, NM_008691, NM_010910, NM_001005477	118	57	13588	10.1011	0.746795	0.0395935	2.25207
GOTERM_BP_FAT	axon guidance	6	4	0.00156021	NM_008744, NM_138945, NM_001039653, NM_001001796, NM_010109, NM_010712	118	98	13588	7.05016	0.771704	0.0413251	2.4198
GOTERM_BP_FAT	regulation of neurotransmitter levels	5	3.33333	0.00198258	NM_008077, NM_008078, NM_009891, NM_020253, NM_001110202	118	62	13588	9.2865	0.84701	0.0508131	3.06537
GOTERM_BP_FAT	regulation of transcription from RNA polymerase II promoter	14	9.33333	0.00245366	NM_194268, NM_178245, NM_138945, NM_152229, NM_008814, NM_009719, NM_008262, NM_080641, NM_008237, NM_010894, NM_008718, NM_008178, NM_013665, NM_008782	118	616	13588	2.6171	0.90212	0.0608791	3.78068
GOTERM_BP_FAT	neurofilament cytoskeleton organization	3	2	0.00254388	NM_008691, NM_010910, NM_010904	118	9	13588	38.3842	0.910147	0.0614414	3.91712
GOTERM_BP_FAT	secretion	8	5.33333	0.0029949	NM_018800, NM_021491, NM_145129, NM_177788, NM_020253, NM_177330, NM_001110202, NM_178872	118	221	13588	4.16842	0.941424	0.070171	4.59643
GOTERM_BP_FAT	neuromuscular process controlling balance	4	2.66667	0.00306504	NM_009906, NM_001036684, NM_138945, NM_010910	118	34	13588	13.5474	0.945195	0.0700267	4.70166
GOTERM_BP_FAT	neuron migration	5	3.33333	0.00309151	NM_008744, NM_019446, NM_001001796, NM_001005477, NM_009233	118	70	13588	8.22518	0.946555	0.0689493	4.74136
GOTERM_BP_FAT	homophilic cell adhesion	6	4	0.0033836	NM_029357, NM_174988, NM_007766, NM_033592, NM_007664, NM_001042726	118	117	13588	5.90526	0.959494	0.0734997	5.17828
GOTERM_BP_FAT	calcium-dependent cell-cell adhesion	3	2	0.00384297	NM_029357, NM_033592, NM_007664	118	11	13588	31.4052	0.973812	0.0812196	5.86161
GOTERM_BP_FAT	chemical homeostasis	10	6.66667	0.00426792	NM_009782, NM_001036684, NM_145129, NM_011867, NM_178717, NM_008970, NM_008814, NM_008168, NM_199058, NM_010894	118	365	13588	3.15486	0.982509	0.0878553	6.48965
GOTERM_BP_FAT	homeostatic process	13	8.66667	0.00445522	NM_009906, NM_009782, NM_008970, NM_008814, NM_153559, NM_199058, NM_010894, NM_001036684, NM_145129, NM_011867, NM_178717, NM_008168, NM_001110783	118	584	13588	2.56333	0.985361	0.089597	6.76521
GOTERM_BP_FAT	regulation of axonogenesis	4	2.66667	0.00453736	NM_008744, NM_008691, NM_010910, NM_001005477	118	39	13588	11.8105	0.98646	0.0892839	6.88581
GOTERM_BP_FAT	intermediate filament organization	3	2	0.00538907	NM_008691, NM_010910, NM_010904	118	13	13588	26.5737	0.993975	0.103057	8.12781
GOTERM_BP_FAT	secretion by cell	7	4.66667	0.00541675	NM_018800, NM_021491, NM_177788, NM_020253, NM_177330, NM_001110202, NM_178872	118	186	13588	4.3337	0.994132	0.101515	8.16792
GOTERM_BP_FAT	generation of a signal involved in cell-cell signaling	5	3.33333	0.00593464	NM_021491, NM_177788, NM_020253, NM_177330, NM_001110202	118	84	13588	6.85432	0.996415	0.108559	8.91522
GOTERM_BP_FAT	gland development	7	4.66667	0.00712087	NM_001036684, NM_008744, NM_178245, NM_008970, NM_001039653, NM_008178, NM_011021	118	197	13588	4.09171	0.998841	0.126466	10.6055
GOTERM_BP_FAT	spinal cord development	4	2.66667	0.00721548	NM_001039653, NM_001001796, NM_008178, NM_010712	118	46	13588	10.0133	0.998941	0.125694	10.7391
GOTERM_BP_FAT	positive regulation of cellular biosynthetic process	12	8	0.00800775	NM_194268, NM_178245, NM_008970, NM_031178, NM_001005477, NM_009719, NM_008814, NM_008178, NM_080641, NM_013665, NM_008237, NM_010894	118	552	13588	2.50332	0.999502	0.136072	11.85
GOTERM_BP_FAT	positive regulation of biosynthetic process	12	8	0.00853916	NM_194268, NM_178245, NM_008970, NM_031178, NM_001005477, NM_009719, NM_008814, NM_008178, NM_080641, NM_013665, NM_008237, NM_010894	118	557	13588	2.48084	0.9997	0.141931	12.5879
GOTERM_BP_FAT	cell fate commitment	6	4	0.00880532	NM_194268, NM_152229, NM_001005477, NM_008178, NM_008262, NM_010894	118	147	13588	4.7001	0.999768	0.143533	12.9553
GOTERM_BP_FAT	extracellular structure organization	6	4	0.00930341	NM_001036684, NM_001081023, NM_009891, NM_020253, NM_178929, NM_007664	118	149	13588	4.63702	0.999855	0.14851	13.639
GOTERM_BP_FAT	regulation of cell morphogenesis	5	3.33333	0.00978842	NM_008744, NM_145129, NM_008691, NM_010910, NM_001005477	118	97	13588	5.9357	0.999909	0.153097	14.2999
GOTERM_BP_FAT	negative regulation of macromolecule biosynthetic process	10	6.66667	0.0100493	NM_172446, NM_008381, NM_008718, NM_152229, NM_008814, NM_013665, NM_008237, NM_177330, NM_008782, NM_020287	118	418	13588	2.75485	0.999929	0.15433	14.6534
GOTERM_BP_FAT	neurotransmitter metabolic process	3	2	0.0102785	NM_008077, NM_008078, NM_009891	118	18	13588	19.1921	0.999943	0.155079	14.9628		GOTERM, Biological Proces, Functional Annotation:					10	out of	146		SP PIR Keywords					10	out of	31
GOTERM_BP_FAT	cranial nerve development	3	2	0.0102785	NM_138945, NM_001001796, NM_008237	118	18	13588	19.1921	0.999943	0.155079	14.9628						Benjamini Hochberg corrected p-values ranges from:	7.88077e-06	to	0.00173673						Benjamini Hochberg corrected p-values ranges from:	5.38546e-07	to	0.00543694
GOTERM_BP_FAT	negative regulation of cellular biosynthetic process	10	6.66667	0.0119362	NM_172446, NM_008381, NM_008718, NM_152229, NM_008814, NM_013665, NM_008237, NM_177330, NM_008782, NM_020287	118	430	13588	2.67797	0.999988	0.175134	17.17
GOTERM_BP_FAT	positive regulation of transcription from RNA polymerase II promoter	9	6	0.0121787	NM_194268, NM_178245, NM_009719, NM_008814, NM_008178, NM_080641, NM_013665, NM_008237, NM_010894	118	358	13588	2.8949	0.999991	0.175679	17.4883
GOTERM_BP_FAT	negative regulation of biosynthetic process	10	6.66667	0.0126207	NM_172446, NM_008381, NM_008718, NM_152229, NM_008814, NM_013665, NM_008237, NM_177330, NM_008782, NM_020287	118	434	13588	2.65328	0.999994	0.178784	18.0657
GOTERM_BP_FAT	cation transport	11	7.33333	0.0133792	NM_009782, NM_001036684, NM_001112739, NM_173403, NM_008420, NM_011326, NM_001081023, NM_199251, NM_001110783, NM_020333, NM_001025584	118	515	13588	2.45957	0.999997	0.185775	19.0475
GOTERM_BP_FAT	metal ion transport	10	6.66667	0.0140773	NM_009782, NM_001036684, NM_001112739, NM_173403, NM_008420, NM_011326, NM_001081023, NM_199251, NM_020333, NM_001025584	118	442	13588	2.60526	0.999999	0.191751	19.9415
GOTERM_BP_FAT	forebrain development	6	4	0.0146868	NM_152229, NM_001039653, NM_007529, NM_008178, NM_009233, NM_011021	118	167	13588	4.13722	0.999999	0.196437	20.7145
GOTERM_BP_FAT	neuromuscular process	4	2.66667	0.0149146	NM_009906, NM_001036684, NM_138945, NM_010910	118	60	13588	7.67684	0.999999	0.196437	21.0015
GOTERM_BP_FAT	intermediate filament cytoskeleton organization	3	2	0.0151751	NM_008691, NM_010910, NM_010904	118	22	13588	15.7026	0.999999	0.196821	21.3286
GOTERM_BP_FAT	monovalent inorganic cation transport	8	5.33333	0.0157954	NM_001112739, NM_173403, NM_008420, NM_011326, NM_199251, NM_001110783, NM_020333, NM_001025584	118	303	13588	3.04033	1	0.201325	22.1023
GOTERM_BP_FAT	positive regulation of macromolecule biosynthetic process	11	7.33333	0.0160618	NM_194268, NM_178245, NM_031178, NM_001005477, NM_009719, NM_008814, NM_008178, NM_080641, NM_013665, NM_008237, NM_010894	118	530	13588	2.38996	1	0.201692	22.4324
GOTERM_BP_FAT	medial motor column neuron differentiation	2	1.33333	0.0171476	NM_001039653, NM_010712	118	2	13588	115.153	1	0.211115	23.7645
GOTERM_BP_FAT	cell migration	7	4.66667	0.0175725	NM_008744, NM_152229, NM_019446, NM_001001796, NM_001005477, NM_009233, NM_007664	118	240	13588	3.35862	1	0.21305	24.2799
GOTERM_BP_FAT	nerve development	3	2	0.01793	NM_138945, NM_001001796, NM_008237	118	24	13588	14.3941	1	0.21421	24.711
GOTERM_BP_FAT	negative regulation of programmed cell death	7	4.66667	0.0189005	NM_010910, NM_152229, NM_019446, NM_001039653, NM_080641, NM_010712, NM_010894	118	244	13588	3.30356	1	0.22175	25.8697
GOTERM_BP_FAT	negative regulation of cell death	7	4.66667	0.0192429	NM_010910, NM_152229, NM_019446, NM_001039653, NM_080641, NM_010712, NM_010894	118	245	13588	3.29007	1	0.222598	26.2746
GOTERM_BP_FAT	intermediate filament-based process	3	2	0.0193808	NM_008691, NM_010910, NM_010904	118	25	13588	13.8183	1	0.221349	26.4371
GOTERM_BP_FAT	hindbrain development	4	2.66667	0.0199969	NM_001036684, NM_008499, NM_008237, NM_010894	118	67	13588	6.87478	1	0.224916	27.1589
GOTERM_BP_FAT	hindbrain morphogenesis	3	2	0.0208792	NM_001036684, NM_008499, NM_008237	118	26	13588	13.2868	1	0.230983	28.1808
GOTERM_BP_FAT	sensory organ development	7	4.66667	0.0236881	NM_001036684, NM_138945, NM_152229, NM_001081023, NM_009233, NM_080641, NM_010894	118	257	13588	3.13645	1	0.255117	31.3459
GOTERM_BP_FAT	negative regulation of transport	4	2.66667	0.0241414	NM_008381, NM_010345, NM_011861, NM_177330	118	72	13588	6.39736	1	0.256498	31.8442
GOTERM_BP_FAT	regulation of axon diameter	2	1.33333	0.0256117	NM_008691, NM_010910	118	3	13588	76.7684	1	0.267057	33.4375
GOTERM_BP_FAT	regulation of cell projection size	2	1.33333	0.0256117	NM_008691, NM_010910	118	3	13588	76.7684	1	0.267057	33.4375
GOTERM_BP_FAT	pituitary gland development	3	2	0.0256511	NM_001039653, NM_008178, NM_011021	118	29	13588	11.9123	1	0.264557	33.4797
GOTERM_BP_FAT	positive regulation of transcription, DNA-dependent	9	6	0.0272497	NM_194268, NM_178245, NM_009719, NM_008814, NM_008178, NM_080641, NM_013665, NM_008237, NM_010894	118	416	13588	2.49128	1	0.275784	35.1714
GOTERM_BP_FAT	positive regulation of RNA metabolic process	9	6	0.0282764	NM_194268, NM_178245, NM_009719, NM_008814, NM_008178, NM_080641, NM_013665, NM_008237, NM_010894	118	419	13588	2.47344	1	0.281733	36.2365
GOTERM_BP_FAT	regulation of system process	6	4	0.0298556	NM_001036684, NM_008381, NM_145129, NM_008168, NM_009891, NM_177330	118	201	13588	3.43739	1	0.292109	37.843
GOTERM_BP_FAT	negative regulation of macromolecule metabolic process	10	6.66667	0.0305611	NM_172446, NM_008381, NM_008718, NM_152229, NM_008814, NM_013665, NM_008237, NM_177330, NM_008782, NM_020287	118	506	13588	2.27574	1	0.294991	38.5483
GOTERM_BP_FAT	skeletal muscle fiber development	3	2	0.0308196	NM_009606, NM_001081023, NM_009891	118	32	13588	10.7956	1	0.294184	38.8048
GOTERM_BP_FAT	cell differentiation in spinal cord	3	2	0.0308196	NM_001039653, NM_008178, NM_010712	118	32	13588	10.7956	1	0.294184	38.8048
GOTERM_BP_FAT	positive regulation of nucleobase, nucleoside, nucleotide and nucleic acid metabolic process	10	6.66667	0.0319114	NM_194268, NM_178245, NM_008970, NM_009719, NM_008814, NM_008178, NM_080641, NM_013665, NM_008237, NM_010894	118	510	13588	2.25789	1	0.300051	39.8774
GOTERM_BP_FAT	limbic system development	3	2	0.0326265	NM_007529, NM_008178, NM_011021	118	33	13588	10.4684	1	0.3028	40.5704
GOTERM_BP_FAT	peptide hormone secretion	3	2	0.0344741	NM_021491, NM_177788, NM_177330	118	34	13588	10.1605	1	0.314177	42.3263
GOTERM_BP_FAT	localization of cell	7	4.66667	0.0360936	NM_008744, NM_152229, NM_019446, NM_001001796, NM_001005477, NM_009233, NM_007664	118	284	13588	2.83827	1	0.323445	43.8254
GOTERM_BP_FAT	cell motility	7	4.66667	0.0360936	NM_008744, NM_152229, NM_019446, NM_001001796, NM_001005477, NM_009233, NM_007664	118	284	13588	2.83827	1	0.323445	43.8254
GOTERM_BP_FAT	positive regulation of cell proliferation	7	4.66667	0.0360936	NM_008744, NM_008499, NM_152229, NM_008970, NM_008814, NM_013665, NM_011021	118	284	13588	2.83827	1	0.323445	43.8254
GOTERM_BP_FAT	positive regulation of nitrogen compound metabolic process	10	6.66667	0.0377299	NM_194268, NM_178245, NM_008970, NM_009719, NM_008814, NM_008178, NM_080641, NM_013665, NM_008237, NM_010894	118	526	13588	2.18921	1	0.332528	45.3028
GOTERM_BP_FAT	mammary gland development	4	2.66667	0.0380204	NM_001036684, NM_008744, NM_178245, NM_008970	118	86	13588	5.35593	1	0.331658	45.5613
GOTERM_BP_FAT	peptide secretion	3	2	0.038288	NM_021491, NM_177788, NM_177330	118	36	13588	9.59605	1	0.330642	45.7984
GOTERM_BP_FAT	negative regulation of transcription	8	5.33333	0.0417363	NM_172446, NM_008718, NM_152229, NM_008814, NM_013665, NM_008237, NM_008782, NM_020287	118	372	13588	2.4764	1	0.351865	48.7682
GOTERM_BP_FAT	muscle fiber development	3	2	0.0422548	NM_009606, NM_001081023, NM_009891	118	38	13588	9.09099	1	0.352406	49.2014
GOTERM_BP_FAT	diencephalon development	3	2	0.0422548	NM_001039653, NM_008178, NM_011021	118	38	13588	9.09099	1	0.352406	49.2014
GOTERM_BP_FAT	neuron projection regeneration	2	1.33333	0.0423238	NM_010910, NM_199223	118	5	13588	46.061	1	0.349903	49.2588
GOTERM_BP_FAT	somatic motor neuron differentiation	2	1.33333	0.0423238	NM_001039653, NM_010712	118	5	13588	46.061	1	0.349903	49.2588
GOTERM_BP_FAT	axon regeneration	2	1.33333	0.0423238	NM_010910, NM_199223	118	5	13588	46.061	1	0.349903	49.2588
GOTERM_BP_FAT	sensory perception of mechanical stimulus	4	2.66667	0.0449775	NM_001036684, NM_138945, NM_019446, NM_001001796	118	92	13588	5.00663	1	0.364595	51.4203
GOTERM_BP_FAT	positive regulation of macromolecule metabolic process	11	7.33333	0.0462958	NM_194268, NM_178245, NM_031178, NM_001005477, NM_009719, NM_008814, NM_008178, NM_080641, NM_013665, NM_008237, NM_010894	118	633	13588	2.00107	1	0.37016	52.4617
GOTERM_BP_FAT	carbohydrate homeostasis	3	2	0.0463683	NM_009782, NM_008814, NM_010894	118	40	13588	8.63644	1	0.367646	52.5183
GOTERM_BP_FAT	glucose homeostasis	3	2	0.0463683	NM_009782, NM_008814, NM_010894	118	40	13588	8.63644	1	0.367646	52.5183
GOTERM_BP_FAT	eye development	5	3.33333	0.0466692	NM_152229, NM_001081023, NM_009233, NM_080641, NM_010894	118	157	13588	3.66728	1	0.366625	52.7528
GOTERM_BP_FAT	positive regulation of neurogenesis	3	2	0.0484781	NM_008744, NM_010910, NM_011021	118	41	13588	8.4258	1	0.375055	54.1398
GOTERM_BP_FAT	hormone secretion	3	2	0.0484781	NM_021491, NM_177788, NM_177330	118	41	13588	8.4258	1	0.375055	54.1398
GOTERM_BP_FAT	negative regulation of transcription from RNA polymerase II promoter	6	4	0.0493627	NM_008718, NM_152229, NM_008814, NM_013665, NM_008237, NM_008782	118	231	13588	2.99098	1	0.377585	54.8041
GOTERM_BP_FAT	potassium ion transport	5	3.33333	0.0494167	NM_001112739, NM_008420, NM_199251, NM_020333, NM_001025584	118	160	13588	3.59852	1	0.375015	54.8443
GOTERM_BP_FAT	regulation of cellular component size	5	3.33333	0.050352	NM_001036684, NM_008744, NM_008691, NM_138945, NM_010910	118	161	13588	3.57617	1	0.377807	55.5363
GOTERM_BP_FAT	hormone transport	3	2	0.0506223	NM_021491, NM_177788, NM_177330	118	42	13588	8.22518	1	0.376578	55.7344
GOTERM_BP_FAT	positive regulation of transcription	9	6	0.0526139	NM_194268, NM_178245, NM_009719, NM_008814, NM_008178, NM_080641, NM_013665, NM_008237, NM_010894	118	475	13588	2.18184	1	0.385503	57.169
GOTERM_BP_FAT	cell-cell adhesion	6	4	0.0532027	NM_029357, NM_174988, NM_007766, NM_033592, NM_007664, NM_001042726	118	236	13588	2.92761	1	0.38609	57.5847
GOTERM_BP_FAT	regulation of synaptic transmission	4	2.66667	0.055164	NM_001036684, NM_145129, NM_008168, NM_009891	118	100	13588	4.6061	1	0.394488	58.9424
GOTERM_BP_FAT	negative regulation of apoptosis	6	4	0.0555884	NM_010910, NM_152229, NM_019446, NM_001039653, NM_010712, NM_010894	118	239	13588	2.89086	1	0.394058	59.2307
GOTERM_BP_FAT	negative regulation of nucleobase, nucleoside, nucleotide and nucleic acid metabolic process	8	5.33333	0.0556074	NM_172446, NM_008718, NM_152229, NM_008814, NM_013665, NM_008237, NM_008782, NM_020287	118	397	13588	2.32045	1	0.391373	59.2436
GOTERM_BP_FAT	negative regulation of nitrogen compound metabolic process	8	5.33333	0.0580655	NM_172446, NM_008718, NM_152229, NM_008814, NM_013665, NM_008237, NM_008782, NM_020287	118	401	13588	2.29731	1	0.402169	60.8763
GOTERM_BP_FAT	hypothalamus development	2	1.33333	0.0587516	NM_008178, NM_011021	118	7	13588	32.9007	1	0.403111	61.321
GOTERM_BP_FAT	positive regulation of gene expression	9	6	0.0597546	NM_194268, NM_178245, NM_009719, NM_008814, NM_008178, NM_080641, NM_013665, NM_008237, NM_010894	118	488	13588	2.12371	1	0.40573	61.9626
GOTERM_BP_FAT	negative regulation of signal transduction	5	3.33333	0.0602386	NM_194268, NM_021374, NM_008512, NM_010345, NM_008262	118	171	13588	3.36703	1	0.405555	62.2686
GOTERM_BP_FAT	behavior	8	5.33333	0.0605903	NM_001036684, NM_145129, NM_178245, NM_008718, NM_152229, NM_009891, NM_177330, NM_010895	118	405	13588	2.27462	1	0.404688	62.4895
GOTERM_BP_FAT	positive regulation of cell development	3	2	0.0618336	NM_008744, NM_010910, NM_011021	118	47	13588	7.35016	1	0.408477	63.2608
GOTERM_BP_FAT	peptide transport	3	2	0.0618336	NM_021491, NM_177788, NM_177330	118	47	13588	7.35016	1	0.408477	63.2608
GOTERM_BP_FAT	negative regulation of gene expression	8	5.33333	0.0638405	NM_172446, NM_008718, NM_152229, NM_008814, NM_013665, NM_008237, NM_008782, NM_020287	118	410	13588	2.24688	1	0.41608	64.4746
GOTERM_BP_FAT	regulation of transmission of nerve impulse	4	2.66667	0.0649005	NM_001036684, NM_145129, NM_008168, NM_009891	118	107	13588	4.30477	1	0.418738	65.1004
GOTERM_BP_FAT	exocytosis	4	2.66667	0.0693001	NM_018800, NM_177788, NM_001110202, NM_178872	118	110	13588	4.18737	1	0.437725	67.5892
GOTERM_BP_FAT	regulation of neurological system process	4	2.66667	0.0738316	NM_001036684, NM_145129, NM_008168, NM_009891	118	113	13588	4.0762	1	0.456501	69.9783
GOTERM_BP_FAT	cerebellar Purkinje cell layer morphogenesis	2	1.33333	0.0749	NM_001036684, NM_008499	118	9	13588	25.5895	1	0.45868	70.517
GOTERM_BP_FAT	negative regulation of peptide secretion	2	1.33333	0.0749	NM_008381, NM_177330	118	9	13588	25.5895	1	0.45868	70.517
GOTERM_BP_FAT	cerebellar Purkinje cell differentiation	2	1.33333	0.0749	NM_001036684, NM_008499	118	9	13588	25.5895	1	0.45868	70.517
GOTERM_BP_FAT	cerebellar Purkinje cell layer formation	2	1.33333	0.0749	NM_001036684, NM_008499	118	9	13588	25.5895	1	0.45868	70.517
GOTERM_BP_FAT	response to axon injury	2	1.33333	0.0749	NM_010910, NM_199223	118	9	13588	25.5895	1	0.45868	70.517
GOTERM_BP_FAT	negative regulation of insulin secretion	2	1.33333	0.0749	NM_008381, NM_177330	118	9	13588	25.5895	1	0.45868	70.517
GOTERM_BP_FAT	negative regulation of cell communication	5	3.33333	0.0768564	NM_194268, NM_021374, NM_008512, NM_010345, NM_008262	118	186	13588	3.0955	1	0.464858	71.4801
GOTERM_BP_FAT	striated muscle cell development	3	2	0.0787762	NM_009606, NM_001081023, NM_009891	118	54	13588	6.39736	1	0.470722	72.3965
GOTERM_BP_FAT	epithelium development	6	4	0.0848256	NM_194268, NM_008970, NM_009719, NM_008814, NM_008262, NM_001042726	118	271	13588	2.5495	1	0.494264	75.107
GOTERM_BP_FAT	embryonic morphogenesis	7	4.66667	0.0897611	NM_001036684, NM_138945, NM_008814, NM_013665, NM_008237, NM_010894, NM_001042726	118	359	13588	2.24531	1	0.512028	77.1317
GOTERM_BP_FAT	epithelial cell differentiation	4	2.66667	0.0898518	NM_194268, NM_008970, NM_009719, NM_008262	118	123	13588	3.7448	1	0.509589	77.1674
GOTERM_BP_FAT	regulation of secretion	4	2.66667	0.0932178	NM_008381, NM_145129, NM_008168, NM_177330	118	125	13588	3.68488	1	0.520338	78.4568
GOTERM_BP_FAT	muscle cell development	3	2	0.0969724	NM_009606, NM_001081023, NM_009891	118	61	13588	5.66324	1	0.532238	79.8144
GOTERM_BP_FAT	regulation of hormone levels	4	2.66667	0.0983634	NM_021491, NM_177788, NM_177330, NM_001025584	118	128	13588	3.59852	1	0.534784	80.2967
GOTERM_BP_FAT	acrosome reaction	2	1.33333	0.0986089	NM_018800, NM_178872	118	12	13588	19.1921	1	0.53295	80.3807
GOTERM_BP_FAT	dorsal spinal cord development	2	1.33333	0.0986089	NM_001001796, NM_008178	118	12	13588	19.1921	1	0.53295	80.3807
GOTERM_CC_FAT	synapse	13	8.66667	1.18318e-05	NM_018800, NM_008691, NM_008077, NM_008078, NM_175631, NM_007664, NM_145129, NM_172910, NM_008166, NM_021286, NM_008168, NM_020253, NM_001081141	104	319	12504	4.89969	0.00173777	0.00173777	0.0140788
GOTERM_CC_FAT	plasma membrane	44	29.3333	2.18471e-05	NM_018800, NM_010195, NM_031396, NM_008078, NM_175631, NM_019982, NM_008512, NM_001081023, NM_001033409, NM_177330, NM_007766, NM_148931, NM_033592, NM_001042726, NM_145129, NM_001112739, NM_011867, NM_201371, NM_178717, NM_178406, NM_008166, NM_008168, NM_001081141, NM_009782, NM_177671, NM_008353, NM_008308, NM_008420, NM_199223, NM_011326, NM_133849, NM_174988, NM_010109, NM_020333, NM_199058,…	104	2906	12504	1.82042	0.00320641	0.00160449	0.0259948
GOTERM_CC_FAT	neuron projection	11	7.33333	3.31748e-05	NM_007765, NM_008691, NM_010910, NM_008077, NM_012014, NM_008078, NM_008168, NM_021286, NM_177330, NM_020333, NM_001081141	104	245	12504	5.39812	0.0048649	0.00162427	0.0394706
GOTERM_CC_FAT	intrinsic to membrane	68	45.3333	0.000202537	NM_018800, NM_001081327, NM_019982, NM_023824, NM_029932, NM_199251, NM_029881, NM_001003829, NM_007766, NM_033592, NM_148931, NM_001042726, NM_145129, NM_011867, NM_029530, NM_178406, NM_007529, NM_173446, NM_001081141, NM_009782, NM_021491, NM_177671, NM_173403, NM_199223, NM_133849, NM_174988, NM_153559, NM_010109, NM_172492, NM_199058, NM_001025584, NM_007664, NM_001036684, NM_012014, NM_0010…	104	5914	12504	1.38243	0.0293371	0.00741637	0.240752
GOTERM_CC_FAT	neurofilament	3	2	0.000661215	NM_008691, NM_010910, NM_010904	104	5	12504	72.1385	0.0926534	0.0192583	0.784011
GOTERM_CC_FAT	plasma membrane part	26	17.3333	0.00136943	NM_018800, NM_008078, NM_175631, NM_008512, NM_001081023, NM_033592, NM_148931, NM_001042726, NM_001112739, NM_145129, NM_011867, NM_201371, NM_008166, NM_008168, NM_001081141, NM_009782, NM_177671, NM_008353, NM_008420, NM_199223, NM_011326, NM_007664, NM_001036684, NM_029357, NM_172910, NM_021286	104	1633	12504	1.91427	0.18245	0.0330166	1.6175
GOTERM_CC_FAT	cell junction	12	8	0.00166198	NM_018800, NM_145129, NM_029357, NM_172910, NM_008078, NM_175631, NM_008166, NM_008168, NM_021286, NM_033592, NM_001081141, NM_007664	104	470	12504	3.06972	0.216915	0.0343275	1.95992
GOTERM_CC_FAT	neurofilament cytoskeleton	3	2	0.00182172	NM_008691, NM_010910, NM_010904	104	8	12504	45.0865	0.235121	0.0329496	2.14644
GOTERM_CC_FAT	synapse part	8	5.33333	0.00182693	NM_018800, NM_145129, NM_172910, NM_008078, NM_008166, NM_008168, NM_020253, NM_001081141	104	212	12504	4.53701	0.235707	0.0294255	2.15251
GOTERM_CC_FAT	integral to membrane	63	42	0.00204651	NM_018800, NM_001081327, NM_019982, NM_023824, NM_029932, NM_199251, NM_029881, NM_001003829, NM_007766, NM_033592, NM_148931, NM_001042726, NM_145129, NM_011867, NM_029530, NM_178406, NM_007529, NM_173446, NM_001081141, NM_009782, NM_021491, NM_177671, NM_173403, NM_133849, NM_174988, NM_153559, NM_172492, NM_199058, NM_001025584, NM_007664, NM_001036684, NM_001045533, NM_020253, NM_178743, NM_0…	104	5709	12504	1.32677	0.260029	0.0296656	2.40835
GOTERM_CC_FAT	cell projection	13	8.66667	0.00267187	NM_008691, NM_008077, NM_008078, NM_020333, NM_177330, NM_007664, NM_001036684, NM_007765, NM_010910, NM_012014, NM_021286, NM_008168, NM_001081141	104	575	12504	2.71826	0.325167	0.035122	3.13361
GOTERM_CC_FAT	cation channel complex	5	3.33333	0.00779638	NM_009782, NM_001112739, NM_008420, NM_011326, NM_001081023	104	95	12504	6.32794	0.68354	0.0914269	8.89339
GOTERM_CC_FAT	ion channel complex	6	4	0.00981236	NM_009782, NM_001112739, NM_145129, NM_008420, NM_011326, NM_001081023	104	158	12504	4.56573	0.765322	0.105511	11.072
GOTERM_CC_FAT	postsynaptic membrane	5	3.33333	0.0202227	NM_145129, NM_172910, NM_008166, NM_008168, NM_001081141	104	126	12504	4.77106	0.950372	0.193067	21.5819
GOTERM_CC_FAT	intrinsic to plasma membrane	10	6.66667	0.0381225	NM_001112739, NM_145129, NM_177671, NM_029357, NM_008420, NM_199223, NM_008168, NM_148931, NM_033592, NM_001042726	104	552	12504	2.17809	0.996699	0.316759	37.031
GOTERM_CC_FAT	cell fraction	10	6.66667	0.0569403	NM_009906, NM_001036684, NM_008512, NM_011326, NM_008168, NM_001003829, NM_007766, NM_001110202, NM_020605, NM_033592	104	596	12504	2.01729	0.999819	0.416449	50.2242
GOTERM_CC_FAT	axon	4	2.66667	0.0583069	NM_008691, NM_010910, NM_008077, NM_008078	104	107	12504	4.49461	0.999854	0.40517	51.0757
GOTERM_CC_FAT	membrane fraction	9	6	0.0592486	NM_001036684, NM_008512, NM_011326, NM_008168, NM_001003829, NM_007766, NM_001110202, NM_020605, NM_033592	104	510	12504	2.12172	0.999874	0.392735	51.6548
GOTERM_CC_FAT	dendrite	4	2.66667	0.0623091	NM_007765, NM_008168, NM_021286, NM_020333	104	110	12504	4.37203	0.999922	0.392103	53.4936
GOTERM_CC_FAT	insoluble fraction	9	6	0.0695686	NM_001036684, NM_008512, NM_011326, NM_008168, NM_001003829, NM_007766, NM_001110202, NM_020605, NM_033592	104	528	12504	2.04939	0.999975	0.411387	57.6019
GOTERM_CC_FAT	integral to plasma membrane	9	6	0.0713903	NM_001112739, NM_145129, NM_177671, NM_029357, NM_008420, NM_008168, NM_148931, NM_033592, NM_001042726	104	531	12504	2.03781	0.999981	0.404568	58.5793
GOTERM_CC_FAT	cell soma	4	2.66667	0.0721295	NM_009782, NM_001036684, NM_007765, NM_009891	104	117	12504	4.11045	0.999983	0.393604	58.9699
GOTERM_CC_FAT	anchored to membrane	5	3.33333	0.0915169	NM_021374, NM_012014, NM_008078, NM_199223, NM_010109	104	207	12504	2.90412	0.999999	0.45851	68.0865
GOTERM_MF_FAT	transcription regulator activity	29	19.3333	9.44927e-07	NM_080641, NM_008262, NM_015739, NM_153154, NM_008499, NM_008718, NM_152993, NM_019446, NM_008178, NM_011021, NM_194268, NM_178245, NM_152229, NM_138945, NM_001005477, NM_009719, NM_008814, NM_008237, NM_010895, NM_010894, NM_008236, NM_172446, NM_001039653, NM_001001796, NM_011384, NM_010712, NM_013665, NM_008782, NM_020287	116	1206	13288	2.75456	0.000220144	0.000220144	0.00121394
GOTERM_MF_FAT	sequence-specific DNA binding	19	12.6667	1.27198e-06	NM_194268, NM_178245, NM_138945, NM_152229, NM_001005477, NM_008814, NM_008262, NM_009233, NM_015739, NM_010894, NM_008499, NM_019446, NM_001039653, NM_011384, NM_001001796, NM_008178, NM_013665, NM_010712, NM_011021	116	556	13288	3.91454	0.000296327	0.000148174	0.00163409
GOTERM_MF_FAT	transcription factor activity	20	13.3333	3.49658e-05	NM_194268, NM_178245, NM_138945, NM_152229, NM_001005477, NM_009719, NM_008814, NM_008262, NM_015739, NM_153154, NM_008499, NM_019446, NM_001039653, NM_011384, NM_001001796, NM_008178, NM_013665, NM_010712, NM_011021, NM_008782	116	776	13288	2.95236	0.00811407	0.00271204	0.044911
GOTERM_MF_FAT	DNA binding	32	21.3333	8.11342e-05	NM_130893, NM_080641, NM_008262, NM_015739, NM_153154, NM_008499, NM_152993, NM_008718, NM_019446, NM_008178, NM_020596, NM_011021, NM_026741, NM_194268, NM_178245, NM_152229, NM_138945, NM_001005477, NM_009719, NM_008814, NM_009233, NM_008237, NM_010895, NM_008236, NM_010894, NM_001039653, NM_001001796, NM_011384, NM_010712, NM_013665, NM_020287, NM_008782	116	1781	13288	2.0582	0.0187275	0.00471511	0.104183
GOTERM_MF_FAT	gated channel activity	9	6	0.00304149	NM_009782, NM_001112739, NM_145129, NM_008420, NM_011326, NM_001081023, NM_008166, NM_008168, NM_001025584	116	281	13288	3.66892	0.508232	0.132335	3.83776
GOTERM_MF_FAT	ion channel activity	10	6.66667	0.00327983	NM_009782, NM_001112739, NM_145129, NM_008420, NM_011326, NM_001081023, NM_008166, NM_199251, NM_008168, NM_001025584	116	349	13288	3.28228	0.534878	0.119773	4.13268
GOTERM_MF_FAT	metal ion transmembrane transporter activity	9	6	0.00368323	NM_009782, NM_001036684, NM_001112739, NM_145129, NM_008420, NM_011326, NM_001081023, NM_199251, NM_001025584	116	290	13288	3.55505	0.576744	0.115582	4.62995
GOTERM_MF_FAT	substrate specific channel activity	10	6.66667	0.0040215	NM_009782, NM_001112739, NM_145129, NM_008420, NM_011326, NM_001081023, NM_008166, NM_199251, NM_008168, NM_001025584	116	360	13288	3.18199	0.608941	0.110737	5.04509
GOTERM_MF_FAT	channel activity	10	6.66667	0.00439936	NM_009782, NM_001112739, NM_145129, NM_008420, NM_011326, NM_001081023, NM_008166, NM_199251, NM_008168, NM_001025584	116	365	13288	3.1384	0.642032	0.107872	5.50687
GOTERM_MF_FAT	passive transmembrane transporter activity	10	6.66667	0.00439936	NM_009782, NM_001112739, NM_145129, NM_008420, NM_011326, NM_001081023, NM_008166, NM_199251, NM_008168, NM_001025584	116	365	13288	3.1384	0.642032	0.107872	5.50687
GOTERM_MF_FAT	cation channel activity	8	5.33333	0.0057587	NM_009782, NM_001112739, NM_145129, NM_008420, NM_011326, NM_001081023, NM_199251, NM_001025584	116	248	13288	3.69522	0.739631	0.125904	7.15098
GOTERM_MF_FAT	ligand-gated ion channel activity	5	3.33333	0.0134532	NM_145129, NM_011326, NM_008166, NM_008168, NM_001025584	116	106	13288	5.40338	0.957399	0.249411	15.9708
GOTERM_MF_FAT	ligand-gated channel activity	5	3.33333	0.0134532	NM_145129, NM_011326, NM_008166, NM_008168, NM_001025584	116	106	13288	5.40338	0.957399	0.249411	15.9708
GOTERM_MF_FAT	glutamate decarboxylase activity	2	1.33333	0.0172346	NM_008077, NM_008078	116	2	13288	114.552	0.982589	0.286488	20.0159
GOTERM_MF_FAT	voltage-gated cation channel activity	5	3.33333	0.0250294	NM_009782, NM_001112739, NM_008420, NM_001081023, NM_001025584	116	128	13288	4.47468	0.997277	0.365117	27.7938
GOTERM_MF_FAT	calcium ion binding	14	9.33333	0.0294598	NM_018800, NM_009782, NM_008970, NM_008512, NM_001081023, NM_174988, NM_007766, NM_033592, NM_001042726, NM_007664, NM_001036684, NM_029357, NM_016789, NM_016743	116	840	13288	1.9092	0.999058	0.39205	31.8974
GOTERM_MF_FAT	alkali metal ion binding	6	4	0.0332848	NM_001112739, NM_173403, NM_008420, NM_011326, NM_020333, NM_001025584	116	206	13288	3.33646	0.999625	0.408932	35.2661
GOTERM_MF_FAT	glutamate receptor activity	3	2	0.0426394	NM_008166, NM_008168, NM_001081141	116	38	13288	9.04356	0.999961	0.469833	42.8681
GOTERM_MF_FAT	voltage-gated channel activity	5	3.33333	0.0698308	NM_009782, NM_001112739, NM_008420, NM_001081023, NM_001025584	116	179	13288	3.19977	1	0.629222	60.5436
GOTERM_MF_FAT	voltage-gated ion channel activity	5	3.33333	0.0698308	NM_009782, NM_001112739, NM_008420, NM_001081023, NM_001025584	116	179	13288	3.19977	1	0.629222	60.5436
GOTERM_MF_FAT	potassium ion binding	4	2.66667	0.0826175	NM_001112739, NM_008420, NM_020333, NM_001025584	116	118	13288	3.88311	1	0.672481	66.9716
GOTERM_MF_FAT	protein-hormone receptor activity	2	1.33333	0.0832775	NM_010195, NM_001033409	116	10	13288	22.9103	1	0.655716	67.2756
GOTERM_MF_FAT	sulfate transmembrane transporter activity	2	1.33333	0.0912172	NM_011867, NM_178743	116	11	13288	20.8276	1	0.671859	70.7356
GOTERM_MF_FAT	secondary active sulfate transmembrane transporter activity	2	1.33333	0.0912172	NM_011867, NM_178743	116	11	13288	20.8276	1	0.671859	70.7356
GOTERM_MF_FAT	protein kinase activator activity	2	1.33333	0.0990887	NM_009872, NM_001033263	116	12	13288	19.092	1	0.685814	73.8301
INTERPRO	IPR017970:Homeobox, conserved site	16	10.6667	2.97557e-10	NM_194268, NM_178245, NM_138945, NM_001005477, NM_008814, NM_008262, NM_015739, NM_008499, NM_001039653, NM_019446, NM_011384, NM_001001796, NM_008178, NM_013665, NM_010712, NM_011021	143	222	17763	8.95256	9.16475e-08	9.16475e-08	3.99221e-07
INTERPRO	IPR001356:Homeobox	16	10.6667	1.92186e-09	NM_194268, NM_178245, NM_138945, NM_001005477, NM_008814, NM_008262, NM_015739, NM_008499, NM_001039653, NM_019446, NM_011384, NM_001001796, NM_008178, NM_013665, NM_010712, NM_011021	143	254	17763	7.82468	5.91932e-07	2.95966e-07	2.57849e-06
INTERPRO	IPR012287:Homeodomain-related	16	10.6667	2.50965e-09	NM_194268, NM_178245, NM_138945, NM_001005477, NM_008814, NM_008262, NM_015739, NM_008499, NM_001039653, NM_019446, NM_011384, NM_001001796, NM_008178, NM_013665, NM_010712, NM_011021	143	259	17763	7.67362	7.72973e-07	2.57658e-07	3.36711e-06
INTERPRO	IPR001092:Basic helix-loop-helix dimerisation region bHLH	8	5.33333	3.05616e-05	NM_008718, NM_152993, NM_009719, NM_080641, NM_008237, NM_010895, NM_010894, NM_008236	143	111	17763	8.95256	0.00936896	0.00235051	0.0409956
INTERPRO	IPR002126:Cadherin	6	4	0.00136143	NM_029357, NM_174988, NM_007766, NM_033592, NM_007664, NM_001042726	143	102	17763	7.30687	0.342694	0.0804963	1.81122
INTERPRO	IPR011598:Helix-loop-helix DNA-binding	5	3.33333	0.0048053	NM_009719, NM_080641, NM_008237, NM_010895, NM_010894	143	85	17763	7.30687	0.77318	0.219068	6.25824
INTERPRO	IPR003654:Paired-like homeodomain protein, OAR	3	2	0.00542221	NM_001001796, NM_013665, NM_011021	143	14	17763	26.6179	0.812614	0.212763	7.03487
INTERPRO	IPR013164:Cadherin, N-terminal	4	2.66667	0.00704499	NM_029357, NM_007766, NM_033592, NM_001042726	143	49	17763	10.1401	0.88668	0.238292	9.04948
INTERPRO	IPR003961:Fibronectin, type III	6	4	0.018739	NM_177671, NM_008353, NM_019514, NM_183141, NM_001110202, NM_178872	143	191	17763	3.9021	0.997051	0.476581	22.4153
INTERPRO	IPR003591:Leucine-rich repeat, typical subtype	5	3.33333	0.0199907	NM_010195, NM_199223, NM_031178, NM_001033409, NM_172492	143	129	17763	4.8146	0.99801	0.463103	23.7326
INTERPRO	IPR001611:Leucine-rich repeat	6	4	0.0232145	NM_010195, NM_199223, NM_031178, NM_001033409, NM_172492, NM_183141	143	202	17763	3.68961	0.999279	0.481942	27.0308
INTERPRO	IPR013320:Concanavalin A-like lectin/glucanase, subgroup	4	2.66667	0.023806	NM_025622, NM_016789, NM_020253, NM_016743	143	77	17763	6.45282	0.999401	0.461201	27.6214
INTERPRO	IPR016637:Transcription factor, basic helix-loop-helix, NeuroD	2	1.33333	0.0315978	NM_010895, NM_010894	143	4	17763	62.1084	0.999949	0.532665	34.9997
INTERPRO	IPR014890:c-SKI Smad4 binding	2	1.33333	0.0315978	NM_001109743, NM_172446	143	4	17763	62.1084	0.999949	0.532665	34.9997
INTERPRO	IPR017191:Junctophilin	2	1.33333	0.0315978	NM_001003829, NM_020605	143	4	17763	62.1084	0.999949	0.532665	34.9997
INTERPRO	IPR000372:Leucine-rich repeat, cysteine-rich flanking region, N-terminal	4	2.66667	0.0385454	NM_010195, NM_199223, NM_001033409, NM_172492	143	93	17763	5.34266	0.999994	0.578853	40.9851
INTERPRO	IPR002131:Glycoprotein hormone receptor	2	1.33333	0.0470229	NM_010195, NM_001033409	143	6	17763	41.4056	1	0.628043	47.5969
INTERPRO	IPR014873:Voltage-dependent calcium channel, alpha-1 subunit, IQ domain	2	1.33333	0.0546437	NM_009782, NM_001081023	143	7	17763	35.4905	1	0.660989	52.9485
INTERPRO	IPR006821:Intermediate filament, DNA-binding region	2	1.33333	0.0546437	NM_008691, NM_010910	143	7	17763	35.4905	1	0.660989	52.9485
INTERPRO	IPR003380:Transforming protein Ski	2	1.33333	0.0546437	NM_001109743, NM_172446	143	7	17763	35.4905	1	0.660989	52.9485
INTERPRO	IPR003350:Homeodomain protein CUT	2	1.33333	0.0546437	NM_194268, NM_008262	143	7	17763	35.4905	1	0.660989	52.9485
INTERPRO	IPR001828:Extracellular ligand-binding receptor	3	2	0.0563698	NM_008166, NM_008168, NM_001081141	143	48	17763	7.76355	1	0.650483	54.0881
INTERPRO	IPR005821:Ion transport	4	2.66667	0.0594976	NM_009782, NM_001112739, NM_008420, NM_001081023	143	111	17763	4.47628	1	0.649927	56.0884
INTERPRO	IPR002077:Voltage-dependent calcium channel, alpha-1 subunit	2	1.33333	0.062204	NM_009782, NM_001081023	143	8	17763	31.0542	1	0.646929	57.7538
INTERPRO	IPR002129:Pyridoxal phosphate-dependent decarboxylase	2	1.33333	0.062204	NM_008077, NM_008078	143	8	17763	31.0542	1	0.646929	57.7538
INTERPRO	IPR000436:Sushi/SCR/CCP	3	2	0.0671269	NM_019982, NM_007529, NM_021286	143	53	17763	7.03114	1	0.657021	60.6341
INTERPRO	IPR016060:Complement control module	3	2	0.0693543	NM_019982, NM_007529, NM_021286	143	54	17763	6.90093	1	0.651525	61.8766
INTERPRO	IPR002645:Sulphate transporter/antisigma-factor antagonist STAS	2	1.33333	0.077145	NM_011867, NM_178743	143	10	17763	24.8434	1	0.675011	65.9428
INTERPRO	IPR018045:Sulphate anion transporter, conserved site	2	1.33333	0.077145	NM_011867, NM_178743	143	10	17763	24.8434	1	0.675011	65.9428
INTERPRO	IPR017903:COS domain	2	1.33333	0.0845266	NM_001110202, NM_178872	143	11	17763	22.5849	1	0.693531	69.4216
INTERPRO	IPR011547:Sulphate transporter	2	1.33333	0.0845266	NM_011867, NM_178743	143	11	17763	22.5849	1	0.693531	69.4216
INTERPRO	IPR010919:SAND-like	2	1.33333	0.0845266	NM_001109743, NM_172446	143	11	17763	22.5849	1	0.693531	69.4216
INTERPRO	IPR003650:Orange	2	1.33333	0.0918495	NM_008237, NM_008236	143	12	17763	20.7028	1	0.709581	72.5452
KEGG_PATHWAY	mmu04950:Maturity onset diabetes of the young	4	2.66667	0.000534122	NM_009719, NM_008814, NM_008262, NM_010894	37	26	5738	23.8586	0.0190497	0.0190497	0.475392
KEGG_PATHWAY	mmu04080:Neuroactive ligand-receptor interaction	6	4	0.0219261	NM_008308, NM_133849, NM_008166, NM_008168, NM_177330, NM_001081141	37	260	5738	3.57879	0.549826	0.32905	17.9417
KEGG_PATHWAY	mmu05014:Amyotrophic lateral sclerosis (ALS)	3	2	0.0492432	NM_008691, NM_010910, NM_010904	37	57	5738	8.16216	0.837632	0.454451	36.2625
KEGG_PATHWAY	mmu00430:Taurine and hypotaurine metabolism	2	1.33333	0.0610442	NM_008077, NM_008078	37	10	5738	31.0162	0.896432	0.432708	42.9817
PIR_SUPERFAMILY	PIRSF001333:glutamate decarboxylase	2	1.33333	0.0306211	NM_008077, NM_008078	64	4	8136	63.5625	0.902945	0.902945	27.8479
PIR_SUPERFAMILY	PIRSF037387:Junctophilin	2	1.33333	0.0306211	NM_001003829, NM_020605	64	4	8136	63.5625	0.902945	0.902945	27.8479
PIR_SUPERFAMILY	PIRSF015618:bHLH_NeuroD	2	1.33333	0.0306211	NM_010895, NM_010894	64	4	8136	63.5625	0.902945	0.902945	27.8479
PIR_SUPERFAMILY	PIRSF005657:voltage-gated calcium channel	2	1.33333	0.0529796	NM_009782, NM_001081023	64	7	8136	36.3214	0.983136	0.87014	43.5206
SMART	SM00389:HOX	16	10.6667	2.17278e-08	NM_194268, NM_178245, NM_138945, NM_001005477, NM_008814, NM_008262, NM_015739, NM_008499, NM_001039653, NM_019446, NM_011384, NM_001001796, NM_008178, NM_013665, NM_010712, NM_011021	91	254	9131	6.32067	1.71649e-06	1.71649e-06	2.30416e-05
SMART	SM00353:HLH	8	5.33333	0.000105675	NM_008718, NM_152993, NM_009719, NM_080641, NM_008237, NM_010895, NM_010894, NM_008236	91	111	9131	7.23176	0.00831399	0.00416567	0.112008
SMART	SM00112:CA	6	4	0.00327078	NM_029357, NM_174988, NM_007766, NM_033592, NM_007664, NM_001042726	91	102	9131	5.90239	0.228034	0.082655	3.41458
SMART	SM00369:LRR_TYP	5	3.33333	0.0383096	NM_010195, NM_199223, NM_031178, NM_001033409, NM_172492	91	129	9131	3.88917	0.954314	0.537676	33.9162
SMART	SM00060:FN3	6	4	0.0400825	NM_177671, NM_008353, NM_019514, NM_183141, NM_001110202, NM_178872	91	191	9131	3.15206	0.960511	0.476043	35.1967
SMART	SM00013:LRRNT	4	2.66667	0.0637866	NM_010195, NM_199223, NM_001033409, NM_172492	91	93	9131	4.31573	0.994522	0.580142	50.2904
SMART	SM00032:CCP	3	2	0.0958901	NM_019982, NM_007529, NM_021286	91	53	9131	5.67966	0.999652	0.679428	65.6647
SP_PIR_KEYWORDS	Homeobox	16	10.6667	3.18667e-09	NM_194268, NM_178245, NM_138945, NM_001005477, NM_008814, NM_008262, NM_015739, NM_008499, NM_001039653, NM_019446, NM_011384, NM_001001796, NM_008178, NM_013665, NM_010712, NM_011021	144	263	17854	7.54288	5.38546e-07	5.38546e-07	3.88381e-06
SP_PIR_KEYWORDS	dna-binding	32	21.3333	1.74976e-07	NM_130893, NM_080641, NM_008262, NM_015739, NM_153154, NM_008499, NM_152993, NM_008718, NM_019446, NM_008178, NM_020596, NM_011021, NM_026741, NM_194268, NM_178245, NM_152229, NM_138945, NM_001005477, NM_009719, NM_008814, NM_009233, NM_008237, NM_010895, NM_008236, NM_010894, NM_001039653, NM_001001796, NM_011384, NM_010712, NM_013665, NM_020287, NM_008782	144	1404	17854	2.82589	2.95705e-05	1.47854e-05	0.000213255
SP_PIR_KEYWORDS	glycoprotein	55	36.6667	8.35934e-07	NM_008381, NM_001081327, NM_019982, NM_029881, NM_007766, NM_148931, NM_145129, NM_029530, NM_007529, NM_178929, NM_173446, NM_001081141, NM_009782, NM_009906, NM_177671, NM_173403, NM_199223, NM_133849, NM_174988, NM_153559, NM_010109, NM_172492, NM_001044380, NM_199058, NM_007664, NM_008744, NM_016789, NM_016743, NM_008782, NM_010195, NM_008691, NM_175631, NM_008512, NM_001081023, NM_001033409,…	144	3600	17854	1.89423	0.000141263	4.70899e-05	0.00101881
SP_PIR_KEYWORDS	transcription regulation	32	21.3333	1.41368e-06	NM_130893, NM_080641, NM_008262, NM_015739, NM_153154, NM_008499, NM_152993, NM_008718, NM_019446, NM_008178, NM_020596, NM_011021, NM_026741, NM_194268, NM_178245, NM_152229, NM_138945, NM_001005477, NM_009719, NM_008814, NM_009233, NM_008237, NM_010895, NM_008236, NM_010894, NM_001109743, NM_172446, NM_001039653, NM_001001796, NM_010712, NM_020287, NM_008782	144	1546	17854	2.56634	0.000238883	5.97262e-05	0.00172293
SP_PIR_KEYWORDS	cell membrane	33	22	4.19436e-06	NM_010195, NM_031396, NM_008078, NM_019982, NM_008512, NM_001033409, NM_177330, NM_007766, NM_033592, NM_001042726, NM_145129, NM_201371, NM_178717, NM_178406, NM_008166, NM_008168, NM_001081141, NM_008308, NM_199223, NM_011326, NM_133849, NM_174988, NM_010109, NM_199058, NM_020333, NM_020605, NM_007664, NM_001036684, NM_029357, NM_172910, NM_012014, NM_021286, NM_178743	144	1713	17854	2.38852	0.000708598	0.00014176	0.00511184
SP_PIR_KEYWORDS	membrane	69	46	1.96637e-05	NM_018800, NM_001081327, NM_019982, NM_023824, NM_029932, NM_199251, NM_029881, NM_001003829, NM_007766, NM_033592, NM_148931, NM_001042726, NM_145129, NM_011867, NM_201371, NM_029530, NM_178406, NM_007529, NM_173446, NM_001081141, NM_009782, NM_021491, NM_177671, NM_173403, NM_199223, NM_133849, NM_174988, NM_153559, NM_010109, NM_172492, NM_199058, NM_001025584, NM_007664, NM_001036684, NM_0120…	144	5507	17854	1.55348	0.00331768	0.000553712	0.0239628
SP_PIR_KEYWORDS	Transcription	31	20.6667	5.68571e-05	NM_130893, NM_080641, NM_008262, NM_015739, NM_153154, NM_008499, NM_152993, NM_008718, NM_019446, NM_008178, NM_020596, NM_011021, NM_026741, NM_194268, NM_178245, NM_152229, NM_001005477, NM_009719, NM_008814, NM_009233, NM_008237, NM_010895, NM_010894, NM_008236, NM_001109743, NM_172446, NM_001039653, NM_001001796, NM_010712, NM_020287, NM_008782	144	1769	17854	2.17274	0.0095631	0.00137179	0.0692735
SP_PIR_KEYWORDS	ion transport	15	10	0.000119645	NM_009782, NM_173403, NM_031396, NM_008420, NM_011326, NM_199251, NM_001081023, NM_020333, NM_001025584, NM_001036684, NM_001112739, NM_145129, NM_008166, NM_008168, NM_178743	144	543	17854	3.42503	0.0200181	0.00252446	0.145722
SP_PIR_KEYWORDS	developmental protein	18	12	0.000281071	NM_021491, NM_152229, NM_008512, NM_001005477, NM_009719, NM_008814, NM_010109, NM_010895, NM_010894, NM_152993, NM_178680, NM_011384, NM_001001796, NM_008178, NM_178929, NM_013665, NM_011021, NM_008782	144	814	17854	2.74171	0.0463969	0.00526473	0.342022
SP_PIR_KEYWORDS	synapse	9	6	0.000322538	NM_018800, NM_145129, NM_172910, NM_008078, NM_175631, NM_008166, NM_008168, NM_021286, NM_001081141	144	213	17854	5.23885	0.0530583	0.00543694	0.39239
SP_PIR_KEYWORDS	transmembrane	62	41.3333	0.000453374	NM_018800, NM_001081327, NM_019982, NM_023824, NM_029932, NM_199251, NM_029881, NM_001003829, NM_007766, NM_033592, NM_148931, NM_001042726, NM_145129, NM_011867, NM_029530, NM_178406, NM_007529, NM_173446, NM_001081141, NM_009782, NM_021491, NM_177671, NM_173403, NM_133849, NM_174988, NM_153559, NM_172492, NM_199058, NM_001025584, NM_007664, NM_001036684, NM_001045533, NM_020253, NM_178743, NM_0…	144	5237	17854	1.46785	0.0737746	0.00694284	0.551159
SP_PIR_KEYWORDS	Neurotransmitter biosynthesis	3	2	0.000627052	NM_008077, NM_008078, NM_009891	144	5	17854	74.3917	0.10058	0.00879485	0.761556
SP_PIR_KEYWORDS	ionic channel	10	6.66667	0.000724491	NM_009782, NM_001112739, NM_145129, NM_008420, NM_011326, NM_001081023, NM_008166, NM_199251, NM_008168, NM_001025584	144	301	17854	4.11914	0.115279	0.00937755	0.879417
SP_PIR_KEYWORDS	activator	12	8	0.0018036	NM_194268, NM_178245, NM_152229, NM_152993, NM_001039653, NM_009719, NM_008814, NM_008178, NM_009233, NM_008262, NM_153154, NM_010894	144	484	17854	3.07404	0.262938	0.021556	2.17613
SP_PIR_KEYWORDS	signal	37	24.6667	0.00584267	NM_010195, NM_008381, NM_175631, NM_019982, NM_008512, NM_001033409, NM_007766, NM_183141, NM_145129, NM_008751, NM_029530, NM_178906, NM_008166, NM_007529, NM_008168, NM_178929, NM_001081141, NM_021290, NM_009906, NM_177671, NM_008353, NM_008970, NM_199223, NM_174988, NM_153559, NM_172492, NM_010109, NM_001044380, NM_007664, NM_008744, NM_016789, NM_031178, NM_001045533, NM_019514, NM_021286, NM…	144	2970	17854	1.54461	0.628537	0.0638883	6.89268
SP_PIR_KEYWORDS	neurogenesis	6	4	0.006067	NM_009719, NM_010109, NM_010895, NM_010894, NM_011021, NM_008782	144	144	17854	5.16609	0.642438	0.0622556	7.14842
SP_PIR_KEYWORDS	nucleus	44	29.3333	0.00867984	NM_130893, NM_016889, NM_008512, NM_001024931, NM_080641, NM_008262, NM_015739, NM_153154, NM_008499, NM_152993, NM_008718, NM_019446, NM_023292, NM_008178, NM_020596, NM_011021, NM_026741, NM_194268, NM_001004147, NM_178245, NM_138945, NM_152229, NM_008970, NM_021374, NM_001005477, NM_009719, NM_010201, NM_008814, NM_009233, NM_008237, NM_133195, NM_010895, NM_008236, NM_010894, NM_001109743, NM…	144	3808	17854	1.43261	0.770831	0.0830153	10.0799
SP_PIR_KEYWORDS	postsynaptic cell membrane	5	3.33333	0.0118408	NM_145129, NM_172910, NM_008166, NM_008168, NM_001081141	144	110	17854	5.63573	0.866417	0.105808	13.5127
SP_PIR_KEYWORDS	cell junction	9	6	0.0137457	NM_018800, NM_145129, NM_172910, NM_008078, NM_175631, NM_008166, NM_008168, NM_021286, NM_001081141	144	392	17854	2.84662	0.903589	0.115836	15.5229
SP_PIR_KEYWORDS	calcium	13	8.66667	0.0145689	NM_018800, NM_009782, NM_008970, NM_008512, NM_001081023, NM_174988, NM_007766, NM_033592, NM_001042726, NM_007664, NM_001036684, NM_029357, NM_016789	144	731	17854	2.20495	0.916278	0.116631	16.3783
SP_PIR_KEYWORDS	voltage-gated channel	5	3.33333	0.0233097	NM_009782, NM_001112739, NM_008420, NM_001081023, NM_001025584	144	135	17854	4.59208	0.981426	0.172883	24.983
SP_PIR_KEYWORDS	leucine-rich repeat	7	4.66667	0.0234809	NM_010195, NM_199223, NM_031178, NM_001033409, NM_001081389, NM_172492, NM_183141	144	275	17854	3.15601	0.981968	0.166839	25.1431
SP_PIR_KEYWORDS	carboxy-lyase	2	1.33333	0.039415	NM_008077, NM_008078	144	5	17854	49.5944	0.998882	0.255823	38.7435
SP_PIR_KEYWORDS	neurotransmitter receptor	3	2	0.0407532	NM_008308, NM_008166, NM_008168	144	40	17854	9.29896	0.999116	0.253965	39.7756
SP_PIR_KEYWORDS	sushi	3	2	0.0524332	NM_019982, NM_007529, NM_021286	144	46	17854	8.08605	0.999889	0.305164	48.1286
SP_PIR_KEYWORDS	potassium transport	4	2.66667	0.0547115	NM_001112739, NM_008420, NM_020333, NM_001025584	144	107	17854	4.63499	0.999926	0.306305	49.6283
SP_PIR_KEYWORDS	potassium	4	2.66667	0.0691387	NM_001112739, NM_008420, NM_020333, NM_001025584	144	118	17854	4.20292	0.999994	0.361379	58.2381
SP_PIR_KEYWORDS	carbon-carbon lyase	2	1.33333	0.0698331	NM_008077, NM_008078	144	9	17854	27.5525	0.999995	0.353985	58.6162
SP_PIR_KEYWORDS	differentiation	8	5.33333	0.0769855	NM_178680, NM_009719, NM_010109, NM_178929, NM_010895, NM_010894, NM_011021, NM_008782	144	460	17854	2.15628	0.999999	0.373026	62.332
SP_PIR_KEYWORDS	transmembrane protein	7	4.66667	0.0773752	NM_008308, NM_009182, NM_008512, NM_008166, NM_008168, NM_001025584, NM_007664	144	370	17854	2.34568	0.999999	0.364706	62.5254
SP_PIR_KEYWORDS	transport	19	12.6667	0.0775622	NM_009782, NM_173403, NM_031396, NM_008420, NM_011326, NM_029932, NM_001081023, NM_199251, NM_178675, NM_020333, NM_148931, NM_001025584, NM_001036684, NM_001112739, NM_145129, NM_011867, NM_008166, NM_008168, NM_178743	144	1571	17854	1.49951	0.999999	0.356052	62.6179
UP_SEQ_FEATURE	DNA-binding region:Homeobox	16	10.6667	5.69915e-11	NM_194268, NM_178245, NM_138945, NM_001005477, NM_008814, NM_008262, NM_015739, NM_008499, NM_001039653, NM_019446, NM_011384, NM_001001796, NM_008178, NM_013665, NM_010712, NM_011021	142	180	16021	10.0288	3.43658e-08	3.43658e-08	8.42295e-08
UP_SEQ_FEATURE	topological domain:Cytoplasmic	47	31.3333	7.2483e-06	NM_018800, NM_010195, NM_001081327, NM_019982, NM_008512, NM_001081023, NM_029881, NM_001033409, NM_001003829, NM_177330, NM_007766, NM_183141, NM_148931, NM_145129, NM_001112739, NM_011867, NM_029530, NM_178717, NM_178406, NM_178906, NM_001081167, NM_008166, NM_008168, NM_001081141, NM_009782, NM_021491, NM_173403, NM_008353, NM_008308, NM_008420, NM_011326, NM_133849, NM_174988, NM_001077202, N…	142	2780	16021	1.90746	0.0043612	0.00218299	0.010712
UP_SEQ_FEATURE	glycosylation site:N-linked (GlcNAc...)	51	34	9.26906e-05	NM_008381, NM_001081327, NM_019982, NM_029881, NM_007766, NM_148931, NM_145129, NM_029530, NM_007529, NM_178929, NM_173446, NM_001081141, NM_009906, NM_009782, NM_177671, NM_173403, NM_199223, NM_133849, NM_174988, NM_010109, NM_153559, NM_172492, NM_001044380, NM_199058, NM_007664, NM_008744, NM_016789, NM_016743, NM_010195, NM_175631, NM_008512, NM_001081023, NM_001033409, NM_177330, NM_183141,…	142	3444	16021	1.67074	0.0543616	0.0184592	0.136903
UP_SEQ_FEATURE	topological domain:Extracellular	37	24.6667	0.000102503	NM_010195, NM_019982, NM_008512, NM_001081023, NM_029881, NM_001033409, NM_177330, NM_007766, NM_148931, NM_183141, NM_145129, NM_011867, NM_029530, NM_178717, NM_178906, NM_178406, NM_008166, NM_008168, NM_001081141, NM_009782, NM_173403, NM_177671, NM_008353, NM_008308, NM_011326, NM_133849, NM_174988, NM_172492, NM_199058, NM_001025584, NM_007664, NM_001036684, NM_178726, NM_031178, NM_019514,…	142	2174	16021	1.92019	0.0599408	0.0153343	0.151386
UP_SEQ_FEATURE	domain:Helix-loop-helix motif	7	4.66667	0.000402319	NM_008718, NM_009719, NM_080641, NM_008237, NM_010895, NM_010894, NM_008236	142	109	16021	7.24557	0.215452	0.0473707	0.592955
UP_SEQ_FEATURE	compositionally biased region:Poly-Gly	9	6	0.00056152	NM_178717, NM_008814, NM_001001160, NM_009233, NM_013665, NM_199058, NM_183141, NM_173446, NM_010895	142	211	16021	4.8124	0.287298	0.054885	0.826686
UP_SEQ_FEATURE	transmembrane region	55	36.6667	0.000627025	NM_018800, NM_001081327, NM_019982, NM_023824, NM_029932, NM_029881, NM_001003829, NM_007766, NM_148931, NM_145129, NM_011867, NM_029530, NM_178406, NM_173446, NM_001081141, NM_009782, NM_021491, NM_177671, NM_173403, NM_133849, NM_174988, NM_153559, NM_172492, NM_199058, NM_001025584, NM_007664, NM_001036684, NM_001045533, NM_178743, NM_010195, NM_031396, NM_008512, NM_001081023, NM_001033409, N…	142	4113	16021	1.50871	0.314917	0.052597	0.922708
UP_SEQ_FEATURE	region of interest:Coil 2A	3	2	0.00112724	NM_008691, NM_010910, NM_010904	142	6	16021	56.412	0.49344	0.0815006	1.65311
UP_SEQ_FEATURE	region of interest:Coil 2B	3	2	0.00112724	NM_008691, NM_010910, NM_010904	142	6	16021	56.412	0.49344	0.0815006	1.65311
UP_SEQ_FEATURE	DNA-binding region:Basic motif	7	4.66667	0.00242422	NM_008718, NM_009719, NM_080641, NM_008237, NM_010895, NM_010894, NM_008236	142	154	16021	5.12836	0.768593	0.150086	3.5236
UP_SEQ_FEATURE	compositionally biased region:Poly-Ala	9	6	0.00288928	NM_194268, NM_178717, NM_133849, NM_001005477, NM_008178, NM_001001160, NM_009233, NM_199058, NM_011021	142	273	16021	3.71947	0.825313	0.160103	4.18619
UP_SEQ_FEATURE	region of interest:Linker 2	3	2	0.00479094	NM_008691, NM_010910, NM_010904	142	12	16021	28.206	0.94475	0.231459	6.85167
UP_SEQ_FEATURE	domain:Fibronectin type-III	4	2.66667	0.0102114	NM_019514, NM_183141, NM_001110202, NM_178872	142	51	16021	8.84894	0.997948	0.402953	14.0748
UP_SEQ_FEATURE	compositionally biased region:His-rich	4	2.66667	0.018045	NM_194268, NM_001109743, NM_178245, NM_001005477	142	63	16021	7.16342	0.999983	0.570294	23.5955
UP_SEQ_FEATURE	repeat:LRR 3	7	4.66667	0.0213582	NM_010195, NM_199223, NM_031178, NM_001033409, NM_001081389, NM_172492, NM_183141	142	245	16021	3.22354	0.999998	0.605405	27.3182
UP_SEQ_FEATURE	signal peptide	37	24.6667	0.0231717	NM_010195, NM_008381, NM_175631, NM_019982, NM_008512, NM_001033409, NM_007766, NM_183141, NM_145129, NM_008751, NM_029530, NM_178906, NM_008166, NM_007529, NM_008168, NM_178929, NM_001081141, NM_021290, NM_009906, NM_177671, NM_008353, NM_008970, NM_199223, NM_174988, NM_153559, NM_172492, NM_010109, NM_001044380, NM_007664, NM_008744, NM_016789, NM_031178, NM_001045533, NM_019514, NM_021286, NM…	142	2963	16021	1.40887	0.999999	0.610334	29.2836
UP_SEQ_FEATURE	DNA-binding region:CUT	2	1.33333	0.0261728	NM_194268, NM_008262	142	3	16021	75.216	1	0.631946	32.4274
UP_SEQ_FEATURE	repeat:LRR 2	7	4.66667	0.0303403	NM_010195, NM_199223, NM_031178, NM_001033409, NM_001081389, NM_172492, NM_183141	142	266	16021	2.96905	1	0.664741	36.5776
UP_SEQ_FEATURE	repeat:LRR 1	7	4.66667	0.0303403	NM_010195, NM_199223, NM_031178, NM_001033409, NM_001081389, NM_172492, NM_183141	142	266	16021	2.96905	1	0.664741	36.5776
UP_SEQ_FEATURE	repeat:LRR 5	6	4	0.0337585	NM_010195, NM_199223, NM_031178, NM_001033409, NM_172492, NM_183141	142	203	16021	3.3347	1	0.683503	39.8028
UP_SEQ_FEATURE	metal ion-binding site:Calcium 1; via carbonyl oxygen	3	2	0.0339885	NM_018800, NM_016789, NM_008512	142	33	16021	10.2567	1	0.666278	40.0142
UP_SEQ_FEATURE	compositionally biased region:Poly-Lys	5	3.33333	0.0390538	NM_009782, NM_009872, NM_001081389, NM_007766, NM_010894	142	145	16021	3.89048	1	0.699132	44.4986
UP_SEQ_FEATURE	domain:Cadherin 5	3	2	0.0419105	NM_174988, NM_007766, NM_007664	142	37	16021	9.14789	1	0.707525	46.8878
UP_SEQ_FEATURE	repeat:MORN 8	2	1.33333	0.0432423	NM_001003829, NM_020605	142	5	16021	45.1296	1	0.702286	47.9685
UP_SEQ_FEATURE	repeat:LRR 4	6	4	0.0458447	NM_010195, NM_199223, NM_031178, NM_001033409, NM_172492, NM_183141	142	221	16021	3.06309	1	0.707811	50.0215
UP_SEQ_FEATURE	compositionally biased region:Pro-rich	12	8	0.0477096	NM_026741, NM_001109743, NM_016889, NM_001045533, NM_001024931, NM_001005477, NM_021286, NM_178675, NM_015739, NM_008237, NM_001081141, NM_008236	142	707	16021	1.91497	1	0.707193	51.4459
UP_SEQ_FEATURE	repeat:LRR 16	3	2	0.0504477	NM_010195, NM_031178, NM_001033409	142	41	16021	8.25541	1	0.713084	53.4688
UP_SEQ_FEATURE	domain:Cadherin 4	3	2	0.0572232	NM_174988, NM_007766, NM_007664	142	44	16021	7.69254	1	0.745034	58.1418
UP_SEQ_FEATURE	metal ion-binding site:Calcium 1	3	2	0.0595485	NM_018800, NM_016789, NM_008512	142	45	16021	7.5216	1	0.746188	59.642
UP_SEQ_FEATURE	domain:Cadherin 3	3	2	0.0595485	NM_174988, NM_007766, NM_007664	142	45	16021	7.5216	1	0.746188	59.642
UP_SEQ_FEATURE	repeat:MORN 7	2	1.33333	0.0600146	NM_001003829, NM_020605	142	7	16021	32.2354	1	0.73628	59.9366
UP_SEQ_FEATURE	region of interest:Binding to the beta subunit	2	1.33333	0.0600146	NM_009782, NM_001081023	142	7	16021	32.2354	1	0.73628	59.9366
UP_SEQ_FEATURE	repeat:LRR 15	3	2	0.0667145	NM_010195, NM_031178, NM_001033409	142	48	16021	7.0515	1	0.762037	63.9558
UP_SEQ_FEATURE	domain:Cadherin 1	3	2	0.0667145	NM_174988, NM_007766, NM_007664	142	48	16021	7.0515	1	0.762037	63.9558
UP_SEQ_FEATURE	domain:Cadherin 2	3	2	0.0667145	NM_174988, NM_007766, NM_007664	142	48	16021	7.0515	1	0.762037	63.9558
UP_SEQ_FEATURE	repeat:MORN 5	2	1.33333	0.068291	NM_001003829, NM_020605	142	8	16021	28.206	1	0.758713	64.8453
UP_SEQ_FEATURE	repeat:MORN 6	2	1.33333	0.068291	NM_001003829, NM_020605	142	8	16021	28.206	1	0.758713	64.8453
UP_SEQ_FEATURE	site:Calcium ion selectivity and permeability	2	1.33333	0.068291	NM_009782, NM_001081023	142	8	16021	28.206	1	0.758713	64.8453
UP_SEQ_FEATURE	domain:LIM zinc-binding 2	3	2	0.0716429	NM_008499, NM_001039653, NM_010712	142	50	16021	6.76944	1	0.764492	66.6688
UP_SEQ_FEATURE	domain:LIM zinc-binding 1	3	2	0.0716429	NM_008499, NM_001039653, NM_010712	142	50	16021	6.76944	1	0.764492	66.6688
UP_SEQ_FEATURE	repeat:MORN 4	2	1.33333	0.076495	NM_001003829, NM_020605	142	9	16021	25.072	1	0.776774	69.1528
UP_SEQ_FEATURE	short sequence motif:WRPW motif	2	1.33333	0.076495	NM_008237, NM_008236	142	9	16021	25.072	1	0.776774	69.1528
UP_SEQ_FEATURE	domain:STAS	2	1.33333	0.076495	NM_011867, NM_178743	142	9	16021	25.072	1	0.776774	69.1528
UP_SEQ_FEATURE	compositionally biased region:Ala-rich	4	2.66667	0.0778225	NM_001109743, NM_001005477, NM_133195, NM_020605	142	113	16021	3.99377	1	0.772456	69.8017
UP_SEQ_FEATURE	short sequence motif:Selectivity filter	3	2	0.0792481	NM_001112739, NM_008420, NM_001025584	142	53	16021	6.38626	1	0.768762	70.4844
UP_SEQ_FEATURE	repeat:LRR 6	5	3.33333	0.0807562	NM_010195, NM_199223, NM_031178, NM_001033409, NM_172492	142	185	16021	3.0493	1	0.765597	71.1909
UP_SEQ_FEATURE	repeat:LRR 14	3	2	0.0844521	NM_010195, NM_031178, NM_001033409	142	55	16021	6.15403	1	0.771883	72.8561
UP_SEQ_FEATURE	domain:COS	2	1.33333	0.0846273	NM_001110202, NM_178872	142	10	16021	22.5648	1	0.763326	72.9328
UP_SEQ_FEATURE	metal ion-binding site:Calcium 2	3	2	0.0870922	NM_018800, NM_016789, NM_008512	142	56	16021	6.04414	1	0.764475	73.9902
UP_SEQ_FEATURE	region of interest:Linker 12	3	2	0.0951578	NM_008691, NM_010910, NM_010904	142	59	16021	5.73681	1	0.786917	77.1874
