# Supplementary material for: REST–Mediated Recruitment of Polycomb Repressor Complexes in Mammalian Cells
Source: PLoS Genet. 2012 Mar 1;8(3):e1002494. doi: 10.1371/journal.pgen.1002494 (PMC3291536; doi:10.1371/journal.pgen.1002494)
Supplement: Table S8 — List of primers used for real time quantitative PCR. Supporting material for the Materials and Methods section. (XLS) [file pgen.1002494.s016.xls]

## Sheet: Ark1
Human ChIP primers
Gene/site	Forward	Reverse	Genomic loci from Hg18 (Primer pair design within this sequence)
HOXD11	TGGTCTCTTTGCCTTGCAGTTG	TGGTATAGGGACAGCGCTTTTTC	chr2:176681482-176682453
TBX3	GCAGTGCTGAACCCAGTGGAG	GGGTGCATGGTGAGTGGAGAC	chr12:113610579-113611181
MEIS1	ATGCATTGTGTAAGACGCGACC	CCAGAATGCTAGAACCCGGAAG	chr2:66515333-66516197
MEIS2	AGTCAGCTCCTTCTGCCCAGG	CGCAAGATGAAATTTTACCGCC	chr15:35183876-35184615
PAX3	ACACTGCACCCCAATAACACAG	TCCATTTGCCTCCATTACTTCC	chr2:222856545-222857150
DLX5	CTGTGACCCCCAATCTACCACC	CAGATACAGGGCGACTAGGACG	chr7:96490880-96491655
GATA3	GACCGAGTTCTTTCTGTCCGTC	AGACTGGCTCTAACTCATTCCCC	chr10:8135175-8135975
Human mRNA primers
Gene/site	Forward	Reverse
HOXD11	GTTCCTTTCCCAACCGTCGTC	CGGAGCCAGGTTGGAAGAGTAG
TBX3	AGTCGGGAAGGCGAATGTTTC	TGGCTTTTTTATCCAGCCCAG
MEIS1	CAATTGGTTTATTAATGCCCGG	TCGGTTGGACTGGTCTATCATG
MEIS2
PAX3	AAAAGAGAGAACCCGGGCATG	CCGCGTCCTTGAGTAATTTGTC
DLX5	ACCAACCAGCCAGAGAAAGAAG	TTGGTTTGCCATTCACCATTC
GATA3	GGACGAGAAAGAGTGCCTCAAG	CGACTCCAGCTTCATGCTGTC
GAD1	CTGGACTTTCATCACCCACACC	AGAGCTCCAAGTTGAAGCCCTC
HES1	TGAAGAAAGATAGCTCGCGGC	CACTGTCATTTCCAGAATGTCCG
REST	tggaaaatgcaactatttttcaga	gaacttgagtaaggacaaagttcaca
RNF2	cggcagctgataccagagtc	tgcacagcctgagacattg
RCOR1	CAAGACGCAGTCAAGAACGGG	TGACAGATTTTGATTGGGTGACC
CALB1	gatgatggaaaaataggaattgtagag	tcttcatgaattcctcacaggac
BETA-ACTIN	cctttttgtcccccaacttga	tggctgcctccaccca
Mouse ChIP primers
Gene/site	Forward	Reverse	Genomic loci from mm9 unless otherwise indicated (Primer pair design within this sequence)
Nudt9	CGTTATTATCCAGACCGCGTG	AACCCCAAAGCCAAAACTTACAG	chr5:104474555-104476305
Calb1	GCTCCGCGCACTCTCAAA	GAGATGACTGCAGGTGGGATTC	chr4:15808437-15808458, mm8
Stag3/Gpc2	AAATAGGCAGCGTTCCAACCC	CGGACACGAGACAGAGCTAC	chr5:138720771-138722661
Gjb2	cttccagtagcgcacaggagac	ccttgaacccgaattctagatgc	chr14:57,722,774-57,724,333
Brunol6	GGCATGAGCGGGCTGAAC	GGCACTCCTAATCCTTTCCTGG	chr9:59,426,047-59,426,788
Prrxl1	GCATCCCAAATGACTTTCGAAG	GCCTCAGCTAGTGGCTTAGGG	chr14:33,409,601-33,411,530
Best2	CTTCTCGGGTCATAAATCCTGG	GGTGCGAGTAACGTTGGATCAC	chr8:87,534,839-87,535,812
Mouse mRNA primers
Gene/site	Forward	Reverse
Brunol6	CTTACCCAGCAGCCTATCCCTC	GGCTGTTGGGAAAAAGCTGTG
Prrxl1	GCCAGAGTGCAGGTTTGGTTC	TGTCTTCCTCCATTTGGCTCTTC
Best2	TGGCTTCTACGTGACTCTGGTG	CAGAGGCATGCATAGGTACTGG
Beta-Actin	cgggacctgacagactacctc	ggtggtgaagctgtagccacg
