# Supplementary material for: REST–Mediated Recruitment of Polycomb Repressor Complexes in Mammalian Cells
Source: PLoS Genet. 2012 Mar 1;8(3):e1002494. doi: 10.1371/journal.pgen.1002494 (PMC3291536; doi:10.1371/journal.pgen.1002494)
Supplement: Table S9 — Gene Ontology (GO) analysis for genes co-regulated by REST and RNF2 in NT2-D1 cells. (XLS) [file pgen.1002494.s017.xls]

## Sheet: Genes co-up-regulated
Category	Term	Count	%	PValue	Genes	List Total	Pop Hits	Pop Total	Fold Enrichment	Bonferroni	Benjamini	FDR
COG_ONTOLOGY	Transcription	5	2.60417	0.000525854	229844_AT,221289_AT,242940_X_AT,209200_AT,226725_AT,242738_S_AT,226137_AT,239309_AT	17	48	1897	11.6238	0.00315098	0.00315098	0.251417
GOTERM_BP_FAT	GO:0001501~skeletal system development	25	13.0208	7.51534e-13	236681_AT,229400_AT,214608_S_AT,207373_AT,204320_AT,232231_AT,219922_S_AT,210809_S_AT,228642_AT,204748_AT,225544_AT,205932_S_AT,214604_AT,213943_AT,232805_AT,208949_S_AT,229576_S_AT,37892_AT,238852_AT,204653_AT,207397_S_AT,212614_AT,211959_AT,221289_AT,213707_S_AT,242940_X_AT,202936_S_AT,1556499_S_AT,207147_AT,226695_AT,222802_AT,219682_S_AT,239309_AT,205289_AT,205290_S_AT	156	317	12644	6.39206	1.1949e-09	1.1949e-09	1.25746e-09
GOTERM_BP_FAT	GO:0048598~embryonic morphogenesis	22	11.4583	1.14546e-10	203394_S_AT,236681_AT,224822_AT,229400_AT,220138_AT,214608_S_AT,207373_AT,204320_AT,228642_AT,225544_AT,218468_S_AT,205932_S_AT,214604_AT,213943_AT,210762_S_AT,232805_AT,229576_S_AT,204602_AT,229103_AT,37892_AT,238852_AT,204653_AT,207397_S_AT,218469_AT,221289_AT,213707_S_AT,220102_AT,242940_X_AT,226695_AT,207147_AT,222802_AT,219682_S_AT,239309_AT	156	302	12644	5.9044	1.82127e-07	9.10637e-08	1.91663e-07
GOTERM_BP_FAT	GO:0042127~regulation of cell proliferation	32	16.6667	4.84366e-09	210139_S_AT,203394_S_AT,236681_AT,224822_AT,203065_S_AT,216598_S_AT,201236_S_AT,212195_AT,206924_AT,229844_AT,232231_AT,204748_AT,225544_AT,209644_X_AT,200920_S_AT,205932_S_AT,210762_S_AT,201010_S_AT,229576_S_AT,202484_S_AT,203140_AT,238852_AT,228176_AT,218718_AT,207397_S_AT,212097_AT,201163_S_AT,211959_AT,242455_AT,221289_AT,213707_S_AT,242940_X_AT,202936_S_AT,201009_S_AT,219257_S_AT,201162_AT,2…	156	783	12644	3.31244	7.70139e-06	2.56714e-06	8.10463e-06
GOTERM_BP_FAT	GO:0006357~regulation of transcription from RNA polymerase II promoter	30	15.625	1.03336e-08	203394_S_AT,207980_S_AT,236681_AT,228964_AT,229400_AT,220138_AT,206104_AT,209357_AT,206924_AT,229844_AT,207373_AT,232231_AT,228642_AT,213139_AT,225544_AT,205932_S_AT,213943_AT,229576_S_AT,202484_S_AT,203140_AT,209360_S_AT,206029_AT,209200_AT,204653_AT,207397_S_AT,242455_AT,220102_AT,202936_S_AT,207480_S_AT,207147_AT,210002_AT,226137_AT,242738_S_AT,205287_S_AT,219682_S_AT,205289_AT,205290_S_AT	156	717	12644	3.39127	1.64303e-05	4.1076e-06	1.72907e-05
GOTERM_BP_FAT	GO:0043009~chordate embryonic development	19	9.89583	1.00984e-07	203394_S_AT,207980_S_AT,228964_AT,224822_AT,229400_AT,220138_AT,214608_S_AT,209357_AT,201278_AT,207373_AT,204320_AT,228642_AT,225544_AT,205932_S_AT,213943_AT,210762_S_AT,232805_AT,229576_S_AT,201279_S_AT,37892_AT,238852_AT,204653_AT,210757_X_AT,1556499_S_AT,201280_S_AT,207147_AT,210002_AT,226695_AT,222802_AT,219682_S_AT	156	327	12644	4.7094	0.000160552	3.21125e-05	0.000168971
GOTERM_BP_FAT	GO:0035113~embryonic appendage morphogenesis	11	5.72917	1.02079e-07	229576_S_AT,204602_AT,238852_AT,236681_AT,229400_AT,207397_S_AT,218469_AT,207373_AT,213707_S_AT,221289_AT,242940_X_AT,225544_AT,218468_S_AT,205932_S_AT,226695_AT,214604_AT,213943_AT,219682_S_AT,239309_AT	156	87	12644	10.2479	0.000162292	2.70506e-05	0.000170803
GOTERM_BP_FAT	GO:0030326~embryonic limb morphogenesis	11	5.72917	1.02079e-07	229576_S_AT,204602_AT,238852_AT,236681_AT,229400_AT,207397_S_AT,218469_AT,207373_AT,213707_S_AT,221289_AT,242940_X_AT,225544_AT,218468_S_AT,205932_S_AT,226695_AT,214604_AT,213943_AT,219682_S_AT,239309_AT	156	87	12644	10.2479	0.000162292	2.70506e-05	0.000170803
GOTERM_BP_FAT	GO:0048705~skeletal system morphogenesis	12	6.25	1.08673e-07	232805_AT,37892_AT,238852_AT,229400_AT,204653_AT,214608_S_AT,212614_AT,207373_AT,232231_AT,204320_AT,202936_S_AT,1556499_S_AT,228642_AT,207147_AT,214604_AT,226695_AT	156	111	12644	8.7623	0.000172776	2.4684e-05	0.000181837
GOTERM_BP_FAT	GO:0009792~embryonic development ending in birth or egg hatching	19	9.89583	1.15858e-07	203394_S_AT,207980_S_AT,228964_AT,224822_AT,229400_AT,220138_AT,214608_S_AT,209357_AT,201278_AT,207373_AT,204320_AT,228642_AT,225544_AT,205932_S_AT,213943_AT,210762_S_AT,232805_AT,229576_S_AT,201279_S_AT,37892_AT,238852_AT,204653_AT,210757_X_AT,1556499_S_AT,201280_S_AT,207147_AT,210002_AT,226695_AT,222802_AT,219682_S_AT	156	330	12644	4.66659	0.000184197	2.30265e-05	0.000193859
GOTERM_BP_FAT	GO:0048568~embryonic organ development	14	7.29167	1.31217e-07	232805_AT,37892_AT,238852_AT,228964_AT,207980_S_AT,229400_AT,204653_AT,220138_AT,214608_S_AT,209357_AT,207373_AT,204320_AT,213707_S_AT,221289_AT,220102_AT,242940_X_AT,228642_AT,226695_AT,207147_AT,222802_AT,239309_AT	156	167	12644	6.79472	0.000208614	2.31815e-05	0.000219559
GOTERM_BP_FAT	GO:0051216~cartilage development	10	5.20833	2.46274e-07	232805_AT,37892_AT,238852_AT,232231_AT,204320_AT,202936_S_AT,1556499_S_AT,207147_AT,214604_AT,226695_AT,205932_S_AT,222802_AT,205290_S_AT,205289_AT	156	73	12644	11.1029	0.0003915	3.91569e-05	0.000412077
GOTERM_BP_FAT	GO:0035107~appendage morphogenesis	11	5.72917	2.88991e-07	229576_S_AT,204602_AT,238852_AT,236681_AT,229400_AT,207397_S_AT,218469_AT,207373_AT,213707_S_AT,221289_AT,242940_X_AT,225544_AT,218468_S_AT,205932_S_AT,226695_AT,214604_AT,213943_AT,219682_S_AT,239309_AT	156	97	12644	9.19138	0.00045939	4.17715e-05	0.000483552
GOTERM_BP_FAT	GO:0035108~limb morphogenesis	11	5.72917	2.88991e-07	229576_S_AT,204602_AT,238852_AT,236681_AT,229400_AT,207397_S_AT,218469_AT,207373_AT,213707_S_AT,221289_AT,242940_X_AT,225544_AT,218468_S_AT,205932_S_AT,226695_AT,214604_AT,213943_AT,219682_S_AT,239309_AT	156	97	12644	9.19138	0.00045939	4.17715e-05	0.000483552
GOTERM_BP_FAT	GO:0045892~negative regulation of transcription, DNA-dependent	19	9.89583	2.90538e-07	202484_S_AT,229576_S_AT,203140_AT,203394_S_AT,209200_AT,228964_AT,207980_S_AT,220138_AT,209357_AT,229844_AT,212614_AT,202936_S_AT,207480_S_AT,228642_AT,225544_AT,213139_AT,242738_S_AT,226137_AT,207147_AT,205932_S_AT,219682_S_AT,213943_AT,205290_S_AT,205289_AT	156	351	12644	4.38739	0.000461849	3.84956e-05	0.000486141
GOTERM_BP_FAT	GO:0007507~heart development	15	7.8125	3.45711e-07	232805_AT,229576_S_AT,37892_AT,207980_S_AT,224822_AT,206104_AT,220138_AT,209357_AT,229844_AT,204320_AT,202936_S_AT,203789_S_AT,225544_AT,209765_AT,205932_S_AT,210002_AT,219682_S_AT,222802_AT,210762_S_AT,207717_S_AT,205290_S_AT,205289_AT	156	213	12644	5.70784	0.000549529	4.22822e-05	0.000578458
GOTERM_BP_FAT	GO:0009612~response to mechanical stimulus	9	4.6875	3.67169e-07	232805_AT,37892_AT,208370_S_AT,216598_S_AT,203065_S_AT,201236_S_AT,212097_AT,204320_AT,201009_S_AT,1556499_S_AT,201150_S_AT,201010_S_AT,205290_S_AT,205289_AT	156	56	12644	13.0261	0.000583628	4.1699e-05	0.000614362
GOTERM_BP_FAT	GO:0051253~negative regulation of RNA metabolic process	19	9.89583	3.72995e-07	202484_S_AT,229576_S_AT,203140_AT,203394_S_AT,209200_AT,228964_AT,207980_S_AT,220138_AT,209357_AT,229844_AT,212614_AT,202936_S_AT,207480_S_AT,228642_AT,225544_AT,213139_AT,242738_S_AT,226137_AT,207147_AT,205932_S_AT,219682_S_AT,213943_AT,205290_S_AT,205289_AT	156	357	12644	4.31365	0.000592886	3.95366e-05	0.00062411
GOTERM_BP_FAT	GO:0035239~tube morphogenesis	12	6.25	3.98587e-07	229576_S_AT,236681_AT,224822_AT,220138_AT,204653_AT,214608_S_AT,207397_S_AT,218469_AT,209201_X_AT,217028_AT,225544_AT,218468_S_AT,214604_AT,213943_AT,222802_AT,219682_S_AT,210762_S_AT,205290_S_AT,205289_AT	156	126	12644	7.71917	0.000633553	3.96088e-05	0.000666932
GOTERM_BP_FAT	GO:0048736~appendage development	11	5.72917	4.23377e-07	229576_S_AT,204602_AT,238852_AT,236681_AT,229400_AT,207397_S_AT,218469_AT,207373_AT,213707_S_AT,221289_AT,242940_X_AT,225544_AT,218468_S_AT,205932_S_AT,226695_AT,214604_AT,213943_AT,219682_S_AT,239309_AT	156	101	12644	8.82737	0.000672942	3.95974e-05	0.000708411
GOTERM_BP_FAT	GO:0060173~limb development	11	5.72917	4.23377e-07	229576_S_AT,204602_AT,238852_AT,236681_AT,229400_AT,207397_S_AT,218469_AT,207373_AT,213707_S_AT,221289_AT,242940_X_AT,225544_AT,218468_S_AT,205932_S_AT,226695_AT,214604_AT,213943_AT,219682_S_AT,239309_AT	156	101	12644	8.82737	0.000672942	3.95974e-05	0.000708411
GOTERM_BP_FAT	GO:0035295~tube development	15	7.8125	4.33647e-07	229576_S_AT,203394_S_AT,236681_AT,224822_AT,204653_AT,220138_AT,207397_S_AT,214608_S_AT,218469_AT,229844_AT,209201_X_AT,217028_AT,225544_AT,218468_S_AT,210002_AT,214604_AT,219682_S_AT,213943_AT,222802_AT,210762_S_AT,205290_S_AT,205289_AT	156	217	12644	5.60262	0.000689261	3.83048e-05	0.000725596
GOTERM_BP_FAT	GO:0045165~cell fate commitment	12	6.25	7.41499e-07	229103_AT,203394_S_AT,228964_AT,206104_AT,229400_AT,214608_S_AT,232231_AT,207373_AT,202936_S_AT,228642_AT,207147_AT,214604_AT,205290_S_AT,205289_AT	156	134	12644	7.25832	0.00117829	6.20498e-05	0.0012407
GOTERM_BP_FAT	GO:0051173~positive regulation of nitrogen compound metabolic process	25	13.0208	7.416e-07	232116_AT,203394_S_AT,207980_S_AT,236681_AT,229400_AT,206104_AT,220138_AT,214608_S_AT,235122_AT,209357_AT,206924_AT,226829_AT,207373_AT,232231_AT,228642_AT,225544_AT,229576_S_AT,209360_S_AT,209200_AT,218718_AT,207397_S_AT,242455_AT,220102_AT,202936_S_AT,207480_S_AT,210002_AT,207147_AT,219682_S_AT,222802_AT,205289_AT,205290_S_AT	156	633	12644	3.20108	0.00117845	5.89554e-05	0.00124087
GOTERM_BP_FAT	GO:0031327~negative regulation of cellular biosynthetic process	23	11.9792	1.05508e-06	203394_S_AT,207980_S_AT,228964_AT,220138_AT,203065_S_AT,209357_AT,229844_AT,232231_AT,228642_AT,213139_AT,225544_AT,205932_S_AT,213943_AT,202484_S_AT,229576_S_AT,203140_AT,209200_AT,212097_AT,212614_AT,211959_AT,202936_S_AT,207480_S_AT,207147_AT,226137_AT,242738_S_AT,222802_AT,219682_S_AT,205289_AT,205290_S_AT	156	554	12644	3.36494	0.00167617	7.98815e-05	0.00176539
GOTERM_BP_FAT	GO:0051172~negative regulation of nitrogen compound metabolic process	22	11.4583	1.13497e-06	203394_S_AT,207980_S_AT,228964_AT,220138_AT,203065_S_AT,209357_AT,229844_AT,232231_AT,228642_AT,213139_AT,225544_AT,205932_S_AT,213943_AT,229576_S_AT,202484_S_AT,203140_AT,209200_AT,212097_AT,212614_AT,202936_S_AT,207480_S_AT,207147_AT,226137_AT,242738_S_AT,222802_AT,219682_S_AT,205289_AT,205290_S_AT	156	512	12644	3.48267	0.00180297	8.20238e-05	0.00189906
GOTERM_BP_FAT	GO:0009890~negative regulation of biosynthetic process	23	11.9792	1.50559e-06	203394_S_AT,207980_S_AT,228964_AT,220138_AT,203065_S_AT,209357_AT,229844_AT,232231_AT,228642_AT,213139_AT,225544_AT,205932_S_AT,213943_AT,202484_S_AT,229576_S_AT,203140_AT,209200_AT,212097_AT,212614_AT,211959_AT,202936_S_AT,207480_S_AT,207147_AT,226137_AT,242738_S_AT,222802_AT,219682_S_AT,205289_AT,205290_S_AT	156	566	12644	3.2936	0.00239103	0.000104077	0.0025192
GOTERM_BP_FAT	GO:0045935~positive regulation of nucleobase, nucleoside, nucleotide and nucleic acid metabolic process	24	12.5	1.55221e-06	232116_AT,203394_S_AT,207980_S_AT,236681_AT,229400_AT,206104_AT,220138_AT,214608_S_AT,235122_AT,209357_AT,206924_AT,226829_AT,207373_AT,232231_AT,228642_AT,225544_AT,229576_S_AT,209360_S_AT,209200_AT,218718_AT,207397_S_AT,242455_AT,220102_AT,202936_S_AT,207480_S_AT,210002_AT,207147_AT,219682_S_AT,205290_S_AT,205289_AT	156	613	12644	3.1733	0.00246497	0.000102829	0.00259719
GOTERM_BP_FAT	GO:0010628~positive regulation of gene expression	23	11.9792	1.69112e-06	232116_AT,203394_S_AT,207980_S_AT,228964_AT,236681_AT,229400_AT,206104_AT,220138_AT,235122_AT,209357_AT,206924_AT,226829_AT,207373_AT,232231_AT,228642_AT,225544_AT,229576_S_AT,209360_S_AT,209200_AT,207397_S_AT,220102_AT,242455_AT,202936_S_AT,207480_S_AT,210002_AT,207147_AT,219682_S_AT,205290_S_AT,205289_AT	156	570	12644	3.27049	0.00268527	0.00010755	0.00282962
GOTERM_BP_FAT	GO:0007517~muscle organ development	14	7.29167	1.71996e-06	232805_AT,37892_AT,209200_AT,208370_S_AT,229400_AT,220138_AT,203065_S_AT,212097_AT,229844_AT,212614_AT,204929_S_AT,211959_AT,207373_AT,220102_AT,204320_AT,205932_S_AT,210002_AT,204743_AT	156	209	12644	5.42927	0.002731	0.000105177	0.00287788
GOTERM_BP_FAT	GO:0045944~positive regulation of transcription from RNA polymerase II promoter	18	9.375	2.38815e-06	209360_S_AT,203394_S_AT,209200_AT,236681_AT,207980_S_AT,229400_AT,220138_AT,206104_AT,207397_S_AT,209357_AT,206924_AT,207373_AT,242455_AT,220102_AT,232231_AT,202936_S_AT,207480_S_AT,228642_AT,207147_AT,210002_AT,205290_S_AT,205289_AT	156	365	12644	3.99705	0.00378997	0.000140626	0.00399589
GOTERM_BP_FAT	GO:0010558~negative regulation of macromolecule biosynthetic process	22	11.4583	2.6494e-06	203394_S_AT,207980_S_AT,228964_AT,220138_AT,209357_AT,229844_AT,232231_AT,228642_AT,213139_AT,225544_AT,205932_S_AT,213943_AT,202484_S_AT,229576_S_AT,203140_AT,209200_AT,212614_AT,211959_AT,202936_S_AT,207480_S_AT,207147_AT,226137_AT,242738_S_AT,222802_AT,219682_S_AT,205289_AT,205290_S_AT	156	540	12644	3.30209	0.00420369	0.000150437	0.004433
GOTERM_BP_FAT	GO:0016481~negative regulation of transcription	20	10.4167	2.77709e-06	203394_S_AT,207980_S_AT,228964_AT,220138_AT,209357_AT,229844_AT,232231_AT,228642_AT,213139_AT,225544_AT,205932_S_AT,213943_AT,229576_S_AT,202484_S_AT,203140_AT,209200_AT,212614_AT,202936_S_AT,207480_S_AT,207147_AT,226137_AT,242738_S_AT,219682_S_AT,205289_AT,205290_S_AT	156	453	12644	3.57842	0.00440585	0.00015225	0.00464666
GOTERM_BP_FAT	GO:0001763~morphogenesis of a branching structure	9	4.6875	3.2332e-06	229576_S_AT,236681_AT,214608_S_AT,207397_S_AT,218469_AT,209201_X_AT,217028_AT,225544_AT,218468_S_AT,207147_AT,214604_AT,222802_AT,219682_S_AT,205290_S_AT,205289_AT	156	74	12644	9.85759	0.00512761	0.000171345	0.0054098
GOTERM_BP_FAT	GO:0045934~negative regulation of nucleobase, nucleoside, nucleotide and nucleic acid metabolic process	21	10.9375	3.56372e-06	203394_S_AT,207980_S_AT,228964_AT,220138_AT,209357_AT,229844_AT,232231_AT,228642_AT,213139_AT,225544_AT,205932_S_AT,213943_AT,229576_S_AT,202484_S_AT,203140_AT,209200_AT,212614_AT,202936_S_AT,207480_S_AT,207147_AT,226137_AT,242738_S_AT,222802_AT,219682_S_AT,205289_AT,205290_S_AT	156	505	12644	3.37045	0.00565031	0.000182768	0.00596282
GOTERM_BP_FAT	GO:0010604~positive regulation of macromolecule metabolic process	28	14.5833	3.63098e-06	232116_AT,203394_S_AT,207980_S_AT,236681_AT,228964_AT,224822_AT,229400_AT,206104_AT,220138_AT,203065_S_AT,214608_S_AT,235122_AT,209357_AT,212195_AT,206924_AT,226829_AT,207373_AT,232231_AT,228642_AT,225544_AT,210762_S_AT,229576_S_AT,209360_S_AT,209200_AT,218718_AT,207397_S_AT,212097_AT,242455_AT,220102_AT,202936_S_AT,207480_S_AT,207147_AT,210002_AT,219682_S_AT,205289_AT,205290_S_AT	156	843	12644	2.69209	0.00575664	0.000180398	0.00607535
GOTERM_BP_FAT	GO:0045941~positive regulation of transcription	22	11.4583	3.84772e-06	232116_AT,203394_S_AT,207980_S_AT,236681_AT,229400_AT,206104_AT,220138_AT,235122_AT,209357_AT,206924_AT,226829_AT,207373_AT,232231_AT,228642_AT,225544_AT,229576_S_AT,209360_S_AT,209200_AT,207397_S_AT,220102_AT,242455_AT,202936_S_AT,207480_S_AT,210002_AT,207147_AT,219682_S_AT,205289_AT,205290_S_AT	156	553	12644	3.22446	0.00609921	0.000185373	0.00643799
GOTERM_BP_FAT	GO:0007389~pattern specification process	15	7.8125	3.89566e-06	229576_S_AT,232116_AT,229103_AT,203394_S_AT,236681_AT,207980_S_AT,229400_AT,207397_S_AT,214608_S_AT,201236_S_AT,218469_AT,209357_AT,207373_AT,209201_X_AT,228642_AT,217028_AT,225544_AT,218468_S_AT,214604_AT,207147_AT,219682_S_AT,222802_AT	156	261	12644	4.65812	0.00617497	0.000182163	0.0065182
GOTERM_BP_FAT	GO:0048562~embryonic organ morphogenesis	11	5.72917	4.04293e-06	232805_AT,37892_AT,238852_AT,229400_AT,204653_AT,214608_S_AT,207373_AT,221289_AT,220102_AT,213707_S_AT,204320_AT,242940_X_AT,228642_AT,207147_AT,226695_AT,222802_AT,239309_AT	156	129	12644	6.91135	0.00640765	0.000183648	0.00676459
GOTERM_BP_FAT	GO:0000122~negative regulation of transcription from RNA polymerase II promoter	15	7.8125	4.0725e-06	202484_S_AT,203140_AT,203394_S_AT,228964_AT,207980_S_AT,209200_AT,220138_AT,209357_AT,229844_AT,207480_S_AT,228642_AT,213139_AT,242738_S_AT,226137_AT,205932_S_AT,207147_AT,213943_AT	156	262	12644	4.64034	0.00645437	0.000179853	0.00681408
GOTERM_BP_FAT	GO:0045893~positive regulation of transcription, DNA-dependent	20	10.4167	4.89361e-06	203394_S_AT,207980_S_AT,236681_AT,229400_AT,206104_AT,220138_AT,209357_AT,226829_AT,206924_AT,232231_AT,207373_AT,228642_AT,225544_AT,229576_S_AT,209360_S_AT,209200_AT,207397_S_AT,220102_AT,242455_AT,202936_S_AT,207480_S_AT,210002_AT,207147_AT,219682_S_AT,205289_AT,205290_S_AT	156	471	12644	3.44167	0.00775067	0.000210272	0.0081879
GOTERM_BP_FAT	GO:0051254~positive regulation of RNA metabolic process	20	10.4167	5.52792e-06	203394_S_AT,207980_S_AT,236681_AT,229400_AT,206104_AT,220138_AT,209357_AT,226829_AT,206924_AT,232231_AT,207373_AT,228642_AT,225544_AT,229576_S_AT,209360_S_AT,209200_AT,207397_S_AT,220102_AT,242455_AT,202936_S_AT,207480_S_AT,210002_AT,207147_AT,219682_S_AT,205289_AT,205290_S_AT	156	475	12644	3.41269	0.0087509	0.000231274	0.00924916
GOTERM_BP_FAT	GO:0060284~regulation of cell development	13	6.77083	6.01905e-06	229576_S_AT,232226_AT,203394_S_AT,206104_AT,214608_S_AT,242455_AT,228642_AT,225544_AT,200920_S_AT,242738_S_AT,226137_AT,214604_AT,207147_AT,219682_S_AT,222802_AT,205290_S_AT,205289_AT	156	199	12644	5.29481	0.00952466	0.000245363	0.0100709
GOTERM_BP_FAT	GO:0010605~negative regulation of macromolecule metabolic process	25	13.0208	7.31186e-06	203394_S_AT,207980_S_AT,228964_AT,220138_AT,203065_S_AT,209357_AT,229844_AT,232231_AT,228642_AT,225544_AT,209644_X_AT,213139_AT,205932_S_AT,213943_AT,201150_S_AT,202484_S_AT,229576_S_AT,203140_AT,209200_AT,212097_AT,212614_AT,211959_AT,202936_S_AT,207480_S_AT,207147_AT,242738_S_AT,226137_AT,219682_S_AT,222802_AT,205289_AT,205290_S_AT	156	722	12644	2.80648	0.0115586	0.000290605	0.0122338
GOTERM_BP_FAT	GO:0031328~positive regulation of cellular biosynthetic process	24	12.5	7.3935e-06	232116_AT,203394_S_AT,207980_S_AT,236681_AT,229400_AT,206104_AT,220138_AT,235122_AT,209357_AT,206924_AT,226829_AT,207373_AT,232231_AT,228642_AT,225544_AT,229576_S_AT,209360_S_AT,209200_AT,218718_AT,207397_S_AT,242455_AT,220102_AT,202936_S_AT,207480_S_AT,210002_AT,207147_AT,222802_AT,219682_S_AT,205290_S_AT,205289_AT	156	673	12644	2.89039	0.0116869	0.000286684	0.0123704
GOTERM_BP_FAT	GO:0009891~positive regulation of biosynthetic process	24	12.5	9.40486e-06	232116_AT,203394_S_AT,207980_S_AT,236681_AT,229400_AT,206104_AT,220138_AT,235122_AT,209357_AT,206924_AT,226829_AT,207373_AT,232231_AT,228642_AT,225544_AT,229576_S_AT,209360_S_AT,209200_AT,218718_AT,207397_S_AT,242455_AT,220102_AT,202936_S_AT,207480_S_AT,210002_AT,207147_AT,222802_AT,219682_S_AT,205290_S_AT,205289_AT	156	683	12644	2.84807	0.0148425	0.000355979	0.0157355
GOTERM_BP_FAT	GO:0010629~negative regulation of gene expression	20	10.4167	1.05449e-05	203394_S_AT,207980_S_AT,228964_AT,220138_AT,209357_AT,229844_AT,232231_AT,228642_AT,213139_AT,225544_AT,205932_S_AT,213943_AT,229576_S_AT,202484_S_AT,203140_AT,209200_AT,212614_AT,202936_S_AT,207480_S_AT,207147_AT,226137_AT,242738_S_AT,219682_S_AT,205289_AT,205290_S_AT	156	497	12644	3.26162	0.0166267	0.000389842	0.0176428
GOTERM_BP_FAT	GO:0010557~positive regulation of macromolecule biosynthetic process	23	11.9792	1.14472e-05	232116_AT,203394_S_AT,207980_S_AT,236681_AT,229400_AT,206104_AT,220138_AT,235122_AT,209357_AT,206924_AT,226829_AT,207373_AT,232231_AT,228642_AT,225544_AT,229576_S_AT,209360_S_AT,209200_AT,218718_AT,207397_S_AT,220102_AT,242455_AT,202936_S_AT,207480_S_AT,210002_AT,207147_AT,219682_S_AT,205290_S_AT,205289_AT	156	642	12644	2.90371	0.0180364	0.000413575	0.0191522
GOTERM_BP_FAT	GO:0048729~tissue morphogenesis	12	6.25	1.18531e-05	232805_AT,229576_S_AT,229103_AT,37892_AT,224822_AT,220138_AT,204653_AT,214608_S_AT,218469_AT,204320_AT,1556499_S_AT,225544_AT,218468_S_AT,214604_AT,213943_AT,219682_S_AT,210762_S_AT,205290_S_AT,205289_AT	156	178	12644	5.46413	0.0186701	0.000418725	0.0198313
GOTERM_BP_FAT	GO:0048754~branching morphogenesis of a tube	8	4.16667	1.39376e-05	229576_S_AT,236681_AT,214608_S_AT,207397_S_AT,218469_AT,209201_X_AT,225544_AT,217028_AT,218468_S_AT,214604_AT,222802_AT,219682_S_AT,205290_S_AT,205289_AT	156	65	12644	9.97554	0.0219172	0.000481643	0.0233184
GOTERM_BP_FAT	GO:0014706~striated muscle tissue development	10	5.20833	1.41944e-05	232805_AT,37892_AT,208370_S_AT,229400_AT,220138_AT,203065_S_AT,212097_AT,229844_AT,211959_AT,204929_S_AT,220102_AT,204320_AT,207373_AT,210002_AT	156	118	12644	6.86875	0.0223165	0.000480082	0.0237481
GOTERM_BP_FAT	GO:0006355~regulation of transcription, DNA-dependent	41	21.3542	1.85812e-05	209603_AT,209357_AT,206924_AT,1559477_S_AT,232231_AT,228642_AT,225544_AT,209644_X_AT,213139_AT,214604_AT,205932_S_AT,213943_AT,229576_S_AT,209360_S_AT,206029_AT,226113_AT,204653_AT,207397_S_AT,209604_S_AT,213707_S_AT,210239_AT,202936_S_AT,210002_AT,207147_AT,205289_AT,203394_S_AT,207980_S_AT,236681_AT,228964_AT,229400_AT,220138_AT,206104_AT,229844_AT,226829_AT,207373_AT,202484_S_AT,203140_AT,2261…	156	1675	12644	1.98394	0.0291121	0.000615317	0.0310863
GOTERM_BP_FAT	GO:0060537~muscle tissue development	10	5.20833	2.11642e-05	232805_AT,37892_AT,208370_S_AT,229400_AT,220138_AT,203065_S_AT,212097_AT,229844_AT,211959_AT,204929_S_AT,220102_AT,204320_AT,207373_AT,210002_AT	156	124	12644	6.53639	0.0330915	0.000686529	0.035407
GOTERM_BP_FAT	GO:0051252~regulation of RNA metabolic process	41	21.3542	3.2273e-05	209603_AT,209357_AT,206924_AT,1559477_S_AT,232231_AT,228642_AT,225544_AT,209644_X_AT,213139_AT,214604_AT,205932_S_AT,213943_AT,229576_S_AT,209360_S_AT,206029_AT,226113_AT,204653_AT,207397_S_AT,209604_S_AT,213707_S_AT,210239_AT,202936_S_AT,210002_AT,207147_AT,205289_AT,203394_S_AT,207980_S_AT,236681_AT,228964_AT,229400_AT,220138_AT,206104_AT,229844_AT,226829_AT,207373_AT,202484_S_AT,203140_AT,2261…	156	1715	12644	1.93767	0.0500205	0.00102577	0.0539869
GOTERM_BP_FAT	GO:0048706~embryonic skeletal system development	8	4.16667	4.25813e-05	232805_AT,207373_AT,204320_AT,37892_AT,228642_AT,1556499_S_AT,238852_AT,229400_AT,226695_AT,207147_AT,204653_AT,214608_S_AT	156	77	12644	8.42091	0.0654646	0.00132668	0.0712251
GOTERM_BP_FAT	GO:0010648~negative regulation of cell communication	13	6.77083	4.26065e-05	203140_AT,204602_AT,230508_AT,224822_AT,210138_AT,1555725_A_AT,203065_S_AT,214247_S_AT,204337_AT,218469_AT,218353_AT,212097_AT,212195_AT,211959_AT,232231_AT,204748_AT,209071_S_AT,218468_S_AT,210762_S_AT	156	242	12644	4.35399	0.065502	0.00130195	0.0712672
GOTERM_BP_FAT	GO:0008284~positive regulation of cell proliferation	17	8.85417	4.29888e-05	229576_S_AT,203140_AT,203394_S_AT,238852_AT,228176_AT,216598_S_AT,218718_AT,212195_AT,206924_AT,229844_AT,242455_AT,232231_AT,213707_S_AT,221289_AT,242940_X_AT,219257_S_AT,225544_AT,204748_AT,226695_AT,219682_S_AT,222802_AT,239309_AT	156	410	12644	3.36066	0.0660699	0.00128886	0.0719065
GOTERM_BP_FAT	GO:0060429~epithelium development	12	6.25	4.58979e-05	224822_AT,204653_AT,214608_S_AT,218469_AT,213707_S_AT,221289_AT,242940_X_AT,201009_S_AT,218468_S_AT,210002_AT,214604_AT,213943_AT,201012_AT,239309_AT,210762_S_AT,201010_S_AT,205290_S_AT,205289_AT	156	206	12644	4.72143	0.07038	0.00135056	0.0767708
GOTERM_BP_FAT	GO:0045449~regulation of transcription	52	27.0833	5.64206e-05	232116_AT,209603_AT,214608_S_AT,235122_AT,201236_S_AT,209357_AT,206924_AT,1559477_S_AT,232231_AT,228642_AT,208789_AT,213139_AT,225544_AT,209644_X_AT,205932_S_AT,214604_AT,213943_AT,201010_S_AT,229576_S_AT,209360_S_AT,206029_AT,226113_AT,204653_AT,207397_S_AT,227195_AT,209604_S_AT,213707_S_AT,210239_AT,201009_S_AT,202936_S_AT,210002_AT,207147_AT,205289_AT,227971_AT,203394_S_AT,228964_AT,207980_S_A…	156	2476	12644	1.70221	0.0858049	0.00162978	0.0943636
GOTERM_BP_FAT	GO:0045596~negative regulation of cell differentiation	12	6.25	6.21631e-05	229576_S_AT,203140_AT,209360_S_AT,203394_S_AT,208370_S_AT,206104_AT,203065_S_AT,212097_AT,202936_S_AT,228642_AT,225544_AT,207147_AT,226137_AT,242738_S_AT,213943_AT,219682_S_AT	156	213	12644	4.56627	0.0941145	0.00176349	0.103963
GOTERM_BP_FAT	GO:0048704~embryonic skeletal system morphogenesis	7	3.64583	6.67297e-05	232805_AT,207373_AT,204320_AT,37892_AT,228642_AT,238852_AT,229400_AT,226695_AT,207147_AT,204653_AT,214608_S_AT	156	57	12644	9.95367	0.100669	0.00185974	0.111597
GOTERM_BP_FAT	GO:0009968~negative regulation of signal transduction	12	6.25	6.76337e-05	203140_AT,204602_AT,230508_AT,224822_AT,210138_AT,1555725_A_AT,203065_S_AT,214247_S_AT,204337_AT,218353_AT,218469_AT,212097_AT,212195_AT,211959_AT,232231_AT,209071_S_AT,218468_S_AT,210762_S_AT	156	215	12644	4.52379	0.10196	0.00185244	0.113108
GOTERM_BP_FAT	GO:0007423~sensory organ development	12	6.25	8.31499e-05	232805_AT,206982_AT,203394_S_AT,37892_AT,238852_AT,214608_S_AT,221289_AT,220102_AT,210239_AT,213707_S_AT,204320_AT,242940_X_AT,207480_S_AT,228642_AT,226695_AT,222802_AT,239309_AT	156	220	12644	4.42098	0.123846	0.0022384	0.139039
GOTERM_BP_FAT	GO:0030900~forebrain development	10	5.20833	8.96829e-05	229576_S_AT,204602_AT,203394_S_AT,224822_AT,206104_AT,214608_S_AT,242455_AT,225544_AT,207147_AT,205932_S_AT,219682_S_AT,210762_S_AT,214633_AT	156	149	12644	5.43968	0.132901	0.00237388	0.149956
GOTERM_BP_FAT	GO:0042471~ear morphogenesis	7	3.64583	0.000107492	232805_AT,204320_AT,213707_S_AT,221289_AT,242940_X_AT,37892_AT,228642_AT,238852_AT,226695_AT,214608_S_AT,222802_AT,239309_AT	156	62	12644	9.15095	0.157112	0.00279807	0.179708
GOTERM_BP_FAT	GO:0043583~ear development	8	4.16667	0.00012422	232805_AT,203394_S_AT,37892_AT,238852_AT,214608_S_AT,221289_AT,213707_S_AT,204320_AT,242940_X_AT,228642_AT,226695_AT,222802_AT,239309_AT	156	91	12644	7.12539	0.179238	0.00318077	0.207648
GOTERM_BP_FAT	GO:0003002~regionalization	11	5.72917	0.000126158	229576_S_AT,229103_AT,203394_S_AT,236681_AT,229400_AT,207397_S_AT,201236_S_AT,218469_AT,207373_AT,228642_AT,225544_AT,218468_S_AT,207147_AT,214604_AT,222802_AT,219682_S_AT	156	192	12644	4.64356	0.181763	0.00317912	0.210884
GOTERM_BP_FAT	GO:0060538~skeletal muscle organ development	7	3.64583	0.000152603	212097_AT,229844_AT,204929_S_AT,211959_AT,207373_AT,220102_AT,208370_S_AT,229400_AT,203065_S_AT	156	66	12644	8.59635	0.21546	0.00378435	0.255036
GOTERM_BP_FAT	GO:0007519~skeletal muscle tissue development	7	3.64583	0.000152603	212097_AT,229844_AT,204929_S_AT,211959_AT,207373_AT,220102_AT,208370_S_AT,229400_AT,203065_S_AT	156	66	12644	8.59635	0.21546	0.00378435	0.255036
GOTERM_BP_FAT	GO:0060562~epithelial tube morphogenesis	7	3.64583	0.000165936	218468_S_AT,224822_AT,214604_AT,204653_AT,214608_S_AT,213943_AT,210762_S_AT,218469_AT,205289_AT,205290_S_AT	156	67	12644	8.46804	0.231919	0.00405115	0.277289
GOTERM_BP_FAT	GO:0003007~heart morphogenesis	7	3.64583	0.000247049	232805_AT,229576_S_AT,37892_AT,224822_AT,220138_AT,206104_AT,204320_AT,225544_AT,205932_S_AT,219682_S_AT,210762_S_AT,205290_S_AT,205289_AT	156	72	12644	7.87999	0.324874	0.00593469	0.412571
GOTERM_BP_FAT	GO:0042981~regulation of apoptosis	23	11.9792	0.000267827	209420_S_AT,207980_S_AT,224822_AT,214608_S_AT,216598_S_AT,201236_S_AT,226530_AT,209357_AT,218380_AT,209644_X_AT,227812_AT,204748_AT,225544_AT,200920_S_AT,205932_S_AT,210762_S_AT,201150_S_AT,201010_S_AT,229576_S_AT,203140_AT,239944_AT,209200_AT,220102_AT,202936_S_AT,201009_S_AT,219257_S_AT,219682_S_AT,201012_AT	156	794	12644	2.34783	0.34682	0.00633658	0.447197
GOTERM_BP_FAT	GO:0043067~regulation of programmed cell death	23	11.9792	0.000307907	209420_S_AT,207980_S_AT,224822_AT,214608_S_AT,216598_S_AT,201236_S_AT,226530_AT,209357_AT,218380_AT,209644_X_AT,227812_AT,204748_AT,225544_AT,200920_S_AT,205932_S_AT,210762_S_AT,201150_S_AT,201010_S_AT,229576_S_AT,203140_AT,239944_AT,209200_AT,220102_AT,202936_S_AT,201009_S_AT,219257_S_AT,219682_S_AT,201012_AT	156	802	12644	2.32441	0.387158	0.00717483	0.513958
GOTERM_BP_FAT	GO:0010941~regulation of cell death	23	11.9792	0.000324247	209420_S_AT,207980_S_AT,224822_AT,214608_S_AT,216598_S_AT,201236_S_AT,226530_AT,209357_AT,218380_AT,209644_X_AT,227812_AT,204748_AT,225544_AT,200920_S_AT,205932_S_AT,210762_S_AT,201150_S_AT,201010_S_AT,229576_S_AT,203140_AT,239944_AT,209200_AT,220102_AT,202936_S_AT,201009_S_AT,219257_S_AT,219682_S_AT,201012_AT	156	805	12644	2.31575	0.40288	0.00744514	0.541164
GOTERM_BP_FAT	GO:0042474~middle ear morphogenesis	4	2.08333	0.000472186	228642_AT,238852_AT,226695_AT,214608_S_AT,222802_AT	156	13	12644	24.9389	0.528084	0.0106706	0.787156
GOTERM_BP_FAT	GO:0001558~regulation of cell growth	10	5.20833	0.000617223	203140_AT,201279_S_AT,218469_AT,227760_AT,201278_AT,201163_S_AT,211959_AT,210757_X_AT,219257_S_AT,201162_AT,209644_X_AT,218468_S_AT,200920_S_AT,201280_S_AT,206801_AT	156	193	12644	4.19955	0.625322	0.0137314	1.02777
GOTERM_BP_FAT	GO:0051726~regulation of cell cycle	13	6.77083	0.00067771	229576_S_AT,203140_AT,218723_S_AT,207574_S_AT,212099_AT,207980_S_AT,209357_AT,203725_AT,226829_AT,219257_S_AT,209644_X_AT,225544_AT,204748_AT,219682_S_AT,209305_S_AT,222802_AT,205290_S_AT,205289_AT	156	326	12644	3.23211	0.659699	0.0148597	1.12795
GOTERM_BP_FAT	GO:0051174~regulation of phosphorus metabolic process	16	8.33333	0.000686967	218723_S_AT,207574_S_AT,208370_S_AT,224822_AT,203065_S_AT,218718_AT,204337_AT,212097_AT,203725_AT,212195_AT,206924_AT,209840_S_AT,219257_S_AT,209201_X_AT,209644_X_AT,217028_AT,209305_S_AT,222802_AT,210762_S_AT,205290_S_AT,205289_AT	156	472	12644	2.7475	0.664674	0.0148564	1.14327
GOTERM_BP_FAT	GO:0019220~regulation of phosphate metabolic process	16	8.33333	0.000686967	218723_S_AT,207574_S_AT,208370_S_AT,224822_AT,203065_S_AT,218718_AT,204337_AT,212097_AT,203725_AT,212195_AT,206924_AT,209840_S_AT,219257_S_AT,209201_X_AT,209644_X_AT,217028_AT,209305_S_AT,222802_AT,210762_S_AT,205290_S_AT,205289_AT	156	472	12644	2.7475	0.664674	0.0148564	1.14327
GOTERM_BP_FAT	GO:0060348~bone development	8	4.16667	0.000749672	211959_AT,232231_AT,202936_S_AT,228642_AT,1556499_S_AT,204748_AT,214604_AT,205289_AT,205290_S_AT	156	122	12644	5.31484	0.696516	0.0159847	1.24702
GOTERM_BP_FAT	GO:0060350~endochondral bone morphogenesis	4	2.08333	0.00089992	232231_AT,202936_S_AT,1556499_S_AT,214604_AT	156	16	12644	20.2628	0.761054	0.0189059	1.49518
GOTERM_BP_FAT	GO:0051147~regulation of muscle cell differentiation	5	2.60417	0.00104721	229576_S_AT,225544_AT,200920_S_AT,208370_S_AT,242738_S_AT,226137_AT,219682_S_AT,222802_AT	156	37	12644	10.9529	0.810988	0.0216818	1.73789
GOTERM_BP_FAT	GO:0001944~vasculature development	11	5.72917	0.00108285	229576_S_AT,212099_AT,207980_S_AT,238852_AT,220138_AT,203065_S_AT,209357_AT,202668_AT,212097_AT,203789_S_AT,1556499_S_AT,209201_X_AT,225544_AT,217028_AT,226695_AT,222802_AT,219682_S_AT	156	252	12644	3.53795	0.821411	0.0221239	1.79653
GOTERM_BP_FAT	GO:0048732~gland development	8	4.16667	0.00124508	229576_S_AT,203394_S_AT,236681_AT,207980_S_AT,206104_AT,207397_S_AT,214608_S_AT,203065_S_AT,209357_AT,212097_AT,242455_AT,225544_AT,219682_S_AT	156	133	12644	4.87527	0.862057	0.0250766	2.06305
GOTERM_BP_FAT	GO:0048701~embryonic cranial skeleton morphogenesis	4	2.08333	0.00128794	228642_AT,238852_AT,226695_AT,207147_AT,204653_AT	156	18	12644	18.0114	0.871155	0.0256051	2.13335
GOTERM_BP_FAT	GO:0001701~in utero embryonic development	9	4.6875	0.00135525	229576_S_AT,201279_S_AT,203394_S_AT,228964_AT,207980_S_AT,220138_AT,209357_AT,201278_AT,210757_X_AT,225544_AT,201280_S_AT,205932_S_AT,210002_AT,222802_AT,219682_S_AT	156	174	12644	4.19231	0.884249	0.0265939	2.24366
GOTERM_BP_FAT	GO:0009952~anterior/posterior pattern formation	8	4.16667	0.00141695	229576_S_AT,207373_AT,229103_AT,203394_S_AT,228642_AT,225544_AT,236681_AT,229400_AT,214604_AT,219682_S_AT,207397_S_AT,201236_S_AT	156	136	12644	4.76772	0.895079	0.0274501	2.34466
GOTERM_BP_FAT	GO:0007398~ectoderm development	9	4.6875	0.00145855	232116_AT,242455_AT,201009_S_AT,202936_S_AT,1556499_S_AT,204748_AT,209644_X_AT,204653_AT,201012_AT,201010_S_AT	156	176	12644	4.14467	0.901803	0.0279055	2.41271
GOTERM_BP_FAT	GO:0002009~morphogenesis of an epithelium	7	3.64583	0.00149846	218468_S_AT,224822_AT,214604_AT,204653_AT,214608_S_AT,213943_AT,210762_S_AT,218469_AT,205289_AT,205290_S_AT	156	101	12644	5.61742	0.90785	0.0283183	2.47796
GOTERM_BP_FAT	GO:0007584~response to nutrient	8	4.16667	0.00160682	212097_AT,212195_AT,201163_S_AT,201162_AT,1556499_S_AT,204748_AT,203065_S_AT,216598_S_AT,201150_S_AT,205289_AT,205290_S_AT	156	139	12644	4.66482	0.922455	0.0299807	2.65489
GOTERM_BP_FAT	GO:0001649~osteoblast differentiation	5	2.60417	0.00169258	211959_AT,232231_AT,228642_AT,1556499_S_AT,205289_AT,205290_S_AT	156	42	12644	9.64896	0.932355	0.0311911	2.7947
GOTERM_BP_FAT	GO:0007155~cell adhesion	19	9.89583	0.00170302	203394_S_AT,224822_AT,205534_AT,216598_S_AT,204320_AT,210809_S_AT,202150_S_AT,205328_AT,227289_AT,201389_AT,210762_S_AT,220115_S_AT,232805_AT,202149_AT,201952_AT,212099_AT,37892_AT,205532_S_AT,201163_S_AT,222853_AT,202936_S_AT,212070_AT,228863_AT,201162_AT,201951_AT,207717_S_AT	156	681	12644	2.26134	0.933471	0.0310216	2.81172
GOTERM_BP_FAT	GO:0022610~biological adhesion	19	9.89583	0.00173084	203394_S_AT,224822_AT,205534_AT,216598_S_AT,204320_AT,210809_S_AT,202150_S_AT,205328_AT,227289_AT,201389_AT,210762_S_AT,220115_S_AT,232805_AT,202149_AT,201952_AT,212099_AT,37892_AT,205532_S_AT,201163_S_AT,222853_AT,202936_S_AT,212070_AT,228863_AT,201162_AT,201951_AT,207717_S_AT	156	682	12644	2.25803	0.936354	0.031164	2.85702
GOTERM_BP_FAT	GO:0060349~bone morphogenesis	4	2.08333	0.0017673	232231_AT,202936_S_AT,1556499_S_AT,214604_AT	156	20	12644	16.2103	0.939945	0.0314548	2.91637
GOTERM_BP_FAT	GO:0010647~positive regulation of cell communication	12	6.25	0.00210197	202484_S_AT,228950_S_AT,207980_S_AT,238852_AT,203065_S_AT,216598_S_AT,209357_AT,212195_AT,212097_AT,206924_AT,226829_AT,228949_AT,200885_AT,204748_AT,221958_S_AT,226695_AT,205290_S_AT,205289_AT	156	323	12644	3.01119	0.964763	0.0368939	3.45956
GOTERM_BP_FAT	GO:0051094~positive regulation of developmental process	11	5.72917	0.00218668	209360_S_AT,212099_AT,212195_AT,232231_AT,213707_S_AT,219257_S_AT,200920_S_AT,210002_AT,214604_AT,226137_AT,242738_S_AT,205290_S_AT,205289_AT	156	277	12644	3.21864	0.969212	0.0379353	3.59659
GOTERM_BP_FAT	GO:0048839~inner ear development	6	3.125	0.00224696	232805_AT,204320_AT,213707_S_AT,221289_AT,242940_X_AT,37892_AT,203394_S_AT,238852_AT,226695_AT,214608_S_AT,239309_AT	156	75	12644	6.4841	0.972032	0.0385418	3.69398
GOTERM_BP_FAT	GO:0007267~cell-cell signaling	17	8.85417	0.00231129	235692_AT,229576_S_AT,205278_AT,206669_AT,229103_AT,210139_S_AT,234034_AT,218002_S_AT,202668_AT,218469_AT,206924_AT,207393_AT,222484_S_AT,212070_AT,206670_S_AT,213139_AT,225544_AT,218468_S_AT,214604_AT,219682_S_AT,222802_AT,205287_S_AT,205290_S_AT,205289_AT	156	588	12644	2.34332	0.974757	0.0392022	3.79783
GOTERM_BP_FAT	GO:0001658~branching involved in ureteric bud morphogenesis	4	2.08333	0.00234495	218468_S_AT,214604_AT,214608_S_AT,218469_AT,205289_AT,205290_S_AT	156	22	12644	14.7366	0.976076	0.0393433	3.85213
GOTERM_BP_FAT	GO:0060675~ureteric bud morphogenesis	4	2.08333	0.00234495	218468_S_AT,214604_AT,214608_S_AT,218469_AT,205289_AT,205290_S_AT	156	22	12644	14.7366	0.976076	0.0393433	3.85213
GOTERM_BP_FAT	GO:0006915~apoptosis	17	8.85417	0.00239114	201739_AT,235692_AT,239944_AT,207574_S_AT,212099_AT,209200_AT,224822_AT,226530_AT,218469_AT,203725_AT,220102_AT,218380_AT,209201_X_AT,209644_X_AT,217028_AT,227812_AT,218468_S_AT,210002_AT,213943_AT,209305_S_AT,210762_S_AT	156	590	12644	2.33538	0.977773	0.0396853	3.92658
GOTERM_BP_FAT	GO:0048545~response to steroid hormone stimulus	9	4.6875	0.00243601	209603_AT,208370_S_AT,216598_S_AT,203065_S_AT,212097_AT,209604_S_AT,201163_S_AT,201009_S_AT,201162_AT,1556499_S_AT,204748_AT,201150_S_AT,209602_S_AT,201010_S_AT	156	191	12644	3.81917	0.979308	0.039999	3.99887
GOTERM_BP_FAT	GO:0051270~regulation of cell motion	9	4.6875	0.00259592	203140_AT,207980_S_AT,224822_AT,218469_AT,209357_AT,212195_AT,211959_AT,219257_S_AT,209201_X_AT,217028_AT,218468_S_AT,222802_AT,210762_S_AT	156	193	12644	3.77959	0.983963	0.0421373	4.25604
GOTERM_BP_FAT	GO:0009954~proximal/distal pattern formation	4	2.08333	0.00267263	207373_AT,218468_S_AT,229400_AT,214604_AT,207147_AT,218469_AT	156	23	12644	14.0959	0.985809	0.0429195	4.37918
GOTERM_BP_FAT	GO:0012501~programmed cell death	17	8.85417	0.00277957	201739_AT,235692_AT,239944_AT,207574_S_AT,212099_AT,209200_AT,224822_AT,226530_AT,218469_AT,203725_AT,220102_AT,218380_AT,209201_X_AT,209644_X_AT,217028_AT,227812_AT,218468_S_AT,210002_AT,213943_AT,209305_S_AT,210762_S_AT	156	599	12644	2.30029	0.988034	0.0441554	4.55059
GOTERM_BP_FAT	GO:0040008~regulation of growth	12	6.25	0.00285251	202149_AT,203140_AT,201279_S_AT,218469_AT,227760_AT,201278_AT,201163_S_AT,211959_AT,210757_X_AT,242455_AT,202150_S_AT,219257_S_AT,201162_AT,209644_X_AT,201280_S_AT,218468_S_AT,200920_S_AT,206801_AT	156	336	12644	2.89469	0.989348	0.044842	4.66734
GOTERM_BP_FAT	GO:0048762~mesenchymal cell differentiation	5	2.60417	0.00322869	202936_S_AT,203789_S_AT,206104_AT,222802_AT,205289_AT,205290_S_AT	156	50	12644	8.10513	0.994154	0.0501197	5.26734
GOTERM_BP_FAT	GO:0014031~mesenchymal cell development	5	2.60417	0.00322869	202936_S_AT,203789_S_AT,206104_AT,222802_AT,205289_AT,205290_S_AT	156	50	12644	8.10513	0.994154	0.0501197	5.26734
GOTERM_BP_FAT	GO:0001568~blood vessel development	10	5.20833	0.00330713	229576_S_AT,212099_AT,207980_S_AT,238852_AT,220138_AT,203065_S_AT,209357_AT,212097_AT,203789_S_AT,1556499_S_AT,209201_X_AT,225544_AT,217028_AT,226695_AT,222802_AT,219682_S_AT	156	246	12644	3.29477	0.994841	0.0508126	5.392
GOTERM_BP_FAT	GO:0045669~positive regulation of osteoblast differentiation	4	2.08333	0.00340934	212195_AT,213707_S_AT,232231_AT,205289_AT,205290_S_AT	156	25	12644	12.9682	0.995617	0.0518442	5.5542
GOTERM_BP_FAT	GO:0060485~mesenchyme development	5	2.60417	0.00347055	202936_S_AT,203789_S_AT,206104_AT,222802_AT,205289_AT,205290_S_AT	156	51	12644	7.9462	0.996025	0.052253	5.65121
GOTERM_BP_FAT	GO:0006350~transcription	39	20.3125	0.00358653	232116_AT,209603_AT,214608_S_AT,201236_S_AT,235122_AT,209357_AT,1559477_S_AT,232231_AT,228642_AT,209644_X_AT,225544_AT,213139_AT,208789_AT,214604_AT,205932_S_AT,213943_AT,201010_S_AT,229576_S_AT,209360_S_AT,226113_AT,204653_AT,207397_S_AT,209604_S_AT,227195_AT,201009_S_AT,202936_S_AT,210002_AT,203394_S_AT,207980_S_AT,236681_AT,228964_AT,229400_AT,220138_AT,235845_AT,229844_AT,207373_AT,202484_S_A…	156	2015	12644	1.56873	0.996697	0.0534496	5.83478
GOTERM_BP_FAT	GO:0042472~inner ear morphogenesis	5	2.60417	0.00372443	232805_AT,204320_AT,213707_S_AT,221289_AT,242940_X_AT,37892_AT,238852_AT,226695_AT,214608_S_AT,239309_AT	156	52	12644	7.79339	0.997349	0.0549371	6.05261
GOTERM_BP_FAT	GO:0008544~epidermis development	8	4.16667	0.00380324	232116_AT,242455_AT,201009_S_AT,202936_S_AT,1556499_S_AT,204748_AT,209644_X_AT,201012_AT,201010_S_AT	156	162	12644	4.00253	0.997663	0.0555546	6.17688
GOTERM_BP_FAT	GO:0050767~regulation of neurogenesis	8	4.16667	0.00380324	242455_AT,232226_AT,203394_S_AT,228642_AT,206104_AT,207147_AT,214608_S_AT,205289_AT,205290_S_AT	156	162	12644	4.00253	0.997663	0.0555546	6.17688
GOTERM_BP_FAT	GO:0045766~positive regulation of angiogenesis	4	2.08333	0.00381971	209360_S_AT,212099_AT,219257_S_AT,200920_S_AT	156	26	12644	12.4694	0.997723	0.055282	6.20283
GOTERM_BP_FAT	GO:0042325~regulation of phosphorylation	14	7.29167	0.00394262	218723_S_AT,207574_S_AT,203065_S_AT,218718_AT,204337_AT,212097_AT,203725_AT,212195_AT,206924_AT,209840_S_AT,219257_S_AT,209201_X_AT,209644_X_AT,217028_AT,209305_S_AT,222802_AT,205290_S_AT,205289_AT	156	455	12644	2.49389	0.998129	0.0565	6.39629
GOTERM_BP_FAT	GO:0006928~cell motion	14	7.29167	0.0044801	225681_AT,201952_AT,206104_AT,216598_S_AT,212614_AT,242455_AT,203789_S_AT,209201_X_AT,228642_AT,217028_AT,204748_AT,200920_S_AT,201389_AT,213943_AT,201951_AT,201012_AT	156	462	12644	2.4561	0.999207	0.0633998	7.23786
GOTERM_BP_FAT	GO:0008285~negative regulation of cell proliferation	12	6.25	0.00470124	203140_AT,210139_S_AT,224822_AT,203065_S_AT,201236_S_AT,212097_AT,201163_S_AT,211959_AT,201162_AT,204748_AT,209644_X_AT,200920_S_AT,205932_S_AT,210762_S_AT,205290_S_AT,205289_AT	156	359	12644	2.70924	0.999443	0.0658465	7.58203
GOTERM_BP_FAT	GO:0021983~pituitary gland development	4	2.08333	0.00472755	242455_AT,203394_S_AT,206104_AT,214608_S_AT	156	28	12644	11.5788	0.999466	0.0656269	7.6229
GOTERM_BP_FAT	GO:0030334~regulation of cell migration	8	4.16667	0.00477414	212195_AT,211959_AT,219257_S_AT,209201_X_AT,207980_S_AT,217028_AT,218468_S_AT,224822_AT,222802_AT,210762_S_AT,209357_AT,218469_AT	156	169	12644	3.83675	0.999504	0.0656816	7.69523
GOTERM_BP_FAT	GO:0010552~positive regulation of specific transcription from RNA polymerase II promoter	5	2.60417	0.00486584	203394_S_AT,207980_S_AT,209200_AT,220138_AT,210002_AT,209357_AT	156	56	12644	7.23672	0.999572	0.066331	7.83743
GOTERM_BP_FAT	GO:0030308~negative regulation of cell growth	6	3.125	0.00542447	201278_AT,203140_AT,210757_X_AT,201279_S_AT,209644_X_AT,201280_S_AT,200920_S_AT,218468_S_AT,206801_AT,218469_AT	156	92	12644	5.28595	0.999825	0.0730569	8.69931
GOTERM_BP_FAT	GO:0010551~regulation of specific transcription from RNA polymerase II promoter	6	3.125	0.00542447	203394_S_AT,207980_S_AT,209200_AT,220138_AT,207147_AT,210002_AT,209357_AT	156	92	12644	5.28595	0.999825	0.0730569	8.69931
GOTERM_BP_FAT	GO:0009991~response to extracellular stimulus	9	4.6875	0.00542499	212097_AT,212195_AT,201163_S_AT,202686_S_AT,201162_AT,1556499_S_AT,204748_AT,203065_S_AT,216598_S_AT,201150_S_AT,205289_AT,205290_S_AT	156	218	12644	3.34615	0.999825	0.0724519	8.70011
GOTERM_BP_FAT	GO:0009628~response to abiotic stimulus	12	6.25	0.00553159	232805_AT,37892_AT,208370_S_AT,203065_S_AT,216598_S_AT,214608_S_AT,201236_S_AT,212097_AT,201163_S_AT,204320_AT,201009_S_AT,201162_AT,1556499_S_AT,213139_AT,201150_S_AT,201010_S_AT,205290_S_AT,205289_AT	156	367	12644	2.65018	0.999852	0.073213	8.86371
GOTERM_BP_FAT	GO:0032583~regulation of gene-specific transcription	7	3.64583	0.00568407	203394_S_AT,207980_S_AT,209200_AT,220138_AT,207147_AT,210002_AT,209357_AT,205289_AT,205290_S_AT	156	132	12644	4.29817	0.999884	0.074541	9.09724
GOTERM_BP_FAT	GO:0051153~regulation of striated muscle cell differentiation	4	2.08333	0.00575522	229576_S_AT,225544_AT,200920_S_AT,242738_S_AT,226137_AT,219682_S_AT,222802_AT	156	30	12644	10.8068	0.999897	0.0748258	9.20602
GOTERM_BP_FAT	GO:0016477~cell migration	10	5.20833	0.00605138	212614_AT,225681_AT,242455_AT,203789_S_AT,209201_X_AT,217028_AT,200920_S_AT,201389_AT,206104_AT,216598_S_AT,213943_AT	156	270	12644	3.0019	0.999936	0.0778988	9.65749
GOTERM_BP_FAT	GO:0014032~neural crest cell development	4	2.08333	0.00690671	202936_S_AT,203789_S_AT,206104_AT,222802_AT	156	32	12644	10.1314	0.999984	0.0877411	10.9496
GOTERM_BP_FAT	GO:0014033~neural crest cell differentiation	4	2.08333	0.00690671	202936_S_AT,203789_S_AT,206104_AT,222802_AT	156	32	12644	10.1314	0.999984	0.0877411	10.9496
GOTERM_BP_FAT	GO:0045597~positive regulation of cell differentiation	9	4.6875	0.0070547	212195_AT,213707_S_AT,232231_AT,209360_S_AT,200920_S_AT,242738_S_AT,226137_AT,214604_AT,210002_AT,205289_AT,205290_S_AT	156	228	12644	3.19939	0.999987	0.0888346	11.1713
GOTERM_BP_FAT	GO:0045792~negative regulation of cell size	6	3.125	0.00737064	201278_AT,203140_AT,210757_X_AT,201279_S_AT,209644_X_AT,201280_S_AT,200920_S_AT,218468_S_AT,206801_AT,218469_AT	156	99	12644	4.9122	0.999992	0.0919136	11.6431
GOTERM_BP_FAT	GO:0045765~regulation of angiogenesis	5	2.60417	0.00738827	209360_S_AT,212099_AT,219257_S_AT,200920_S_AT,206801_AT	156	63	12644	6.43264	0.999992	0.0914101	11.6693
GOTERM_BP_FAT	GO:0045661~regulation of myoblast differentiation	3	1.5625	0.00763728	229576_S_AT,225544_AT,200920_S_AT,242738_S_AT,226137_AT,219682_S_AT	156	11	12644	22.1049	0.999995	0.093628	12.0394
GOTERM_BP_FAT	GO:0010812~negative regulation of cell-substrate adhesion	3	1.5625	0.00763728	203140_AT,1556499_S_AT,209644_X_AT	156	11	12644	22.1049	0.999995	0.093628	12.0394
GOTERM_BP_FAT	GO:0051960~regulation of nervous system development	8	4.16667	0.00796707	242455_AT,232226_AT,203394_S_AT,228642_AT,206104_AT,207147_AT,214608_S_AT,205289_AT,205290_S_AT	156	186	12644	3.48608	0.999997	0.0967419	12.5272
GOTERM_BP_FAT	GO:0019229~regulation of vasoconstriction	4	2.08333	0.00818548	212097_AT,204748_AT,234034_AT,203065_S_AT,222802_AT	156	34	12644	9.53544	0.999998	0.0985205	12.8489
GOTERM_BP_FAT	GO:0033273~response to vitamin	5	2.60417	0.00869103	201163_S_AT,201162_AT,204748_AT,216598_S_AT,201150_S_AT,205289_AT,205290_S_AT	156	66	12644	6.14025	0.999999	0.103525	13.5892
GOTERM_BP_FAT	GO:0001657~ureteric bud development	4	2.08333	0.00887354	218468_S_AT,214604_AT,214608_S_AT,218469_AT,205289_AT,205290_S_AT	156	35	12644	9.263	0.999999	0.104809	13.855
GOTERM_BP_FAT	GO:0045859~regulation of protein kinase activity	11	5.72917	0.0089424	207574_S_AT,218723_S_AT,204337_AT,203065_S_AT,218718_AT,203725_AT,212097_AT,209840_S_AT,219257_S_AT,209201_X_AT,209644_X_AT,217028_AT,209305_S_AT,222802_AT	156	339	12644	2.62998	0.999999	0.104807	13.9551
GOTERM_BP_FAT	GO:0043627~response to estrogen stimulus	6	3.125	0.00902837	212097_AT,209604_S_AT,201009_S_AT,204748_AT,209603_AT,208370_S_AT,203065_S_AT,209602_S_AT,201150_S_AT,201010_S_AT	156	104	12644	4.67604	0.999999	0.104995	14.0799
GOTERM_BP_FAT	GO:0000904~cell morphogenesis involved in differentiation	9	4.6875	0.00903057	201952_AT,201279_S_AT,203394_S_AT,206104_AT,201278_AT,213707_S_AT,210757_X_AT,202936_S_AT,228642_AT,209201_X_AT,217028_AT,201280_S_AT,201951_AT,205290_S_AT,205289_AT	156	238	12644	3.06496	0.999999	0.10426	14.0831
GOTERM_BP_FAT	GO:0040012~regulation of locomotion	8	4.16667	0.0094533	212195_AT,211959_AT,219257_S_AT,209201_X_AT,207980_S_AT,217028_AT,218468_S_AT,224822_AT,222802_AT,210762_S_AT,209357_AT,218469_AT	156	192	12644	3.37714	1	0.108109	14.6943
GOTERM_BP_FAT	GO:0051240~positive regulation of multicellular organismal process	9	4.6875	0.00947094	212097_AT,212195_AT,226829_AT,242455_AT,219257_S_AT,204748_AT,203065_S_AT,222802_AT,216598_S_AT,205289_AT,205290_S_AT	156	240	12644	3.03942	1	0.107531	14.7198
GOTERM_BP_FAT	GO:0007422~peripheral nervous system development	4	2.08333	0.00959451	212944_AT,207373_AT,242455_AT,210139_S_AT,229400_AT	156	36	12644	9.0057	1	0.108094	14.8976
GOTERM_BP_FAT	GO:0021536~diencephalon development	4	2.08333	0.00959451	242455_AT,203394_S_AT,206104_AT,214608_S_AT	156	36	12644	9.0057	1	0.108094	14.8976
GOTERM_BP_FAT	GO:0009967~positive regulation of signal transduction	10	5.20833	0.00966666	202484_S_AT,228950_S_AT,207980_S_AT,238852_AT,203065_S_AT,209357_AT,212195_AT,212097_AT,206924_AT,226829_AT,228949_AT,200885_AT,221958_S_AT,226695_AT,205290_S_AT,205289_AT	156	291	12644	2.78527	1	0.108104	15.0013
GOTERM_BP_FAT	GO:0035270~endocrine system development	5	2.60417	0.0101356	242455_AT,203394_S_AT,207980_S_AT,206104_AT,214608_S_AT,209357_AT	156	69	12644	5.87328	1	0.112282	15.6722
GOTERM_BP_FAT	GO:0031667~response to nutrient levels	8	4.16667	0.0102085	212097_AT,212195_AT,201163_S_AT,201162_AT,1556499_S_AT,204748_AT,203065_S_AT,216598_S_AT,201150_S_AT,205289_AT,205290_S_AT	156	195	12644	3.32518	1	0.112269	15.776
GOTERM_BP_FAT	GO:0001667~ameboidal cell migration	4	2.08333	0.0103487	212614_AT,203789_S_AT,209201_X_AT,217028_AT,206104_AT	156	37	12644	8.7623	1	0.112952	15.9754
GOTERM_BP_FAT	GO:0008045~motor axon guidance	3	1.5625	0.0106586	201952_AT,228642_AT,209201_X_AT,217028_AT,201951_AT	156	13	12644	18.7041	1	0.115361	16.4146
GOTERM_BP_FAT	GO:0043066~negative regulation of apoptosis	11	5.72917	0.0108287	229576_S_AT,239944_AT,203140_AT,209200_AT,207980_S_AT,216598_S_AT,214608_S_AT,201236_S_AT,209357_AT,219257_S_AT,225544_AT,205932_S_AT,219682_S_AT,201012_AT	156	349	12644	2.55462	1	0.116315	16.6548
GOTERM_BP_FAT	GO:0043549~regulation of kinase activity	11	5.72917	0.0110328	207574_S_AT,218723_S_AT,204337_AT,203065_S_AT,218718_AT,203725_AT,212097_AT,209840_S_AT,219257_S_AT,209201_X_AT,209644_X_AT,217028_AT,209305_S_AT,222802_AT	156	350	12644	2.54733	1	0.117595	16.9421
GOTERM_BP_FAT	GO:0006940~regulation of smooth muscle contraction	4	2.08333	0.0111363	212097_AT,219257_S_AT,204748_AT,203065_S_AT,222802_AT	156	38	12644	8.53171	1	0.117852	17.0874
GOTERM_BP_FAT	GO:0001655~urogenital system development	6	3.125	0.0113376	212614_AT,236681_AT,218468_S_AT,214604_AT,214608_S_AT,207397_S_AT,218469_AT,205289_AT,205290_S_AT	156	110	12644	4.42098	1	0.119073	17.3693
GOTERM_BP_FAT	GO:0045926~negative regulation of growth	6	3.125	0.0113376	201278_AT,203140_AT,210757_X_AT,201279_S_AT,209644_X_AT,201280_S_AT,200920_S_AT,218468_S_AT,206801_AT,218469_AT	156	110	12644	4.42098	1	0.119073	17.3693
GOTERM_BP_FAT	GO:0048870~cell motility	10	5.20833	0.0114063	212614_AT,225681_AT,242455_AT,203789_S_AT,209201_X_AT,217028_AT,200920_S_AT,201389_AT,206104_AT,216598_S_AT,213943_AT	156	299	12644	2.71075	1	0.118974	17.4653
GOTERM_BP_FAT	GO:0051674~localization of cell	10	5.20833	0.0114063	212614_AT,225681_AT,242455_AT,203789_S_AT,209201_X_AT,217028_AT,200920_S_AT,201389_AT,206104_AT,216598_S_AT,213943_AT	156	299	12644	2.71075	1	0.118974	17.4653
GOTERM_BP_FAT	GO:0043069~negative regulation of programmed cell death	11	5.72917	0.0118787	229576_S_AT,239944_AT,203140_AT,209200_AT,207980_S_AT,216598_S_AT,214608_S_AT,201236_S_AT,209357_AT,219257_S_AT,225544_AT,205932_S_AT,219682_S_AT,201012_AT	156	354	12644	2.51854	1	0.122814	18.1228
GOTERM_BP_FAT	GO:0060548~negative regulation of cell death	11	5.72917	0.0120976	229576_S_AT,239944_AT,203140_AT,209200_AT,207980_S_AT,216598_S_AT,214608_S_AT,201236_S_AT,209357_AT,219257_S_AT,225544_AT,205932_S_AT,219682_S_AT,201012_AT	156	355	12644	2.51145	1	0.124142	18.4258
GOTERM_BP_FAT	GO:0032330~regulation of chondrocyte differentiation	3	1.5625	0.0123357	232231_AT,202936_S_AT,214604_AT	156	14	12644	17.3681	1	0.125635	18.7542
GOTERM_BP_FAT	GO:0008219~cell death	17	8.85417	0.01289	201739_AT,235692_AT,239944_AT,207574_S_AT,212099_AT,209200_AT,224822_AT,226530_AT,218469_AT,203725_AT,220102_AT,218380_AT,209201_X_AT,209644_X_AT,217028_AT,227812_AT,218468_S_AT,210002_AT,213943_AT,209305_S_AT,210762_S_AT	156	706	12644	1.95166	1	0.130104	19.5138
GOTERM_BP_FAT	GO:0001503~ossification	6	3.125	0.013083	211959_AT,232231_AT,228642_AT,1556499_S_AT,204748_AT,205289_AT,205290_S_AT	156	114	12644	4.26586	1	0.131104	19.7767
GOTERM_BP_FAT	GO:0008361~regulation of cell size	8	4.16667	0.0131751	201278_AT,203140_AT,210757_X_AT,201279_S_AT,219257_S_AT,209644_X_AT,201280_S_AT,200920_S_AT,218468_S_AT,222802_AT,206801_AT,218469_AT	156	205	12644	3.16298	1	0.13115	19.9018
GOTERM_BP_FAT	GO:0048663~neuron fate commitment	4	2.08333	0.0137026	207373_AT,203394_S_AT,229400_AT,206104_AT,207147_AT	156	41	12644	7.90744	1	0.135223	20.6152
GOTERM_BP_FAT	GO:0016265~death	17	8.85417	0.0137083	201739_AT,235692_AT,239944_AT,207574_S_AT,212099_AT,209200_AT,224822_AT,226530_AT,218469_AT,203725_AT,220102_AT,218380_AT,209201_X_AT,209644_X_AT,217028_AT,227812_AT,218468_S_AT,210002_AT,213943_AT,209305_S_AT,210762_S_AT	156	711	12644	1.93794	1	0.134448	20.6229
GOTERM_BP_FAT	GO:0003006~reproductive developmental process	9	4.6875	0.0138876	229576_S_AT,236681_AT,207980_S_AT,207397_S_AT,205532_S_AT,209357_AT,220102_AT,202936_S_AT,209201_X_AT,225544_AT,217028_AT,204748_AT,219682_S_AT,214633_AT	156	257	12644	2.83837	1	0.135267	20.8641
GOTERM_BP_FAT	GO:0001893~maternal placenta development	3	1.5625	0.01412	204748_AT,207980_S_AT,228964_AT,209357_AT	156	15	12644	16.2103	1	0.136554	21.1755
GOTERM_BP_FAT	GO:0051338~regulation of transferase activity	11	5.72917	0.0142082	207574_S_AT,218723_S_AT,204337_AT,203065_S_AT,218718_AT,203725_AT,212097_AT,209840_S_AT,219257_S_AT,209201_X_AT,209644_X_AT,217028_AT,209305_S_AT,222802_AT	156	364	12644	2.44935	1	0.136528	21.2934
GOTERM_BP_FAT	GO:0045667~regulation of osteoblast differentiation	4	2.08333	0.0146264	212195_AT,213707_S_AT,232231_AT,205289_AT,205290_S_AT	156	42	12644	7.71917	1	0.139445	21.8503
GOTERM_BP_FAT	GO:0009725~response to hormone stimulus	11	5.72917	0.0147126	209603_AT,208370_S_AT,216598_S_AT,203065_S_AT,201236_S_AT,212097_AT,209604_S_AT,201163_S_AT,212294_AT,201009_S_AT,201162_AT,1556499_S_AT,204748_AT,201150_S_AT,209602_S_AT,201010_S_AT	156	366	12644	2.43597	1	0.139384	21.9646
GOTERM_BP_FAT	GO:0030278~regulation of ossification	5	2.60417	0.0147216	212195_AT,213707_S_AT,232231_AT,202936_S_AT,205289_AT,205290_S_AT	156	77	12644	5.26307	1	0.138645	21.9764
GOTERM_BP_FAT	GO:0016337~cell-cell adhesion	9	4.6875	0.0154342	232805_AT,204320_AT,202936_S_AT,205328_AT,228863_AT,37892_AT,227289_AT,201389_AT,205534_AT,205532_S_AT,207717_S_AT,220115_S_AT	156	262	12644	2.7842	1	0.144051	22.9153
GOTERM_BP_FAT	GO:0048514~blood vessel morphogenesis	8	4.16667	0.0155906	212097_AT,212099_AT,203789_S_AT,209201_X_AT,207980_S_AT,238852_AT,217028_AT,226695_AT,220138_AT,203065_S_AT,222802_AT,209357_AT	156	212	12644	3.05854	1	0.144571	23.1199
GOTERM_BP_FAT	GO:0051148~negative regulation of muscle cell differentiation	3	1.5625	0.0160086	229576_S_AT,225544_AT,208370_S_AT,242738_S_AT,226137_AT,219682_S_AT	156	16	12644	15.1971	1	0.147325	23.6644
GOTERM_BP_FAT	GO:0001656~metanephros development	4	2.08333	0.0165777	218468_S_AT,214604_AT,214608_S_AT,218469_AT,205289_AT,205290_S_AT	156	44	12644	7.3683	1	0.151318	24.3998
GOTERM_BP_FAT	GO:0032582~negative regulation of gene-specific transcription	4	2.08333	0.018668	203394_S_AT,209200_AT,220138_AT,205289_AT,205290_S_AT	156	46	12644	7.04794	1	0.167914	27.044
GOTERM_BP_FAT	GO:0045987~positive regulation of smooth muscle contraction	3	1.5625	0.0200875	219257_S_AT,204748_AT,222802_AT	156	18	12644	13.5085	1	0.178591	28.7899
GOTERM_BP_FAT	GO:0006469~negative regulation of protein kinase activity	5	2.60417	0.0204429	212097_AT,203725_AT,207574_S_AT,209644_X_AT,203065_S_AT,209305_S_AT,204337_AT	156	85	12644	4.76772	1	0.18048	29.2207
GOTERM_BP_FAT	GO:0031960~response to corticosteroid stimulus	5	2.60417	0.0204429	212097_AT,201163_S_AT,201162_AT,1556499_S_AT,204748_AT,203065_S_AT,216598_S_AT	156	85	12644	4.76772	1	0.18048	29.2207
GOTERM_BP_FAT	GO:0052547~regulation of peptidase activity	5	2.60417	0.0204429	212097_AT,220102_AT,218380_AT,209644_X_AT,224822_AT,203065_S_AT,210762_S_AT	156	85	12644	4.76772	1	0.18048	29.2207
GOTERM_BP_FAT	GO:0032989~cellular component morphogenesis	11	5.72917	0.0208505	203140_AT,201952_AT,201279_S_AT,210139_S_AT,203394_S_AT,206104_AT,201278_AT,210757_X_AT,213707_S_AT,202936_S_AT,228642_AT,209201_X_AT,217028_AT,201280_S_AT,201951_AT,205290_S_AT,205289_AT	156	387	12644	2.30378	1	0.182761	29.712
GOTERM_BP_FAT	GO:0016202~regulation of striated muscle tissue development	4	2.08333	0.0208977	229576_S_AT,225544_AT,200920_S_AT,242738_S_AT,226137_AT,219682_S_AT,213943_AT	156	48	12644	6.75427	1	0.182149	29.7687
GOTERM_BP_FAT	GO:0043193~positive regulation of gene-specific transcription	5	2.60417	0.0212414	203394_S_AT,207980_S_AT,209200_AT,220138_AT,210002_AT,209357_AT	156	86	12644	4.71228	1	0.183886	30.18
GOTERM_BP_FAT	GO:0045664~regulation of neuron differentiation	6	3.125	0.0218644	242455_AT,232226_AT,203394_S_AT,228642_AT,206104_AT,214608_S_AT	156	130	12644	3.74083	1	0.187784	30.9199
GOTERM_BP_FAT	GO:0048634~regulation of muscle development	4	2.08333	0.0220651	229576_S_AT,225544_AT,200920_S_AT,242738_S_AT,226137_AT,219682_S_AT,213943_AT	156	49	12644	6.61643	1	0.188348	31.1567
GOTERM_BP_FAT	GO:0048008~platelet-derived growth factor receptor signaling pathway	3	1.5625	0.0222725	212614_AT,201009_S_AT,218718_AT,201010_S_AT	156	19	12644	12.7976	1	0.188958	31.4006
GOTERM_BP_FAT	GO:0033673~negative regulation of kinase activity	5	2.60417	0.0228954	212097_AT,203725_AT,207574_S_AT,209644_X_AT,203065_S_AT,209305_S_AT,204337_AT	156	88	12644	4.60519	1	0.19274	32.1282
GOTERM_BP_FAT	GO:0008277~regulation of G-protein coupled receptor protein signaling pathway	4	2.08333	0.0245047	209071_S_AT,1555725_A_AT,210138_AT,222802_AT,204337_AT,218353_AT	156	51	12644	6.35696	1	0.203893	33.9746
GOTERM_BP_FAT	GO:0001708~cell fate specification	4	2.08333	0.0245047	207373_AT,229103_AT,202936_S_AT,229400_AT,214604_AT	156	51	12644	6.35696	1	0.203893	33.9746
GOTERM_BP_FAT	GO:0032570~response to progesterone stimulus	3	1.5625	0.0245508	212097_AT,201009_S_AT,203065_S_AT,216598_S_AT,201010_S_AT	156	20	12644	12.1577	1	0.203194	34.0268
GOTERM_BP_FAT	GO:0050880~regulation of blood vessel size	4	2.08333	0.025777	212097_AT,203065_S_AT,222802_AT,206801_AT,206291_AT	156	52	12644	6.23471	1	0.211224	35.4008
GOTERM_BP_FAT	GO:0035150~regulation of tube size	4	2.08333	0.025777	212097_AT,203065_S_AT,222802_AT,206801_AT,206291_AT	156	52	12644	6.23471	1	0.211224	35.4008
GOTERM_BP_FAT	GO:0045933~positive regulation of muscle contraction	3	1.5625	0.02692	219257_S_AT,204748_AT,222802_AT	156	21	12644	11.5788	1	0.218493	36.6574
GOTERM_BP_FAT	GO:0009719~response to endogenous stimulus	11	5.72917	0.027051	209603_AT,208370_S_AT,216598_S_AT,203065_S_AT,201236_S_AT,212097_AT,209604_S_AT,201163_S_AT,212294_AT,201009_S_AT,201162_AT,1556499_S_AT,204748_AT,201150_S_AT,209602_S_AT,201010_S_AT	156	404	12644	2.20684	1	0.218349	36.7999
GOTERM_BP_FAT	GO:0000902~cell morphogenesis	10	5.20833	0.0275739	203140_AT,201952_AT,201279_S_AT,203394_S_AT,206104_AT,201278_AT,213707_S_AT,210757_X_AT,202936_S_AT,228642_AT,209201_X_AT,217028_AT,201280_S_AT,201951_AT,205290_S_AT,205289_AT	156	348	12644	2.32906	1	0.221017	37.3659
GOTERM_BP_FAT	GO:0051348~negative regulation of transferase activity	5	2.60417	0.0283184	212097_AT,203725_AT,207574_S_AT,209644_X_AT,203065_S_AT,209305_S_AT,204337_AT	156	94	12644	4.31124	1	0.225218	38.1635
GOTERM_BP_FAT	GO:0035136~forelimb morphogenesis	3	1.5625	0.0293775	229576_S_AT,207373_AT,225544_AT,229400_AT,219682_S_AT,213943_AT	156	22	12644	11.0524	1	0.231557	39.2816
GOTERM_BP_FAT	GO:0001822~kidney development	5	2.60417	0.0302819	212614_AT,218468_S_AT,214604_AT,214608_S_AT,218469_AT,205289_AT,205290_S_AT	156	96	12644	4.22142	1	0.236714	40.2213
GOTERM_BP_FAT	GO:0045787~positive regulation of cell cycle	4	2.08333	0.0312145	229576_S_AT,219257_S_AT,207980_S_AT,225544_AT,219682_S_AT,222802_AT,209357_AT	156	56	12644	5.78938	1	0.24198	41.1761
GOTERM_BP_FAT	GO:0048738~cardiac muscle tissue development	4	2.08333	0.0312145	232805_AT,229844_AT,204320_AT,37892_AT,220138_AT,210002_AT	156	56	12644	5.78938	1	0.24198	41.1761
GOTERM_BP_FAT	GO:0010562~positive regulation of phosphorus metabolic process	5	2.60417	0.0312931	212097_AT,212195_AT,206924_AT,224822_AT,203065_S_AT,210762_S_AT,205289_AT,205290_S_AT	156	97	12644	4.1779	1	0.241366	41.2558
GOTERM_BP_FAT	GO:0045937~positive regulation of phosphate metabolic process	5	2.60417	0.0312931	212097_AT,212195_AT,206924_AT,224822_AT,203065_S_AT,210762_S_AT,205289_AT,205290_S_AT	156	97	12644	4.1779	1	0.241366	41.2558
GOTERM_BP_FAT	GO:0048742~regulation of skeletal muscle fiber development	3	1.5625	0.0319208	229576_S_AT,225544_AT,200920_S_AT,242738_S_AT,226137_AT,219682_S_AT	156	23	12644	10.5719	1	0.24447	41.8895
GOTERM_BP_FAT	GO:0030336~negative regulation of cell migration	4	2.08333	0.0326607	211959_AT,207980_S_AT,218468_S_AT,224822_AT,210762_S_AT,209357_AT,218469_AT	156	57	12644	5.68781	1	0.24828	42.6282
GOTERM_BP_FAT	GO:0003018~vascular process in circulatory system	4	2.08333	0.0326607	212097_AT,203065_S_AT,222802_AT,206801_AT,206291_AT	156	57	12644	5.68781	1	0.24828	42.6282
GOTERM_BP_FAT	GO:0044057~regulation of system process	9	4.6875	0.0342405	212097_AT,212195_AT,210239_AT,219257_S_AT,204748_AT,234034_AT,203065_S_AT,222802_AT,216598_S_AT,206801_AT	156	305	12644	2.39168	1	0.257572	44.176
GOTERM_BP_FAT	GO:0001892~embryonic placenta development	3	1.5625	0.0345475	207980_S_AT,228964_AT,220138_AT,209357_AT	156	24	12644	10.1314	1	0.258397	44.4722
GOTERM_BP_FAT	GO:0043280~positive regulation of caspase activity	4	2.08333	0.0356563	220102_AT,218380_AT,209644_X_AT,224822_AT,210762_S_AT	156	59	12644	5.495	1	0.2644	45.5297
GOTERM_BP_FAT	GO:0010952~positive regulation of peptidase activity	4	2.08333	0.0356563	220102_AT,218380_AT,209644_X_AT,224822_AT,210762_S_AT	156	59	12644	5.495	1	0.2644	45.5297
GOTERM_BP_FAT	GO:0001890~placenta development	4	2.08333	0.0356563	204748_AT,207980_S_AT,228964_AT,220138_AT,209357_AT	156	59	12644	5.495	1	0.2644	45.5297
GOTERM_BP_FAT	GO:0030182~neuron differentiation	11	5.72917	0.0369084	201952_AT,203394_S_AT,229400_AT,206104_AT,201236_S_AT,210239_AT,242455_AT,213707_S_AT,207373_AT,209201_X_AT,228642_AT,217028_AT,207147_AT,201951_AT	156	426	12644	2.09287	1	0.271214	46.7011
GOTERM_BP_FAT	GO:0042733~embryonic digit morphogenesis	3	1.5625	0.0372552	229576_S_AT,225544_AT,236681_AT,214604_AT,219682_S_AT,207397_S_AT	156	25	12644	9.72615	1	0.272196	47.0213
GOTERM_BP_FAT	GO:0040013~negative regulation of locomotion	4	2.08333	0.0387888	211959_AT,207980_S_AT,218468_S_AT,224822_AT,210762_S_AT,209357_AT,218469_AT	156	61	12644	5.31484	1	0.280595	48.4158
GOTERM_BP_FAT	GO:0006916~anti-apoptosis	7	3.64583	0.0389154	229576_S_AT,239944_AT,219257_S_AT,207980_S_AT,225544_AT,209200_AT,219682_S_AT,216598_S_AT,201012_AT,209357_AT	156	203	12644	2.79487	1	0.280146	48.5294
GOTERM_BP_FAT	GO:0051271~negative regulation of cell motion	4	2.08333	0.0420568	211959_AT,207980_S_AT,218468_S_AT,224822_AT,210762_S_AT,209357_AT,218469_AT	156	63	12644	5.14611	1	0.298108	51.2732
GOTERM_BP_FAT	GO:0010243~response to organic nitrogen	4	2.08333	0.0420568	204748_AT,216598_S_AT,201150_S_AT,201236_S_AT	156	63	12644	5.14611	1	0.298108	51.2732
GOTERM_BP_FAT	GO:0035051~cardiac cell differentiation	3	1.5625	0.0429041	229844_AT,210002_AT,205289_AT,205290_S_AT	156	27	12644	9.0057	1	0.301907	51.9893
GOTERM_BP_FAT	GO:0048641~regulation of skeletal muscle tissue development	3	1.5625	0.0429041	229576_S_AT,225544_AT,200920_S_AT,242738_S_AT,226137_AT,219682_S_AT	156	27	12644	9.0057	1	0.301907	51.9893
GOTERM_BP_FAT	GO:0032101~regulation of response to external stimulus	6	3.125	0.0450514	212097_AT,212195_AT,203140_AT,204748_AT,218468_S_AT,203065_S_AT,222802_AT,218469_AT	156	158	12644	3.0779	1	0.313311	53.7602
GOTERM_BP_FAT	GO:0032535~regulation of cellular component size	8	4.16667	0.0454943	201278_AT,203140_AT,210757_X_AT,201279_S_AT,219257_S_AT,209644_X_AT,201280_S_AT,200920_S_AT,218468_S_AT,222802_AT,206801_AT,218469_AT	156	266	12644	2.43763	1	0.314577	54.1177
GOTERM_BP_FAT	GO:0035024~negative regulation of Rho protein signal transduction	2	1.04167	0.0481464	203140_AT,224822_AT,210762_S_AT	156	4	12644	40.5256	1	0.328512	56.2048
GOTERM_BP_FAT	GO:0014742~positive regulation of muscle hypertrophy	2	1.04167	0.0481464	212195_AT,222802_AT	156	4	12644	40.5256	1	0.328512	56.2048
GOTERM_BP_FAT	GO:0010613~positive regulation of cardiac muscle hypertrophy	2	1.04167	0.0481464	212195_AT,222802_AT	156	4	12644	40.5256	1	0.328512	56.2048
GOTERM_BP_FAT	GO:0050730~regulation of peptidyl-tyrosine phosphorylation	4	2.08333	0.0489936	212097_AT,212195_AT,206924_AT,218718_AT,203065_S_AT	156	67	12644	4.83888	1	0.331954	56.8525
GOTERM_BP_FAT	GO:0021915~neural tube development	4	2.08333	0.0489936	203394_S_AT,224822_AT,204653_AT,213943_AT,210762_S_AT	156	67	12644	4.83888	1	0.331954	56.8525
GOTERM_BP_FAT	GO:0043085~positive regulation of catalytic activity	12	6.25	0.0496965	207574_S_AT,224822_AT,218718_AT,203065_S_AT,212097_AT,220102_AT,218380_AT,209840_S_AT,219257_S_AT,207393_AT,209201_X_AT,209644_X_AT,217028_AT,209305_S_AT,222802_AT,210762_S_AT	156	511	12644	1.90336	1	0.334541	57.3831
GOTERM_BP_FAT	GO:0051336~regulation of hydrolase activity	9	4.6875	0.0511182	212097_AT,203140_AT,220102_AT,218380_AT,207393_AT,209644_X_AT,224822_AT,208370_S_AT,203065_S_AT,222802_AT,210762_S_AT	156	331	12644	2.20381	1	0.341075	58.4374
GOTERM_BP_FAT	GO:0045768~positive regulation of anti-apoptosis	3	1.5625	0.0519274	212097_AT,212195_AT,203065_S_AT,201236_S_AT	156	30	12644	8.10513	1	0.344147	59.0265
GOTERM_BP_FAT	GO:0060606~tube closure	3	1.5625	0.0519274	224822_AT,204653_AT,213943_AT,210762_S_AT	156	30	12644	8.10513	1	0.344147	59.0265
GOTERM_BP_FAT	GO:0021761~limbic system development	3	1.5625	0.0519274	229576_S_AT,242455_AT,225544_AT,207147_AT,219682_S_AT	156	30	12644	8.10513	1	0.344147	59.0265
GOTERM_BP_FAT	GO:0001843~neural tube closure	3	1.5625	0.0519274	224822_AT,204653_AT,213943_AT,210762_S_AT	156	30	12644	8.10513	1	0.344147	59.0265
GOTERM_BP_FAT	GO:0051480~cytosolic calcium ion homeostasis	5	2.60417	0.0542746	212097_AT,212195_AT,209201_X_AT,217028_AT,228176_AT,203065_S_AT,222802_AT	156	116	12644	3.49359	1	0.355475	60.6912
GOTERM_BP_FAT	GO:0030855~epithelial cell differentiation	5	2.60417	0.0556824	213707_S_AT,221289_AT,242940_X_AT,201009_S_AT,210002_AT,201012_AT,239309_AT,201010_S_AT	156	117	12644	3.46373	1	0.361572	61.6589
GOTERM_BP_FAT	GO:0007166~cell surface receptor linked signal transduction	26	13.5417	0.0562571	230508_AT,214247_S_AT,216598_S_AT,212195_AT,202686_S_AT,212294_AT,219922_S_AT,202150_S_AT,207393_AT,217028_AT,201389_AT,203108_AT,205932_S_AT,219179_AT,206801_AT,201010_S_AT,202149_AT,204602_AT,229103_AT,228176_AT,218718_AT,212614_AT,201117_S_AT,201009_S_AT,212070_AT,219257_S_AT,209201_X_AT,212444_AT,222802_AT,201012_AT,205289_AT,205290_S_AT	156	1471	12644	1.43259	1	0.363195	62.0475
GOTERM_BP_FAT	GO:0001932~regulation of protein amino acid phosphorylation	6	3.125	0.0567179	212097_AT,212195_AT,206924_AT,218718_AT,203065_S_AT,222802_AT,205289_AT,205290_S_AT	156	169	12644	2.87756	1	0.364204	62.3564
GOTERM_BP_FAT	GO:0007167~enzyme linked receptor protein signaling pathway	9	4.6875	0.057234	212195_AT,212614_AT,202686_S_AT,219922_S_AT,201009_S_AT,205932_S_AT,218718_AT,216598_S_AT,201010_S_AT,205289_AT,205290_S_AT	156	339	12644	2.1518	1	0.365491	62.6995
GOTERM_BP_FAT	GO:0007498~mesoderm development	4	2.08333	0.0583974	229576_S_AT,229103_AT,225544_AT,213139_AT,220138_AT,219682_S_AT	156	72	12644	4.50285	1	0.370097	63.4622
GOTERM_BP_FAT	GO:0006937~regulation of muscle contraction	4	2.08333	0.0583974	212097_AT,219257_S_AT,204748_AT,203065_S_AT,222802_AT	156	72	12644	4.50285	1	0.370097	63.4622
GOTERM_BP_FAT	GO:0050801~ion homeostasis	10	5.20833	0.0592429	212097_AT,212195_AT,242455_AT,210139_S_AT,209201_X_AT,217028_AT,228176_AT,234034_AT,203065_S_AT,222802_AT,216598_S_AT,206801_AT	156	402	12644	2.0162	1	0.373017	64.0074
GOTERM_BP_FAT	GO:0045663~positive regulation of myoblast differentiation	2	1.04167	0.0598187	200920_S_AT,242738_S_AT,226137_AT	156	5	12644	32.4205	1	0.374535	64.3742
GOTERM_BP_FAT	GO:0014070~response to organic cyclic substance	5	2.60417	0.0600232	209420_S_AT,201163_S_AT,201162_AT,204748_AT,201150_S_AT,201236_S_AT	156	120	12644	3.37714	1	0.374167	64.5037
GOTERM_BP_FAT	GO:0045665~negative regulation of neuron differentiation	3	1.5625	0.0615586	203394_S_AT,228642_AT,206104_AT	156	33	12644	7.3683	1	0.380455	65.4615
GOTERM_BP_FAT	GO:0014020~primary neural tube formation	3	1.5625	0.0615586	224822_AT,204653_AT,213943_AT,210762_S_AT	156	33	12644	7.3683	1	0.380455	65.4615
GOTERM_BP_FAT	GO:0031399~regulation of protein modification process	8	4.16667	0.0642369	212097_AT,212195_AT,206924_AT,209644_X_AT,224822_AT,218718_AT,203065_S_AT,222802_AT,210762_S_AT,205289_AT,205290_S_AT	156	288	12644	2.25142	1	0.392223	67.0743
GOTERM_BP_FAT	GO:0045137~development of primary sexual characteristics	5	2.60417	0.0645393	229576_S_AT,220102_AT,202936_S_AT,225544_AT,236681_AT,219682_S_AT,207397_S_AT,205532_S_AT	156	123	12644	3.29477	1	0.392268	67.2519
GOTERM_BP_FAT	GO:0019932~second-messenger-mediated signaling	7	3.64583	0.0671126	207393_AT,219257_S_AT,228176_AT,208370_S_AT,222802_AT,216598_S_AT,220234_AT	156	233	12644	2.43502	1	0.403193	68.7271
GOTERM_BP_FAT	GO:0040007~growth	6	3.125	0.0684767	212614_AT,211959_AT,204748_AT,214604_AT,201150_S_AT,205289_AT,205290_S_AT	156	178	12644	2.73207	1	0.408197	69.4834
GOTERM_BP_FAT	GO:0051345~positive regulation of hydrolase activity	6	3.125	0.0684767	220102_AT,218380_AT,207393_AT,209644_X_AT,224822_AT,222802_AT,210762_S_AT	156	178	12644	2.73207	1	0.408197	69.4834
GOTERM_BP_FAT	GO:0043281~regulation of caspase activity	4	2.08333	0.0707137	220102_AT,218380_AT,209644_X_AT,224822_AT,210762_S_AT	156	78	12644	4.15648	1	0.417165	70.6868
GOTERM_BP_FAT	GO:0051384~response to glucocorticoid stimulus	4	2.08333	0.0707137	212097_AT,201163_S_AT,201162_AT,204748_AT,203065_S_AT,216598_S_AT	156	78	12644	4.15648	1	0.417165	70.6868
GOTERM_BP_FAT	GO:0006874~cellular calcium ion homeostasis	6	3.125	0.0707461	212097_AT,212195_AT,209201_X_AT,217028_AT,228176_AT,203065_S_AT,222802_AT,216598_S_AT	156	180	12644	2.70171	1	0.415863	70.7039
GOTERM_BP_FAT	GO:0000165~MAPKKK cascade	6	3.125	0.0707461	212097_AT,207574_S_AT,209840_S_AT,209201_X_AT,217028_AT,227812_AT,203065_S_AT,209305_S_AT,204337_AT	156	180	12644	2.70171	1	0.415863	70.7039
GOTERM_BP_FAT	GO:0060351~cartilage development involved in endochondral bone morphogenesis	2	1.04167	0.0713487	1556499_S_AT,214604_AT	156	6	12644	27.0171	1	0.417185	71.0201
GOTERM_BP_FAT	GO:0010611~regulation of cardiac muscle hypertrophy	2	1.04167	0.0713487	212195_AT,222802_AT	156	6	12644	27.0171	1	0.417185	71.0201
GOTERM_BP_FAT	GO:0045662~negative regulation of myoblast differentiation	2	1.04167	0.0713487	229576_S_AT,225544_AT,242738_S_AT,226137_AT,219682_S_AT	156	6	12644	27.0171	1	0.417185	71.0201
GOTERM_BP_FAT	GO:0019722~calcium-mediated signaling	3	1.5625	0.0717423	219257_S_AT,208370_S_AT,222802_AT	156	36	12644	6.75427	1	0.417542	71.225
GOTERM_BP_FAT	GO:0003013~circulatory system process	6	3.125	0.0746246	212097_AT,204748_AT,208370_S_AT,203065_S_AT,222802_AT,206801_AT,206291_AT	156	183	12644	2.65742	1	0.429086	72.684
GOTERM_BP_FAT	GO:0008015~blood circulation	6	3.125	0.0746246	212097_AT,204748_AT,208370_S_AT,203065_S_AT,222802_AT,206801_AT,206291_AT	156	183	12644	2.65742	1	0.429086	72.684
GOTERM_BP_FAT	GO:0048332~mesoderm morphogenesis	3	1.5625	0.0752505	229576_S_AT,229103_AT,225544_AT,220138_AT,219682_S_AT	156	37	12644	6.57173	1	0.430416	72.9915
GOTERM_BP_FAT	GO:0045786~negative regulation of cell cycle	4	2.08333	0.0772754	203140_AT,212099_AT,209644_X_AT,205289_AT,205290_S_AT	156	81	12644	4.00253	1	0.437865	73.9642
GOTERM_BP_FAT	GO:0052548~regulation of endopeptidase activity	4	2.08333	0.0772754	220102_AT,218380_AT,209644_X_AT,224822_AT,210762_S_AT	156	81	12644	4.00253	1	0.437865	73.9642
GOTERM_BP_FAT	GO:0055074~calcium ion homeostasis	6	3.125	0.0778696	212097_AT,212195_AT,209201_X_AT,217028_AT,228176_AT,203065_S_AT,222802_AT,216598_S_AT	156	185	12644	2.62869	1	0.438994	74.2434
GOTERM_BP_FAT	GO:0043065~positive regulation of apoptosis	10	5.20833	0.077902	209420_S_AT,203140_AT,220102_AT,201009_S_AT,218380_AT,204748_AT,209644_X_AT,227812_AT,224822_AT,210762_S_AT,201150_S_AT,201010_S_AT	156	425	12644	1.90709	1	0.437684	74.2585
GOTERM_BP_FAT	GO:0045767~regulation of anti-apoptosis	3	1.5625	0.0788124	212097_AT,212195_AT,203065_S_AT,201236_S_AT	156	38	12644	6.39879	1	0.440165	74.6805
GOTERM_BP_FAT	GO:0043068~positive regulation of programmed cell death	10	5.20833	0.0805748	209420_S_AT,203140_AT,220102_AT,201009_S_AT,218380_AT,204748_AT,209644_X_AT,227812_AT,224822_AT,210762_S_AT,201150_S_AT,201010_S_AT	156	428	12644	1.89372	1	0.446238	75.4789
GOTERM_BP_FAT	GO:0042391~regulation of membrane potential	5	2.60417	0.080833	212097_AT,242455_AT,210139_S_AT,234034_AT,203065_S_AT,222802_AT	156	133	12644	3.04704	1	0.445885	75.5939
GOTERM_BP_FAT	GO:0007243~protein kinase cascade	9	4.6875	0.0812114	212097_AT,212195_AT,207574_S_AT,209840_S_AT,209201_X_AT,217028_AT,227812_AT,203065_S_AT,222802_AT,209305_S_AT,216598_S_AT,204337_AT	156	366	12644	1.99306	1	0.446042	75.7614
GOTERM_BP_FAT	GO:0010942~positive regulation of cell death	10	5.20833	0.0823874	209420_S_AT,203140_AT,220102_AT,201009_S_AT,218380_AT,204748_AT,209644_X_AT,227812_AT,224822_AT,210762_S_AT,201150_S_AT,201010_S_AT	156	430	12644	1.88491	1	0.449528	76.2754
GOTERM_BP_FAT	GO:0010553~negative regulation of specific transcription from RNA polymerase II promoter	3	1.5625	0.0824262	203394_S_AT,209200_AT,220138_AT	156	39	12644	6.23471	1	0.448258	76.2921
GOTERM_BP_FAT	GO:0050679~positive regulation of epithelial cell proliferation	3	1.5625	0.0824262	229844_AT,213707_S_AT,221289_AT,242940_X_AT,239309_AT	156	39	12644	6.23471	1	0.448258	76.2921
GOTERM_BP_FAT	GO:0014743~regulation of muscle hypertrophy	2	1.04167	0.0827382	212195_AT,222802_AT	156	7	12644	23.1575	1	0.44813	76.4267
GOTERM_BP_FAT	GO:0002063~chondrocyte development	2	1.04167	0.0827382	232805_AT,204320_AT,232231_AT,37892_AT	156	7	12644	23.1575	1	0.44813	76.4267
GOTERM_BP_FAT	GO:0030147~natriuresis	2	1.04167	0.0827382	222802_AT,206801_AT	156	7	12644	23.1575	1	0.44813	76.4267
GOTERM_BP_FAT	GO:0006873~cellular ion homeostasis	9	4.6875	0.0831945	212097_AT,212195_AT,242455_AT,210139_S_AT,209201_X_AT,217028_AT,228176_AT,234034_AT,203065_S_AT,222802_AT,216598_S_AT	156	368	12644	1.98223	1	0.448597	76.6221
GOTERM_BP_FAT	GO:0001666~response to hypoxia	5	2.60417	0.0843155	212097_AT,209201_X_AT,207980_S_AT,217028_AT,203065_S_AT,222802_AT,216598_S_AT,209357_AT	156	135	12644	3.0019	1	0.451783	77.0958
GOTERM_BP_FAT	GO:0043405~regulation of MAP kinase activity	5	2.60417	0.086084	212097_AT,209840_S_AT,209201_X_AT,217028_AT,203065_S_AT,222802_AT,204337_AT	156	136	12644	2.97983	1	0.457546	77.8249
GOTERM_BP_FAT	GO:0001841~neural tube formation	3	1.5625	0.08609	224822_AT,204653_AT,213943_AT,210762_S_AT	156	40	12644	6.07885	1	0.456156	77.8273
GOTERM_BP_FAT	GO:0006875~cellular metal ion homeostasis	6	3.125	0.0887437	212097_AT,212195_AT,209201_X_AT,217028_AT,228176_AT,203065_S_AT,222802_AT,216598_S_AT	156	193	12644	2.51973	1	0.465329	78.8803
GOTERM_BP_FAT	GO:0048589~developmental growth	4	2.08333	0.0887793	211959_AT,204748_AT,214604_AT,201150_S_AT	156	86	12644	3.76983	1	0.464055	78.8941
GOTERM_BP_FAT	GO:0001934~positive regulation of protein amino acid phosphorylation	4	2.08333	0.0887793	212097_AT,212195_AT,206924_AT,203065_S_AT,205289_AT,205290_S_AT	156	86	12644	3.76983	1	0.464055	78.8941
GOTERM_BP_FAT	GO:0055082~cellular chemical homeostasis	9	4.6875	0.0893151	212097_AT,212195_AT,242455_AT,210139_S_AT,209201_X_AT,217028_AT,228176_AT,234034_AT,203065_S_AT,222802_AT,216598_S_AT	156	374	12644	1.95043	1	0.464756	79.1008
GOTERM_BP_FAT	GO:0001960~negative regulation of cytokine-mediated signaling pathway	2	1.04167	0.093989	212097_AT,212195_AT,203065_S_AT	156	8	12644	20.2628	1	0.481414	80.8249
GOTERM_BP_FAT	GO:0030146~diuresis	2	1.04167	0.093989	222802_AT,206801_AT	156	8	12644	20.2628	1	0.481414	80.8249
GOTERM_BP_FAT	GO:0032332~positive regulation of chondrocyte differentiation	2	1.04167	0.093989	232231_AT,214604_AT	156	8	12644	20.2628	1	0.481414	80.8249
GOTERM_BP_FAT	GO:0070482~response to oxygen levels	5	2.60417	0.0951953	212097_AT,209201_X_AT,207980_S_AT,217028_AT,203065_S_AT,222802_AT,216598_S_AT,209357_AT	156	141	12644	2.87416	1	0.484563	81.2476
GOTERM_BP_FAT	GO:0007162~negative regulation of cell adhesion	3	1.5625	0.0973647	203140_AT,1556499_S_AT,209644_X_AT	156	43	12644	5.65474	1	0.491265	81.9859
GOTERM_BP_FAT	GO:0001838~embryonic epithelial tube formation	3	1.5625	0.0973647	224822_AT,204653_AT,213943_AT,210762_S_AT	156	43	12644	5.65474	1	0.491265	81.9859
GOTERM_BP_FAT	GO:0044093~positive regulation of molecular function	12	6.25	0.0974683	207574_S_AT,224822_AT,218718_AT,203065_S_AT,212097_AT,220102_AT,218380_AT,209840_S_AT,219257_S_AT,207393_AT,209201_X_AT,209644_X_AT,217028_AT,209305_S_AT,222802_AT,210762_S_AT	156	577	12644	1.68564	1	0.490226	82.0205
GOTERM_CC_FAT	GO:0044421~extracellular region part	25	13.0208	2.70387e-05	209420_S_AT,225681_AT,230508_AT,224724_AT,214247_S_AT,216598_S_AT,212195_AT,206924_AT,204320_AT,210809_S_AT,203789_S_AT,218468_S_AT,201150_S_AT,206801_AT,232805_AT,208949_S_AT,229103_AT,37892_AT,218718_AT,218002_S_AT,218469_AT,237411_AT,211959_AT,222853_AT,201163_S_AT,222484_S_AT,1556499_S_AT,201162_AT,222802_AT,205289_AT,205290_S_AT,1562275_AT	124	930	11804	2.55897	0.00512425	0.00512425	0.0336002
GOTERM_CC_FAT	GO:0005925~focal adhesion	7	3.64583	0.000675019	212097_AT,223169_S_AT,202149_AT,235692_AT,202150_S_AT,218435_AT,201389_AT,224822_AT,203065_S_AT,210762_S_AT	124	102	11804	6.53289	0.120408	0.0621343	0.835728
GOTERM_CC_FAT	GO:0005924~cell-substrate adherens junction	7	3.64583	0.000826793	212097_AT,223169_S_AT,202149_AT,235692_AT,202150_S_AT,218435_AT,201389_AT,224822_AT,203065_S_AT,210762_S_AT	124	106	11804	6.28637	0.145429	0.0510368	1.02275
GOTERM_CC_FAT	GO:0030055~cell-substrate junction	7	3.64583	0.00110234	212097_AT,223169_S_AT,202149_AT,235692_AT,202150_S_AT,218435_AT,201389_AT,224822_AT,203065_S_AT,210762_S_AT	124	112	11804	5.9496	0.189059	0.0510412	1.36146
GOTERM_CC_FAT	GO:0005912~adherens junction	8	4.16667	0.00117034	212097_AT,223169_S_AT,202149_AT,235692_AT,202150_S_AT,218435_AT,201389_AT,224822_AT,203065_S_AT,210762_S_AT,207717_S_AT	124	155	11804	4.91322	0.19948	0.0435233	1.44488
GOTERM_CC_FAT	GO:0070161~anchoring junction	8	4.16667	0.00212669	212097_AT,223169_S_AT,202149_AT,235692_AT,202150_S_AT,218435_AT,201389_AT,224822_AT,203065_S_AT,210762_S_AT,207717_S_AT	124	172	11804	4.42761	0.332691	0.0651946	2.6113
GOTERM_CC_FAT	GO:0005576~extracellular region	32	16.6667	0.00401185	209420_S_AT,225681_AT,230508_AT,224724_AT,214247_S_AT,216598_S_AT,206291_AT,212195_AT,206924_AT,204320_AT,219922_S_AT,210809_S_AT,203789_S_AT,218468_S_AT,201150_S_AT,206801_AT,232805_AT,208949_S_AT,204602_AT,229103_AT,37892_AT,218718_AT,218002_S_AT,218469_AT,227760_AT,201163_S_AT,222853_AT,237411_AT,211959_AT,201117_S_AT,222484_S_AT,201162_AT,1556499_S_AT,213661_AT,220283_AT,222802_AT,1562275_AT,…	124	1849	11804	1.64748	0.5341	0.10337	4.87345
GOTERM_CC_FAT	GO:0016323~basolateral plasma membrane	8	4.16667	0.00531222	212097_AT,223169_S_AT,202149_AT,235692_AT,202150_S_AT,218435_AT,201389_AT,224822_AT,203065_S_AT,201012_AT,210762_S_AT	124	203	11804	3.75147	0.636513	0.118827	6.4056
GOTERM_CC_FAT	GO:0005578~proteinaceous extracellular matrix	10	5.20833	0.00552269	232805_AT,208949_S_AT,222853_AT,237411_AT,225681_AT,204320_AT,229103_AT,210809_S_AT,37892_AT,1556499_S_AT,201150_S_AT,1562275_AT	124	314	11804	3.03164	0.650838	0.110338	6.65144
GOTERM_CC_FAT	GO:0044459~plasma membrane part	35	18.2292	0.00593591	210139_S_AT,225481_AT,224822_AT,205534_AT,203065_S_AT,234034_AT,202668_AT,205234_AT,212195_AT,223169_S_AT,202686_S_AT,212294_AT,202150_S_AT,207393_AT,205328_AT,208789_AT,212135_S_AT,217028_AT,204748_AT,201389_AT,203108_AT,210762_S_AT,202856_S_AT,235692_AT,202149_AT,201952_AT,225308_S_AT,228176_AT,225464_AT,212097_AT,212944_AT,204929_S_AT,222853_AT,200885_AT,212070_AT,209201_X_AT,225459_AT,218435_…	124	2141	11804	1.55618	0.677349	0.106955	7.13237
GOTERM_CC_FAT	GO:0005615~extracellular space	15	7.8125	0.00858696	209420_S_AT,230508_AT,224724_AT,216598_S_AT,214247_S_AT,218718_AT,218002_S_AT,218469_AT,212195_AT,206924_AT,211959_AT,201163_S_AT,203789_S_AT,222484_S_AT,201162_AT,218468_S_AT,222802_AT,206801_AT,205290_S_AT,205289_AT	124	659	11804	2.16677	0.805742	0.138397	10.1641
GOTERM_CC_FAT	GO:0031012~extracellular matrix	10	5.20833	0.00894633	232805_AT,208949_S_AT,222853_AT,237411_AT,225681_AT,204320_AT,229103_AT,210809_S_AT,37892_AT,1556499_S_AT,201150_S_AT,1562275_AT	124	339	11804	2.80807	0.818673	0.132628	10.568
GOTERM_CC_FAT	GO:0005886~plasma membrane	48	25	0.0103512	225481_AT,227742_AT,224822_AT,202668_AT,205234_AT,223169_S_AT,205328_AT,207393_AT,227289_AT,208789_AT,217028_AT,201389_AT,203108_AT,202149_AT,235692_AT,204602_AT,212099_AT,225308_S_AT,207876_S_AT,212944_AT,201117_S_AT,212070_AT,1556499_S_AT,212444_AT,201012_AT,207717_S_AT,210139_S_AT,212909_AT,203065_S_AT,234034_AT,205534_AT,226530_AT,212195_AT,202686_S_AT,212294_AT,202150_S_AT,212135_S_AT,204748…	124	3334	11804	1.37051	0.861513	0.141076	12.1309
GOTERM_CC_FAT	GO:0030054~cell junction	12	6.25	0.0166802	235692_AT,202149_AT,210139_S_AT,225308_S_AT,224822_AT,203065_S_AT,223169_S_AT,212097_AT,202150_S_AT,205328_AT,225459_AT,201389_AT,218435_AT,210762_S_AT,207717_S_AT	124	507	11804	2.2531	0.959073	0.204101	18.8654
GOTERM_CC_FAT	GO:0005901~caveola	4	2.08333	0.0168406	212097_AT,204748_AT,208789_AT,224822_AT,203065_S_AT,210762_S_AT	124	52	11804	7.32258	0.960322	0.193564	19.0298
GOTERM_CC_FAT	GO:0043296~apical junction complex	4	2.08333	0.0805582	210139_S_AT,205328_AT,225459_AT,207717_S_AT	124	97	11804	3.92551	1	0.631149	64.7908
GOTERM_CC_FAT	GO:0016327~apicolateral plasma membrane	4	2.08333	0.086437	210139_S_AT,205328_AT,225459_AT,207717_S_AT	124	100	11804	3.80774	1	0.635921	67.4888
GOTERM_CC_FAT	GO:0005887~integral to plasma membrane	18	9.375	0.0987944	228176_AT,203065_S_AT,205534_AT,234034_AT,205234_AT,202668_AT,212097_AT,212195_AT,212944_AT,204929_S_AT,202686_S_AT,222853_AT,212070_AT,207393_AT,209201_X_AT,212135_S_AT,217028_AT,201389_AT,212136_AT,212444_AT,203108_AT,202856_S_AT	124	1169	11804	1.46577	1	0.666465	72.5512
GOTERM_MF_FAT	GO:0003700~transcription factor activity	33	17.1875	1.91968e-08	227971_AT,228964_AT,236681_AT,207980_S_AT,209603_AT,229400_AT,206104_AT,220138_AT,209357_AT,229844_AT,1559477_S_AT,207373_AT,232231_AT,228642_AT,209644_X_AT,225544_AT,205932_S_AT,214604_AT,229576_S_AT,203140_AT,209360_S_AT,209200_AT,204069_AT,238852_AT,208370_S_AT,204653_AT,207397_S_AT,209604_S_AT,242455_AT,210239_AT,221289_AT,213707_S_AT,220102_AT,242940_X_AT,202936_S_AT,207480_S_AT,207147_AT,21…	143	923	12097	3.0245	6.02779e-06	6.02779e-06	2.58311e-05
GOTERM_MF_FAT	GO:0043565~sequence-specific DNA binding	25	13.0208	3.75012e-08	209603_AT,236681_AT,229400_AT,206104_AT,220138_AT,229844_AT,1559477_S_AT,207373_AT,228642_AT,225544_AT,205932_S_AT,214604_AT,229576_S_AT,202484_S_AT,203140_AT,209200_AT,204069_AT,238852_AT,207397_S_AT,209604_S_AT,242455_AT,220102_AT,221289_AT,213707_S_AT,210239_AT,242940_X_AT,202936_S_AT,207480_S_AT,207147_AT,210002_AT,226137_AT,242738_S_AT,226695_AT,219682_S_AT,239309_AT,209602_S_AT	143	565	12097	3.74312	1.17753e-05	5.88768e-06	5.04614e-05
GOTERM_MF_FAT	GO:0030528~transcription regulator activity	42	21.875	3.93724e-08	209603_AT,235122_AT,209357_AT,1559477_S_AT,232231_AT,228642_AT,208789_AT,225544_AT,209644_X_AT,214604_AT,205932_S_AT,213943_AT,229576_S_AT,209360_S_AT,206029_AT,208370_S_AT,204653_AT,207397_S_AT,209604_S_AT,213707_S_AT,210239_AT,202936_S_AT,210002_AT,207147_AT,205289_AT,227971_AT,203394_S_AT,207980_S_AT,236681_AT,228964_AT,229400_AT,220138_AT,206104_AT,229844_AT,207373_AT,200920_S_AT,202484_S_AT,…	143	1446	12097	2.4571	1.23629e-05	4.12097e-06	5.29792e-05
GOTERM_MF_FAT	GO:0003677~DNA binding	47	24.4792	3.04319e-05	232116_AT,209603_AT,235122_AT,209357_AT,1559477_S_AT,232231_AT,228642_AT,225544_AT,209644_X_AT,213139_AT,214604_AT,205932_S_AT,213943_AT,229576_S_AT,209360_S_AT,206029_AT,226113_AT,208370_S_AT,204653_AT,207397_S_AT,209604_S_AT,213707_S_AT,210239_AT,202936_S_AT,207147_AT,210002_AT,227971_AT,218656_S_AT,203394_S_AT,207980_S_AT,236681_AT,228964_AT,229400_AT,220138_AT,206104_AT,235845_AT,229844_AT,20…	143	2201	12097	1.80642	0.00951027	0.00238609	0.0409413
GOTERM_MF_FAT	GO:0016564~transcription repressor activity	13	6.77083	0.000314604	202484_S_AT,229576_S_AT,203140_AT,206029_AT,203394_S_AT,207980_S_AT,220138_AT,209357_AT,229844_AT,212614_AT,207480_S_AT,225544_AT,242738_S_AT,226137_AT,205932_S_AT,219682_S_AT,205290_S_AT,205289_AT	143	313	12097	3.51351	0.0940772	0.0195663	0.422501
GOTERM_MF_FAT	GO:0003702~RNA polymerase II transcription factor activity	11	5.72917	0.00054509	229576_S_AT,209200_AT,204069_AT,229400_AT,206104_AT,229844_AT,1559477_S_AT,207373_AT,232231_AT,202936_S_AT,207480_S_AT,225544_AT,210002_AT,226137_AT,242738_S_AT,219682_S_AT	143	241	12097	3.86116	0.157351	0.0281309	0.730985
GOTERM_MF_FAT	GO:0003682~chromatin binding	8	4.16667	0.00178871	202484_S_AT,203140_AT,207373_AT,232231_AT,236681_AT,229400_AT,206104_AT,207147_AT,210002_AT,207397_S_AT	143	148	12097	4.57267	0.430022	0.0771682	2.38025
GOTERM_MF_FAT	GO:0019838~growth factor binding	6	3.125	0.00785001	212195_AT,201163_S_AT,211959_AT,219922_S_AT,201162_AT,1556499_S_AT,227760_AT	143	105	12097	4.83397	0.915806	0.26606	10.0617
GOTERM_MF_FAT	GO:0005520~insulin-like growth factor binding	3	1.5625	0.0344127	201163_S_AT,211959_AT,201162_AT,227760_AT	143	25	12097	10.1513	0.999983	0.70529	37.5753
GOTERM_MF_FAT	GO:0019834~phospholipase A2 inhibitor activity	2	1.04167	0.0348064	209369_AT,201012_AT	143	3	12097	56.3963	0.999985	0.67123	37.917
GOTERM_MF_FAT	GO:0042802~identical protein binding	13	6.77083	0.0680228	206982_AT,209360_S_AT,200919_AT,220138_AT,203065_S_AT,218718_AT,212097_AT,212195_AT,229844_AT,242455_AT,205328_AT,1556499_S_AT,225459_AT,205290_S_AT,205289_AT	143	632	12097	1.74007	1	0.866137	61.2457
GOTERM_MF_FAT	GO:0003705~RNA polymerase II transcription factor activity, enhancer binding	3	1.5625	0.0764927	229844_AT,242738_S_AT,226137_AT,210002_AT	143	39	12097	6.50726	1	0.875351	65.7258
GOTERM_MF_FAT	GO:0008134~transcription factor binding	11	5.72917	0.0765867	209360_S_AT,206029_AT,238852_AT,207980_S_AT,209603_AT,204653_AT,220138_AT,209357_AT,209604_S_AT,207480_S_AT,209644_X_AT,200920_S_AT,210002_AT,226695_AT,209602_S_AT	143	509	12097	1.82817	1	0.854057	65.7727
GOTERM_MF_FAT	GO:0019904~protein domain specific binding	8	4.16667	0.0938267	202484_S_AT,226829_AT,235692_AT,218380_AT,227742_AT,224822_AT,209765_AT,210762_S_AT,205289_AT,205290_S_AT	143	330	12097	2.05077	1	0.890274	73.4394
GOTERM_MF_FAT	GO:0046983~protein dimerization activity	11	5.72917	0.0984478	212195_AT,206982_AT,229844_AT,209360_S_AT,227742_AT,220138_AT,204653_AT,218718_AT,205287_S_AT,225421_AT,205289_AT,205290_S_AT	143	535	12097	1.73932	1	0.885762	75.2052
INTERPRO	IPR017970:Homeobox, conserved site	15	7.8125	1.07592e-07	238852_AT,236681_AT,204069_AT,229400_AT,206104_AT,207397_S_AT,1559477_S_AT,207373_AT,242455_AT,210239_AT,213707_S_AT,221289_AT,242940_X_AT,207480_S_AT,228642_AT,226695_AT,242738_S_AT,226137_AT,207147_AT,205932_S_AT,214604_AT,239309_AT	177	208	15510	6.31926	3.86247e-05	3.86247e-05	0.000147706
INTERPRO	IPR001356:Homeobox	15	7.8125	1.13867e-07	238852_AT,236681_AT,204069_AT,229400_AT,206104_AT,207397_S_AT,1559477_S_AT,207373_AT,242455_AT,210239_AT,213707_S_AT,221289_AT,242940_X_AT,207480_S_AT,228642_AT,226695_AT,242738_S_AT,226137_AT,207147_AT,205932_S_AT,214604_AT,239309_AT	177	209	15510	6.28903	4.08776e-05	2.0439e-05	0.000156322
INTERPRO	IPR012287:Homeodomain-related	15	7.8125	2.27678e-07	238852_AT,236681_AT,204069_AT,229400_AT,206104_AT,207397_S_AT,1559477_S_AT,207373_AT,242455_AT,210239_AT,213707_S_AT,221289_AT,242940_X_AT,207480_S_AT,228642_AT,226695_AT,242738_S_AT,226137_AT,207147_AT,205932_S_AT,214604_AT,239309_AT	177	221	15510	5.94754	8.17332e-05	2.72451e-05	0.000312566
INTERPRO	IPR003578:Ras small GTPase, Rho type	3	1.5625	0.0212749	223169_S_AT,200885_AT,212099_AT	177	20	15510	13.1441	0.999556	0.854856	25.5634
INTERPRO	IPR000867:Insulin-like growth factor-binding protein, IGFBP	3	1.5625	0.0212749	201163_S_AT,211959_AT,201162_AT,227760_AT	177	20	15510	13.1441	0.999556	0.854856	25.5634
INTERPRO	IPR011390:Insulin-like growth factor binding protein related protein (IGFBP-rP), MAC25	2	1.04167	0.0336599	201163_S_AT,201162_AT,227760_AT	177	3	15510	58.4181	0.999995	0.914427	37.503
INTERPRO	IPR013711:Runx inhibition	2	1.04167	0.0336599	232231_AT,209360_S_AT	177	3	15510	58.4181	0.999995	0.914427	37.503
INTERPRO	IPR000040:Acute myeloid leukemia 1 protein (AML 1)/Runt	2	1.04167	0.0336599	232231_AT,209360_S_AT	177	3	15510	58.4181	0.999995	0.914427	37.503
INTERPRO	IPR013524:Acute myeloid leukemia 1 (AML 1)/Runt	2	1.04167	0.0336599	232231_AT,209360_S_AT	177	3	15510	58.4181	0.999995	0.914427	37.503
INTERPRO	IPR016554:Transcription factor, Runt-related, RUNX	2	1.04167	0.0336599	232231_AT,209360_S_AT	177	3	15510	58.4181	0.999995	0.914427	37.503
INTERPRO	IPR000047:Helix-turn-helix motif, lambda-like repressor	3	1.5625	0.0399054	213707_S_AT,221289_AT,242940_X_AT,207147_AT,239309_AT	177	28	15510	9.38862	1	0.912544	42.8259
INTERPRO	IPR006796:Dickkopf, N-terminal cysteine-rich	2	1.04167	0.0446275	204602_AT,230508_AT,214247_S_AT	177	4	15510	43.8136	1	0.903807	46.5678
INTERPRO	IPR013854:Transcription factor AP-2, C-terminal	2	1.04167	0.0554714	204653_AT,205287_S_AT	177	5	15510	35.0508	1	0.922772	54.3182
INTERPRO	IPR004979:Transcription factor AP-2	2	1.04167	0.0554714	204653_AT,205287_S_AT	177	5	15510	35.0508	1	0.922772	54.3182
INTERPRO	IPR000342:Regulator of G protein signalling	3	1.5625	0.0566828	209071_S_AT,1555725_A_AT,210138_AT,204337_AT,218353_AT	177	34	15510	7.7318	1	0.902473	55.116
INTERPRO	IPR013098:Immunoglobulin I-set	5	2.60417	0.0649117	201163_S_AT,232226_AT,209840_S_AT,201162_AT,200897_S_AT,200907_S_AT,227760_AT	177	133	15510	3.29425	1	0.910131	60.2027
INTERPRO	IPR016444:Synaptobrevin, metazoa/fungi	2	1.04167	0.066193	204929_S_AT,202546_AT	177	6	15510	29.209	1	0.89302	60.9449
INTERPRO	IPR002087:Anti-proliferative protein	2	1.04167	0.066193	200920_S_AT,201236_S_AT	177	6	15510	29.209	1	0.89302	60.9449
INTERPRO	IPR012346:p53 and RUNT-type transcription factor, DNA-binding	2	1.04167	0.066193	232231_AT,209360_S_AT	177	6	15510	29.209	1	0.89302	60.9449
INTERPRO	IPR002870:Peptidase M12B, propeptide	3	1.5625	0.0721963	237411_AT,209765_AT,1562275_AT	177	39	15510	6.74055	1	0.893734	64.2542
INTERPRO	IPR018358:Disintegrin, conserved site	3	1.5625	0.0787436	237411_AT,209765_AT,1562275_AT	177	41	15510	6.41174	1	0.896163	67.5659
INTERPRO	IPR000372:Leucine-rich repeat, cysteine-rich flanking region, N-terminal	4	2.08333	0.086962	222853_AT,232226_AT,209840_S_AT,229085_AT	177	92	15510	3.80987	1	0.902989	71.3203
INTERPRO	IPR002126:Cadherin	4	2.08333	0.0935843	228863_AT,227289_AT,205534_AT,205532_S_AT,220115_S_AT	177	95	15510	3.68956	1	0.904786	74.0478
KEGG_PATHWAY	hsa04510:Focal adhesion	7	3.64583	0.0279875	212097_AT,232805_AT,204320_AT,37892_AT,1556499_S_AT,207876_S_AT,201389_AT,221659_S_AT,218718_AT,203065_S_AT	57	197	4722	2.94363	0.832766	0.832766	24.9811
KEGG_PATHWAY	hsa04060:Cytokine-cytokine receptor interaction	8	4.16667	0.0296961	212195_AT,206924_AT,222484_S_AT,209201_X_AT,217028_AT,227812_AT,218718_AT,216598_S_AT,218002_S_AT,205289_AT,205290_S_AT	57	255	4722	2.59897	0.850311	0.613103	26.3057
KEGG_PATHWAY	hsa04115:p53 signaling pathway	4	2.08333	0.0460594	203725_AT,207574_S_AT,235683_AT,209644_X_AT,209305_S_AT	57	68	4722	4.87307	0.948732	0.62851	37.9642
PIR_SUPERFAMILY	PIRSF005770:regulator of G protein signaling, RGS4 type	3	1.5625	0.0112744	209071_S_AT,1555725_A_AT,210138_AT,204337_AT,218353_AT	87	13	6797	18.0292	0.663275	0.663275	11.7398
PIR_SUPERFAMILY	PIRSF037169:small GTPase, Rho type	3	1.5625	0.0149306	223169_S_AT,200885_AT,212099_AT	87	15	6797	15.6253	0.764053	0.514256	15.2687
PIR_SUPERFAMILY	PIRSF018239:IGFBP_rP_mac25	2	1.04167	0.0374851	201163_S_AT,201162_AT,227760_AT	87	3	6797	52.0843	0.974466	0.705532	34.3477
PIR_SUPERFAMILY	PIRSF010369:growth arrest and DNA-damage-inducible protein GADD45	2	1.04167	0.0374851	203725_AT,207574_S_AT,209305_S_AT	87	3	6797	52.0843	0.974466	0.705532	34.3477
PIR_SUPERFAMILY	PIRSF009374:runt-related transcription factor RUNX	2	1.04167	0.0374851	232231_AT,209360_S_AT	87	3	6797	52.0843	0.974466	0.705532	34.3477
PIR_SUPERFAMILY	PIRSF009374:TF_Runt-rel_RUNX	2	1.04167	0.0374851	232231_AT,209360_S_AT	87	3	6797	52.0843	0.974466	0.705532	34.3477
PIR_SUPERFAMILY	PIRSF500586:GTP-binding protein Rho	2	1.04167	0.0374851	200885_AT,212099_AT	87	3	6797	52.0843	0.974466	0.705532	34.3477
PIR_SUPERFAMILY	PIRSF005097:transcription factor AP-2	2	1.04167	0.0617001	204653_AT,205287_S_AT	87	5	6797	31.2506	0.997788	0.78313	50.4125
PIR_SUPERFAMILY	PIRSF005409:Synaptobrevin_euk	2	1.04167	0.0735808	204929_S_AT,202546_AT	87	6	6797	26.0421	0.999349	0.769482	56.9058
PIR_SUPERFAMILY	PIRSF006350:monocarbosylate transporter MCT2	2	1.04167	0.0735808	202856_S_AT,205234_AT	87	6	6797	26.0421	0.999349	0.769482	56.9058
SMART	SM00389:HOX	15	7.8125	1.1674e-06	238852_AT,236681_AT,204069_AT,229400_AT,206104_AT,207397_S_AT,1559477_S_AT,207373_AT,242455_AT,210239_AT,213707_S_AT,221289_AT,242940_X_AT,207480_S_AT,228642_AT,226695_AT,242738_S_AT,226137_AT,207147_AT,205932_S_AT,214604_AT,239309_AT	122	209	8645	5.08569	0.000115566	0.000115566	0.00129328
SMART	SM00174:RHO	3	1.5625	0.0313201	223169_S_AT,200885_AT,212099_AT	122	20	8645	10.6291	0.95716	0.793022	29.7088
SMART	SM00121:IB	3	1.5625	0.0313201	201163_S_AT,211959_AT,201162_AT,227760_AT	122	20	8645	10.6291	0.95716	0.793022	29.7088
SMART	SM00099:btg1	2	1.04167	0.0811175	200920_S_AT,201236_S_AT	122	6	8645	23.6202	0.999769	0.938683	60.8275
SMART	SM00315:RGS	3	1.5625	0.0815617	209071_S_AT,1555725_A_AT,210138_AT,204337_AT,218353_AT	122	34	8645	6.25241	0.99978	0.878245	61.0367
SP_PIR_KEYWORDS	developmental protein	28	14.5833	2.15134e-08	207574_S_AT,230508_AT,236681_AT,229400_AT,206104_AT,220138_AT,214608_S_AT,214247_S_AT,202668_AT,1559477_S_AT,207373_AT,228642_AT,213139_AT,225544_AT,205932_S_AT,214604_AT,219179_AT,209305_S_AT,213943_AT,229576_S_AT,204602_AT,200919_AT,229103_AT,212099_AT,209200_AT,204069_AT,238852_AT,207397_S_AT,204929_S_AT,221289_AT,213707_S_AT,242940_X_AT,228724_AT,207147_AT,226695_AT,219682_S_AT,239309_AT,2052…	188	750	17805	3.53574	5.55043e-06	5.55043e-06	2.80864e-05
SP_PIR_KEYWORDS	Homeobox	15	7.8125	6.13266e-08	238852_AT,236681_AT,204069_AT,229400_AT,206104_AT,207397_S_AT,1559477_S_AT,207373_AT,242455_AT,210239_AT,213707_S_AT,221289_AT,242940_X_AT,207480_S_AT,228642_AT,226695_AT,242738_S_AT,226137_AT,207147_AT,205932_S_AT,214604_AT,239309_AT	188	214	17805	6.63837	1.58222e-05	7.91111e-06	8.00639e-05
SP_PIR_KEYWORDS	dna-binding	40	20.8333	5.71575e-06	232116_AT,209603_AT,1559477_S_AT,232231_AT,228642_AT,209644_X_AT,225544_AT,213139_AT,214604_AT,205932_S_AT,213943_AT,229576_S_AT,209360_S_AT,226113_AT,204653_AT,207397_S_AT,209604_S_AT,213707_S_AT,210239_AT,202936_S_AT,210002_AT,207147_AT,203394_S_AT,236681_AT,228964_AT,229400_AT,220138_AT,206104_AT,235845_AT,229844_AT,207373_AT,202484_S_AT,203140_AT,200919_AT,226114_AT,238852_AT,204069_AT,209200…	188	1767	17805	2.14392	0.00147358	0.000491435	0.00746183
SP_PIR_KEYWORDS	transcription regulation	39	20.3125	0.000109027	232116_AT,209603_AT,214608_S_AT,201236_S_AT,235122_AT,209357_AT,232231_AT,228642_AT,209644_X_AT,225544_AT,213139_AT,208789_AT,214604_AT,205932_S_AT,213943_AT,201010_S_AT,229576_S_AT,209360_S_AT,226113_AT,204653_AT,207397_S_AT,209604_S_AT,227195_AT,201009_S_AT,202936_S_AT,210002_AT,203394_S_AT,236681_AT,207980_S_AT,228964_AT,220138_AT,206104_AT,229400_AT,235845_AT,229844_AT,207373_AT,202484_S_AT,2…	188	1941	17805	1.90293	0.0277384	0.00700792	0.142244
SP_PIR_KEYWORDS	Transcription	39	20.3125	0.000177166	232116_AT,209603_AT,214608_S_AT,201236_S_AT,235122_AT,209357_AT,1559477_S_AT,232231_AT,228642_AT,209644_X_AT,225544_AT,213139_AT,208789_AT,214604_AT,205932_S_AT,213943_AT,201010_S_AT,229576_S_AT,209360_S_AT,226113_AT,204653_AT,207397_S_AT,209604_S_AT,227195_AT,201009_S_AT,202936_S_AT,210002_AT,203394_S_AT,207980_S_AT,236681_AT,228964_AT,229400_AT,220138_AT,235845_AT,229844_AT,207373_AT,202484_S_A…	188	1987	17805	1.85888	0.0446839	0.00910093	0.23105
SP_PIR_KEYWORDS	DNA binding	12	6.25	0.000939064	236681_AT,209200_AT,228964_AT,229400_AT,204653_AT,206104_AT,207397_S_AT,207373_AT,242455_AT,214604_AT,226137_AT,242738_S_AT,205932_S_AT,213943_AT,214633_AT	188	339	17805	3.35248	0.215252	0.0395936	1.21906
SP_PIR_KEYWORDS	signal	50	26.0417	0.00102062	225681_AT,214247_S_AT,206291_AT,202668_AT,206924_AT,219922_S_AT,227289_AT,201389_AT,218468_S_AT,221958_S_AT,206801_AT,232805_AT,204602_AT,218718_AT,218002_S_AT,218469_AT,228949_AT,211959_AT,201117_S_AT,212070_AT,1556499_S_AT,201162_AT,210042_S_AT,209765_AT,222802_AT,1562275_AT,205289_AT,209420_S_AT,218656_S_AT,212909_AT,230508_AT,224724_AT,205534_AT,216598_S_AT,212195_AT,202686_S_AT,204320_AT,210…	188	3037	17805	1.55923	0.231607	0.0369369	1.32429
SP_PIR_KEYWORDS	cleavage on pair of basic residues	10	5.20833	0.00174842	237411_AT,201117_S_AT,201389_AT,218718_AT,222802_AT,205532_S_AT,206291_AT,1562275_AT,220115_S_AT,205289_AT,205290_S_AT	188	260	17805	3.64259	0.36332	0.0548731	2.25872
SP_PIR_KEYWORDS	cell adhesion	12	6.25	0.00368679	202149_AT,201952_AT,212099_AT,205534_AT,205532_S_AT,201163_S_AT,222853_AT,210809_S_AT,202150_S_AT,228863_AT,201162_AT,227289_AT,201389_AT,201951_AT,220115_S_AT,207717_S_AT	188	404	17805	2.81309	0.614398	0.10047	4.70769
SP_PIR_KEYWORDS	nucleus	60	31.25	0.0054092	232116_AT,209603_AT,204135_AT,214608_S_AT,235122_AT,209357_AT,1559477_S_AT,1554966_A_AT,232231_AT,218380_AT,228642_AT,208789_AT,213139_AT,225544_AT,209644_X_AT,205932_S_AT,214604_AT,213943_AT,202149_AT,229576_S_AT,209360_S_AT,206029_AT,212099_AT,226113_AT,204653_AT,218718_AT,207397_S_AT,227195_AT,209604_S_AT,213707_S_AT,210239_AT,202936_S_AT,211986_AT,210002_AT,207147_AT,201012_AT,207717_S_AT,218…	188	4135	17805	1.37423	0.753246	0.130586	6.83616
SP_PIR_KEYWORDS	vasoactive	3	1.5625	0.00566991	222802_AT,206801_AT,206291_AT	188	11	17805	25.8293	0.769384	0.124853	7.15448
SP_PIR_KEYWORDS	Secreted	28	14.5833	0.0070772	225681_AT,230508_AT,214247_S_AT,216598_S_AT,206291_AT,212195_AT,206924_AT,204320_AT,210809_S_AT,219922_S_AT,203789_S_AT,218468_S_AT,201150_S_AT,206801_AT,232805_AT,204602_AT,229103_AT,37892_AT,218718_AT,218002_S_AT,218469_AT,227760_AT,201163_S_AT,237411_AT,211959_AT,201117_S_AT,222484_S_AT,201162_AT,1556499_S_AT,213661_AT,220283_AT,222802_AT,205289_AT,205290_S_AT,1562275_AT	188	1565	17805	1.69445	0.839972	0.141613	8.85546
SP_PIR_KEYWORDS	Growth factor binding	3	1.5625	0.011952	201163_S_AT,211959_AT,219922_S_AT,201162_AT	188	16	17805	17.7576	0.955049	0.212293	14.5276
SP_PIR_KEYWORDS	extracellular matrix	8	4.16667	0.0133017	232805_AT,237411_AT,225681_AT,204320_AT,229103_AT,210809_S_AT,37892_AT,1556499_S_AT,201150_S_AT,1562275_AT	188	239	17805	3.17012	0.968409	0.218685	16.0395
SP_PIR_KEYWORDS	disease mutation	27	14.0625	0.0140887	209420_S_AT,206669_AT,210139_S_AT,209603_AT,236681_AT,229400_AT,203065_S_AT,214608_S_AT,207373_AT,204320_AT,232231_AT,228642_AT,213139_AT,225544_AT,209644_X_AT,205932_S_AT,213943_AT,201150_S_AT,232805_AT,229576_S_AT,205278_AT,209360_S_AT,230406_AT,206029_AT,37892_AT,204653_AT,207397_S_AT,212097_AT,209604_S_AT,220102_AT,202936_S_AT,212070_AT,1556499_S_AT,206670_S_AT,219682_S_AT,214633_AT,209602_S_…	188	1576	17805	1.62253	0.974286	0.216551	16.9095
SP_PIR_KEYWORDS	Apoptosis	10	5.20833	0.0172785	201739_AT,235692_AT,239944_AT,207574_S_AT,218380_AT,212099_AT,209644_X_AT,209200_AT,227812_AT,209305_S_AT,226530_AT	188	373	17805	2.53907	0.988856	0.24501	20.3516
SP_PIR_KEYWORDS	differentiation	11	5.72917	0.0194073	208949_S_AT,207574_S_AT,212099_AT,209200_AT,202668_AT,204929_S_AT,220102_AT,228724_AT,226725_AT,213943_AT,209305_S_AT,205290_S_AT,205289_AT	188	445	17805	2.34108	0.993631	0.257276	22.5749
SP_PIR_KEYWORDS	activator	12	6.25	0.0203918	203140_AT,209603_AT,209200_AT,204069_AT,204653_AT,220138_AT,235845_AT,214608_S_AT,1559477_S_AT,209604_S_AT,242455_AT,210002_AT,226137_AT,242738_S_AT,205287_S_AT,209602_S_AT	188	515	17805	2.20678	0.995085	0.255695	23.5836
SP_PIR_KEYWORDS	deafness	5	2.60417	0.0204859	232805_AT,209604_S_AT,204320_AT,210139_S_AT,37892_AT,209603_AT,213139_AT,214608_S_AT,209602_S_AT	188	99	17805	4.7832	0.995205	0.245021	23.6794
SP_PIR_KEYWORDS	glycoprotein	53	27.6042	0.0243588	225681_AT,214247_S_AT,202668_AT,219922_S_AT,207393_AT,227289_AT,217028_AT,218468_S_AT,201389_AT,203108_AT,228303_AT,232805_AT,204602_AT,218718_AT,218469_AT,212944_AT,211959_AT,201117_S_AT,212070_AT,1556499_S_AT,201162_AT,210042_S_AT,212444_AT,209765_AT,201012_AT,1562275_AT,205289_AT,209420_S_AT,210139_S_AT,209369_AT,212909_AT,230508_AT,224724_AT,205534_AT,234034_AT,216598_S_AT,212195_AT,202686_S_…	188	3831	17805	1.31023	0.998275	0.272484	27.5265
SP_PIR_KEYWORDS	alternative initiation	4	2.08333	0.0297612	212097_AT,206982_AT,242455_AT,210002_AT,203065_S_AT	188	64	17805	5.91922	0.999588	0.310086	32.5943
SP_PIR_KEYWORDS	phospholipase a2 inhibitor	2	1.04167	0.03118	209369_AT,201012_AT	188	3	17805	63.1383	0.999718	0.310286	33.8699
SP_PIR_KEYWORDS	disulfide bond	36	18.75	0.0416999	209420_S_AT,230508_AT,200907_S_AT,216598_S_AT,214247_S_AT,202668_AT,212195_AT,202686_S_AT,219922_S_AT,210809_S_AT,203789_S_AT,200897_S_AT,217028_AT,227812_AT,204748_AT,218468_S_AT,201389_AT,228303_AT,201150_S_AT,206801_AT,208949_S_AT,204602_AT,232226_AT,201952_AT,218718_AT,218002_S_AT,227760_AT,218469_AT,201163_S_AT,211959_AT,237411_AT,209840_S_AT,222484_S_AT,209201_X_AT,201162_AT,1556499_S_AT,21…	188	2487	17805	1.37092	0.999983	0.379852	42.6548
SP_PIR_KEYWORDS	isopeptide bond	8	4.16667	0.0423451	204671_S_AT,220102_AT,201009_S_AT,209200_AT,204672_S_AT,205932_S_AT,204653_AT,205287_S_AT,201012_AT,201010_S_AT	188	305	17805	2.48413	0.999986	0.371946	43.1569
SP_PIR_KEYWORDS	Signal transduction inhibitor	3	1.5625	0.0520632	209071_S_AT,1555725_A_AT,210138_AT,204337_AT,218353_AT	188	35	17805	8.11778	0.999999	0.424079	50.2438
SP_PIR_KEYWORDS	cell membrane	27	14.0625	0.0602076	225481_AT,212909_AT,227742_AT,203065_S_AT,205534_AT,205234_AT,223169_S_AT,212195_AT,212294_AT,205328_AT,207393_AT,227289_AT,208789_AT,212135_S_AT,217028_AT,203108_AT,202856_S_AT,220115_S_AT,201739_AT,212099_AT,225308_S_AT,228176_AT,225464_AT,205532_S_AT,212097_AT,204929_S_AT,200885_AT,228863_AT,212070_AT,209201_X_AT,212136_AT,212444_AT,201012_AT	188	1805	17805	1.41668	1	0.46	55.5447
SP_PIR_KEYWORDS	ubl conjugation	11	5.72917	0.0778668	235692_AT,201739_AT,209200_AT,204672_S_AT,204653_AT,210138_AT,218718_AT,204671_S_AT,220102_AT,201009_S_AT,205932_S_AT,205287_S_AT,201010_S_AT	188	569	17805	1.8309	1	0.539124	65.2968
SP_PIR_KEYWORDS	duplication	6	3.125	0.0795058	206982_AT,202686_S_AT,209369_AT,201389_AT,206104_AT,201012_AT	188	218	17805	2.60663	1	0.5339	66.0935
SP_PIR_KEYWORDS	Immunoglobulin domain	9	4.6875	0.0893633	212195_AT,201163_S_AT,202686_S_AT,201952_AT,232226_AT,209840_S_AT,203789_S_AT,201162_AT,200897_S_AT,200907_S_AT,201951_AT,227760_AT	188	436	17805	1.95497	1	0.565178	70.5397
SP_PIR_KEYWORDS	Proto-oncogene	6	3.125	0.0930778	1559477_S_AT,203140_AT,202686_S_AT,229103_AT,209360_S_AT,204069_AT,200920_S_AT	188	228	17805	2.4923	1	0.568379	72.0705
UP_SEQ_FEATURE	DNA-binding region:Homeobox	11	5.72917	1.51837e-05	236681_AT,238852_AT,229400_AT,206104_AT,207397_S_AT,207373_AT,221289_AT,242455_AT,213707_S_AT,242940_X_AT,228642_AT,205932_S_AT,207147_AT,214604_AT,226695_AT,239309_AT	188	173	17762	6.00732	0.0105123	0.0105123	0.0228779
UP_SEQ_FEATURE	signal peptide	50	26.0417	0.00107684	225681_AT,214247_S_AT,206291_AT,202668_AT,206924_AT,219922_S_AT,227289_AT,201389_AT,218468_S_AT,221958_S_AT,206801_AT,232805_AT,204602_AT,218718_AT,218002_S_AT,218469_AT,228949_AT,211959_AT,201117_S_AT,212070_AT,1556499_S_AT,201162_AT,210042_S_AT,209765_AT,222802_AT,1562275_AT,205289_AT,209420_S_AT,218656_S_AT,212909_AT,230508_AT,224724_AT,205534_AT,216598_S_AT,212195_AT,202686_S_AT,204320_AT,210…	188	3037	17762	1.55546	0.527579	0.312671	1.61046
UP_SEQ_FEATURE	compositionally biased region:Poly-Ala	12	6.25	0.00247216	230508_AT,236681_AT,220138_AT,207397_S_AT,235845_AT,214247_S_AT,232231_AT,220102_AT,210239_AT,205932_S_AT,242738_S_AT,210002_AT,214604_AT,226137_AT,214633_AT	188	382	17762	2.96792	0.821426	0.436873	3.66121
UP_SEQ_FEATURE	compositionally biased region:Ser/Thr-rich	4	2.08333	0.00343038	1559477_S_AT,218723_S_AT,207480_S_AT,203394_S_AT,204069_AT	188	29	17762	13.0315	0.908521	0.450041	5.04636
UP_SEQ_FEATURE	domain:Ig-like C2-type	6	3.125	0.00394759	212195_AT,201163_S_AT,232226_AT,209840_S_AT,203789_S_AT,201162_AT,227760_AT	188	99	17762	5.72598	0.936261	0.423392	5.78626
UP_SEQ_FEATURE	compositionally biased region:Gly-rich	8	4.16667	0.00967578	223169_S_AT,202484_S_AT,227195_AT,219922_S_AT,228863_AT,227289_AT,207980_S_AT,211986_AT,213943_AT,209357_AT	188	224	17762	3.37424	0.998849	0.676273	13.6287
UP_SEQ_FEATURE	DNA-binding region:Homeobox; TALE-type	3	1.5625	0.0135146	1559477_S_AT,210239_AT,207480_S_AT,204069_AT	188	17	17762	16.6727	0.999923	0.741512	18.5386
UP_SEQ_FEATURE	cross-link:Glycyl lysine isopeptide (Lys-Gly) (interchain with G-Cter in SUMO)	5	2.60417	0.0145118	220102_AT,209200_AT,205932_S_AT,204653_AT,205287_S_AT	188	89	17762	5.30779	0.999962	0.719667	19.7707
UP_SEQ_FEATURE	domain:IGFBP N-terminal	3	1.5625	0.0184954	201163_S_AT,211959_AT,201162_AT,227760_AT	188	20	17762	14.1718	0.999998	0.763947	24.5211
UP_SEQ_FEATURE	region of interest:Interaction with MYST3	2	1.04167	0.0209459	232231_AT,209360_S_AT	188	2	17762	94.4787	1	0.770837	27.3116
UP_SEQ_FEATURE	region of interest:Interaction with MYST4	2	1.04167	0.0209459	232231_AT,209360_S_AT	188	2	17762	94.4787	1	0.770837	27.3116
UP_SEQ_FEATURE	disulfide bond	36	18.75	0.0249911	209420_S_AT,230508_AT,200907_S_AT,216598_S_AT,214247_S_AT,202668_AT,212195_AT,202686_S_AT,219922_S_AT,210809_S_AT,203789_S_AT,200897_S_AT,217028_AT,227812_AT,204748_AT,218468_S_AT,201389_AT,228303_AT,201150_S_AT,206801_AT,208949_S_AT,204602_AT,232226_AT,201952_AT,218718_AT,218002_S_AT,227760_AT,218469_AT,201163_S_AT,211959_AT,237411_AT,209840_S_AT,222484_S_AT,209201_X_AT,201162_AT,1556499_S_AT,21…	188	2384	17762	1.42669	1	0.798375	31.708
UP_SEQ_FEATURE	domain:Runt	2	1.04167	0.0312547	232231_AT,209360_S_AT	188	3	17762	62.9858	1	0.841453	38.0285
UP_SEQ_FEATURE	region of interest:Nonhelical region (C-terminal)	2	1.04167	0.0414554	232805_AT,204320_AT,37892_AT,1556499_S_AT	188	4	17762	47.2394	1	0.896354	47.1658
UP_SEQ_FEATURE	region of interest:H-S-H (helix-span-helix), dimerization	2	1.04167	0.0414554	204653_AT,205287_S_AT	188	4	17762	47.2394	1	0.896354	47.1658
UP_SEQ_FEATURE	compositionally biased region:Gln/Pro-rich (transactivation domain)	2	1.04167	0.0414554	204653_AT,205287_S_AT	188	4	17762	47.2394	1	0.896354	47.1658
UP_SEQ_FEATURE	region of interest:DKK-type Cys-2	2	1.04167	0.0414554	204602_AT,230508_AT,214247_S_AT	188	4	17762	47.2394	1	0.896354	47.1658
UP_SEQ_FEATURE	region of interest:DKK-type Cys-1	2	1.04167	0.0414554	204602_AT,230508_AT,214247_S_AT	188	4	17762	47.2394	1	0.896354	47.1658
UP_SEQ_FEATURE	domain:RGS	3	1.5625	0.0444835	209071_S_AT,1555725_A_AT,210138_AT,204337_AT,218353_AT	188	32	17762	8.85738	1	0.895875	49.6258
UP_SEQ_FEATURE	glycosylation site:N-linked (GlcNAc...)	49	25.5208	0.0513269	225681_AT,214247_S_AT,202668_AT,219922_S_AT,207393_AT,227289_AT,217028_AT,218468_S_AT,201389_AT,203108_AT,228303_AT,232805_AT,204602_AT,218718_AT,218469_AT,212944_AT,201117_S_AT,212070_AT,1556499_S_AT,201162_AT,210042_S_AT,212444_AT,209765_AT,1562275_AT,205289_AT,209420_S_AT,210139_S_AT,212909_AT,230508_AT,224724_AT,205534_AT,234034_AT,216598_S_AT,212195_AT,202686_S_AT,204320_AT,236420_S_AT,21080…	188	3646	17762	1.26974	1	0.913262	54.7968
UP_SEQ_FEATURE	zinc finger region:C2H2-type 5; atypical	2	1.04167	0.0515494	213139_AT,242738_S_AT,226137_AT	188	5	17762	37.7915	1	0.899968	54.9563
UP_SEQ_FEATURE	domain:Cadherin 5	4	2.08333	0.0572437	228863_AT,227289_AT,205534_AT,205532_S_AT,220115_S_AT	188	83	17762	4.55319	1	0.910488	58.8638
UP_SEQ_FEATURE	zinc finger region:GATA-type 1	2	1.04167	0.0615375	209604_S_AT,209603_AT,210002_AT,209602_S_AT	188	6	17762	31.4929	1	0.914207	61.5984
UP_SEQ_FEATURE	propeptide:N-terminal propeptide	2	1.04167	0.0615375	232805_AT,204320_AT,37892_AT,1556499_S_AT	188	6	17762	31.4929	1	0.914207	61.5984
UP_SEQ_FEATURE	zinc finger region:GATA-type 2	2	1.04167	0.0615375	209604_S_AT,209603_AT,210002_AT,209602_S_AT	188	6	17762	31.4929	1	0.914207	61.5984
UP_SEQ_FEATURE	domain:Peptidase M12B	3	1.5625	0.0662668	237411_AT,209765_AT,1562275_AT	188	40	17762	7.0859	1	0.918864	64.4134
UP_SEQ_FEATURE	domain:Cadherin 4	4	2.08333	0.0676532	228863_AT,227289_AT,205534_AT,205532_S_AT,220115_S_AT	188	89	17762	4.24623	1	0.912643	65.2014
UP_SEQ_FEATURE	domain:Cadherin 3	4	2.08333	0.0676532	228863_AT,227289_AT,205534_AT,205532_S_AT,220115_S_AT	188	89	17762	4.24623	1	0.912643	65.2014
UP_SEQ_FEATURE	compositionally biased region:Gln-rich	5	2.60417	0.0687314	226559_AT,227971_AT,229844_AT,200919_AT,206104_AT,226552_AT	188	146	17762	3.23557	1	0.905582	65.8029
UP_SEQ_FEATURE	domain:Disintegrin	3	1.5625	0.069197	237411_AT,209765_AT,1562275_AT	188	41	17762	6.91308	1	0.89654	66.0597
UP_SEQ_FEATURE	domain:Cadherin 2	4	2.08333	0.0731589	228863_AT,227289_AT,205534_AT,205532_S_AT,220115_S_AT	188	92	17762	4.10777	1	0.899642	68.1726
UP_SEQ_FEATURE	domain:Cadherin 1	4	2.08333	0.0731589	228863_AT,227289_AT,205534_AT,205532_S_AT,220115_S_AT	188	92	17762	4.10777	1	0.899642	68.1726
UP_SEQ_FEATURE	compositionally biased region:Ser-rich	9	4.6875	0.0759183	226490_AT,212195_AT,226425_AT,200919_AT,209568_S_AT,225308_S_AT,209200_AT,234321_X_AT,231034_S_AT,218692_AT,235122_AT	188	418	17762	2.03423	1	0.898702	69.571
UP_SEQ_FEATURE	compositionally biased region:Poly-Gly	7	3.64583	0.0763393	242455_AT,210239_AT,220102_AT,242738_S_AT,226137_AT,214604_AT,207147_AT,214633_AT	188	280	17762	2.36197	1	0.890386	69.7792
UP_SEQ_FEATURE	propeptide:C-terminal propeptide	2	1.04167	0.0812011	232805_AT,204320_AT,37892_AT,1556499_S_AT	188	8	17762	23.6197	1	0.896381	72.0895
UP_SEQ_FEATURE	short sequence motif:WW-binding	2	1.04167	0.0908787	204653_AT,205287_S_AT	188	9	17762	20.9953	1	0.914225	76.2058
UP_SEQ_FEATURE	splice variant	87	45.3125	0.0962044	232116_AT,212328_AT,206669_AT,224822_AT,214608_S_AT,223169_S_AT,1559477_S_AT,219922_S_AT,218380_AT,227289_AT,209644_X_AT,226725_AT,212325_AT,232805_AT,235692_AT,205348_S_AT,209360_S_AT,209568_S_AT,207876_S_AT,208370_S_AT,204653_AT,218718_AT,218469_AT,209604_S_AT,227195_AT,228949_AT,235683_AT,210002_AT,1562275_AT,209420_S_AT,218723_S_AT,212909_AT,204672_S_AT,224724_AT,205534_AT,226530_AT,200897_S_…	188	7291	17762	1.12737	1	0.919085	78.2219

## Sheet: Genes co-down-regulated
Category	Term	Count	%	PValue	Genes	List Total	Pop Hits	Pop Total	Fold Enrichment	Bonferroni	Benjamini	FDR
SP_PIR_KEYWORDS	innate immunity	4	5.55556	0.00255012	244313_AT,204502_AT,217552_X_AT,212067_S_AT,205544_S_AT,1559883_S_AT	68	78	19235	14.506	0.343812	0.343812	3.05184
SP_PIR_KEYWORDS	complement pathway	3	4.16667	0.00456686	244313_AT,217552_X_AT,212067_S_AT,205544_S_AT	68	29	19235	29.2622	0.530111	0.314515	5.40457
SP_PIR_KEYWORDS	immune response	5	6.94444	0.0077415	244313_AT,235199_AT,204502_AT,217552_X_AT,212067_S_AT,205544_S_AT,1559883_S_AT	68	224	19235	6.31401	0.722606	0.347823	9.00216
SP_PIR_KEYWORDS	signal	20	27.7778	0.0131316	219181_AT,205309_AT,209582_S_AT,237054_AT,221245_S_AT,229485_X_AT,209792_S_AT,206002_AT,244313_AT,206783_AT,220780_AT,217552_X_AT,205544_S_AT,227040_AT,1552982_A_AT,212067_S_AT,223761_AT,206136_AT,238453_AT,215305_AT,227803_AT,227759_AT,206286_S_AT,228375_AT,209583_S_AT	68	3250	19235	1.74072	0.887079	0.420313	14.8241
SP_PIR_KEYWORDS	sushi	3	4.16667	0.0163089	244313_AT,217552_X_AT,212067_S_AT,205544_S_AT	68	56	19235	15.1536	0.933673	0.418783	18.0938
SP_PIR_KEYWORDS	kinase	7	9.72222	0.0323813	228565_AT,228771_AT,211121_S_AT,210416_S_AT,214681_AT,215305_AT,205632_S_AT	68	688	19235	2.87801	0.995623	0.595548	32.9385
SP_PIR_KEYWORDS	developmental protein	7	9.72222	0.0536645	211055_S_AT,231188_AT,241612_AT,211267_AT,231731_AT,221245_S_AT,242128_AT,206136_AT,229485_X_AT	68	779	19235	2.54181	0.999888	0.727511	48.805
SP_PIR_KEYWORDS	magnesium	5	6.94444	0.0681522	226185_AT,215432_AT,228771_AT,210416_S_AT,232861_AT	68	442	19235	3.19986	0.999991	0.766793	57.5479
SP_PIR_KEYWORDS	lipoprotein	6	8.33333	0.0727831	206286_S_AT,235199_AT,206290_S_AT,207495_AT,210381_S_AT,210198_S_AT	68	642	19235	2.64362	0.999996	0.749779	60.039
SP_PIR_KEYWORDS	disulfide bond	16	22.2222	0.0756182	219181_AT,209582_S_AT,223761_AT,212067_S_AT,210381_S_AT,221245_S_AT,215305_AT,206136_AT,238453_AT,209792_S_AT,227759_AT,206286_S_AT,228375_AT,244313_AT,220780_AT,217552_X_AT,205544_S_AT,209583_S_AT,210198_S_AT	68	2924	19235	1.54784	0.999998	0.726758	61.4972
SP_PIR_KEYWORDS	growth factor	3	4.16667	0.0764369	206286_S_AT,206783_AT,1552982_A_AT,223761_AT	68	131	19235	6.47789	0.999998	0.696612	61.909
SP_PIR_KEYWORDS	Serine protease	3	4.16667	0.0815129	212067_S_AT,227759_AT,209792_S_AT	68	136	19235	6.23973	0.999999	0.689362	64.3739
SP_PIR_KEYWORDS	hydrolase	10	13.8889	0.089381	219181_AT,219143_S_AT,204502_AT,205309_AT,220780_AT,212067_S_AT,237054_AT,232861_AT,1559883_S_AT,227803_AT,227759_AT,209792_S_AT	68	1555	19235	1.81908	1	0.695288	67.9066
SP_PIR_KEYWORDS	coenzyme A	2	2.77778	0.0931421	214835_S_AT,237054_AT,227803_AT	68	28	19235	20.2048	1	0.684086	69.4791
SP_PIR_KEYWORDS	disease mutation	10	13.8889	0.0995962	211055_S_AT,204502_AT,238175_AT,211267_AT,230559_X_AT,231731_AT,210416_S_AT,214681_AT,242128_AT,1559883_S_AT,227759_AT,210198_S_AT	68	1591	19235	1.77792	1	0.684637	72.0137
